# Supplementary material for: Drug Repositioning Based on the Reversal of Gene Expression Signatures Identifies TOP2A as a Therapeutic Target for Rectal Cancer
Source: Cancers (Basel). 2021 Oct 31;13(21):5492. doi: 10.3390/cancers13215492 (PMC8583090; doi:10.3390/cancers13215492)
Supplement: Supplementary file 1 [file cancers-13-05492-s001.zip]

Archive with 15 entries (15 files):
- Supplementary Data 1.xlsx
- Supplementary Data 2.xlsx
- Supplementary Data 3.xlsx
- Supplementary Data 4.xlsx
- Supplementary Figure S1.tiff
- Supplementary Figure S10.tiff
- Supplementary Figure S2.tiff
- Supplementary Figure S3.tiff
- Supplementary Figure S4.tiff
- Supplementary Figure S5.tiff
- Supplementary Figure S6.tiff
- Supplementary Figure S7.tiff
- Supplementary Figure S8.tiff
- Supplementary Figure S9.tiff
- Supplementary Tables.xlsx
