# Supplementary material for: Drug Repositioning Based on the Reversal of Gene Expression Signatures Identifies TOP2A as a Therapeutic Target for Rectal Cancer
Source: Cancers (Basel). 2021 Oct 31;13(21):5492. doi: 10.3390/cancers13215492 (PMC8583090; doi:10.3390/cancers13215492)
Supplement: Supplementary file 1 [file cancers-13-05492-s001.zip › Supplementary Data 1.xlsx]

## Sheet: Read Me
Supplementary Data 1: Microarrays (GEO) and RNA-Seq (TCGA) data of rectal cancer datasets included in this study.

## Sheet: GSE90627
GSE90627
ID	adj.P.Val	P.Value	t	B	logFC	SPOT_ID	CONTROL_TYPE	REFSEQ	GB_ACC	LOCUSLINK_ID	GENE_SYMBOL	GENE_NAME	UNIGENE_ID	ENSEMBL_ID	ACCESSION_STRING	CHROMOSOMAL_LOCATION	CYTOBAND	DESCRIPTION	GO_ID	SEQUENCE
A_33_P3226099	3.27e-39	2.19e-43	-33.97715	88.47748	-6.5731206	A_33_P3226099	FALSE	NM_178160	NM_178160	92736	OTOP2	otopetrin 2	Hs.352515	ENST00000331427	ref|NM_178160|ens|ENST00000331427|gb|AB527196|gb|BC148346	chr17:72929512-72929571	hs|17q25.1	Homo sapiens otopetrin 2 (OTOP2), mRNA [NM_178160]	GO:0016020(membrane)|GO:0016021(integral to membrane)	AACACAGTGGAGGTGGATTTCTACGGCTACTCCCTCTGGGCGGTCATCGTCAACATCTGC
A_23_P39067	4.91e-39	6.58e-43	-33.38058	87.40439	-5.2247662	A_23_P39067	FALSE	NM_003121	NM_003121	6689	SPIB	Spi-B transcription factor (Spi-1/PU.1 related)	Hs.437905		ref|NM_003121|ref|NM_001243999|ref|NM_001244000|ref|NM_001243998	chr19:50932037-50932096	hs|19q13.33	Homo sapiens Spi-B transcription factor (Spi-1/PU.1 related) (SPIB), transcript variant 1, mRNA [NM_003121]	GO:0003700(sequence-specific DNA binding transcription factor activity)|GO:0005634(nucleus)|GO:0005737(cytoplasm)|GO:0006357(regulation of transcription from RNA polymerase II promoter)|GO:0015630(microtubule cytoskeleton)|GO:0030225(macrophage differentiation)|GO:0043565(sequence-specific DNA binding)	CCTGTCCAAGGTTCCCTCTTGTCAGATCTGAGATTTCCTAGTTATGTCTGGGGCCCTCTG
A_32_P164246	3.75e-38	7.55e-42	32.09052	85.01958	7.36596	A_32_P164246	FALSE	NM_033260	NM_033260	94234	FOXQ1	forkhead box Q1	Hs.591352	ENST00000296839	ref|NM_033260|ens|ENST00000296839|gb|BC053850|gb|BQ184392	chr6:1314629-1314688	hs|6p25.3	Homo sapiens forkhead box Q1 (FOXQ1), mRNA [NM_033260]	GO:0003690(double-stranded DNA binding)|GO:0003705(sequence-specific enhancer binding RNA polymerase II transcription factor activity)|GO:0005634(nucleus)|GO:0005667(transcription factor complex)|GO:0006309(DNA fragmentation involved in apoptotic nuclear change)|GO:0007389(pattern specification process)|GO:0008134(transcription factor binding)|GO:0008301(DNA bending activity)|GO:0009790(embryo de…	CAGAGGCTCTTCAGTGATTTCTTGCTATTGACCGATGCTTCACTGTGCCAAAAGAGAAAA
A_23_P82478	4.43e-38	1.41e-41	31.76804	84.40923	2.4706766	A_23_P82478	FALSE	NM_019042	NM_019042	54517	PUS7	pseudouridylate synthase 7 homolog (S. cerevisiae)	Hs.520619	ENST00000544995	ref|NM_019042|ens|ENST00000544995|ens|ENST00000356362|gb|AK128629	chr7:105097161-105097102	hs|7q22.3	Homo sapiens pseudouridylate synthase 7 homolog (S. cerevisiae) (PUS7), mRNA [NM_019042]	GO:0001522(pseudouridine synthesis)|GO:0003723(RNA binding)|GO:0008033(tRNA processing)|GO:0009982(pseudouridine synthase activity)|GO:0016853(isomerase activity)	CTTTGTCACCAGTGGCTTTGGTATTTCCATGTCTGGCATTGCATAAACTTCTCTGGTGTG
A_33_P3244808	4.43e-38	1.49e-41	-31.74063	84.35709	-6.8359369	A_33_P3244808	FALSE	NM_153274	NM_153274	266675	BEST4	bestrophin 4	Hs.302513	ENST00000372207	ref|NM_153274|ens|ENST00000372207|gb|AF440757|tc|THC2608141	chr1:45249335-45249276	hs|1p34.1	Homo sapiens bestrophin 4 (BEST4), mRNA [NM_153274]	GO:0003674(molecular_function)|GO:0005216(ion channel activity)|GO:0005254(chloride channel activity)|GO:0005886(plasma membrane)|GO:0006811(ion transport)|GO:0008150(biological_process)|GO:0016021(integral to membrane)|GO:0034707(chloride channel complex)	GTGTGCTGGGGGACTTTTGCCTTGTTTGTAATGTTAAAGTTTTTGTTTACATTGAGAATA
A_23_P111621	1.84e-36	7.42e-40	29.78378	80.52081	3.109358	A_23_P111621	FALSE	NM_005685	NM_005685	9569	GTF2IRD1	GTF2I repeat domain containing 1	Hs.647056	ENST00000486086	ref|NM_005685|ref|NM_001199207|ref|NM_016328|ens|ENST00000486086	chr7:74016831-74016890	hs|7q11.23	Homo sapiens GTF2I repeat domain containing 1 (GTF2IRD1), transcript variant 2, mRNA [NM_005685]	GO:0003677(DNA binding)|GO:0003700(sequence-specific DNA binding transcription factor activity)|GO:0003705(sequence-specific enhancer binding RNA polymerase II transcription factor activity)|GO:0005634(nucleus)|GO:0005730(nucleolus)|GO:0005737(cytoplasm)|GO:0006355(regulation of transcription, DNA-dependent)|GO:0009790(embryo development)	TCGGATATGTATCGATGCCTTTTAGTTTTTCCAATGATTTTTACACTATATTCCTGCCAC
A_23_P82990	2.06e-36	9.69e-40	-29.65433	80.25886	-6.5292299	A_23_P82990	FALSE	NM_033014	NM_033014	4969	OGN	osteoglycin	Hs.109439	ENST00000262551	ref|NM_033014|ref|NM_014057|ens|ENST00000262551|ens|ENST00000375561	chr9:95146439-95146380	hs|9q22.31	Homo sapiens osteoglycin (OGN), transcript variant 1, mRNA [NM_033014]	GO:0003674(molecular_function)|GO:0005515(protein binding)|GO:0005576(extracellular region)|GO:0005578(proteinaceous extracellular matrix)|GO:0005615(extracellular space)|GO:0008083(growth factor activity)|GO:0008150(biological_process)|GO:0031012(extracellular matrix)	AACTAATGATCACAGCTATTATACTACTTTCTCGTTATTTTGTGTGCATGCCTCATTTCC
A_23_P106656	2.09e-36	1.26e-39	-29.5286	80.00343	-6.7329428	A_23_P106656	FALSE	NM_001014435	NM_001014435	766	CA7	carbonic anhydrase VII	Hs.37014	ENST00000548332	ref|NM_001014435|ref|NM_005182|ens|ENST00000548332|ens|ENST00000338437	chr16:66887416-66887475	hs|16q22.1	Homo sapiens carbonic anhydrase VII (CA7), transcript variant 2, mRNA [NM_001014435]	GO:0004089(carbonate dehydratase activity)|GO:0005737(cytoplasm)|GO:0006730(one-carbon metabolic process)|GO:0008270(zinc ion binding)|GO:0016829(lyase activity)|GO:0046872(metal ion binding)	TAGCCGGCCACTAGGGCACCATCTTCTCAAGGGCTTCCATGTCAGCAGACACCAAACCAT
A_32_P171061	2.09e-36	1.26e-39	29.52765	80.00151	3.8464595	A_32_P171061	FALSE	NM_005170	NM_005170	430	ASCL2	achaete-scute complex homolog 2 (Drosophila)	Hs.152475	ENST00000331289	ref|NM_005170|ens|ENST00000331289|gb|BC028140|gb|BC057801	chr11:2290018-2289959	hs|11p15.5	Homo sapiens achaete-scute complex homolog 2 (Drosophila) (ASCL2), mRNA [NM_005170]	GO:0000122(negative regulation of transcription from RNA polymerase II promoter)|GO:0001666(response to hypoxia)|GO:0001701(in utero embryonic development)|GO:0001890(placenta development)|GO:0003700(sequence-specific DNA binding transcription factor activity)|GO:0005634(nucleus)|GO:0005737(cytoplasm)|GO:0006351(transcription, DNA-dependent)|GO:0006355(regulation of transcription, DNA-dependent)|…	CTGCTGGAGGGACACTGCTGGCAAACGGAGACCTATTTTTGTACAAAGAACCCTTGACCT
A_23_P57784	2.80e-35	1.88e-38	28.24713	77.34197	5.8438147	A_23_P57784	FALSE	NM_021101	NM_021101	9076	CLDN1	claudin 1	Hs.439060	ENST00000295522	ref|NM_021101|ens|ENST00000295522|tc|THC2509366	chr3:190024060-190024001	hs|3q28	Homo sapiens claudin 1 (CLDN1), mRNA [NM_021101]	GO:0005198(structural molecule activity)|GO:0005886(plasma membrane)|GO:0005887(integral to plasma membrane)|GO:0005923(tight junction)|GO:0007155(cell adhesion)|GO:0016021(integral to membrane)|GO:0016328(lateral plasma membrane)|GO:0016338(calcium-independent cell-cell adhesion)|GO:0030054(cell junction)|GO:0042802(identical protein binding)|GO:0044419(interspecies interaction between organisms)	CCCGATGCTTTCTGTGGCTAAACAGATGTAATGGGAAGAAATAAAAGCCTACGTGTTGGT
A_33_P3289121	1.36e-34	1.01e-37	-27.47536	75.68606	-5.4984279	A_33_P3289121	FALSE	NM_032411	NM_032411	84417	C2orf40	chromosome 2 open reading frame 40	Hs.43125	ENST00000479337	ref|NM_032411|ens|ENST00000479337|ens|ENST00000238044|gb|AY358601	chr2:106694463-106694522	hs|2q12.2	Homo sapiens chromosome 2 open reading frame 40 (C2orf40), mRNA [NM_032411]	GO:0005576(extracellular region)|GO:0005615(extracellular space)|GO:0008054(cyclin catabolic process)|GO:0030133(transport vesicle)|GO:0031410(cytoplasmic vesicle)|GO:0070314(G1 to G0 transition)|GO:0090398(cellular senescence)	CTGATTTGCTCTATTTCAGCAGATCTTTTCTACCTACTTTGTGTGATCAAAAAAGAAGAG
A_23_P43846	3.24e-34	2.61e-37	27.04486	74.74429	5.5557733	A_23_P43846	FALSE	NM_001040442	NM_001040442	2172	FABP6	fatty acid binding protein 6, ileal	Hs.519719	ENST00000523955	ref|NM_001040442|ref|NM_001130958|ref|NM_001445|ens|ENST00000523955	chr5:159659238-159661843	hs|5q33.3	Homo sapiens fatty acid binding protein 6, ileal (FABP6), transcript variant 1, mRNA [NM_001040442]	GO:0005215(transporter activity)|GO:0005737(cytoplasm)|GO:0005829(cytosol)|GO:0006629(lipid metabolic process)|GO:0008206(bile acid metabolic process)|GO:0008285(negative regulation of cell proliferation)|GO:0008289(lipid binding)|GO:0015721(bile acid and bile salt transport)	CAAGGAAAGCAACATACAGACAATGGGGGGCAAGACGTTCAAGGCCACTGTGCAGATGGA
A_23_P102611	4.53e-34	3.95e-37	-26.85983	74.33544	-6.4208854	A_23_P102611	FALSE	NM_003881	NM_003881	8839	WISP2	WNT1 inducible signaling pathway protein 2	Hs.592145	ENST00000372868	ref|NM_003881|ens|ENST00000372868|ens|ENST00000372865|ens|ENST00000190983	chr20:43356347-43356406	hs|20q13.12	Homo sapiens WNT1 inducible signaling pathway protein 2 (WISP2), mRNA [NM_003881]	GO:0001558(regulation of cell growth)|GO:0005520(insulin-like growth factor binding)|GO:0005576(extracellular region)|GO:0005625(soluble fraction)|GO:0005737(cytoplasm)|GO:0005886(plasma membrane)|GO:0007155(cell adhesion)|GO:0007165(signal transduction)|GO:0007267(cell-cell signaling)|GO:0008285(negative regulation of cell proliferation)|GO:0009986(cell surface)	CATTTTTCTGGGGGTAGGATGAAGAGAAGGCACACAGAGATTCTGGATCTCCTGCTGCCT
A_23_P80594	1.02e-33	9.53e-37	-26.46919	73.46408	-2.6933101	A_23_P80594	FALSE	NM_015184	NM_015184	23228	PLCL2	phospholipase C-like 2	Hs.202010	ENST00000432376	ref|NM_015184|ref|NM_001144382|ens|ENST00000432376|ens|ENST00000418129	chr3:17131469-17131528	hs|3p24.3	Homo sapiens phospholipase C-like 2 (PLCL2), transcript variant 2, mRNA [NM_015184]	GO:0004435(phosphatidylinositol phospholipase C activity)|GO:0004871(signal transducer activity)|GO:0005509(calcium ion binding)|GO:0005737(cytoplasm)|GO:0006629(lipid metabolic process)|GO:0035556(intracellular signal transduction)	TTTGCTTTGCACTCACTAATGAGAATAATATTCGGGATTTTAAAGCACAACTGGAATAGC
A_24_P46093	5.94e-33	5.97e-36	25.67149	71.6493	3.4971043	A_24_P46093	FALSE	NM_003043	NM_003043	6533	SLC6A6	solute carrier family 6 (neurotransmitter transporter, taurine), member 6	Hs.529488	ENST00000360861	ref|NM_003043|ref|NM_001134367|ens|ENST00000360861|ens|ENST00000454876	chr3:14530446-14530505	hs|3p25.1	Homo sapiens solute carrier family 6 (neurotransmitter transporter, taurine), member 6 (SLC6A6), transcript variant 1, mRNA [NM_003043]	GO:0005328(neurotransmitter:sodium symporter activity)|GO:0005369(taurine:sodium symporter activity)|GO:0005886(plasma membrane)|GO:0005887(integral to plasma membrane)|GO:0006520(cellular amino acid metabolic process)|GO:0006810(transport)|GO:0006811(ion transport)|GO:0006836(neurotransmitter transport)|GO:0006865(amino acid transport)|GO:0015293(symporter activity)|GO:0016020(membrane)|GO:00160…	CCAATCCCTAGCAACTGTGACTCTGTATTTAGCACAAGAGAAAGCTGAGAATGTGGGTCT
A_23_P156708	6.84e-33	7.33e-36	-25.58337	71.44585	-4.4865354	A_23_P156708	FALSE	NM_032470	NM_032470	7148	TNXB	tenascin XB	Hs.485104	ENST00000549232	ref|NM_032470|ref|NM_019105|ref|NR_001284|ens|ENST00000549232	chr6:32009022-32008964	hs|6p21.33	Homo sapiens tenascin XB (TNXB), transcript variant XB-S, mRNA [NM_032470]	GO:0005178(integrin binding)|GO:0005576(extracellular region)|GO:0005578(proteinaceous extracellular matrix)|GO:0005583(fibrillar collagen)|GO:0005615(extracellular space)|GO:0005622(intracellular)|GO:0007155(cell adhesion)|GO:0007165(signal transduction)|GO:0008201(heparin binding)|GO:0030036(actin cytoskeleton organization)|GO:0031012(extracellular matrix)|GO:0032963(collagen metabolic process)…	CTTCTCTGCCAGCGATCTCGCAGCACTGTGTTTACAGGGGGGAGGGGAGGGGTTCGTACA
A_23_P418234	2.15e-32	2.45e-35	-25.07131	70.25155	-2.8647076	A_23_P418234	FALSE	NM_015020	NM_015020	23035	PHLPP2	PH domain and leucine rich repeat protein phosphatase 2	Hs.709458	ENST00000356272	ref|NM_015020|ens|ENST00000356272|ens|ENST00000393524|gb|AK001661	chr16:71679219-71679160	hs|16q22.2	Homo sapiens PH domain and leucine rich repeat protein phosphatase 2 (PHLPP2), mRNA [NM_015020]	GO:0004721(phosphoprotein phosphatase activity)|GO:0005634(nucleus)|GO:0005737(cytoplasm)|GO:0016020(membrane)|GO:0016787(hydrolase activity)|GO:0046872(metal ion binding)	CCATAGTTGGGGTAAGCACTTCCTAGATTGAGAAAAAGCAGCTACAGTCAATCCTGCTCT
A_23_P202448	2.68e-32	3.28e-35	-24.94858	69.9622	-4.674406	A_23_P202448	FALSE	NM_199168	NM_199168	6387	CXCL12	chemokine (C-X-C motif) ligand 12	Hs.522891	ENST00000343575	ref|NM_199168|ref|NM_001178134|ens|ENST00000343575|gb|DQ345517	chr10:44872947-44872888	hs|10q11.21	Homo sapiens chemokine (C-X-C motif) ligand 12 (CXCL12), transcript variant 1, mRNA [NM_199168]	GO:0001569(patterning of blood vessels)|GO:0001666(response to hypoxia)|GO:0001667(ameboidal cell migration)|GO:0001764(neuron migration)|GO:0001938(positive regulation of endothelial cell proliferation)|GO:0004871(signal transducer activity)|GO:0005102(receptor binding)|GO:0005576(extracellular region)|GO:0005615(extracellular space)|GO:0005886(plasma membrane)|GO:0006874(cellular calcium ion ho…	GTGACATTTCCATGCATAAATGCGATCCACAGAAGGTCCTGGTGGTATTTGTAACTTTTT
A_23_P49155	2.68e-32	3.41e-35	24.93221	69.9235	6.2892004	A_23_P49155	FALSE	NM_001793	NM_001793	1001	CDH3	cadherin 3, type 1, P-cadherin (placental)	Hs.191842	ENST00000264012	ref|NM_001793|ens|ENST00000264012|gb|X63629|gb|BC041846	chr16:68732812-68732871	hs|16q22.1	Homo sapiens cadherin 3, type 1, P-cadherin (placental) (CDH3), mRNA [NM_001793]	GO:0005509(calcium ion binding)|GO:0005886(plasma membrane)|GO:0005913(cell-cell adherens junction)|GO:0007155(cell adhesion)|GO:0007156(homophilic cell adhesion)|GO:0007601(visual perception)|GO:0016021(integral to membrane)|GO:0034329(cell junction assembly)|GO:0034332(adherens junction organization)|GO:0045216(cell-cell junction organization)|GO:0050896(response to stimulus)	TGCGTTTTAATACTGAGTGTGCCTAAGTTGCCCCTTATTTTTTATTTTCCCTGTTGCGTT
A_23_P52761	6.89e-32	9.24e-35	24.51711	68.9353	7.4224998	A_23_P52761	FALSE	NM_002423	NM_002423	4316	MMP7	matrix metallopeptidase 7 (matrilysin, uterine)	Hs.2256	ENST00000260227	ref|NM_002423|ens|ENST00000260227|gb|AB528509|gb|DQ893132	chr11:102394088-102394029	hs|11q22.2	Homo sapiens matrix metallopeptidase 7 (matrilysin, uterine) (MMP7), mRNA [NM_002423]	GO:0002779(antibacterial peptide secretion)|GO:0004222(metalloendopeptidase activity)|GO:0005576(extracellular region)|GO:0005578(proteinaceous extracellular matrix)|GO:0005615(extracellular space)|GO:0006508(proteolysis)|GO:0008152(metabolic process)|GO:0008233(peptidase activity)|GO:0008270(zinc ion binding)|GO:0030574(collagen catabolic process)|GO:0042127(regulation of cell proliferation)|GO:…	TTGGGTATGGGACATTCCTCTGATCCTAATGCAGTGATGTATCCAACCTATGGAAATGGA
A_23_P69497	7.41e-32	1.04e-34	-24.4669	68.8148	-4.9008503	A_23_P69497	FALSE	NM_003278	NM_003278	7123	CLEC3B	C-type lectin domain family 3, member B	Hs.476092	ENST00000296130	ref|NM_003278|ens|ENST00000296130|gb|CR749292|gb|BC011024	chr3:45077502-45077561	hs|3p21.31	Homo sapiens C-type lectin domain family 3, member B (CLEC3B), mRNA [NM_003278]	GO:0001501(skeletal system development)|GO:0005488(binding)|GO:0005529(sugar binding)|GO:0005576(extracellular region)|GO:0005615(extracellular space)	TCCTCTCCGTGCGCTTGGAGCCTCTTTTTGCAAATAAAGTTGGTGCAGCTTCGCGGAGAG
A_33_P3279590	8.46e-32	1.25e-34	-24.39336	68.63795	-5.2204158	A_33_P3279590	FALSE	NM_033014	NM_033014	4969	OGN	osteoglycin	Hs.109439	ENST00000375561	ref|NM_033014|ref|NM_014057|ens|ENST00000375561|ens|ENST00000262551	chr9:95147506-95147447	hs|9q22.31	Homo sapiens osteoglycin (OGN), transcript variant 1, mRNA [NM_033014]	GO:0003674(molecular_function)|GO:0005515(protein binding)|GO:0005576(extracellular region)|GO:0005578(proteinaceous extracellular matrix)|GO:0005615(extracellular space)|GO:0008083(growth factor activity)|GO:0008150(biological_process)|GO:0031012(extracellular matrix)	GGTACATGTTCCAAAAACTTTGAAAAGCTAAATGTTTCCCATGATCGCTCATTCTTCTTT
A_23_P401084	8.54e-32	1.32e-34	-24.37089	68.58383	-2.6395012	A_23_P401084	FALSE	NM_174945	NM_174945	284346	ZNF575	zinc finger protein 575	Hs.213534	ENST00000458714	ref|NM_174945|ens|ENST00000458714|ens|ENST00000314228|gb|AK057129	chr19:44040017-44040076	hs|19q13.31	Homo sapiens zinc finger protein 575 (ZNF575), mRNA [NM_174945]	GO:0003677(DNA binding)|GO:0005622(intracellular)|GO:0005634(nucleus)|GO:0006355(regulation of transcription, DNA-dependent)|GO:0008270(zinc ion binding)|GO:0046872(metal ion binding)	CTTTGGGGAGATCTCAAACCATGGACGTGGAGCTGTGGTTTGACAGCGCTGGCTCTGCTT
A_24_P335620	1.12e-31	1.80e-34	24.24203	68.27263	5.6129651	A_24_P335620	FALSE	NM_003486	NM_003486	8140	SLC7A5	solute carrier family 7 (amino acid transporter light chain, L system), member 5	Hs.513797	ENST00000261622	ref|NM_003486|ens|ENST00000261622|gb|AB018009|gb|M80244	chr16:87863966-87863907	hs|16q24.2	Homo sapiens solute carrier family 7 (amino acid transporter light chain, L system), member 5 (SLC7A5), mRNA [NM_003486]	GO:0003333(amino acid transmembrane transport)|GO:0005737(cytoplasm)|GO:0005829(cytosol)|GO:0005886(plasma membrane)|GO:0006520(cellular amino acid metabolic process)|GO:0006810(transport)|GO:0006811(ion transport)|GO:0006865(amino acid transport)|GO:0007275(multicellular organismal development)|GO:0007399(nervous system development)|GO:0007596(blood coagulation)|GO:0015171(amino acid transmembra…	TTTCAGTCGTTGTGCTTTTTTGTTTTGTGCTAACGTCTTACTAATTTAAAGATGCTGTCG
A_24_P161973	1.38e-31	2.31e-34	24.14054	68.02655	3.172939	A_24_P161973	FALSE	NM_015205	NM_015205	23250	ATP11A	ATPase, class VI, type 11A	Hs.29189	ENST00000487903	ref|NM_015205|ref|NM_032189|ens|ENST00000487903|ens|ENST00000375645	chr13:113540918-113540977	hs|13q34	Homo sapiens ATPase, class VI, type 11A (ATP11A), transcript variant 1, mRNA [NM_015205]	GO:0000166(nucleotide binding)|GO:0000287(magnesium ion binding)|GO:0004012(phospholipid-translocating ATPase activity)|GO:0005515(protein binding)|GO:0005524(ATP binding)|GO:0005783(endoplasmic reticulum)|GO:0006812(cation transport)|GO:0015662(ATPase activity, coupled to transmembrane movement of ions, phosphorylative mechanism)|GO:0016020(membrane)|GO:0016021(integral to membrane)|GO:0016787(h…	AGCCTTGATGGGATATGTTAGAAGTGTCATGAAAGTGTGATTCTACTTTTGCAGAAAAAT
A_23_P70060	1.48e-31	2.57e-34	-24.09648	67.91944	-2.6022116	A_23_P70060	FALSE	NM_176895	NM_176895	8611	PPAP2A	phosphatidic acid phosphatase type 2A	Hs.696231	ENST00000307259	ref|NM_176895|ref|NM_003711|ens|ENST00000307259|ens|ENST00000264775	chr5:54721742-54721155	hs|5q11.2	Homo sapiens phosphatidic acid phosphatase type 2A (PPAP2A), transcript variant 2, mRNA [NM_176895]	GO:0005624(membrane fraction)|GO:0005886(plasma membrane)|GO:0005887(integral to plasma membrane)|GO:0006629(lipid metabolic process)|GO:0006665(sphingolipid metabolic process)|GO:0007205(activation of protein kinase C activity by G-protein coupled receptor protein signaling pathway)|GO:0008195(phosphatidate phosphatase activity)|GO:0008285(negative regulation of cell proliferation)|GO:0008354(ge…	GAGCGATGTGTTGACTGGACTCATTCAGGGAGCTCTGGTTGCAATATTAGTTGCTGTATA
A_23_P58588	2.42e-31	4.38e-34	-23.88067	67.39246	-3.5509925	A_23_P58588	FALSE	NM_003062	NM_003062	6586	SLIT3	slit homolog 3 (Drosophila)	Hs.604116		ref|NM_003062|gb|AB011538|gb|AB017169|gb|BC146759	chr5:168093426-168093367	hs|5q34	Homo sapiens slit homolog 3 (Drosophila) (SLIT3), mRNA [NM_003062]	GO:0005509(calcium ion binding)|GO:0005576(extracellular region)|GO:0005615(extracellular space)|GO:0005739(mitochondrion)|GO:0007275(multicellular organismal development)|GO:0007399(nervous system development)|GO:0007411(axon guidance)|GO:0021834(chemorepulsion involved in embryonic olfactory bulb interneuron migration)|GO:0030154(cell differentiation)|GO:0030308(negative regulation of cell grow…	TCCAGCTTGATGGAGTTGGGACAGCCATGTGGGACCCCCTGGTGATTCAGCATGAAGGAA
A_23_P152262	2.78e-31	5.21e-34	23.8102	67.21954	7.1864012	A_23_P152262	FALSE	NM_004413	NM_004413	1800	DPEP1	dipeptidase 1 (renal)	Hs.109	ENST00000393092	ref|NM_004413|ref|NM_001128141|ens|ENST00000393092|ens|ENST00000421184	chr16:89703894-89703953	hs|16q24.3	Homo sapiens dipeptidase 1 (renal) (DPEP1), transcript variant 1, mRNA [NM_004413]	GO:0005515(protein binding)|GO:0005886(plasma membrane)|GO:0006508(proteolysis)|GO:0008233(peptidase activity)|GO:0008235(metalloexopeptidase activity)|GO:0008239(dipeptidyl-peptidase activity)|GO:0016324(apical plasma membrane)|GO:0016805(dipeptidase activity)|GO:0031225(anchored to membrane)|GO:0031528(microvillus membrane)|GO:0042995(cell projection)|GO:0046872(metal ion binding)	GTGATGGTGAACTTCTACAACAATTACATTTCCTGCACCAACAAGGCCAACCTGTCCCAA
A_33_P3332252	3.04e-31	5.92e-34	-23.75895	67.09351	-2.8327677	A_33_P3332252	FALSE	NM_024803	NM_024803	79861	TUBAL3	tubulin, alpha-like 3	Hs.163079	ENST00000479328	ref|NM_024803|ref|NM_001171864|ens|ENST00000479328|ens|ENST00000380419	chr10:5435578-5435519	hs|10p15.1	Homo sapiens tubulin, alpha-like 3 (TUBAL3), transcript variant 1, mRNA [NM_024803]	GO:0000166(nucleotide binding)|GO:0003924(GTPase activity)|GO:0005198(structural molecule activity)|GO:0005525(GTP binding)|GO:0005737(cytoplasm)|GO:0005856(cytoskeleton)|GO:0005874(microtubule)|GO:0007018(microtubule-based movement)|GO:0051258(protein polymerization)	TACCTCAGAGAAGGCATGGAAGAAGCAGAGTTCTTGGAGGCCAGGGAAGATCTGGCAGCC
A_33_P3381338	3.60e-31	7.25e-34	-23.67728	66.8922	-3.3635006	A_33_P3381338	FALSE	NM_019105	NM_019105	7148	TNXB	tenascin XB	Hs.485104	ENST00000375247	ref|NM_019105|ref|NM_032470|ref|NR_001284|ens|ENST00000375247	chr6:32009196-32009137	hs|6p21.33	Homo sapiens tenascin XB (TNXB), transcript variant XB, mRNA [NM_019105]	GO:0005178(integrin binding)|GO:0005576(extracellular region)|GO:0005578(proteinaceous extracellular matrix)|GO:0005583(fibrillar collagen)|GO:0005615(extracellular space)|GO:0005622(intracellular)|GO:0007155(cell adhesion)|GO:0007165(signal transduction)|GO:0008201(heparin binding)|GO:0030036(actin cytoskeleton organization)|GO:0031012(extracellular matrix)|GO:0032963(collagen metabolic process)…	AGTTCTCGGTGCCCTTCACGGAAATGAAGCTGAGACCAAGAAACTTTCGCTCCCCAGCGG
A_23_P209987	4.20e-31	8.72e-34	23.60291	66.70839	1.8396056	A_23_P209987	FALSE	NM_019014	NM_019014	84172	POLR1B	polymerase (RNA) I polypeptide B, 128kDa	Hs.86337	ENST00000448770	ref|NM_019014|ref|NM_001137604|ens|ENST00000448770|ens|ENST00000541869	chr2:113333426-113333485	hs|2q13	Homo sapiens polymerase (RNA) I polypeptide B, 128kDa (POLR1B), transcript variant 1, mRNA [NM_019014]	GO:0003677(DNA binding)|GO:0003899(DNA-directed RNA polymerase activity)|GO:0005634(nucleus)|GO:0005654(nucleoplasm)|GO:0005730(nucleolus)|GO:0005736(DNA-directed RNA polymerase I complex)|GO:0005737(cytoplasm)|GO:0006360(transcription from RNA polymerase I promoter)|GO:0006361(transcription initiation from RNA polymerase I promoter)|GO:0006362(transcription elongation from RNA polymerase I promo…	AACCAAGACCTGAAAACCAAGTATGCAAGGTTTCTGAATCTCTCTGGTAGATTAACTATT
A_33_P3402868	4.59e-31	9.85e-34	23.5541	66.58749	5.7595788	A_33_P3402868	FALSE	NM_000836	NM_000836	2906	GRIN2D	glutamate receptor, ionotropic, N-methyl D-aspartate 2D	Hs.445015	ENST00000263269	ref|NM_000836|ens|ENST00000263269|gb|AB209292|tc|THC2611876	chr19:48948128-48948187	hs|19q13.33	Homo sapiens glutamate receptor, ionotropic, N-methyl D-aspartate 2D (GRIN2D), mRNA [NM_000836]	GO:0001964(startle response)|GO:0004872(receptor activity)|GO:0004972(N-methyl-D-aspartate selective glutamate receptor activity)|GO:0005215(transporter activity)|GO:0005234(extracellular-glutamate-gated ion channel activity)|GO:0005886(plasma membrane)|GO:0006811(ion transport)|GO:0007165(signal transduction)|GO:0007268(synaptic transmission)|GO:0008344(adult locomotory behavior)|GO:0016021(inte…	TTCCCACTCTCTTATTCCACATTGCAGTGTTTGGAATAAACCATGTTTTTATGCCTCCTC
A_33_P3215640	6.45e-31	1.43e-33	-23.40598	66.21934	-5.2301773	A_33_P3215640	FALSE	NM_153370	NM_153370	221476	PI16	peptidase inhibitor 16	Hs.25391	ENST00000373674	ref|NM_153370|ref|NM_001199159|ens|ENST00000373674|gb|AL050088	chr6:36932552-36932611	hs|6p21.2	Homo sapiens peptidase inhibitor 16 (PI16), transcript variant 1, mRNA [NM_153370]	GO:0005576(extracellular region)|GO:0016020(membrane)|GO:0016021(integral to membrane)|GO:0030414(peptidase inhibitor activity)	AGGGACGAGGGAAGGAAAGTAACTCCTGACTCTCCAATAAAAACCTGTCCAACCTGTGGC
A_33_P3235990	6.70e-31	1.53e-33	-23.37871	66.15135	-2.0291467	A_33_P3235990	FALSE	NM_007039	NM_007039	11099	PTPN21	protein tyrosine phosphatase, non-receptor type 21	Hs.437040	ENST00000556564	ref|NM_007039|ens|ENST00000556564|ens|ENST00000328736|tc|THC2604260	chr14:88932219-88932160	hs|14q31.3	Homo sapiens protein tyrosine phosphatase, non-receptor type 21 (PTPN21), mRNA [NM_007039]	GO:0004725(protein tyrosine phosphatase activity)|GO:0005488(binding)|GO:0005737(cytoplasm)|GO:0005856(cytoskeleton)|GO:0006470(protein dephosphorylation)|GO:0016787(hydrolase activity)|GO:0035335(peptidyl-tyrosine dephosphorylation)	GCATGTTTGGCGTCATTCCTAAGAGCCATGTAATTTTAAACTTTTAATTGCAGTTAGTGA
A_24_P122337	7.18e-31	1.68e-33	-23.34013	66.05506	-1.7608332	A_24_P122337	FALSE	NM_080737	NM_080737	94121	SYTL4	synaptotagmin-like 4	Hs.592224	ENST00000455616	ref|NM_080737|ref|NM_001129896|ref|NM_001174068|ens|ENST00000455616	chrX:99929857-99929798	hs|Xq22.1	Homo sapiens synaptotagmin-like 4 (SYTL4), transcript variant 1, mRNA [NM_080737]	GO:0005215(transporter activity)|GO:0005543(phospholipid binding)|GO:0005634(nucleus)|GO:0005730(nucleolus)|GO:0005737(cytoplasm)|GO:0005768(endosome)|GO:0005813(centrosome)|GO:0005886(plasma membrane)|GO:0006886(intracellular protein transport)|GO:0008021(synaptic vesicle)|GO:0008270(zinc ion binding)|GO:0016324(apical plasma membrane)|GO:0017137(Rab GTPase binding)|GO:0019898(extrinsic to membr…	GGCTTTTCAAAGAAGGGTCTAGTGAGCTAAGTTTCATCTTCTGGTACTCATTGATCAAAC
A_23_P94103	8.54e-31	2.06e-33	-23.25999	65.8546	-4.212246	A_23_P94103	FALSE	NM_173833	NM_173833	286133	SCARA5	scavenger receptor class A, member 5 (putative)	Hs.591833	ENST00000380385	ref|NM_173833|ens|ENST00000380385|ens|ENST00000354914|gb|AY358150	chr8:27727934-27727875	hs|8p21.1	Homo sapiens scavenger receptor class A, member 5 (putative) (SCARA5), mRNA [NM_173833]	GO:0004872(receptor activity)|GO:0005044(scavenger receptor activity)|GO:0005886(plasma membrane)|GO:0005887(integral to plasma membrane)|GO:0006811(ion transport)|GO:0006879(cellular iron ion homeostasis)|GO:0006897(endocytosis)|GO:0009986(cell surface)|GO:0034605(cellular response to heat)|GO:0034755(iron ion transmembrane transport)|GO:0070207(protein homotrimerization)|GO:0070287(ferritin rec…	CAATATGCTTGCCACTCCTTAAATGTCCTAATGATGAGAAACTCTCTTTCTGACCAATTG
A_23_P42718	9.45e-31	2.35e-33	23.20873	65.72607	2.8936516	A_23_P42718	FALSE	NM_004289	NM_004289	9603	NFE2L3	nuclear factor (erythroid-derived 2)-like 3	Hs.404741	ENST00000398175	ref|NM_004289|ens|ENST00000398175|ens|ENST00000056233|gb|AB010812	chr7:26225697-26225756	hs|7p15.2	Homo sapiens nuclear factor (erythroid-derived 2)-like 3 (NFE2L3), mRNA [NM_004289]	GO:0003700(sequence-specific DNA binding transcription factor activity)|GO:0003713(transcription coactivator activity)|GO:0005634(nucleus)|GO:0006355(regulation of transcription, DNA-dependent)|GO:0006366(transcription from RNA polymerase II promoter)|GO:0043565(sequence-specific DNA binding)|GO:0046983(protein dimerization activity)	CAGCCATCCTTTTTAAGAGTAAGTTGGTTACTTCAAAAAGAGCAAACACTGGGGATCAAA
A_23_P137143	1.04e-30	2.65e-33	23.16028	65.60441	2.1051807	A_23_P137143	FALSE	NM_001363	NM_001363	1736	DKC1	dyskeratosis congenita 1, dyskerin	Hs.4747	ENST00000369550	ref|NM_001363|ref|NM_001142463|ens|ENST00000369550|gb|AF067008	chrX:154005587-154005646	hs|Xq28	Homo sapiens dyskeratosis congenita 1, dyskerin (DKC1), transcript variant 1, mRNA [NM_001363]	GO:0000723(telomere maintenance)|GO:0001522(pseudouridine synthesis)|GO:0003720(telomerase activity)|GO:0003723(RNA binding)|GO:0005515(protein binding)|GO:0005634(nucleus)|GO:0005654(nucleoplasm)|GO:0005697(telomerase holoenzyme complex)|GO:0005730(nucleolus)|GO:0006364(rRNA processing)|GO:0006396(RNA processing)|GO:0007004(telomere maintenance via telomerase)|GO:0008283(cell proliferation)|GO:0…	TCTCTGAATTCAGTATAACTGAGTTTTGTCCATGCTGGTGTCTGGGTTATAGGCCTGATG
A_24_P71904	1.12e-30	2.94e-33	-23.11969	65.50229	-3.456284	A_24_P71904	FALSE	NM_000860	NM_000860	3248	HPGD	hydroxyprostaglandin dehydrogenase 15-(NAD)	Hs.596913	ENST00000296522	ref|NM_000860|ref|NM_001145816|ref|NR_027332|ens|ENST00000296522	chr4:175411745-175411686	hs|4q34.1	Homo sapiens hydroxyprostaglandin dehydrogenase 15-(NAD) (HPGD), transcript variant 1, mRNA [NM_000860]	GO:0000166(nucleotide binding)|GO:0003824(catalytic activity)|GO:0004957(prostaglandin E receptor activity)|GO:0005634(nucleus)|GO:0005730(nucleolus)|GO:0005737(cytoplasm)|GO:0005829(cytosol)|GO:0006629(lipid metabolic process)|GO:0006631(fatty acid metabolic process)|GO:0006693(prostaglandin metabolic process)|GO:0007179(transforming growth factor beta receptor signaling pathway)|GO:0007565(fema…	AGACAAAGTAGTGAACATCAATGAACATCTGATAGAGATAAACTGTAATCAGGCATAAGC
A_23_P145197	1.12e-30	3.01e-33	23.11026	65.47856	2.1484771	A_23_P145197	FALSE	NM_004053	NM_004053	705	BYSL	bystin-like	Hs.106880	ENST00000372996	ref|NM_004053|ens|ENST00000372996|ens|ENST00000230340|gb|BC050645	chr6:41900519-41900578	hs|6p21.1	Homo sapiens bystin-like (BYSL), mRNA [NM_004053]	GO:0005634(nucleus)|GO:0005730(nucleolus)|GO:0005737(cytoplasm)|GO:0007155(cell adhesion)|GO:0007565(female pregnancy)|GO:0042254(ribosome biogenesis)|GO:0043231(intracellular membrane-bounded organelle)	CTGAGCTTTAATGGCTGAAGACCCAGATCAGGGCAGTGACAGATCACAGGGACATCTGTG
A_23_P253046	1.15e-30	3.16e-33	-23.09052	65.42884	-2.3509899	A_23_P253046	FALSE	NM_006759	NM_006759	7360	UGP2	UDP-glucose pyrophosphorylase 2	Hs.516217	ENST00000467648	ref|NM_006759|ref|NM_001001521|ens|ENST00000467648|ens|ENST00000475550	chr2:64118483-64118542	hs|2p14	Homo sapiens UDP-glucose pyrophosphorylase 2 (UGP2), transcript variant 1, mRNA [NM_006759]	GO:0003983(UTP:glucose-1-phosphate uridylyltransferase activity)|GO:0005515(protein binding)|GO:0005536(glucose binding)|GO:0005625(soluble fraction)|GO:0005737(cytoplasm)|GO:0005829(cytosol)|GO:0005975(carbohydrate metabolic process)|GO:0005978(glycogen biosynthetic process)|GO:0006006(glucose metabolic process)|GO:0006011(UDP-glucose metabolic process)|GO:0006065(UDP-glucuronate biosynthetic pr…	AATAGAGTTTTCTGCAGTATGCTTTTAGTCTAAGAAAAGCACAGATGGTGCAATACTTTC
A_23_P122007	1.66e-30	4.69e-33	-22.93581	65.03793	-1.7399053	A_23_P122007	FALSE	NM_033211	NM_033211	90355	C5orf30	chromosome 5 open reading frame 30	Hs.482976	ENST00000510890	ref|NM_033211|ens|ENST00000510890|ens|ENST00000319933|gb|AK090558	chr5:102613812-102613871	hs|5q21.1	Homo sapiens chromosome 5 open reading frame 30 (C5orf30), mRNA [NM_033211]		ATCAGATTTCTCGTTGGGCTGGAAATGTTTCGCTGTTGTATATTTTAAAGTAAATTGCAC
A_23_P21706	2.00e-30	5.76e-33	22.85532	64.83371	2.7975922	A_23_P21706	FALSE	NM_001905	NM_001905	1503	CTPS	CTP synthase	Hs.473087	ENST00000372621	ref|NM_001905|ens|ENST00000372621|gb|X52142|gb|BC009408	chr1:41478082-41478142	hs|1p34.2	Homo sapiens CTP synthase (CTPS), mRNA [NM_001905]	GO:0000166(nucleotide binding)|GO:0003883(CTP synthase activity)|GO:0005524(ATP binding)|GO:0005575(cellular_component)|GO:0005829(cytosol)|GO:0006139(nucleobase, nucleoside, nucleotide and nucleic acid metabolic process)|GO:0006221(pyrimidine nucleotide biosynthetic process)|GO:0006241(CTP biosynthetic process)|GO:0006541(glutamine metabolic process)|GO:0015949(nucleobase, nucleoside and nucleot…	TTTCTTCCAGGATGGTGTTACTGCAGTTGAAGGGCAATATGAAGTTACTTTCTTAATGTG
A_23_P200741	2.22e-30	6.54e-33	-22.80552	64.70705	-4.8461506	A_23_P200741	FALSE	NM_001937	NM_001937	1805	DPT	dermatopontin	Hs.80552	ENST00000367817	ref|NM_001937|ens|ENST00000367817|gb|AF086330|gb|AL049455	chr1:168664807-168664748	hs|1q24.2	Homo sapiens dermatopontin (DPT), mRNA [NM_001937]	GO:0005576(extracellular region)|GO:0005578(proteinaceous extracellular matrix)|GO:0005615(extracellular space)|GO:0007155(cell adhesion)|GO:0008285(negative regulation of cell proliferation)|GO:0030199(collagen fibril organization)|GO:0031012(extracellular matrix)	TCTTCTGCAGAGATGGCGCTATCTTTCCTCCTCCTGTGATGTCCTGCTCCCAACCATTTG
A_23_P145529	2.80e-30	8.51e-33	-22.7031	64.44589	-4.1784468	A_23_P145529	FALSE	NM_181795	NM_181795	5570	PKIB	protein kinase (cAMP-dependent, catalytic) inhibitor beta	Hs.726217	ENST00000368446	ref|NM_181795|ref|NM_181794|ref|NM_032471|ens|ENST00000368446	chr6:123046337-123046396	hs|6q22.31	Homo sapiens protein kinase (cAMP-dependent, catalytic) inhibitor beta (PKIB), transcript variant 1, mRNA [NM_181795]	GO:0004860(protein kinase inhibitor activity)|GO:0004862(cAMP-dependent protein kinase inhibitor activity)|GO:0006469(negative regulation of protein kinase activity)	ATGAAGGCTCATAATCTATCAAGAGTGCTGAATTTCTGCATGTTGAAAGACTTAGTGGTT
A_24_P25346	2.80e-30	8.63e-33	22.69738	64.43126	1.8935239	A_24_P25346	FALSE	NM_032830	NM_032830	84916	CIRH1A	cirrhosis, autosomal recessive 1A (cirhin)	Hs.461113	ENST00000352319	ref|NM_032830|ens|ENST00000352319|ens|ENST00000314423|gb|AK027634	chr16:69201013-69201072	hs|16q22.1	Homo sapiens cirrhosis, autosomal recessive 1A (cirhin) (CIRH1A), mRNA [NM_032830]	GO:0003674(molecular_function)|GO:0005634(nucleus)|GO:0005730(nucleolus)|GO:0008150(biological_process)	ATTTCCTCCCACGAATGAATCAGATGTCATCCGGAGGCGCACAGCTCATGCTTTTAAAAT
A_23_P302654	2.86e-30	9.02e-33	22.68026	64.38752	3.1646316	A_23_P302654	FALSE	NM_018140	NM_018140	55722	CEP72	centrosomal protein 72kDa	Hs.591741	ENST00000444221	ref|NM_018140|ens|ENST00000444221|ens|ENST00000264935|gb|AK001427	chr5:653323-653382	hs|5p15.33	Homo sapiens centrosomal protein 72kDa (CEP72), mRNA [NM_018140]	GO:0000086(G2/M transition of mitotic cell cycle)|GO:0000278(mitotic cell cycle)|GO:0005515(protein binding)|GO:0005737(cytoplasm)|GO:0005813(centrosome)|GO:0005829(cytosol)|GO:0005856(cytoskeleton)|GO:0007051(spindle organization)|GO:0033566(gamma-tubulin complex localization)|GO:0042802(identical protein binding)	TGCACCTTTGTACTTCTTTATTGAGTGTACTGGCTGGCAAGAGTTCTCTCTTCTGTTGGT
A_23_P77073	2.86e-30	9.20e-33	-22.67246	64.36756	-2.2346233	A_23_P77073	FALSE	NM_032802	NM_032802	84888	SPPL2A	signal peptide peptidase-like 2A	Hs.401537	ENST00000261854	ref|NM_032802|ens|ENST00000261854|gb|AK315651|gb|AY169314	chr15:51014368-51012286	hs|15q21.2	Homo sapiens signal peptide peptidase-like 2A (SPPL2A), mRNA [NM_032802]	GO:0004190(aspartic-type endopeptidase activity)|GO:0006508(proteolysis)|GO:0008233(peptidase activity)|GO:0016020(membrane)|GO:0016021(integral to membrane)	ATGTTCAGACTGGTTCTTCTTACATATACTATGTTTCGTCTACAGTTGCCTATGCTATTG
A_24_P68079	4.04e-30	1.33e-32	-22.53023	64.00291	-2.3834146	A_24_P68079	FALSE	NM_014831	NM_014831	9881	TRANK1	tetratricopeptide repeat and ankyrin repeat containing 1	Hs.170999	ENST00000301807	ref|NM_014831|ens|ENST00000301807|ens|ENST00000429976|ens|ENST00000428977	chr3:36868467-36868408	hs|3p22.2	Homo sapiens tetratricopeptide repeat and ankyrin repeat containing 1 (TRANK1), mRNA [NM_014831]	GO:0003677(DNA binding)|GO:0004003(ATP-dependent DNA helicase activity)|GO:0005488(binding)|GO:0005524(ATP binding)	AATTGTTTCCTTGAAATGCTTGTTTCCAATTTTTCTTAGATTATGTTTCTAATTTTTATT
A_23_P13713	4.92e-30	1.65e-32	-22.44633	63.78691	-3.3603138	A_23_P13713	FALSE	NM_006262	NM_006262	5630	PRPH	peripherin	Hs.37044	ENST00000530631	ref|NM_006262|ens|ENST00000530631|ens|ENST00000257860|gb|AK125587	chr12:49692312-49692371	hs|12q13.12	Homo sapiens peripherin (PRPH), mRNA [NM_006262]	GO:0005198(structural molecule activity)|GO:0005882(intermediate filament)|GO:0043025(neuronal cell body)|GO:0045098(type III intermediate filament)|GO:0045104(intermediate filament cytoskeleton organization)	CCTGACACTTGATGTGACCTATGTGCTTCCCTTTTCATGTCCCGATAAGAAGCCAATGAT
A_24_P506977	5.10e-30	1.75e-32	22.42474	63.73123	2.214128	A_24_P506977	FALSE	NR_003697	NR_003697	285958	C7orf40	chromosome 7 open reading frame 40	Hs.25892	ENST00000438705	ref|NR_003697|ens|ENST00000438705|gb|AK096179|gb|BC092459	chr7:45022910-45022851	hs|7p13	Homo sapiens chromosome 7 open reading frame 40 (C7orf40), non-coding RNA [NR_003697]		CTGTGTTAATACACCTAGTGAGGAGTGGAGCTGAATTTGAATGCAAGCCTTGGCACCTTA
A_21_P0013574	5.31e-30	1.85e-32	22.40212	63.67286	3.2322889	A_21_P0013574	FALSE	NM_001242767	NM_001242767		MTHFD1L	methylenetetrahydrofolate dehydrogenase (NADP+ dependent) 1-like	Hs.404758	ENST00000432011	ref|NM_001242767|ref|NM_015440|ref|NM_001242768|ens|ENST00000432011	chr6:151358151-151358210	hs|6q25.1	Homo sapiens methylenetetrahydrofolate dehydrogenase (NADP+ dependent) 1-like (MTHFD1L), nuclear gene encoding mitochondrial protein, transcript variant 1, mRNA [NM_001242767]	GO:0000166(nucleotide binding)|GO:0003824(catalytic activity)|GO:0004329(formate-tetrahydrofolate ligase activity)|GO:0004488(methylenetetrahydrofolate dehydrogenase (NADP+) activity)|GO:0005524(ATP binding)|GO:0005737(cytoplasm)|GO:0005739(mitochondrion)|GO:0006730(one-carbon metabolic process)|GO:0006760(folic acid-containing compound metabolic process)|GO:0009396(folic acid-containing compound…	TCACCAACCTGACAAAAAAGGTGTGCCAAGTGACTTCATCTTACCTATCAGTGATGTCCG
A_32_P116206	6.87e-30	2.44e-32	-22.29554	63.3971	-2.4618279	A_32_P116206	FALSE	NM_001085400	NM_001085400	768211	RELL1	RELT-like 1	Hs.283378		ref|NM_001085400|gb|AK025431|tc|THC2605519	chr4:37612341-37612282	hs|4p14	Homo sapiens RELT-like 1 (RELL1), transcript variant 1, mRNA [NM_001085400]	GO:0005737(cytoplasm)|GO:0005886(plasma membrane)|GO:0015630(microtubule cytoskeleton)|GO:0016021(integral to membrane)	GTCAAGTGTATTTTTAACTGTCTGGTTTGTACTTTTATGACTTTTGTACTACCAAAGCGG
A_33_P3283601	7.01e-30	2.54e-32	-22.2808	63.35889	-3.4760975	A_33_P3283601	FALSE	NR_026740	NR_026740	389033	LOC389033	placenta-specific 9 pseudogene		ENST00000433290	ref|NR_026740|ens|ENST00000433290|ens|ENST00000397540|tc|THC2691539	chr2:130680494-130680435	hs|2q21.1	Homo sapiens placenta-specific 9 pseudogene (LOC389033), non-coding RNA [NR_026740]	GO:0005576(extracellular region)	GCTGTCCTCTCGCCTTCCTTCCTCAGCTTCGTGTGAAATAAAAGCTACTGTTTTTGGTCT
A_23_P133470	7.50e-30	2.77e-32	-22.24781	63.27326	-1.6749298	A_23_P133470	FALSE	NM_014819	NM_014819	9867	PJA2	praja ring finger 2	Hs.483036	ENST00000361557	ref|NM_014819|ens|ENST00000361557|ens|ENST00000361189|gb|AB007898	chr5:108671278-108671219	hs|5q21.3	Homo sapiens praja ring finger 2 (PJA2), mRNA [NM_014819]	GO:0000139(Golgi membrane)|GO:0004842(ubiquitin-protein ligase activity)|GO:0005737(cytoplasm)|GO:0005783(endoplasmic reticulum)|GO:0005789(endoplasmic reticulum membrane)|GO:0005794(Golgi apparatus)|GO:0005886(plasma membrane)|GO:0007616(long-term memory)|GO:0008270(zinc ion binding)|GO:0010738(regulation of protein kinase A signaling cascade)|GO:0014069(postsynaptic density)|GO:0016567(protein …	GTTTGTTTCCTTTTAAGTACTGTTGATCAGTTGTGACACTTACTGGTTAAACTTACGTTG
A_23_P96965	9.51e-30	3.57e-32	-22.15019	63.01936	-2.0333388	A_23_P96965	FALSE	NM_030786	NM_030786	81493	SYNC	syncoilin, intermediate filament protein	Hs.712631	ENST00000409190	ref|NM_030786|ref|NM_001161708|ens|ENST00000409190|ens|ENST00000373484	chr1:33146361-33146302	hs|1p35.1	Homo sapiens syncoilin, intermediate filament protein (SYNC), transcript variant 1, mRNA [NM_030786]	GO:0005198(structural molecule activity)|GO:0005737(cytoplasm)|GO:0005829(cytosol)|GO:0005882(intermediate filament)|GO:0030018(Z disc)|GO:0031594(neuromuscular junction)|GO:0042383(sarcolemma)|GO:0045103(intermediate filament-based process)|GO:0048471(perinuclear region of cytoplasm)	ATAGTCAAAGACCATGGACAACAACTGTCATCTGAAGGACTCTTCTAGAAGCCAGAGACT
A_23_P5903	1.08e-29	4.14e-32	22.09419	62.8733	3.8876525	A_23_P5903	FALSE	NM_016354	NM_016354	28231	SLCO4A1	solute carrier organic anion transporter family, member 4A1	Hs.235782	ENST00000466961	ref|NM_016354|ens|ENST00000466961|ens|ENST00000497209|ens|ENST00000370512	chr20:61303447-61303506	hs|20q13.33	Homo sapiens solute carrier organic anion transporter family, member 4A1 (SLCO4A1), mRNA [NM_016354]	GO:0005215(transporter activity)|GO:0005886(plasma membrane)|GO:0006811(ion transport)|GO:0015349(thyroid hormone transmembrane transporter activity)|GO:0016021(integral to membrane)|GO:0042403(thyroid hormone metabolic process)|GO:0043252(sodium-independent organic anion transport)|GO:0055085(transmembrane transport)	TATTTATGGACACACAGTTTGCATCAGAACGTGTTTATAGAATGTGTTTTATACCCGATC
A_24_P189533	1.36e-29	5.37e-32	-21.9946	62.61279	-2.5816556	A_24_P189533	FALSE	NM_015036	NM_015036	23052	ENDOD1	endonuclease domain containing 1	Hs.167115	ENST00000278505	ref|NM_015036|ens|ENST00000278505|gb|AB020637|gb|AF131747	chr11:94865312-94865371	hs|11q21	Homo sapiens endonuclease domain containing 1 (ENDOD1), mRNA [NM_015036]	GO:0003676(nucleic acid binding)|GO:0004519(endonuclease activity)|GO:0005576(extracellular region)|GO:0016787(hydrolase activity)|GO:0046872(metal ion binding)	GGGATTAGCCTCTTCCTCATTATGGAGCTGATTTTCTAGTCTGTGGATCAGCTATGCCTT
A_23_P132910	1.36e-29	5.39e-32	-21.99339	62.60962	-1.6017945	A_23_P132910	FALSE	NM_019027	NM_019027	54502	RBM47	RNA binding motif protein 47	Hs.518727	ENST00000510871	ref|NM_019027|ref|NM_001098634|ens|ENST00000510871|ens|ENST00000381793	chr4:40426236-40426177	hs|4p14	Homo sapiens RNA binding motif protein 47 (RBM47), transcript variant 2, mRNA [NM_019027]	GO:0000166(nucleotide binding)|GO:0003723(RNA binding)|GO:0005634(nucleus)	CACGGGATTTTTGTTGATGGCTGAATTCTTGTGGATTCATAAGAGGATCATGCCCTTAGC
A_33_P3339212	1.43e-29	5.77e-32	21.96787	62.54272	3.2382142	A_33_P3339212	FALSE	NM_004237	NM_004237	9319	TRIP13	thyroid hormone receptor interactor 13	Hs.436187	ENST00000166345	ref|NM_004237|ens|ENST00000166345|gb|BC000404|gb|BC019294	chr5:918002-918061	hs|5p15.33	Homo sapiens thyroid hormone receptor interactor 13 (TRIP13), transcript variant 1, mRNA [NM_004237]	GO:0000166(nucleotide binding)|GO:0000239(pachytene)|GO:0001556(oocyte maturation)|GO:0001673(male germ cell nucleus)|GO:0003712(transcription cofactor activity)|GO:0005515(protein binding)|GO:0005524(ATP binding)|GO:0005634(nucleus)|GO:0006302(double-strand break repair)|GO:0006366(transcription from RNA polymerase II promoter)|GO:0007126(meiosis)|GO:0007130(synaptonemal complex assembly)|GO:000…	GGTCAGTTACTGGTCTCTTTCTCCGAATGTTATGTTTTGCTTTTATCTCACAGTAAAATA
A_23_P392470	1.59e-29	6.51e-32	-21.92169	62.4215	-2.8351976	A_23_P392470	FALSE	NM_000901	NM_000901	4306	NR3C2	nuclear receptor subfamily 3, group C, member 2	Hs.163924	ENST00000358102	ref|NM_000901|ref|NM_001166104|ens|ENST00000358102|ens|ENST00000355292	chr4:149000423-149000364	hs|4q31.23	Homo sapiens nuclear receptor subfamily 3, group C, member 2 (NR3C2), transcript variant 1, mRNA [NM_000901]	GO:0003700(sequence-specific DNA binding transcription factor activity)|GO:0003707(steroid hormone receptor activity)|GO:0004872(receptor activity)|GO:0005496(steroid binding)|GO:0005515(protein binding)|GO:0005634(nucleus)|GO:0005654(nucleoplasm)|GO:0005737(cytoplasm)|GO:0005783(endoplasmic reticulum)|GO:0005789(endoplasmic reticulum membrane)|GO:0007165(signal transduction)|GO:0008270(zinc ion …	AATACAGTCAACTTACGGTGCACAGTAATATGAAAGCCACACTTTGAAGGTAATAAATAC
A_32_P35512	1.74e-29	7.23e-32	21.8819	62.31688	1.290117	A_32_P35512	FALSE	NM_003142	NM_003142	6741	SSB	Sjogren syndrome antigen B (autoantigen La)	Hs.632535	ENST00000544688	ref|NM_003142|ens|ENST00000544688|ens|ENST00000465871|ens|ENST00000474273	chr2:170663537-170665006	hs|2q31.1	Homo sapiens Sjogren syndrome antigen B (autoantigen La) (SSB), mRNA [NM_003142]	GO:0000049(tRNA binding)|GO:0000166(nucleotide binding)|GO:0003729(mRNA binding)|GO:0005634(nucleus)|GO:0006396(RNA processing)|GO:0006400(tRNA modification)|GO:0008334(histone mRNA metabolic process)|GO:0030529(ribonucleoprotein complex)	CCCTGGCCAGAAGTACAAAGACACAGACCTGCTAATACTTTTCAAGAACGATTGCTTTGC
A_33_P3383326	2.24e-29	9.48e-32	-21.77974	62.04761	-2.1319811	A_33_P3383326	FALSE	NM_057159	NM_057159	1902	LPAR1	lysophosphatidic acid receptor 1	Hs.126667	ENST00000374430	ref|NM_057159|ref|NM_001401|ens|ENST00000374430|ens|ENST00000541779	chr9:113636129-113636070	hs|9q31.3	Homo sapiens lysophosphatidic acid receptor 1 (LPAR1), transcript variant 2, mRNA [NM_057159]	GO:0000187(activation of MAPK activity)|GO:0001965(G-protein alpha-subunit binding)|GO:0004871(signal transducer activity)|GO:0004872(receptor activity)|GO:0004930(G-protein coupled receptor activity)|GO:0005515(protein binding)|GO:0005543(phospholipid binding)|GO:0005737(cytoplasm)|GO:0005886(plasma membrane)|GO:0005887(integral to plasma membrane)|GO:0007186(G-protein coupled receptor protein s…	CCACACCTGCAATGTAAAATGGAAGAAAATGCAAAGAAACCAAATGTGCCGAGTGAATAA
A_33_P3227904	2.48e-29	1.06e-31	-21.73661	61.93363	-3.1380655	A_33_P3227904	FALSE	NM_207348	NM_207348	284723	SLC25A34	solute carrier family 25, member 34	Hs.631867	ENST00000294454	ref|NM_207348|ens|ENST00000294454|gb|AK024244|gb|AL832282	chr1:16067824-16067883	hs|1p36.21	Homo sapiens solute carrier family 25, member 34 (SLC25A34), mRNA [NM_207348]	GO:0005739(mitochondrion)|GO:0005743(mitochondrial inner membrane)|GO:0006810(transport)|GO:0016020(membrane)|GO:0016021(integral to membrane)	CTCCCAGGAACACCTGCTACTGCACACTCCAAACCAATAAAGTTTTATATTTTGTTTACT
A_23_P12874	2.84e-29	1.24e-31	21.68008	61.78395	1.6273673	A_23_P12874	FALSE	NM_012341	NM_012341	23560	GTPBP4	GTP binding protein 4	Hs.215766	ENST00000538293	ref|NM_012341|ens|ENST00000538293|ens|ENST00000545048|gb|AF325353	chr10:1063404-1063463	hs|10p15.3	Homo sapiens GTP binding protein 4 (GTPBP4), mRNA [NM_012341]	GO:0000079(regulation of cyclin-dependent protein kinase activity)|GO:0000166(nucleotide binding)|GO:0003924(GTPase activity)|GO:0005515(protein binding)|GO:0005525(GTP binding)|GO:0005634(nucleus)|GO:0005730(nucleolus)|GO:0005737(cytoplasm)|GO:0005794(Golgi apparatus)|GO:0006184(GTP catabolic process)|GO:0008156(negative regulation of DNA replication)|GO:0008285(negative regulation of cell proli…	TTGCTTCAGATTTTCAGAACTGGGAAGATTTACTGGTGTAACTGGGTTGTTTTTGATGGA
A_23_P160537	3.04e-29	1.35e-31	21.64761	61.69785	3.4608078	A_23_P160537	FALSE	NM_024037	NM_024037	79000	C1orf135	chromosome 1 open reading frame 135	Hs.725400	ENST00000374298	ref|NM_024037|ens|ENST00000374298|gb|AK024326|ens|ENST00000481602	chr1:26160615-26160556	hs|1p36.11	Homo sapiens chromosome 1 open reading frame 135 (C1orf135), mRNA [NM_024037]		CTCCCTTAAAAAGCCTGAGCTGTACAACAATCTGGATGTGACTCTGTTACCCTTTTCCCA
A_33_P3382031	3.37e-29	1.52e-31	-21.60228	61.57748	-3.4423599	A_33_P3382031	FALSE	NM_001098844	NM_001098844	653567	TMEM236	transmembrane protein 236	Hs.564139	ENST00000480516	ref|NM_001098844|ens|ENST00000480516|ens|ENST00000377495	chr10:17842707-17842766	hs|10p12.33	Homo sapiens transmembrane protein 236 (TMEM236), mRNA [NM_001098844]	GO:0016020(membrane)|GO:0016021(integral to membrane)	GAGCAATATACCACTTAGAAGCTACAGAACTTAAAAATGGCTACTTATACTCCATAGAAG
A_23_P17204	3.37e-29	1.54e-31	21.59828	61.56683	1.4862022	A_23_P17204	FALSE	NM_022662	NM_022662	64682	ANAPC1	anaphase promoting complex subunit 1	Hs.436527	ENST00000462785	ref|NM_022662|ens|ENST00000462785|gb|AJ278357|gb|AK023807	chr2:112526856-112526797	hs|2q13	Homo sapiens anaphase promoting complex subunit 1 (ANAPC1), mRNA [NM_022662]	GO:0000075(cell cycle checkpoint)|GO:0000278(mitotic cell cycle)|GO:0005634(nucleus)|GO:0005654(nucleoplasm)|GO:0005680(anaphase-promoting complex)|GO:0005829(cytosol)|GO:0007067(mitosis)|GO:0007094(mitotic cell cycle spindle assembly checkpoint)|GO:0031145(anaphase-promoting complex-dependent proteasomal ubiquitin-dependent protein catabolic process)|GO:0051301(cell division)|GO:0051436(negative…	GGTGAACCTACCCTGAAACGTGACTTCTGCACAACAAACGTGACCAAACATCAAAGCTAA
A_23_P111297	3.42e-29	1.59e-31	21.58641	61.53528	2.2606101	A_23_P111297	FALSE	NM_006638	NM_006638	10799	RPP40	ribonuclease P/MRP 40kDa subunit	Hs.511756	ENST00000464646	ref|NM_006638|ens|ENST00000464646|ens|ENST00000380051|gb|BC017871	chr6:4996277-4996218	hs|6p25.1	Homo sapiens ribonuclease P/MRP 40kDa subunit (RPP40), mRNA [NM_006638]	GO:0004526(ribonuclease P activity)|GO:0005634(nucleus)|GO:0005655(nucleolar ribonuclease P complex)|GO:0005730(nucleolus)|GO:0008033(tRNA processing)|GO:0016787(hydrolase activity)	TGAGCCAAGCACAGTGGTGGCAAAAGCTTATTTGTGTACAATCACTGGCTTCATACTTCC
A_23_P63032	3.42e-29	1.60e-31	-21.58239	61.5246	-6.7872264	A_23_P63032	FALSE	NM_007102	NM_007102	2981	GUCA2B	guanylate cyclase activator 2B (uroguanylin)	Hs.32966	ENST00000372581	ref|NM_007102|ens|ENST00000372581|gb|BC093779|gb|BC093781	chr1:42620510-42621237	hs|1p34.2	Homo sapiens guanylate cyclase activator 2B (uroguanylin) (GUCA2B), mRNA [NM_007102]	GO:0005576(extracellular region)|GO:0006182(cGMP biosynthetic process)|GO:0007588(excretion)|GO:0007589(body fluid secretion)|GO:0008047(enzyme activator activity)|GO:0008048(calcium sensitive guanylate cyclase activator activity)|GO:0030802(regulation of cyclic nucleotide biosynthetic process)|GO:0045776(negative regulation of blood pressure)	GAGGCTTCCAGCATCTTCAAGACCCTGAGGACCATCGCTAACGACGACTGTGAGCTGTGT
A_33_P3216008	3.50e-29	1.67e-31	21.56799	61.48628	3.0270483	A_33_P3216008	FALSE	NM_145061	NM_145061	221150	SKA3	spindle and kinetochore associated complex subunit 3	Hs.88523	ENST00000298260	ref|NM_145061|ref|NM_001166017|ens|ENST00000298260|ens|ENST00000314759	chr13:21727794-21727735	hs|13q12.11	Homo sapiens spindle and kinetochore associated complex subunit 3 (SKA3), transcript variant 1, mRNA [NM_145061]	GO:0000940(condensed chromosome outer kinetochore)|GO:0005515(protein binding)|GO:0005694(chromosome)|GO:0005737(cytoplasm)|GO:0005856(cytoskeleton)|GO:0005876(spindle microtubule)|GO:0007049(cell cycle)|GO:0007059(chromosome segregation)|GO:0007067(mitosis)|GO:0031110(regulation of microtubule polymerization or depolymerization)|GO:0051301(cell division)	GGAGAGTGATGATTCTGTGAATATTGCTGAGAATTCAAATAAAAAGAGGACTGAGAACTG
A_23_P164826	4.14e-29	2.00e-31	21.50024	61.30578	1.938868	A_23_P164826	FALSE	NM_006397	NM_006397	10535	RNASEH2A	ribonuclease H2, subunit A	Hs.532851	ENST00000221486	ref|NM_006397|ens|ENST00000221486|gb|Z97029|gb|BC011748	chr19:12924276-12924335	hs|19p13.2	Homo sapiens ribonuclease H2, subunit A (RNASEH2A), mRNA [NM_006397]	GO:0003723(RNA binding)|GO:0004519(endonuclease activity)|GO:0004523(ribonuclease H activity)|GO:0004540(ribonuclease activity)|GO:0005634(nucleus)|GO:0006260(DNA replication)|GO:0006401(RNA catabolic process)|GO:0016787(hydrolase activity)|GO:0032299(ribonuclease H2 complex)|GO:0046872(metal ion binding)	TCTAGCAGCTGCCTCTACGCGCTCTACCTGCTTCCCCAACCCAGACATTAAAATTGTTTA
A_23_P97394	5.69e-29	2.79e-31	-21.37641	60.97471	-2.0719517	A_23_P97394	FALSE	NM_003567	NM_003567	8412	BCAR3	breast cancer anti-estrogen resistance 3	Hs.36958	ENST00000538653	ref|NM_003567|ens|ENST00000538653|ens|ENST00000370243|ens|ENST00000539242	chr1:94027798-94027739	hs|1p22.1	Homo sapiens breast cancer anti-estrogen resistance 3 (BCAR3), mRNA [NM_003567]	GO:0005085(guanyl-nucleotide exchange factor activity)|GO:0005622(intracellular)|GO:0007165(signal transduction)|GO:0007264(small GTPase mediated signal transduction)|GO:0042493(response to drug)	ATAACTCTCCAGAGAACCTTTAGAATATCTTTTCAAGTTTCCCCAGCTTCATCTTTGGGA
A_23_P23783	6.71e-29	3.33e-31	-21.31036	60.79748	-5.6836029	A_23_P23783	FALSE	NM_000261	NM_000261	4653	MYOC	myocilin, trabecular meshwork inducible glucocorticoid response	Hs.436037	ENST00000536591	ref|NM_000261|ens|ENST00000536591|ens|ENST00000537133|ens|ENST00000357746	chr1:171604651-171604592	hs|1q24.3	Homo sapiens myocilin, trabecular meshwork inducible glucocorticoid response (MYOC), mRNA [NM_000261]	GO:0005198(structural molecule activity)|GO:0005576(extracellular region)|GO:0005615(extracellular space)|GO:0005791(rough endoplasmic reticulum)|GO:0005929(cilium)|GO:0009653(anatomical structure morphogenesis)	ATGCATTTACTACAGTTGGCTTCTAATGCTTCAGATAGAATACAGTTGGGTCTCACATAA
A_23_P171074	7.08e-29	3.56e-31	-21.28542	60.73046	-2.9875136	A_23_P171074	FALSE	NM_004867	NM_004867	9452	ITM2A	integral membrane protein 2A	Hs.17109	ENST00000469541	ref|NM_004867|ref|NM_001171581|ens|ENST00000469541|ens|ENST00000434584	chrX:78616934-78616875	hs|Xq21.1	Homo sapiens integral membrane protein 2A (ITM2A), transcript variant 1, mRNA [NM_004867]	GO:0005515(protein binding)|GO:0016020(membrane)|GO:0016021(integral to membrane)	CTAGTTGCTGTGGAGGAAATTCGTGATGTTAGTAACCTTGGCATCTTTATTTACCAACTT
A_21_P0011387	7.35e-29	3.75e-31	21.26649	60.67955	1.4751154	linc|TCONS_l2_00009281	FALSE				XLOC_l2_005039				linc|TCONS_l2_00009281	chr15:90827697-90827638	hs|15q26.1	BROAD Institute lincRNA (XLOC_l2_005039), lincRNA [TCONS_l2_00009281]		GCCCATATCCTGTGTAAAAGAAGAAATACAAGAGACTCAAACACCTACACATTCACAGAA
A_23_P254573	7.51e-29	3.88e-31	21.25387	60.64561	1.5240587	A_23_P254573	FALSE	NM_014377	NM_014377	27000	DNAJC2	DnaJ (Hsp40) homolog, subfamily C, member 2	Hs.558476	ENST00000464253	ref|NM_014377|ref|NM_001129887|ens|ENST00000464253|ens|ENST00000379263	chr7:102953432-102953070	hs|7q22.1	Homo sapiens DnaJ (Hsp40) homolog, subfamily C, member 2 (DNAJC2), transcript variant 1, mRNA [NM_014377]	GO:0000085(G2 phase of mitotic cell cycle)|GO:0003677(DNA binding)|GO:0003682(chromatin binding)|GO:0005634(nucleus)|GO:0005737(cytoplasm)|GO:0005829(cytosol)|GO:0006260(DNA replication)|GO:0016568(chromatin modification)|GO:0030308(negative regulation of cell growth)|GO:0030544(Hsp70 protein binding)|GO:0031965(nuclear membrane)|GO:0042393(histone binding)|GO:0043130(ubiquitin binding)|GO:004589…	CCTGGCAGGACAAAGAAGGACTGCATGAAACGATACAAGGAACTTGTCGAGATGGTAAAA
A_33_P3284557	1.04e-28	5.46e-31	21.1273	60.30414	3.1957432	A_33_P3284557	FALSE	NM_016653	NM_016653	51776	ZAK	sterile alpha motif and leucine zipper containing kinase AZK	Hs.444451	ENST00000409176	ref|NM_016653|ens|ENST00000409176|ens|ENST00000375213|gb|AB208974	chr2:174131452-174131511	hs|2q31.1	Homo sapiens sterile alpha motif and leucine zipper containing kinase AZK (ZAK), transcript variant 1, mRNA [NM_016653]	GO:0000075(cell cycle checkpoint)|GO:0000077(DNA damage checkpoint)|GO:0000166(nucleotide binding)|GO:0000186(activation of MAPKK activity)|GO:0000287(magnesium ion binding)|GO:0004674(protein serine/threonine kinase activity)|GO:0004709(MAP kinase kinase kinase activity)|GO:0005515(protein binding)|GO:0005524(ATP binding)|GO:0005634(nucleus)|GO:0005737(cytoplasm)|GO:0006468(protein phosphorylati…	GACCACCGTGGATGGAGAAACTTTTGATGAATTGAACTACATAGCTTTTCTAAGCAGGTT
A_23_P91910	1.11e-28	5.88e-31	-21.10026	60.23098	-2.1651044	A_23_P91910	FALSE	NM_020353	NM_020353	57088	PLSCR4	phospholipid scramblase 4	Hs.477869		ref|NM_020353|ref|NM_001128306|ref|NM_001177304|ref|NR_033438	chr3:145910678-145910619	hs|3q24	Homo sapiens phospholipid scramblase 4 (PLSCR4), transcript variant 2, mRNA [NM_020353]	GO:0005509(calcium ion binding)|GO:0005515(protein binding)|GO:0005886(plasma membrane)|GO:0007596(blood coagulation)|GO:0016021(integral to membrane)|GO:0017121(phospholipid scrambling)|GO:0017124(SH3 domain binding)|GO:0017128(phospholipid scramblase activity)|GO:0019899(enzyme binding)|GO:0042609(CD4 receptor binding)	TCAGGGTAAATTTGTTTTTCTGAGTTTCTCGTAATGCTCATTTTTACATGCTGCTACTAG
A_21_P0009933	1.14e-28	6.10e-31	-21.08677	60.19443	-3.2064991	ens|ENST00000421788|linc|TCONS_00028105|linc|TCONS_00027903	FALSE				XLOC_013461			ENST00000421788	ens|ENST00000421788|linc|TCONS_00028105|linc|TCONS_00027903	chr20:10847691-10847750	hs|20p12.2	BROAD Institute lincRNA (XLOC_013461), lincRNA [TCONS_00028105]		ATTGGGAGAAAGATCAATTAAGGTGAAACCCCAGTAGAGAAAGCACTGGAGAACAACATT
A_23_P168629	1.37e-28	7.46e-31	21.01289	59.99409	1.4954913	A_23_P168629	FALSE	NM_018077	NM_018077	55131	RBM28	RNA binding motif protein 28	Hs.274263	ENST00000481788	ref|NM_018077|ref|NM_001166135|ens|ENST00000481788|ens|ENST00000223073	chr7:127950868-127950809	hs|7q32.1	Homo sapiens RNA binding motif protein 28 (RBM28), transcript variant 1, mRNA [NM_018077]	GO:0000166(nucleotide binding)|GO:0003723(RNA binding)|GO:0005634(nucleus)|GO:0005681(spliceosomal complex)|GO:0005730(nucleolus)|GO:0005794(Golgi apparatus)|GO:0006397(mRNA processing)|GO:0008380(RNA splicing)	CAAATGGTTTGATAGTTGATGATGGCAGCAGGCTGGGTAAGAAGCTGGGTTGTGTACTTT
A_23_P32938	1.37e-28	7.53e-31	21.00957	59.98509	1.7095907	A_23_P32938	FALSE	NM_004398	NM_004398	1662	DDX10	DEAD (Asp-Glu-Ala-Asp) box polypeptide 10	Hs.591931	ENST00000456020	ref|NM_004398|ens|ENST00000456020|ens|ENST00000322536|gb|AB040537	chr11:108811424-108811483	hs|11q22.3	Homo sapiens DEAD (Asp-Glu-Ala-Asp) box polypeptide 10 (DDX10), mRNA [NM_004398]	GO:0000166(nucleotide binding)|GO:0003723(RNA binding)|GO:0003724(RNA helicase activity)|GO:0005524(ATP binding)|GO:0008026(ATP-dependent helicase activity)|GO:0016787(hydrolase activity)	CTTGTCATTGGAAACACTGCCTTTGTCTTACTGGCAAGTTCTGGAGCTCTTGTGTCATTG
A_23_P121253	1.45e-28	8.05e-31	-20.98507	59.91851	-2.1607694	A_23_P121253	FALSE	NM_003810	NM_003810	8743	TNFSF10	tumor necrosis factor (ligand) superfamily, member 10	Hs.478275	ENST00000241261	ref|NM_003810|ref|NM_001190942|ref|NR_033994|ens|ENST00000241261	chr3:172223925-172223866	hs|3q26.31	Homo sapiens tumor necrosis factor (ligand) superfamily, member 10 (TNFSF10), transcript variant 1, mRNA [NM_003810]	GO:0005102(receptor binding)|GO:0005125(cytokine activity)|GO:0005164(tumor necrosis factor receptor binding)|GO:0005515(protein binding)|GO:0005576(extracellular region)|GO:0005615(extracellular space)|GO:0005625(soluble fraction)|GO:0005887(integral to plasma membrane)|GO:0006915(apoptosis)|GO:0006917(induction of apoptosis)|GO:0006919(activation of caspase activity)|GO:0006955(immune response)…	GCAACAATCCATCTCTCAAGTAGTGTATCACAGTAGTAGCCTCCAGGTTTCCTTAAGGGA
A_23_P30464	1.50e-28	8.43e-31	20.96804	59.87221	2.5737532	A_23_P30464	FALSE	NM_030567	NM_030567	80758	PRR7	proline rich 7 (synaptic)	Hs.534492	ENST00000502922	ref|NM_030567|ref|NM_001174102|ref|NM_001174101|ens|ENST00000502922	chr5:176883144-176883203	hs|5q35.3	Homo sapiens proline rich 7 (synaptic) (PRR7), transcript variant 1, mRNA [NM_030567]	GO:0005886(plasma membrane)|GO:0016021(integral to membrane)|GO:0030054(cell junction)|GO:0045202(synapse)|GO:0045211(postsynaptic membrane)	CCCCACCGGCGGACTCCTGGCCTGACTGCGGGGCTTTTTAAATGCTTCCCTGGACTGCGG
A_33_P3227320	1.76e-28	1.01e-30	-20.90342	59.69624	-1.9623587	A_33_P3227320	FALSE	NM_152622	NM_152622	166968	MIER3	mesoderm induction early response 1, family member 3	Hs.657594	ENST00000452157	ref|NM_152622|ens|ENST00000452157|ens|ENST00000381199|ens|ENST00000381213	chr5:56215591-56215532	hs|5q11.2	Homo sapiens mesoderm induction early response 1, family member 3 (MIER3), mRNA [NM_152622]	GO:0003677(DNA binding)|GO:0005634(nucleus)|GO:0006355(regulation of transcription, DNA-dependent)	GACAATCAGAACAAGTTTCAGTATCAGATGTTCAAGAGGAAGTTGCTATTGCATTGATTT
A_33_P3396607	1.86e-28	1.07e-30	-20.88031	59.63318	-2.0216227	A_33_P3396607	FALSE	NM_003359	NM_003359	7358	UGDH	UDP-glucose 6-dehydrogenase	Hs.572518	ENST00000506179	ref|NM_003359|ref|NM_001184701|ref|NM_001184700|ens|ENST00000506179	chr4:39500471-39500412	hs|4p14	Homo sapiens UDP-glucose 6-dehydrogenase (UGDH), transcript variant 1, mRNA [NM_003359]	GO:0001702(gastrulation with mouth forming second)|GO:0003979(UDP-glucose 6-dehydrogenase activity)|GO:0005829(cytosol)|GO:0006011(UDP-glucose metabolic process)|GO:0006024(glycosaminoglycan biosynthetic process)|GO:0006065(UDP-glucuronate biosynthetic process)|GO:0006805(xenobiotic metabolic process)|GO:0009055(electron carrier activity)|GO:0016491(oxidoreductase activity)|GO:0051287(NAD binding)	CAGTTCAATGAGAAGAGGGAGACAAATATAAAGATGAGGACAGAAGCATCTCTACAGATG
A_23_P207537	1.87e-28	1.09e-30	20.87376	59.61531	2.939045	A_23_P207537	FALSE	NM_007026	NM_007026	11072	DUSP14	dual specificity phosphatase 14	Hs.91448	ENST00000394386	ref|NM_007026|ens|ENST00000394386|ens|ENST00000487847|ens|ENST00000394389	chr17:35873238-35873297	hs|17q12	Homo sapiens dual specificity phosphatase 14 (DUSP14), mRNA [NM_007026]	GO:0004725(protein tyrosine phosphatase activity)|GO:0008138(protein tyrosine/serine/threonine phosphatase activity)|GO:0016787(hydrolase activity)|GO:0017017(MAP kinase tyrosine/serine/threonine phosphatase activity)|GO:0035335(peptidyl-tyrosine dephosphorylation)	GTTTAATAAACTGGTTCTGCTCTCTTCTGAATCTCATGCCTTTGGCACCTTGGTAGGTGC
A_23_P22350	1.88e-28	1.11e-30	-20.8667	59.59605	-1.9012463	A_23_P22350	FALSE	NM_023927	NM_023927	65983	GRAMD3	GRAM domain containing 3	Hs.363558		ref|NM_023927|ref|NM_001146321|ref|NM_001146320|ref|NM_001146319	chr5:125829184-125829243	hs|5q23.2	Homo sapiens GRAM domain containing 3 (GRAMD3), transcript variant 2, mRNA [NM_023927]		CTCCTGTTATGTTCTGGTTGAAATCACCTGTGTGTCTTAATTTCTCAATTCCTTTTTGGC
A_23_P80739	1.92e-28	1.14e-30	-20.8561	59.5671	-2.8967519	A_23_P80739	FALSE	NM_006225	NM_006225	5333	PLCD1	phospholipase C, delta 1	Hs.80776	ENST00000463876	ref|NM_006225|ref|NM_001130964|ref|NR_024071|ens|ENST00000463876	chr3:38049181-38049122	hs|3p22.2	Homo sapiens phospholipase C, delta 1 (PLCD1), transcript variant 2, mRNA [NM_006225]	GO:0004435(phosphatidylinositol phospholipase C activity)|GO:0004871(signal transducer activity)|GO:0005509(calcium ion binding)|GO:0005737(cytoplasm)|GO:0006644(phospholipid metabolic process)|GO:0016042(lipid catabolic process)|GO:0016787(hydrolase activity)|GO:0032794(GTPase activating protein binding)|GO:0035556(intracellular signal transduction)	CAGCCTCTTGCTCAGAGCTAGGCCCCCAAATTGCCTTCAGCCCTAACATAGTGTCTGCTG
A_23_P211909	2.10e-28	1.27e-30	-20.81935	59.46665	-1.8181157	A_23_P211909	FALSE	NM_002670	NM_002670	5357	PLS1	plastin 1	Hs.203637	ENST00000337777	ref|NM_002670|ref|NM_001172312|ref|NM_001145319|ens|ENST00000337777	chr3:142432120-142432179	hs|3q23	Homo sapiens plastin 1 (PLS1), transcript variant 2, mRNA [NM_002670]	GO:0005200(structural constituent of cytoskeleton)|GO:0005509(calcium ion binding)|GO:0005737(cytoplasm)|GO:0051015(actin filament binding)	ATACTGTTGTGCAACAAAAATGTCACTTTATCTCAGTGTGAATGAGTAGTCTAAATTCCC
A_23_P4387	2.17e-28	1.33e-30	-20.80281	59.42141	-5.3479355	A_23_P4387	FALSE	NM_019016	NM_019016	192666	KRT24	keratin 24	Hs.87383	ENST00000264651	ref|NM_019016|ens|ENST00000264651|gb|BC111964|gb|BC111968	chr17:38854553-38854494	hs|17q21.2	Homo sapiens keratin 24 (KRT24), mRNA [NM_019016]	GO:0005198(structural molecule activity)|GO:0005737(cytoplasm)|GO:0005882(intermediate filament)|GO:0045111(intermediate filament cytoskeleton)	AGTTGGTGGATGGCAAGGTTGTCTCGTCTCAAGTCAGCAGTATTTCTGAGGTGAAAGTTA
A_24_P335358	2.38e-28	1.47e-30	20.76482	59.31739	2.1936834	A_24_P335358	FALSE	NM_025215	NM_025215	80324	PUS1	pseudouridylate synthase 1	Hs.592004	ENST00000322060	ref|NM_025215|ref|NM_001002020|ref|NM_001002019|ens|ENST00000322060	chr12:132426120-132426179	hs|12q24.33	Homo sapiens pseudouridylate synthase 1 (PUS1), transcript variant 1, mRNA [NM_025215]	GO:0003677(DNA binding)|GO:0003723(RNA binding)|GO:0004730(pseudouridylate synthase activity)|GO:0005634(nucleus)|GO:0005667(transcription factor complex)|GO:0005730(nucleolus)|GO:0005739(mitochondrion)|GO:0008033(tRNA processing)|GO:0009982(pseudouridine synthase activity)|GO:0016853(isomerase activity)|GO:0030374(ligand-dependent nuclear receptor transcription coactivator activity)|GO:0031119(t…	CCTGGAGTTTGCGGTGATCAGGGTGAAGGGCCAGAGCTTCATGATGCATCAGATCCGGAA
A_23_P344531	2.49e-28	1.55e-30	-20.74502	59.26311	-2.2517822	A_23_P344531	FALSE	NM_007286	NM_007286	11346	SYNPO	synaptopodin	Hs.435228	ENST00000307662	ref|NM_007286|ens|ENST00000307662|gb|AB028952|gb|AL049959	chr5:150038396-150038455	hs|5q33.1	Homo sapiens synaptopodin (SYNPO), transcript variant 1, mRNA [NM_007286]	GO:0001725(stress fiber)|GO:0003779(actin binding)|GO:0005515(protein binding)|GO:0005737(cytoplasm)|GO:0005886(plasma membrane)|GO:0005923(tight junction)|GO:0014069(postsynaptic density)|GO:0015629(actin cytoskeleton)|GO:0030054(cell junction)|GO:0032233(positive regulation of actin filament bundle assembly)|GO:0042995(cell projection)|GO:0043197(dendritic spine)|GO:0043204(perikaryon)|GO:00452…	TCCTGCTGCTGTGAAGATGAGAAGGTGCTCTTACTCAGTTAATGATGAGTGACTATATTT
A_23_P80098	3.09e-28	1.95e-30	20.66297	59.03774	1.6651976	A_23_P80098	FALSE	NM_000819	NM_000819	2618	GART	phosphoribosylglycinamide formyltransferase, phosphoribosylglycinamide synthetase, phosphoribosylaminoimidazole synthetase	Hs.473648	ENST00000543717	ref|NM_000819|ref|NM_001136005|ref|NM_001136006|ens|ENST00000543717	chr21:34876492-34876433	hs|21q22.11	Homo sapiens phosphoribosylglycinamide formyltransferase, phosphoribosylglycinamide synthetase, phosphoribosylaminoimidazole synthetase (GART), transcript variant 1, mRNA [NM_000819]	GO:0000166(nucleotide binding)|GO:0004637(phosphoribosylamine-glycine ligase activity)|GO:0004641(phosphoribosylformylglycinamidine cyclo-ligase activity)|GO:0004644(phosphoribosylglycinamide formyltransferase activity)|GO:0005524(ATP binding)|GO:0005737(cytoplasm)|GO:0005829(cytosol)|GO:0006144(purine base metabolic process)|GO:0006164(purine nucleotide biosynthetic process)|GO:0006189(de novo' …	TGGCCAGTGGAACTGTACAGCTTGGAGAAAATGGCAAGATCTGTTGGGTTAAAGAGGAAT
A_23_P155666	3.13e-28	2.00e-30	-20.65397	59013	-3.0148428	A_23_P155666	FALSE	NM_001042402	NM_001042402	27163	NAAA	N-acylethanolamine acid amidase	Hs.437365	ENST00000507956	ref|NM_001042402|ref|NM_014435|ens|ENST00000507956|ens|ENST00000399497	chr4:76842261-76842202	hs|4q21.1	Homo sapiens N-acylethanolamine acid amidase (NAAA), transcript variant 2, mRNA [NM_001042402]	GO:0003674(molecular_function)|GO:0005737(cytoplasm)|GO:0005764(lysosome)|GO:0006629(lipid metabolic process)|GO:0008134(transcription factor binding)|GO:0008150(biological_process)|GO:0016787(hydrolase activity)	GAAAACTTCGAAGCAGCTGTTGGCAAGTTGGCCAAGACTCCCCTTATTGCTGATGTTTAT
A_33_P3235217	3.28e-28	2.11e-30	20.63423	58.95864	2.7816592	A_33_P3235217	FALSE	NM_001905	NM_001905	1503	CTPS	CTP synthase	Hs.473087	ENST00000372616	ref|NM_001905|ens|ENST00000372616|ens|ENST00000463423|ens|ENST00000498694	chr1:41475866-41475925	hs|1p34.2	Homo sapiens CTP synthase (CTPS), mRNA [NM_001905]	GO:0000166(nucleotide binding)|GO:0003883(CTP synthase activity)|GO:0005524(ATP binding)|GO:0005575(cellular_component)|GO:0005829(cytosol)|GO:0006139(nucleobase, nucleoside, nucleotide and nucleic acid metabolic process)|GO:0006221(pyrimidine nucleotide biosynthetic process)|GO:0006241(CTP biosynthetic process)|GO:0006541(glutamine metabolic process)|GO:0015949(nucleobase, nucleoside and nucleot…	CCCTGACTCTGAAATCACCGAACTGAAGTTTCCATCAATAAATCATGACTGATCTTGTAG
A_23_P82412	3.46e-28	2.25e-30	20.61046	58.89317	1.6070746	A_23_P82412	FALSE	NM_148956	NM_148956	55695	NSUN5	NOP2/Sun domain family, member 5	Hs.647060	ENST00000388955	ref|NM_148956|ref|NR_033322|ref|NR_033323|ens|ENST00000388955	chr7:72717638-72717509	hs|7q11.23	Homo sapiens NOP2/Sun domain family, member 5 (NSUN5), transcript variant 1, mRNA [NM_148956]	GO:0008168(methyltransferase activity)|GO:0016740(transferase activity)	TGGCTTCTTCGTTGCTGTAATTGAACGGGTCGAGATGCCGACCTCAGCCTCACAGGCCAA
A_23_P20022	3.66e-28	2.41e-30	20.58625	58.82643	2.67951	A_23_P20022	FALSE	NM_013332	NM_013332	29923	HILPDA	hypoxia inducible lipid droplet-associated	Hs.706124	ENST00000466473	ref|NM_013332|ref|NM_001098786|ens|ENST00000466473|ens|ENST00000257696	chr7:128098381-128098440	hs|7q32.1	Homo sapiens chromosome 7 open reading frame 68 (C7orf68), transcript variant 1, mRNA [NM_013332]	GO:0001819(positive regulation of cytokine production)|GO:0005102(receptor binding)|GO:0005615(extracellular space)|GO:0005811(lipid particle)|GO:0006950(response to stress)|GO:0008284(positive regulation of cell proliferation)|GO:0009986(cell surface)|GO:0010884(positive regulation of lipid storage)|GO:0016020(membrane)|GO:0016021(integral to membrane)|GO:0030141(stored secretory granule)|GO:003…	GGATGCCAAAGCCTGCTCAAGTTATGGACATTGTGGCCACCATGTGGCTTAAATGATTTT
A_23_P17393	3.67e-28	2.43e-30	20.58244	58.81591	2.2399701	A_23_P17393	FALSE	NM_001316	NM_001316	1434	CSE1L	CSE1 chromosome segregation 1-like (yeast)	Hs.90073	ENST00000476393	ref|NM_001316|ens|ENST00000476393|ens|ENST00000542325|ens|ENST00000417408	chr20:47712950-47713009	hs|20q13.13	Homo sapiens CSE1 chromosome segregation 1-like (yeast) (CSE1L), mRNA [NM_001316]	GO:0005515(protein binding)|GO:0005634(nucleus)|GO:0005737(cytoplasm)|GO:0006886(intracellular protein transport)|GO:0006915(apoptosis)|GO:0008262(importin-alpha export receptor activity)|GO:0008283(cell proliferation)|GO:0008565(protein transporter activity)	AGGCAGCCAGTGTGACACTGCTTTAAACTGCATTTTTCTAATGGGCTAAACCCAGATGGT
A_33_P3420426	3.76e-28	2.52e-30	20.5699	58.78131	1.9319664	A_33_P3420426	FALSE	NR_027642	NR_027642	100132724	LOC100132724	DDB1 and CUL4 associated factor 13 pseudogene			ref|NR_027642	chr15:51238166-51238225	hs|15q21.2	Homo sapiens DDB1 and CUL4 associated factor 13 pseudogene (LOC100132724), non-coding RNA [NR_027642]		GAAGAAACACGTAGGGGCAGTTGTAAAATAATTAGTATTCCTAACAATCCTGATGTACAA
A_23_P42829	3.92e-28	2.65e-30	20.55112	58.72945	1.2726804	A_23_P42829	FALSE	NM_014390	NM_014390	27044	SND1	staphylococcal nuclease and tudor domain containing 1	Hs.122523	ENST00000438400	ref|NM_014390|ens|ENST00000438400|ens|ENST00000354725|ens|ENST00000489417	chr7:127732513-127732572	hs|7q32.1	Homo sapiens staphylococcal nuclease and tudor domain containing 1 (SND1), mRNA [NM_014390]	GO:0003676(nucleic acid binding)|GO:0003712(transcription cofactor activity)|GO:0004518(nuclease activity)|GO:0005634(nucleus)|GO:0005737(cytoplasm)|GO:0005739(mitochondrion)|GO:0006355(regulation of transcription, DNA-dependent)|GO:0016442(RNA-induced silencing complex)|GO:0031047(gene silencing by RNA)|GO:0042470(melanosome)|GO:0044419(interspecies interaction between organisms)	GTCCAACTGTTGATTATGTGATTTTTCTGATACGTCCATTCTCAAATGCCAGTGTGTTCA
A_23_P14193	4.07e-28	2.80e-30	20.53228	58.67739	2.8500846	A_23_P14193	FALSE	NM_002915	NM_002915	5983	RFC3	replication factor C (activator 1) 3, 38kDa	Hs.115474	ENST00000380071	ref|NM_002915|ens|ENST00000380071|gb|L07541|gb|AK222572	chr13:34410688-34410747	hs|13q13.2	Homo sapiens replication factor C (activator 1) 3, 38kDa (RFC3), transcript variant 1, mRNA [NM_002915]	GO:0000075(cell cycle checkpoint)|GO:0000084(S phase of mitotic cell cycle)|GO:0000166(nucleotide binding)|GO:0000278(mitotic cell cycle)|GO:0000722(telomere maintenance via recombination)|GO:0000723(telomere maintenance)|GO:0000731(DNA synthesis involved in DNA repair)|GO:0003677(DNA binding)|GO:0003689(DNA clamp loader activity)|GO:0005515(protein binding)|GO:0005524(ATP binding)|GO:0005634(nuc…	ATTCAAGTATTCATTGTTGATCCTCCTATTCTCTTCCGTCTAATCTCTCACCTGCTAAAG
A_23_P74914	4.07e-28	2.81e-30	20.53002	58.67117	2.2438536	A_23_P74914	FALSE	NM_014777	NM_014777	9816	URB2	URB2 ribosome biogenesis 2 homolog (S. cerevisiae)	Hs.533628	ENST00000258243	ref|NM_014777|ens|ENST00000258243|gb|BC114559|gb|BC114963	chr1:229795276-229795335	hs|1q42.13	Homo sapiens URB2 ribosome biogenesis 2 homolog (S. cerevisiae) (URB2), mRNA [NM_014777]	GO:0005634(nucleus)|GO:0005730(nucleolus)	GACCCTGGGATGAGATTAATTCAATAGAAAAATTGCTGACTCTTGGGACCTTTCTGTGTT
A_33_P3362088	4.19e-28	2.92e-30	-20.51635	58.63336	-2.2453117	A_33_P3362088	FALSE	NM_002560	NM_002560	5025	P2RX4	purinergic receptor P2X, ligand-gated ion channel, 4	Hs.321709	ENST00000499638	ref|NM_002560|ens|ENST00000499638|ens|ENST00000337233|ens|ENST00000325394	chr12:121671848-121671907	hs|12q24.31	Homo sapiens purinergic receptor P2X, ligand-gated ion channel, 4 (P2RX4), mRNA [NM_002560]	GO:0001614(purinergic nucleotide receptor activity)|GO:0001894(tissue homeostasis)|GO:0002028(regulation of sodium ion transport)|GO:0004872(receptor activity)|GO:0004931(extracellular ATP-gated cation channel activity)|GO:0005102(receptor binding)|GO:0005216(ion channel activity)|GO:0005507(copper ion binding)|GO:0005524(ATP binding)|GO:0005886(plasma membrane)|GO:0005887(integral to plasma memb…	TCCTCAGAGAAGCGCTGTGCTAAGGTGATCGAGGACCAGACATTAAAGCGTGATTTTCTT
A_33_P3296862	4.25e-28	2.99e-30	-20.50761	58.60918	-3.0409214	A_33_P3296862	FALSE	NM_152459	NM_152459	146556	C16orf89	chromosome 16 open reading frame 89	Hs.11782	ENST00000315997	ref|NM_152459|ref|NM_001098514|ens|ENST00000315997|ens|ENST00000350219	chr16:5094253-5094194	hs|16p13.3	Homo sapiens chromosome 16 open reading frame 89 (C16orf89), transcript variant 1, mRNA [NM_152459]	GO:0005576(extracellular region)	AAGGCATCTGGAGGATAAGCAAAGCCACCCCGACACCCAATCTTGGAAGCCCTGAGTAGG
A_23_P7873	4.52e-28	3.21e-30	20.48204	58.53842	1.6797681	A_23_P7873	FALSE	NM_002388	NM_002388	4172	MCM3	minichromosome maintenance complex component 3	Hs.179565	ENST00000340349	ref|NM_002388|ens|ENST00000340349|ens|ENST00000229854|gb|D38073	chr6:52128952-52128893	hs|6p12.2	Homo sapiens minichromosome maintenance complex component 3 (MCM3), mRNA [NM_002388]	GO:0000075(cell cycle checkpoint)|GO:0000082(G1/S transition of mitotic cell cycle)|GO:0000084(S phase of mitotic cell cycle)|GO:0000166(nucleotide binding)|GO:0000216(M/G1 transition of mitotic cell cycle)|GO:0000278(mitotic cell cycle)|GO:0003677(DNA binding)|GO:0004386(helicase activity)|GO:0005515(protein binding)|GO:0005524(ATP binding)|GO:0005634(nucleus)|GO:0005654(nucleoplasm)|GO:0005658(…	TGAGGCACGTCATGCAGGTCAAGAAAGCTTTCTTTGCAGTAGCACCAGTTAAGGTGAATA
A_23_P305759	4.79e-28	3.44e-30	-20.45759	58.47067	-2.4333582	A_23_P305759	FALSE	NM_138340	NM_138340	171586	ABHD3	abhydrolase domain containing 3	Hs.397978	ENST00000289119	ref|NM_138340|ens|ENST00000289119|gb|HQ448233|gb|CR627346	chr18:19236897-19236838	hs|18q11.2	Homo sapiens abhydrolase domain containing 3 (ABHD3), mRNA [NM_138340]	GO:0003674(molecular_function)|GO:0004091(carboxylesterase activity)|GO:0005575(cellular_component)|GO:0008150(biological_process)|GO:0016020(membrane)|GO:0016021(integral to membrane)|GO:0016787(hydrolase activity)	AGTCCTAGACTGAAGTCAGTAGGAATTCCAGTATTGTGTCTAAATTCTGTGGATGATGTT
A_23_P127533	5.04e-28	3.65e-30	20.43644	58.41205	1.8655948	A_23_P127533	FALSE	NM_032299	NM_032299	84259	DCUN1D5	DCN1, defective in cullin neddylation 1, domain containing 5 (S. cerevisiae)	Hs.503716	ENST00000531571	ref|NM_032299|ens|ENST00000531571|ens|ENST00000260247|gb|AK056993	chr11:102932955-102932896	hs|11q22.3	Homo sapiens DCN1, defective in cullin neddylation 1, domain containing 5 (S. cerevisiae) (DCUN1D5), mRNA [NM_032299]	GO:0003674(molecular_function)|GO:0005575(cellular_component)|GO:0008150(biological_process)	TTTTTTAAAGGAGGTTTTTCTTGTTACATGTGATGGGCATTGAGCCACACCTCTTCTTAG
A_23_P401106	5.21e-28	3.87e-30	-20415	58.35255	-2.1857307	A_23_P401106	FALSE	NM_002599	NM_002599	5138	PDE2A	phosphodiesterase 2A, cGMP-stimulated	Hs.503163		ref|NM_002599|ref|NM_001243784|ref|NM_001146209|ref|NM_001143839	chr11:72287309-72287250	hs|11q13.4	Homo sapiens phosphodiesterase 2A, cGMP-stimulated (PDE2A), transcript variant 1, mRNA [NM_002599]	GO:0000122(negative regulation of transcription from RNA polymerase II promoter)|GO:0000166(nucleotide binding)|GO:0004112(cyclic-nucleotide phosphodiesterase activity)|GO:0004114(3',5'-cyclic-nucleotide phosphodiesterase activity)|GO:0004118(cGMP-stimulated cyclic-nucleotide phosphodiesterase activity)|GO:0005262(calcium channel activity)|GO:0005515(protein binding)|GO:0005634(nucleus)|GO:000573…	ACCTGCCTTACCTTTCTGAGTTGCCTTTAGAGAGATGCGTTTTTCTAGGACTCTGTGCAA
A_23_P305723	5.21e-28	3.88e-30	-20.41448	58.35111	-1.5592874	A_23_P305723	FALSE	NM_020948	NM_020948	57708	MIER1	mesoderm induction early response 1 homolog (Xenopus laevis)	Hs.605432		ref|NM_020948|ref|NM_001146110|ref|NM_001146112|ref|NM_001077700	chr1:67453133-67453192	hs|1p31.3	Homo sapiens mesoderm induction early response 1 homolog (Xenopus laevis) (MIER1), transcript variant 1, mRNA [NM_020948]	GO:0003677(DNA binding)|GO:0004871(signal transducer activity)|GO:0005634(nucleus)|GO:0005730(nucleolus)|GO:0005737(cytoplasm)|GO:0006355(regulation of transcription, DNA-dependent)|GO:0007165(signal transduction)|GO:0043123(positive regulation of I-kappaB kinase/NF-kappaB cascade)	TGATGTATTTTCAAATAGAGTTCAGGATCTGCAATTCAGTTCAACACAAGTTTGTTGAGC
A_33_P3251093	5.21e-28	3.88e-30	-20.41439	58.35085	-2.7175398	A_33_P3251093	FALSE	NM_078483	NM_078483	206358	SLC36A1	solute carrier family 36 (proton/amino acid symporter), member 1	Hs.269004	ENST00000243389	ref|NM_078483|ens|ENST00000243389|gb|AF516142|gb|AL833703	chr5:150871862-150871921	hs|5q33.1	Homo sapiens solute carrier family 36 (proton/amino acid symporter), member 1 (SLC36A1), mRNA [NM_078483]	GO:0005765(lysosomal membrane)|GO:0005783(endoplasmic reticulum)|GO:0005886(plasma membrane)|GO:0006811(ion transport)|GO:0006865(amino acid transport)|GO:0015293(symporter activity)|GO:0016021(integral to membrane)|GO:0034641(cellular nitrogen compound metabolic process)|GO:0055085(transmembrane transport)	GATCCTGTTTTGGGGTTTGCACATGGATCGTATGTTAAGCTTTTTCTTTTCAATAAATGA
A_23_P122924	5.58e-28	4.19e-30	20.38653	58.27345	3.9364427	A_23_P122924	FALSE	NM_002192	NM_002192	3624	INHBA	inhibin, beta A	Hs.583348	ENST00000442711	ref|NM_002192|ens|ENST00000442711|ens|ENST00000464515|gb|AK290584	chr7:41729305-41729246	hs|7p14.1	Homo sapiens inhibin, beta A (INHBA), mRNA [NM_002192]	GO:0000082(G1/S transition of mitotic cell cycle)|GO:0001541(ovarian follicle development)|GO:0001942(hair follicle development)|GO:0002244(hemopoietic progenitor cell differentiation)|GO:0004871(signal transducer activity)|GO:0005125(cytokine activity)|GO:0005179(hormone activity)|GO:0005515(protein binding)|GO:0005576(extracellular region)|GO:0006357(regulation of transcription from RNA polymer…	AAACATCATCAAAAAGGACATTCAGAACATGATCGTGGAGGAGTGTGGGTGCTCATAGAG
A_23_P328323	5.89e-28	4.46e-30	-20.36442	58.21199	-1.4725245	A_23_P328323	FALSE	NM_018211	NM_018211	55225	RAVER2	ribonucleoprotein, PTB-binding 2	Hs.591443	ENST00000294428	ref|NM_018211|ens|ENST00000294428|ens|ENST00000371072|gb|AB046799	chr1:65298644-65298703	hs|1p31.3	Homo sapiens ribonucleoprotein, PTB-binding 2 (RAVER2), mRNA [NM_018211]	GO:0000166(nucleotide binding)|GO:0003723(RNA binding)|GO:0005634(nucleus)|GO:0005737(cytoplasm)	AAGAGGTTGAAGGAACTAAAACAAACAAACAAAGGTGTCTGGACTACAGCACAGTGGACA
A_23_P132874	6.91e-28	5.28e-30	20.30361	58.04268	2.5196571	A_23_P132874	FALSE	NM_032359	NM_032359	84319	C3orf26	chromosome 3 open reading frame 26	Hs.655111	ENST00000421999	ref|NM_032359|ref|NM_001167924|ens|ENST00000421999|ens|ENST00000494412	chr3:99897343-99897402	hs|3q12.1	Homo sapiens chromosome 3 open reading frame 26 (C3orf26), transcript variant 1, mRNA [NM_032359]	GO:0003676(nucleic acid binding)|GO:0005524(ATP binding)|GO:0008026(ATP-dependent helicase activity)	TGTGTCAACAGATGGATCACTGGAATGTGGGGATTCTGAAACAGAAATGAAACTGTCCTT
A_23_P205216	7.23e-28	5.58e-30	20.28426	57.98873	2.0787488	A_23_P205216	FALSE	NM_006649	NM_006649	10813	UTP14A	UTP14, U3 small nucleolar ribonucleoprotein, homolog A (yeast)	Hs.458598	ENST00000371051	ref|NM_006649|ref|NM_001166221|ens|ENST00000371051|ens|ENST00000394422	chrX:129059066-129059125	hs|Xq26.1	Homo sapiens UTP14, U3 small nucleolar ribonucleoprotein, homolog A (yeast) (UTP14A), transcript variant 1, mRNA [NM_006649]	GO:0005515(protein binding)|GO:0005634(nucleus)|GO:0005730(nucleolus)|GO:0006364(rRNA processing)|GO:0032040(small-subunit processome)	CCCTAAGGAGAAGAAAAAGAAGGAGCAAATGATCGACCTACAGAACCTCCTAACCACACA
A_33_P3212092	7.23e-28	5.62e-30	-20.28153	57.98112	-2.3019093	A_33_P3212092	FALSE	NM_145341	NM_145341	27250	PDCD4	programmed cell death 4 (neoplastic transformation inhibitor)	Hs.711490	ENST00000393104	ref|NM_145341|ref|NM_014456|ref|NM_001199492|ens|ENST00000393104	chr10:112659602-112659661	hs|10q25.2	Homo sapiens programmed cell death 4 (neoplastic transformation inhibitor) (PDCD4), transcript variant 2, mRNA [NM_145341]	GO:0003723(RNA binding)|GO:0005488(binding)|GO:0005515(protein binding)|GO:0005634(nucleus)|GO:0005730(nucleolus)|GO:0005737(cytoplasm)|GO:0005829(cytosol)|GO:0006915(apoptosis)|GO:0007569(cell aging)|GO:0043508(negative regulation of JUN kinase activity)|GO:0045786(negative regulation of cell cycle)|GO:0045892(negative regulation of transcription, DNA-dependent)	GGATCTGGTCACACAAGATAGCATTAAACGTGACATGGCACATAAAATTGGTTAAAAAAT
A_23_P215024	7.81e-28	6.13e-30	-20.25081	57.89538	-1.5878428	A_23_P215024	FALSE	NM_018214	NM_018214	55227	LRRC1	leucine rich repeat containing 1	Hs.606493	ENST00000370888	ref|NM_018214|ens|ENST00000370888|gb|AK001637|gb|AF332199	chr6:53788424-53788483	hs|6p12.1	Homo sapiens leucine rich repeat containing 1 (LRRC1), mRNA [NM_018214]	GO:0005737(cytoplasm)|GO:0016020(membrane)	TTTTTTCTGAATAAGTCTCTCATAATGAGTGCAGTGTCAGACTGTGCCTACTCTGATGGT
A_32_P203515	8.34e-28	6.60e-30	-20.22422	57.82108	-1.879586	A_32_P203515	FALSE	NM_015330	NM_015330	23384	SPECC1L	sperm antigen with calponin homology and coiled-coil domains 1-like	Hs.474384	ENST00000314328	ref|NM_015330|ref|NM_001145468|ens|ENST00000314328|ens|ENST00000437398	chr22:24812928-24812987	hs|22q11.23	Homo sapiens sperm antigen with calponin homology and coiled-coil domains 1-like (SPECC1L), transcript variant 1, mRNA [NM_015330]	GO:0007049(cell cycle)|GO:0051301(cell division)	CATTGCCTTTTGCCTCGTCTAATAGGATCCTTAGGACACTGTGGGCTTTAGGAATGACTA
A_23_P251505	9.22e-28	7.36e-30	20.1855	57.71275	1.5969365	A_23_P251505	FALSE	NM_148956	NM_148956	55695	NSUN5	NOP2/Sun domain family, member 5	Hs.647060		ref|NM_148956|ref|NM_001168347|ref|NM_018044|ref|NM_001168348	chr7:72717662-72717603	hs|7q11.23	Homo sapiens NOP2/Sun domain family, member 5 (NSUN5), transcript variant 1, mRNA [NM_148956]	GO:0008168(methyltransferase activity)|GO:0016740(transferase activity)	CTCCCCTGAGACCACACTCAGCAGTGGCTTCTTCGTTGCTGTAATTGAACGGGTCGAGGT
A_21_P0014214	9.23e-28	7.43e-30	20.18222	57.70356	5.176537	A_21_P0014214	FALSE	XR_108886	XR_108886		LOC100507056	uncharacterized LOC100507056			ref|XR_108886|ref|XR_133500|gb|HM358356	chr8:128219758-128219699	hs|8q24.21	PREDICTED: Homo sapiens hypothetical LOC100507056 (LOC100507056), miscRNA [XR_108886]		AGGAAGGCTCGCTAGAATACTTTGTGATATTGGATATTAGTTCCATATTCTACTGTGTAT
A_24_P218814	9.51e-28	7.76e-30	-20.16664	57.65993	-2.4111773	A_24_P218814	FALSE	NM_002905	NM_002905	5959	RDH5	retinol dehydrogenase 5 (11-cis/9-cis)	Hs.94672	ENST00000548123	ref|NM_002905|ref|NM_001199771|ref|NR_037658|ens|ENST00000548123	chr12:56117833-56118164	hs|12q13.2	Homo sapiens retinol dehydrogenase 5 (11-cis/9-cis) (RDH5), transcript variant 2, mRNA [NM_002905]	GO:0000166(nucleotide binding)|GO:0004745(retinol dehydrogenase activity)|GO:0005788(endoplasmic reticulum lumen)|GO:0007601(visual perception)|GO:0016020(membrane)|GO:0016491(oxidoreductase activity)|GO:0050896(response to stimulus)	TACCTGAAAATGCAACAGCGCATCATGAACCTGATCTGTGACCCGGACCTAACCAAGGTG
A_33_P3645465	9.51e-28	7.79e-30	-20.16509	57.65559	-2.175824	A_33_P3645465	FALSE	NR_026932	NR_026932	282997	LOC282997	uncharacterized LOC282997	Hs.599931		ref|NR_026932|gb|AK097703|gb|AK093606|tc|THC2676939	chr10:112629567-112629508	hs|10q25.2	Homo sapiens uncharacterized LOC282997 (LOC282997), non-coding RNA [NR_026932]		GTACTTAAGATGCCTTGTTCATTTATTGTGCCTGTGCAATAAATACACCTTGATTTGAGT
A_24_P388433	9.51e-28	7.85e-30	-20.16262	57.64865	-2.4528129	A_24_P388433	FALSE	NM_002718	NM_002718	5523	PPP2R3A	protein phosphatase 2, regulatory subunit B'', alpha	Hs.518155	ENST00000264977	ref|NM_002718|ref|NM_181897|ref|NM_001190447|ens|ENST00000264977	chr3:135866561-135866620	hs|3q22.3	Homo sapiens protein phosphatase 2, regulatory subunit B'', alpha (PPP2R3A), transcript variant 1, mRNA [NM_002718]	GO:0000159(protein phosphatase type 2A complex)|GO:0005509(calcium ion binding)|GO:0005515(protein binding)|GO:0006470(protein dephosphorylation)|GO:0008601(protein phosphatase type 2A regulator activity)	ATTCCATATATCTTCCCTGCATCTTGTCACTGTGTACCATTCAAAGTGTTTATAAAACTC
A_23_P106773	9.98e-28	8.30e-30	-20.14279	57.59308	-3.1672446	A_23_P106773	FALSE	NM_177528	NM_177528	6799	SULT1A2	sulfotransferase family, cytosolic, 1A, phenol-preferring, member 2	Hs.546304	ENST00000395630	ref|NM_177528|ref|NM_001054|ens|ENST00000395630|ens|ENST00000534108	chr16:28603326-28603267	hs|16p11.2	Homo sapiens sulfotransferase family, cytosolic, 1A, phenol-preferring, member 2 (SULT1A2), transcript variant 2, mRNA [NM_177528]	GO:0004062(aryl sulfotransferase activity)|GO:0005737(cytoplasm)|GO:0005829(cytosol)|GO:0006584(catecholamine metabolic process)|GO:0006805(xenobiotic metabolic process)|GO:0008146(sulfotransferase activity)|GO:0008202(steroid metabolic process)|GO:0009309(amine biosynthetic process)|GO:0016740(transferase activity)|GO:0047894(flavonol 3-sulfotransferase activity)|GO:0050427(3'-phosphoadenosine 5…	AGAGGGAGTGTGCGAATCAAGCCTGACCAAGAGGCTCCAGAATAAAGTATGATTTGTGTT
A_23_P259692	1.08e-27	9.04e-30	20.11214	57.50707	4.2888674	A_23_P259692	FALSE	NM_058179	NM_058179	29968	PSAT1	phosphoserine aminotransferase 1	Hs.494261	ENST00000376588	ref|NM_058179|ref|NM_021154|ens|ENST00000376588|gb|BC018129	chr9:80944778-80944837	hs|9q21.2	Homo sapiens phosphoserine aminotransferase 1 (PSAT1), transcript variant 1, mRNA [NM_058179]	GO:0004648(O-phospho-L-serine:2-oxoglutarate aminotransferase activity)|GO:0006564(L-serine biosynthetic process)|GO:0008615(pyridoxine biosynthetic process)|GO:0008652(cellular amino acid biosynthetic process)|GO:0016740(transferase activity)|GO:0030170(pyridoxal phosphate binding)	TACCATTCTTTCCATAGGTAGAAGAGAAAGTTGATTGGTTGGTTGTTTTTCAATTATGCC
A_23_P17130	1.08e-27	9.13e-30	-20.10872	57.49749	-3.9165732	A_23_P17130	FALSE	NM_001042519	NM_001042519	84281	C2orf88	chromosome 2 open reading frame 88	Hs.389311		ref|NM_001042519|ref|NM_001042521|ref|NM_001042520|ref|NM_032321	chr2:191064495-191064554	hs|2q32.2	Homo sapiens chromosome 2 open reading frame 88 (C2orf88), transcript variant 1, mRNA [NM_001042519]	GO:0005576(extracellular region)	GTCAACATCACATGGACAAATTTCATTGTTTTCTAAAGATGGCCTGGAAGTAGTCTTTGC
A_23_P359245	1.12e-27	9.50e-30	20.09456	57.45771	1.8566811	A_23_P359245	FALSE	NM_000245	NM_000245	4233	MET	met proto-oncogene (hepatocyte growth factor receptor)	Hs.132966	ENST00000397752	ref|NM_000245|ref|NM_001127500|ens|ENST00000397752|gb|FV053115	chr7:116438290-116438349	hs|7q31.2	Homo sapiens met proto-oncogene (hepatocyte growth factor receptor) (MET), transcript variant 2, mRNA [NM_000245]	GO:0000166(nucleotide binding)|GO:0004713(protein tyrosine kinase activity)|GO:0004872(receptor activity)|GO:0005008(hepatocyte growth factor receptor activity)|GO:0005515(protein binding)|GO:0005524(ATP binding)|GO:0005886(plasma membrane)|GO:0005887(integral to plasma membrane)|GO:0007165(signal transduction)|GO:0007166(cell surface receptor linked signaling pathway)|GO:0007275(multicellular or…	GTGTCTGGACAGATTGTGGGAGTAAGTGATTCTTCTAAGAATTAGATACTTGTCACTGCC
A_23_P54605	1.13e-27	9.68e-30	20.08812	57.43962	1.4867247	A_23_P54605	FALSE	NM_015659	NM_015659	26156	RSL1D1	ribosomal L1 domain containing 1	Hs.401842	ENST00000542106	ref|NM_015659|ens|ENST00000542106|ens|ENST00000396503|ens|ENST00000355674	chr16:11933775-11933716	hs|16p13.13	Homo sapiens ribosomal L1 domain containing 1 (RSL1D1), mRNA [NM_015659]	GO:0003723(RNA binding)|GO:0003735(structural constituent of ribosome)|GO:0005622(intracellular)|GO:0005634(nucleus)|GO:0005730(nucleolus)|GO:0006412(translation)|GO:0015934(large ribosomal subunit)|GO:0032880(regulation of protein localization)	AGGCTAGGAAGACTGCATCAGTTCTTAGTAAAGATGATGTGGCACCTGAAAGTGGTGATA
A_23_P12572	1.13e-27	9.77e-30	-20.08467	57.42992	-1.8679339	A_23_P12572	FALSE	NM_033338	NM_033338	840	CASP7	caspase 7, apoptosis-related cysteine peptidase	Hs.9216		ref|NM_033338|ref|NM_033339|ref|NM_001227|ref|NM_033340	chr10:115490494-115490553	hs|10q25.3	Homo sapiens caspase 7, apoptosis-related cysteine peptidase (CASP7), transcript variant delta, mRNA [NM_033338]	GO:0001836(release of cytochrome c from mitochondria)|GO:0004190(aspartic-type endopeptidase activity)|GO:0004197(cysteine-type endopeptidase activity)|GO:0005515(protein binding)|GO:0005625(soluble fraction)|GO:0005654(nucleoplasm)|GO:0005737(cytoplasm)|GO:0005789(endoplasmic reticulum membrane)|GO:0005792(microsome)|GO:0005829(cytosol)|GO:0006508(proteolysis)|GO:0006915(apoptosis)|GO:0006917(in…	AGTTCTATAAGTGAGGAAGAGTTTATGGCAAAGATTTTTGGCACTTTGTTTTCAAGATGG
A_32_P159651	1.16e-27	1.01e-29	-20.07143	57.39272	-1.8618711	A_32_P159651	FALSE	NM_003884	NM_003884	8850	KAT2B	K(lysine) acetyltransferase 2B	Hs.533055	ENST00000263754	ref|NM_003884|ens|ENST00000263754|gb|BC070075|gb|BC060823	chr3:20195519-20195578	hs|3p24.3	Homo sapiens K(lysine) acetyltransferase 2B (KAT2B), mRNA [NM_003884]	GO:0000125(PCAF complex)|GO:0000776(kinetochore)|GO:0003712(transcription cofactor activity)|GO:0003713(transcription coactivator activity)|GO:0004402(histone acetyltransferase activity)|GO:0004468(lysine N-acetyltransferase activity)|GO:0004861(cyclin-dependent protein kinase inhibitor activity)|GO:0005515(protein binding)|GO:0005634(nucleus)|GO:0005654(nucleoplasm)|GO:0005671(Ada2/Gcn5/Ada3 tra…	GAGTGGTGTCTAGATTTCTAATGAAGAATCATGATACAGTTTGGATTAAGTATCTTGGAC
A_23_P311895	1.20e-27	1.05e-29	-20.05782	57.35444	-2.5234373	A_23_P311895	FALSE	NM_016929	NM_016929	53405	CLIC5	chloride intracellular channel 5	Hs.485489		ref|NM_016929|ref|NM_001114086|gb|DQ679794|gb|AL049313	chr6:45866699-45866640	hs|6p21.1	Homo sapiens chloride intracellular channel 5 (CLIC5), nuclear gene encoding mitochondrial protein, transcript variant 2, mRNA [NM_016929]	GO:0005244(voltage-gated ion channel activity)|GO:0005247(voltage-gated chloride channel activity)|GO:0005515(protein binding)|GO:0005626(insoluble fraction)|GO:0005737(cytoplasm)|GO:0005794(Golgi apparatus)|GO:0005815(microtubule organizing center)|GO:0005938(cell cortex)|GO:0006810(transport)|GO:0006811(ion transport)|GO:0006821(chloride transport)|GO:0007565(female pregnancy)|GO:0007605(sensor…	TAAAATACGTTGCCTCAATATAAGGTTTGGGCTATTCTGTGTTTCTATAGAAGCAATCTG
A_21_P0000548	1.22e-27	1.08e-29	-20.04974	57.3317	-2.2066174	A_21_P0000548	FALSE	NR_027868	NR_027868		PDCD6IP	programmed cell death 6 interacting protein			ref|NR_027868|tc|THC2642267	chr3:33868584-33868643	hs|3p22.3	Homo sapiens programmed cell death 6 interacting protein (PDCD6IP), transcript variant 4, non-coding RNA [NR_027868]	GO:0005515(protein binding)|GO:0005737(cytoplasm)|GO:0005815(microtubule organizing center)|GO:0005829(cytosol)|GO:0005856(cytoskeleton)|GO:0006915(apoptosis)|GO:0007049(cell cycle)|GO:0015031(protein transport)|GO:0042470(melanosome)|GO:0044419(interspecies interaction between organisms)|GO:0048306(calcium-dependent protein binding)|GO:0051301(cell division)	GACAGCTAAGGAAAGCAACCATCTTAAACCACATATCACAGGAAGTATAATGTTTTAATG
A_24_P164998	1.31e-27	1.17e-29	-20.02098	57.25074	-4.8130056	A_24_P164998	FALSE	NM_001085474	NM_001085474	646627	LOC646627	phospholipase inhibitor	Hs.632511		ref|NM_001085474|gb|AY358469|tc|THC2478090	chr1:248903187-248903128	hs|1q44	Homo sapiens phospholipase inhibitor (LOC646627), mRNA [NM_001085474]	GO:0005886(plasma membrane)|GO:0031225(anchored to membrane)	GAACAGTGTGTCTTTCTAGTTGCAGAACTTAAGAATGACATTGAGTCTAAGAGTCTCGTG
A_23_P87329	1.46e-27	1.31e-29	19.98131	57.1389	1.7303629	A_23_P87329	FALSE	NM_024662	NM_024662	55226	NAT10	N-acetyltransferase 10 (GCN5-related)	Hs.577281	ENST00000531159	ref|NM_024662|ref|NM_001144030|ens|ENST00000531159|ens|ENST00000257829	chr11:34167990-34168049	hs|11p13	Homo sapiens N-acetyltransferase 10 (GCN5-related) (NAT10), transcript variant 1, mRNA [NM_024662]	GO:0000166(nucleotide binding)|GO:0003674(molecular_function)|GO:0005524(ATP binding)|GO:0005634(nucleus)|GO:0005730(nucleolus)|GO:0008080(N-acetyltransferase activity)|GO:0008150(biological_process)|GO:0008152(metabolic process)|GO:0016746(transferase activity, transferring acyl groups)	TGCCCAGTCCAGGGCCCTCCTTTCCTATAAGTTCATATTTTGCTTTGAGCCAGCTTTTTA
A_23_P157072	1.47e-27	1.33e-29	19.97607	57.12411	1.595991	A_23_P157072	FALSE	NM_001037283	NM_001037283	8662	EIF3B	eukaryotic translation initiation factor 3, subunit B	Hs.371001	ENST00000475415	ref|NM_001037283|ref|NM_003751|ens|ENST00000475415|ens|ENST00000314800	chr7:2420062-2420121	hs|7p22.3	Homo sapiens eukaryotic translation initiation factor 3, subunit B (EIF3B), transcript variant 2, mRNA [NM_001037283]	GO:0000166(nucleotide binding)|GO:0003723(RNA binding)|GO:0003743(translation initiation factor activity)|GO:0005515(protein binding)|GO:0005737(cytoplasm)|GO:0005829(cytosol)|GO:0005852(eukaryotic translation initiation factor 3 complex)|GO:0006412(translation)|GO:0006413(translational initiation)|GO:0006446(regulation of translational initiation)|GO:0010467(gene expression)|GO:0032947(protein c…	GCAGTGGGGGATTTAAGGCACCCGCTTCCACTTCTTTCTTGTTTGGAGTTTTCTGTTGGA
A_33_P3423949	1.65e-27	1.51e-29	19.93142	56.99804	4.7404598	A_33_P3423949	FALSE	NM_005189	NM_005189	84733	CBX2	chromobox homolog 2	Hs.368410	ENST00000310942	ref|NM_005189|ens|ENST00000310942|gb|AL157459|tc|THC2620536	chr17:77761302-77761361	hs|17q25.3	Homo sapiens chromobox homolog 2 (CBX2), transcript variant 1, mRNA [NM_005189]	GO:0000122(negative regulation of transcription from RNA polymerase II promoter)|GO:0000792(heterochromatin)|GO:0003677(DNA binding)|GO:0003682(chromatin binding)|GO:0005515(protein binding)|GO:0005634(nucleus)|GO:0016568(chromatin modification)|GO:0030154(cell differentiation)|GO:0031519(PcG protein complex)|GO:0035064(methylated histone residue binding)|GO:0035102(PRC1 complex)|GO:0045137(devel…	GCACCAGATGCTCAGACTTGGTTGTCTTATGTTTACCAATAAATAAAAGTAGACTTTTTC
A_23_P161918	1.99e-27	1.84e-29	19.86064	56.79772	1.4763528	A_23_P161918	FALSE	NM_024098	NM_024098	79080	CCDC86	coiled-coil domain containing 86	Hs.4253	ENST00000339492	ref|NM_024098|ens|ENST00000339492|ens|ENST00000227520|gb|AK123775	chr11:60618471-60618530	hs|11q12.2	Homo sapiens coiled-coil domain containing 86 (CCDC86), mRNA [NM_024098]	GO:0005634(nucleus)|GO:0005730(nucleolus)|GO:0044419(interspecies interaction between organisms)	AAATACAGACAATAGACCAAAGTCCCTGCCCTCGAGGAGCTTTCATTCTGATGGAGAGAA
A_23_P256855	1.99e-27	1.85e-29	19.85998	56.79587	1.9602309	A_23_P256855	FALSE	NM_020750	NM_020750	57510	XPO5	exportin 5	Hs.203206	ENST00000455854	ref|NM_020750|ens|ENST00000455854|ens|ENST00000265351|gb|AK001195	chr6:43490642-43490583	hs|6p21.1	Homo sapiens exportin 5 (XPO5), mRNA [NM_020750]	GO:0000049(tRNA binding)|GO:0003723(RNA binding)|GO:0005488(binding)|GO:0005634(nucleus)|GO:0005654(nucleoplasm)|GO:0005730(nucleolus)|GO:0005737(cytoplasm)|GO:0005829(cytosol)|GO:0006611(protein export from nucleus)|GO:0006886(intracellular protein transport)|GO:0008565(protein transporter activity)|GO:0031047(gene silencing by RNA)	TTCACATCACAACCTGTACTGTGAGTCCATTCTAGAGGTCACTGAAAGGCCCTGTAAAGA
A_23_P218369	2.04e-27	1.90e-29	-19.85028	56.76836	-2.7087697	A_23_P218369	FALSE	NM_032963	NM_032963	6358	CCL14	chemokine (C-C motif) ligand 14	Hs.569800		ref|NM_032963|ref|NM_032962|ref|NR_027921|ref|NR_027922	chr17:34310865-34310806	hs|17q12	Homo sapiens chemokine (C-C motif) ligand 14 (CCL14), transcript variant 3, mRNA [NM_032963]	GO:0004871(signal transducer activity)|GO:0005576(extracellular region)|GO:0005615(extracellular space)|GO:0006874(cellular calcium ion homeostasis)|GO:0006955(immune response)|GO:0007165(signal transduction)|GO:0008009(chemokine activity)|GO:0008284(positive regulation of cell proliferation)	ACTATATCAAGGACATGAAGGAGAACTGAGTGACCCAGAAGGGGTGGCGAAGGCACAGCT
A_24_P196592	2.07e-27	1.94e-29	-19.84243	56.74611	-2.3528699	A_24_P196592	FALSE	NM_001032278	NM_001032278	79148	MMP28	matrix metallopeptidase 28	Hs.380710	ENST00000250144	ref|NM_001032278|ens|ENST00000250144|ens|ENST00000538544|gb|BC011774	chr17:34106300-34106073	hs|17q12	Homo sapiens matrix metallopeptidase 28 (MMP28), transcript variant 3, mRNA [NM_001032278]	GO:0004222(metalloendopeptidase activity)|GO:0005509(calcium ion binding)|GO:0005576(extracellular region)|GO:0005578(proteinaceous extracellular matrix)|GO:0006508(proteolysis)|GO:0008152(metabolic process)|GO:0008233(peptidase activity)|GO:0008270(zinc ion binding)	AATGAACAGGTCCCCAAAGCTCCCACCTCCACTCGATTCAGCGATGCCATCAGAGCGTTT
A_23_P102508	2.12e-27	2.01e-29	19.83011	56.71117	2.3816098	A_23_P102508	FALSE	NM_021095	NM_021095	8884	SLC5A6	solute carrier family 5 (sodium-dependent vitamin transporter), member 6	Hs.435735	ENST00000488743	ref|NM_021095|ref|NR_028323|ens|ENST00000488743|ens|ENST00000310574	chr2:27423111-27423052	hs|2p23.3	Homo sapiens solute carrier family 5 (sodium-dependent vitamin transporter), member 6 (SLC5A6), transcript variant 1, mRNA [NM_021095]	GO:0005215(transporter activity)|GO:0005624(membrane fraction)|GO:0005886(plasma membrane)|GO:0005887(integral to plasma membrane)|GO:0006766(vitamin metabolic process)|GO:0006767(water-soluble vitamin metabolic process)|GO:0006768(biotin metabolic process)|GO:0006810(transport)|GO:0006811(ion transport)|GO:0006814(sodium ion transport)|GO:0008523(sodium-dependent multivitamin transmembrane trans…	TTTTTCTCGTCGCTTGCCAATCTGTTTTTTAAAGGATCAGGCTCGTAGGGAGCAGGATCA
A_24_P168925	2.22e-27	2.11e-29	-19.81284	56.66214	-4.813348	A_24_P168925	FALSE	NM_001143981	NM_001143981	91851	CHRDL1	chordin-like 1	Hs.496587		ref|NM_001143981|ref|NM_001143982|ref|NM_145234|ref|NM_001143983	chrX:109917279-109917220	hs|Xq23	Homo sapiens chordin-like 1 (CHRDL1), transcript variant 1, mRNA [NM_001143981]	GO:0001503(ossification)|GO:0005576(extracellular region)|GO:0007275(multicellular organismal development)|GO:0007399(nervous system development)|GO:0030154(cell differentiation)|GO:0030509(BMP signaling pathway)	GAACAACAAAGACCATAAGCATCATTTAGCAGTTGTAGCCATTTTCTAGTTAACTCATGT
A_24_P305933	2.44e-27	2.34e-29	-19.77677	56.55971	-2.8550119	A_24_P305933	FALSE	NM_020698	NM_020698	57458	TMCC3	transmembrane and coiled-coil domain family 3	Hs.370410	ENST00000261226	ref|NM_020698|ens|ENST00000261226|gb|AB032971|gb|AB073655	chr12:94962733-94962674	hs|12q22	Homo sapiens transmembrane and coiled-coil domain family 3 (TMCC3), mRNA [NM_020698]	GO:0016020(membrane)|GO:0016021(integral to membrane)	CACACTCCGTCCCCTCTAGTCTGGAGCTGTTAACAGAATCTGCTAGAAACTAGCTTTATT
A_33_P3767927	2.77e-27	2.67e-29	-19.72977	56.42597	-2.7333558	A_33_P3767927	FALSE	NM_001018077	NM_001018077	2908	NR3C1	nuclear receptor subfamily 3, group C, member 1 (glucocorticoid receptor)	Hs.122926		ref|NM_001018077|ref|NM_001024094|ref|NM_000176|ref|NM_001018074	chr5:142660788-142660729	hs|5q31.3	Homo sapiens nuclear receptor subfamily 3, group C, member 1 (glucocorticoid receptor) (NR3C1), transcript variant 5, mRNA [NM_001018077]	GO:0003682(chromatin binding)|GO:0003690(double-stranded DNA binding)|GO:0003700(sequence-specific DNA binding transcription factor activity)|GO:0004872(receptor activity)|GO:0004883(glucocorticoid receptor activity)|GO:0005496(steroid binding)|GO:0005515(protein binding)|GO:0005622(intracellular)|GO:0005634(nucleus)|GO:0005654(nucleoplasm)|GO:0005730(nucleolus)|GO:0005737(cytoplasm)|GO:0005759(m…	GTGAAAATGGGTTGGTGCTTCTAACCTGATGGCACTTAGCTATCAGAAGACCACAAAAAT
A_23_P28625	2.82e-27	2.74e-29	19.72121	56.40158	1.6870875	A_23_P28625	FALSE	NM_018256	NM_018256	55759	WDR12	WD repeat domain 12	Hs.73291	ENST00000467777	ref|NM_018256|ens|ENST00000467777|ens|ENST00000261015|gb|DQ892874	chr2:203745644-203745585	hs|2q33.2	Homo sapiens WD repeat domain 12 (WDR12), mRNA [NM_018256]	GO:0000463(maturation of LSU-rRNA from tricistronic rRNA transcript (SSU-rRNA, 5.8S rRNA, LSU-rRNA))|GO:0000466(maturation of 5.8S rRNA from tricistronic rRNA transcript (SSU-rRNA, 5.8S rRNA, LSU-rRNA))|GO:0005515(protein binding)|GO:0005634(nucleus)|GO:0005654(nucleoplasm)|GO:0005730(nucleolus)|GO:0006364(rRNA processing)|GO:0007219(Notch signaling pathway)|GO:0008283(cell proliferation)|GO:0030…	GAGCAGACAATAAATTGTATTCCTACAGATATTCACCTACCACTTCCCATGTTGGGGCAT
A_33_P3297217	2.91e-27	2.85e-29	-19.7073	56.36197	-2.9708564	A_33_P3297217	FALSE	NM_001042402	NM_001042402	27163	NAAA	N-acylethanolamine acid amidase	Hs.437365	ENST00000399490	ref|NM_001042402|ens|ENST00000399490|ens|ENST00000507956|ens|ENST00000399497	chr4:76857322-76857263	hs|4q21.1	Homo sapiens N-acylethanolamine acid amidase (NAAA), transcript variant 2, mRNA [NM_001042402]	GO:0003674(molecular_function)|GO:0005737(cytoplasm)|GO:0005764(lysosome)|GO:0006629(lipid metabolic process)|GO:0008134(transcription factor binding)|GO:0008150(biological_process)|GO:0016787(hydrolase activity)	TCCTTTTGGGAATGTCTTACGCAAGCTGACAGTGGATGTGCAATTCTTAAAGAATGGGCA
A_19_P00800114	3.22e-27	3.17e-29	-19.6702	56.25616	-2.3396313	A_19_P00800114	FALSE	NM_001099668	NM_001099668		HIGD1A	HIG1 hypoxia inducible domain family, member 1A		ENST00000470543	ref|NM_001099668|ref|NM_001099669|ref|NM_014056|ens|ENST00000470543	chr3:42826599-42826540	hs|3p22.1	Homo sapiens HIG1 hypoxia inducible domain family, member 1A (HIGD1A), transcript variant 1, mRNA [NM_001099668]	GO:0005739(mitochondrion)|GO:0006950(response to stress)|GO:0016020(membrane)|GO:0016021(integral to membrane)|GO:0043234(protein complex)	GGTGACCAAATTACTAGTGACTAGTTCACTAACTAGGTCATTCAGGGAAGTCAAGTTAAC
A_33_P3339103	3.48e-27	3.46e-29	19.6398	56.16934	1.6111781	A_33_P3339103	FALSE	NM_203290	NM_203290	9533	POLR1C	polymerase (RNA) I polypeptide C, 30kDa	Hs.584839	ENST00000372373	ref|NM_203290|ens|ENST00000372373|ens|ENST00000372389|gb|BC008118	chr6:43489181-43489240	hs|6p21.1	Homo sapiens polymerase (RNA) I polypeptide C, 30kDa (POLR1C), mRNA [NM_203290]	GO:0003677(DNA binding)|GO:0003899(DNA-directed RNA polymerase activity)|GO:0005634(nucleus)|GO:0005654(nucleoplasm)|GO:0005736(DNA-directed RNA polymerase I complex)|GO:0006360(transcription from RNA polymerase I promoter)|GO:0006361(transcription initiation from RNA polymerase I promoter)|GO:0006362(transcription elongation from RNA polymerase I promoter)|GO:0006363(termination of RNA polymeras…	GTGCCATAAAATGAGACTTTTTACGCCTTTATAAGGCCTTAGATGTAAATAAACTCACCC
A_24_P122524	3.63e-27	3.63e-29	19.62298	56.12129	1.6457374	A_24_P122524	FALSE	NM_006784	NM_006784	10885	WDR3	WD repeat domain 3	Hs.310809	ENST00000349139	ref|NM_006784|ens|ENST00000349139|gb|AK022858|gb|AF083217	chr1:118502437-118502496	hs|1p12	Homo sapiens WD repeat domain 3 (WDR3), mRNA [NM_006784]	GO:0005634(nucleus)|GO:0005730(nucleolus)|GO:0031965(nuclear membrane)	TGGCAGATGATTTGTCATTTATTTATATTAGGTTTTACTGCCTATTGAGACAACCAGGTG
A_24_P200162	3.88e-27	3.90e-29	-19.59773	56.04904	-2.1502727	A_24_P200162	FALSE	NM_014056	NM_014056	25994	HIGD1A	HIG1 hypoxia inducible domain family, member 1A	Hs.728813	ENST00000452906	ref|NM_014056|ref|NM_001099668|ref|NM_001099669|ens|ENST00000452906	chr3:42826804-42826745	hs|3p22.1	Homo sapiens HIG1 hypoxia inducible domain family, member 1A (HIGD1A), transcript variant 3, mRNA [NM_014056]	GO:0005739(mitochondrion)|GO:0006950(response to stress)|GO:0016020(membrane)|GO:0016021(integral to membrane)|GO:0043234(protein complex)	TATTCCATGTATCGGGAATTCTGGGCAAAACCTAAGCCTTAGAAGAAGAGATGCTGTCTT
A_23_P103628	3.90e-27	3.95e-29	19.59311	56.03584	1.6368883	A_23_P103628	FALSE	NM_018072	NM_018072	55127	HEATR1	HEAT repeat containing 1	Hs.708114	ENST00000366581	ref|NM_018072|ens|ENST00000366581|ens|ENST00000366582|gb|AB385226	chr1:236716891-236715359	hs|1q43	Homo sapiens HEAT repeat containing 1 (HEATR1), mRNA [NM_018072]	GO:0005488(binding)|GO:0005634(nucleus)|GO:0005730(nucleolus)|GO:0006364(rRNA processing)|GO:0030529(ribonucleoprotein complex)	CCTCGCCTAAGGTTCGATTTGCTGCTTTGATTACTGTGTTAGCACTGGCTGAAAAACTAA
A_23_P252106	3.96e-27	4.03e-29	19.58611	56.01578	2.2294159	A_23_P252106	FALSE	NM_003821	NM_003821	8767	RIPK2	receptor-interacting serine-threonine kinase 2	Hs.103755	ENST00000540020	ref|NM_003821|ens|ENST00000540020|ens|ENST00000522965|ens|ENST00000220751	chr8:90802345-90802404	hs|8q21.3	Homo sapiens receptor-interacting serine-threonine kinase 2 (RIPK2), mRNA [NM_003821]	GO:0000166(nucleotide binding)|GO:0000187(activation of MAPK activity)|GO:0001961(positive regulation of cytokine-mediated signaling pathway)|GO:0002218(activation of innate immune response)|GO:0002224(toll-like receptor signaling pathway)|GO:0002250(adaptive immune response)|GO:0002755(MyD88-dependent toll-like receptor signaling pathway)|GO:0002756(MyD88-independent toll-like receptor signaling…	AGCAAAAGGGAAGACATTGTGAACCAAATGACAGAAGCCTGCCTTAACCAGTCGCTAGAT
A_21_P0014944	4.14e-27	4.28e-29	-19.56543	55.95657	-2.2411784	A_21_P0014944	FALSE	XR_133524	XR_133524		LOC100653206	uncharacterized LOC100653206			ref|XR_133524|tc|THC2550705|tc|THC2554822|tc|THC2559322	chr9:90681467-90681408	hs|9q22.1	PREDICTED: Homo sapiens hypothetical LOC100653206 (LOC100653206), miscRNA [XR_133524]		CAACTCAACCTCCTCTTTCTGCCTCTACCCAAATTTTAAAACTTTTAAACATGGGTTTAA
A_33_P3232945	4.14e-27	4.28e-29	-19.56539	55.95644	-1.6979861	A_33_P3232945	FALSE	NM_005242	NM_005242	2150	F2RL1	coagulation factor II (thrombin) receptor-like 1	Hs.154299	ENST00000296677	ref|NM_005242|ens|ENST00000296677|gb|U67058|gb|BC012453	chr5:76130985-76131044	hs|5q13.3	Homo sapiens coagulation factor II (thrombin) receptor-like 1 (F2RL1), mRNA [NM_005242]	GO:0001965(G-protein alpha-subunit binding)|GO:0002286(T cell activation involved in immune response)|GO:0002690(positive regulation of leukocyte chemotaxis)|GO:0002741(positive regulation of cytokine secretion involved in immune response)|GO:0004871(signal transducer activity)|GO:0004872(receptor activity)|GO:0004930(G-protein coupled receptor activity)|GO:0005102(receptor binding)|GO:0005515(pr…	GTTTGGACCACATCTCTTTGGAAAATAGTTTGCAACATATTTAAGAGATACTTGATGCCA
A_23_P401904	4.14e-27	4.32e-29	19.56203	55.94682	2.4904431	A_23_P401904	FALSE	NM_001009936	NM_001009936	26147	PHF19	PHD finger protein 19	Hs.460124	ENST00000312189	ref|NM_001009936|ens|ENST00000312189|gb|HQ447719|gb|BC022374	chr9:123632058-123631999	hs|9q33.2	Homo sapiens PHD finger protein 19 (PHF19), transcript variant 2, mRNA [NM_001009936]	GO:0005634(nucleus)|GO:0006355(regulation of transcription, DNA-dependent)|GO:0008270(zinc ion binding)|GO:0046872(metal ion binding)	TCCCATCACAGAGTCTGAGCTCCAAGCAGAAGGGCCACACCTGGGCTTTGGAGACAGATA
A_23_P208310	4.14e-27	4.34e-29	19.56093	55.94367	2.7657294	A_23_P208310	FALSE	NM_012099	NM_012099	10849	CD3EAP	CD3e molecule, epsilon associated protein	Hs.710495	ENST00000309424	ref|NM_012099|ens|ENST00000309424|gb|FV354576|gb|BC038992	chr19:45913903-45913962	hs|19q13.32	Homo sapiens CD3e molecule, epsilon associated protein (CD3EAP), mRNA [NM_012099]	GO:0000120(RNA polymerase I transcription factor complex)|GO:0003899(DNA-directed RNA polymerase activity)|GO:0005634(nucleus)|GO:0005694(chromosome)|GO:0005730(nucleolus)|GO:0005736(DNA-directed RNA polymerase I complex)|GO:0005737(cytoplasm)|GO:0005739(mitochondrion)|GO:0007169(transmembrane receptor protein tyrosine kinase signaling pathway)|GO:0009303(rRNA transcription)	CCCAGCCTCCAGGAACTATCCATCCACTCTTATCTCCATGAGTTCAATTGTTTTGATTTT
A_23_P215875	4.18e-27	4.40e-29	19.5561	55.92983	1.7716102	A_23_P215875	FALSE	NM_015420	NM_015420	25879	DCAF13	DDB1 and CUL4 associated factor 13	Hs.532265	ENST00000518554	ref|NM_015420|ens|ENST00000518554|ens|ENST00000297579|gb|BC112042	chr8:104453758-104453817	hs|8q22.3	Homo sapiens DDB1 and CUL4 associated factor 13 (DCAF13), mRNA [NM_015420]	GO:0005634(nucleus)|GO:0005730(nucleolus)|GO:0006364(rRNA processing)|GO:0016567(protein ubiquitination)|GO:0030529(ribonucleoprotein complex)|GO:0080008(CUL4 RING ubiquitin ligase complex)	AAACGTATAGCTCGTCATCGACATCTACCAAAATCTATCTATAGCCAGATTCAGGAACAG
A_24_P56270	4.64e-27	4.93e-29	-19.51632	55.81573	-1.5221587	A_24_P56270	FALSE	NM_006482	NM_006482	8445	DYRK2	dual-specificity tyrosine-(Y)-phosphorylation regulated kinase 2	Hs.173135		ref|NM_006482|ref|NM_003583|gb|BM986789	chr12:68056135-68056194	hs|12q15	Homo sapiens dual-specificity tyrosine-(Y)-phosphorylation regulated kinase 2 (DYRK2), transcript variant 2, mRNA [NM_006482]	GO:0000151(ubiquitin ligase complex)|GO:0000166(nucleotide binding)|GO:0000287(magnesium ion binding)|GO:0004672(protein kinase activity)|GO:0004674(protein serine/threonine kinase activity)|GO:0004712(protein serine/threonine/tyrosine kinase activity)|GO:0004713(protein tyrosine kinase activity)|GO:0005524(ATP binding)|GO:0005634(nucleus)|GO:0005730(nucleolus)|GO:0005737(cytoplasm)|GO:0006468(pr…	GGCTTGGGTTTTTATCGAGCAACAACTTAGACACGTGACTGTAATATGCTGCAACTGTGT
A_23_P130194	4.64e-27	4.95e-29	19.5147	55.81107	2.2440069	A_23_P130194	FALSE	NM_006907	NM_006907	5831	PYCR1	pyrroline-5-carboxylate reductase 1	Hs.163451	ENST00000329875	ref|NM_006907|ref|NM_153824|ens|ENST00000329875|ens|ENST00000403172	chr17:79890390-79890331	hs|17q25.3	Homo sapiens pyrroline-5-carboxylate reductase 1 (PYCR1), transcript variant 1, mRNA [NM_006907]	GO:0000166(nucleotide binding)|GO:0004735(pyrroline-5-carboxylate reductase activity)|GO:0005739(mitochondrion)|GO:0005759(mitochondrial matrix)|GO:0006561(proline biosynthetic process)|GO:0006950(response to stress)|GO:0008652(cellular amino acid biosynthetic process)|GO:0016491(oxidoreductase activity)|GO:0016616(oxidoreductase activity, acting on the CH-OH group of donors, NAD or NADP as accep…	CCCTGCCTGTGTGGGAGGGTGGTTACTGTGGGTGGAATAGTGGAGGCCTTCAACTGATTA
A_23_P26522	4.65e-27	4.99e-29	-19.51232	55.80425	-6.2950415	A_23_P26522	FALSE	NM_001169	NM_001169	343	AQP8	aquaporin 8	Hs.176658	ENST00000219660	ref|NM_001169|ens|ENST00000219660|gb|HQ448602|gb|AK222964	chr16:25228599-25228658	hs|16p12.1	Homo sapiens aquaporin 8 (AQP8), mRNA [NM_001169]	GO:0005215(transporter activity)|GO:0005792(microsome)|GO:0005886(plasma membrane)|GO:0005887(integral to plasma membrane)|GO:0006810(transport)|GO:0006833(water transport)|GO:0015250(water channel activity)|GO:0015722(canalicular bile acid transport)|GO:0045177(apical part of cell)|GO:0046691(intracellular canaliculus)|GO:0055085(transmembrane transport)|GO:0071320(cellular response to cAMP)	CGAACGGTTTGTGCAGCCATGTCTGGTCGAACTGCTGGGCTCTGCTCTCTTCATCTTCAT
A_23_P251421	4.74e-27	5.12e-29	19.50327	55.77827	2.332638	A_23_P251421	FALSE	NM_031942	NM_031942	83879	CDCA7	cell division cycle associated 7	Hs.470654	ENST00000467411	ref|NM_031942|ref|NM_145810|ens|ENST00000467411|ens|ENST00000347703	chr2:174233490-174233549	hs|2q31.1	Homo sapiens cell division cycle associated 7 (CDCA7), transcript variant 1, mRNA [NM_031942]	GO:0005634(nucleus)|GO:0006355(regulation of transcription, DNA-dependent)|GO:0042127(regulation of cell proliferation)	ATTTACTTGCATATGTAAACCATTGCTGTGCCATTCAATGTTTGATGCATAATTGGACCT
A_33_P3266928	5.49e-27	5.96e-29	19.45025	55.62584	3.6483384	A_33_P3266928	FALSE	NM_001080434	NM_001080434	114783	LMTK3	lemur tyrosine kinase 3	Hs.207426	ENST00000270238	ref|NM_001080434|ens|ENST00000270238|gb|BC036690|gb|AB067470	chr19:48988597-48988538	hs|19q13.33	Homo sapiens lemur tyrosine kinase 3 (LMTK3), mRNA [NM_001080434]	GO:0000166(nucleotide binding)|GO:0003674(molecular_function)|GO:0004674(protein serine/threonine kinase activity)|GO:0004713(protein tyrosine kinase activity)|GO:0005524(ATP binding)|GO:0005575(cellular_component)|GO:0008150(biological_process)|GO:0010923(negative regulation of phosphatase activity)|GO:0016020(membrane)|GO:0016021(integral to membrane)	CCTCTGGTTCAAACCTTCGCGTGGCATTTTCACATTATTTAAAAAAGACAAAAACAACTT
A_23_P27947	5.50e-27	6.02e-29	19.44697	55.61641	2.202437	A_23_P27947	FALSE	NM_032346	NM_032346	84306	PDCD2L	programmed cell death 2-like	Hs.515344	ENST00000246535	ref|NM_032346|ens|ENST00000246535|gb|HQ448210|gb|BC006146	chr19:34912548-34916929	hs|19q13.11	Homo sapiens programmed cell death 2-like (PDCD2L), mRNA [NM_032346]	GO:0005737(cytoplasm)|GO:0007049(cell cycle)	AGCATGCTCAAGAGTGCTAATTTAGGTCTTTCTGTGGAATTTGGAACAATTCTAGTTTAC
A_33_P3284029	5.50e-27	6.05e-29	19.4451	55.61102	2.2065676	A_33_P3284029	FALSE	NM_001316	NM_001316	1434	CSE1L	CSE1 chromosome segregation 1-like (yeast)	Hs.90073	ENST00000396192	ref|NM_001316|ens|ENST00000396192|ens|ENST00000542325|ens|ENST00000417408	chr20:47711430-47711489	hs|20q13.13	Homo sapiens CSE1 chromosome segregation 1-like (yeast) (CSE1L), mRNA [NM_001316]	GO:0005515(protein binding)|GO:0005634(nucleus)|GO:0005737(cytoplasm)|GO:0006886(intracellular protein transport)|GO:0006915(apoptosis)|GO:0008262(importin-alpha export receptor activity)|GO:0008283(cell proliferation)|GO:0008565(protein transporter activity)	AAATGGTGAATAACCCCAAAATTCACCTGGCACAGTCACTTCACAAGTTGTCTACCGCCT
A_23_P95029	5.59e-27	6.18e-29	19.43756	55.58931	2.7874622	A_23_P95029	FALSE	NM_021021	NM_021021	6641	SNTB1	syntrophin, beta 1 (dystrophin-associated protein A1, 59kDa, basic component 1)	Hs.46701	ENST00000395601	ref|NM_021021|ens|ENST00000395601|gb|AK026095|gb|BC098573	chr8:121550176-121550117	hs|8q24.12	Homo sapiens syntrophin, beta 1 (dystrophin-associated protein A1, 59kDa, basic component 1) (SNTB1), mRNA [NM_021021]	GO:0003779(actin binding)|GO:0005515(protein binding)|GO:0005516(calmodulin binding)|GO:0005737(cytoplasm)|GO:0005856(cytoskeleton)|GO:0006936(muscle contraction)|GO:0016010(dystrophin-associated glycoprotein complex)|GO:0030054(cell junction)|GO:0030165(PDZ domain binding)|GO:0042383(sarcolemma)|GO:0045202(synapse)	TTGCCTGTGCTTGTATGCATGCATTTTCAAGCAAGTAATAAAGCAGCCTCATTTAATTCT
A_23_P95851	6.04e-27	6.73e-29	-19.40838	55.50526	-3.3236132	A_23_P95851	FALSE	NM_024803	NM_024803	79861	TUBAL3	tubulin, alpha-like 3	Hs.163079	ENST00000380419	ref|NM_024803|ref|NM_001171864|ens|ENST00000380419|gb|AK025318	chr10:5435268-5435209	hs|10p15.1	Homo sapiens tubulin, alpha-like 3 (TUBAL3), transcript variant 1, mRNA [NM_024803]	GO:0000166(nucleotide binding)|GO:0003924(GTPase activity)|GO:0005198(structural molecule activity)|GO:0005525(GTP binding)|GO:0005737(cytoplasm)|GO:0005856(cytoskeleton)|GO:0005874(microtubule)|GO:0007018(microtubule-based movement)|GO:0051258(protein polymerization)	GGAGCCTTTGGAAGCTTAGAGTCCTTTGAACTGCTGAGTCACTTCTAGGTGGGATTTTTT
A_23_P162589	6.16e-27	6.90e-29	-19.39975	55.4804	-1.6009753	A_23_P162589	FALSE	NM_001017535	NM_001017535	7421	VDR	vitamin D (1,25- dihydroxyvitamin D3) receptor	Hs.524368	ENST00000229022	ref|NM_001017535|ref|NM_001017536|ref|NM_000376|ens|ENST00000229022	chr12:48235561-48235502	hs|12q13.11	Homo sapiens vitamin D (1,25- dihydroxyvitamin D3) receptor (VDR), transcript variant 2, mRNA [NM_001017535]	GO:0000122(negative regulation of transcription from RNA polymerase II promoter)|GO:0000902(cell morphogenesis)|GO:0001501(skeletal system development)|GO:0003677(DNA binding)|GO:0003700(sequence-specific DNA binding transcription factor activity)|GO:0003707(steroid hormone receptor activity)|GO:0004872(receptor activity)|GO:0005499(vitamin D binding)|GO:0005515(protein binding)|GO:0005634(nucleu…	CAAGCGAGGTCAACAGAGAAGGCAGGAATGTGTGGCAGATTTAGTGAAAGCTAGAGATAT
A_23_P81058	6.80e-27	7.67e-29	-19.36324	55.37506	-4.938339	A_23_P81058	FALSE	NM_001201	NM_001201	651	BMP3	bone morphogenetic protein 3	Hs.387411	ENST00000395581	ref|NM_001201|ens|ENST00000395581|ens|ENST00000282701|gb|BC096269	chr4:81974640-81974699	hs|4q21.21	Homo sapiens bone morphogenetic protein 3 (BMP3), mRNA [NM_001201]	GO:0001501(skeletal system development)|GO:0001503(ossification)|GO:0005102(receptor binding)|GO:0005125(cytokine activity)|GO:0005576(extracellular region)|GO:0005615(extracellular space)|GO:0007267(cell-cell signaling)|GO:0007275(multicellular organismal development)|GO:0008083(growth factor activity)|GO:0030154(cell differentiation)|GO:0031988(membrane-bounded vesicle)|GO:0040007(growth)|GO:00…	GTGCTTAAAGTATACCCTAACATGACAGTAGAGTCTTGCGCTTGCAGATAACCTGGCAAA
A_23_P16683	6.83e-27	7.74e-29	19.35972	55.3649	1.7225217	A_23_P16683	FALSE	NM_017722	NM_017722	55621	TRMT1	TRM1 tRNA methyltransferase 1 homolog (S. cerevisiae)	Hs.515169	ENST00000437766	ref|NM_017722|ref|NM_001142554|ref|NM_001136035|ens|ENST00000437766	chr19:13216113-13215869	hs|19p13.2	Homo sapiens TRM1 tRNA methyltransferase 1 homolog (S. cerevisiae) (TRMT1), transcript variant 1, mRNA [NM_017722]	GO:0003723(RNA binding)|GO:0004809(tRNA (guanine-N2-)-methyltransferase activity)|GO:0008033(tRNA processing)|GO:0008168(methyltransferase activity)|GO:0008270(zinc ion binding)|GO:0016740(transferase activity)|GO:0046872(metal ion binding)	CTCAAGACATTTCCTTGCAAGAGGTTTAAGGAGGGCACCTGTCAACGCGGGGACCAGTGC
A_23_P35617	7.12e-27	8.12e-29	-19.34342	55.31783	-1.9983695	A_23_P35617	FALSE	NM_016341	NM_016341	51196	PLCE1	phospholipase C, epsilon 1	Hs.655033	ENST00000371380	ref|NM_016341|ref|NM_001165979|ens|ENST00000371380|ens|ENST00000260766	chr10:96087933-96087992	hs|10q23.33	Homo sapiens phospholipase C, epsilon 1 (PLCE1), transcript variant 1, mRNA [NM_016341]	GO:0000139(Golgi membrane)|GO:0000187(activation of MAPK activity)|GO:0001558(regulation of cell growth)|GO:0004435(phosphatidylinositol phospholipase C activity)|GO:0004629(phospholipase C activity)|GO:0005057(receptor signaling protein activity)|GO:0005085(guanyl-nucleotide exchange factor activity)|GO:0005509(calcium ion binding)|GO:0005515(protein binding)|GO:0005624(membrane fraction)|GO:000…	ATGTCAGCAGTTGGAAAAATCGTCACGAATTGACTTAGAGCAAGGGTCAGCAAGCTTGTC
A_33_P3372844	7.15e-27	8.20e-29	19.34003	55.30804	1.4431998	A_33_P3372844	FALSE	NM_019082	NM_019082	54606	DDX56	DEAD (Asp-Glu-Ala-Asp) box polypeptide 56	Hs.654762	ENST00000479602	ref|NM_019082|ens|ENST00000479602|ens|ENST00000421223|ens|ENST00000446987	chr7:44605466-44605407	hs|7p13	Homo sapiens DEAD (Asp-Glu-Ala-Asp) box polypeptide 56 (DDX56), mRNA [NM_019082]	GO:0000166(nucleotide binding)|GO:0003723(RNA binding)|GO:0004004(ATP-dependent RNA helicase activity)|GO:0004386(helicase activity)|GO:0005524(ATP binding)|GO:0005634(nucleus)|GO:0005730(nucleolus)|GO:0006364(rRNA processing)|GO:0016787(hydrolase activity)	TCCTTGGCACTTCCAAGCTGGCATCTTGCCCCTTGACAACAGAATAAAAATTTTAGCTGC
A_33_P3241937	7.30e-27	8.42e-29	19.33067	55.28098	2.0214371	A_33_P3241937	FALSE	NM_019020	NM_019020	125058	TBC1D16	TBC1 domain family, member 16	Hs.369819	ENST00000310924	ref|NM_019020|ens|ENST00000310924|gb|BC028290|gb|BU963531	chr17:77914006-77913947	hs|17q25.3	Homo sapiens TBC1 domain family, member 16 (TBC1D16), mRNA [NM_019020]	GO:0005096(GTPase activator activity)|GO:0005097(Rab GTPase activator activity)|GO:0005622(intracellular)	TAATGTTTATCCGTTTAAACATTTCGTCCTCCTGGTACACGAAGGGAACTGTCTGCCCAG
A_23_P4551	7.68e-27	8.90e-29	-19.31149	55.22553	-2.0490392	A_23_P4551	FALSE	NM_015559	NM_015559	26040	SETBP1	SET binding protein 1	Hs.435458	ENST00000282030	ref|NM_015559|ens|ENST00000282030|gb|AB007897|gb|AB022660	chr18:42644693-42644752	hs|18q12.3	Homo sapiens SET binding protein 1 (SETBP1), transcript variant 1, mRNA [NM_015559]	GO:0003677(DNA binding)|GO:0005634(nucleus)	CCAGACCCACCAGAAAGACAAGTGTCTAGCAATGCCTTGGTACCTGATCTTTTTCATTCA
A_32_P51084	7.84e-27	9.20e-29	19.30021	55.19289	1.2879845	A_32_P51084	FALSE	NM_015135	NM_015135	23165	NUP205	nucleoporin 205kDa	Hs.632299	ENST00000477620	ref|NM_015135|ens|ENST00000477620|ens|ENST00000490439|ens|ENST00000491089	chr7:135333302-135333361	hs|7q33	Homo sapiens nucleoporin 205kDa (NUP205), mRNA [NM_015135]	GO:0000059(protein import into nucleus, docking)|GO:0005515(protein binding)|GO:0005634(nucleus)|GO:0005635(nuclear envelope)|GO:0005643(nuclear pore)|GO:0005975(carbohydrate metabolic process)|GO:0006913(nucleocytoplasmic transport)|GO:0008645(hexose transport)|GO:0010827(regulation of glucose transport)|GO:0015031(protein transport)|GO:0015758(glucose transport)|GO:0016032(viral reproduction)|G…	TGAGAGCCCGTGCTTATGCTCTTCTATGAGAGAGATGAATTGGGGAGAATTGTCTCCATT
A_23_P17438	7.84e-27	9.20e-29	-19.3002	55.19286	-3.3988645	A_23_P17438	FALSE	NM_207032	NM_207032	1908	EDN3	endothelin 3	Hs.1408		ref|NM_207032|ref|NM_207034|ref|NM_207033|ref|NM_000114	chr20:57900681-57900740	hs|20q13.32	Homo sapiens endothelin 3 (EDN3), transcript variant 2, mRNA [NM_207032]	GO:0001755(neural crest cell migration)|GO:0002690(positive regulation of leukocyte chemotaxis)|GO:0003100(regulation of systemic arterial blood pressure by endothelin)|GO:0005102(receptor binding)|GO:0005179(hormone activity)|GO:0005576(extracellular region)|GO:0005615(extracellular space)|GO:0005625(soluble fraction)|GO:0007165(signal transduction)|GO:0007166(cell surface receptor linked signal…	AAGTTATTACAGGTATAAAAGTGATGACCTATCATGAGGAAATGAAAGTGGCTGATTTGC
A_23_P117580	7.93e-27	9.36e-29	-19.29414	55.17532	-2.2807617	A_23_P117580	FALSE	NM_001249	NM_001249	957	ENTPD5	ectonucleoside triphosphate diphosphohydrolase 5	Hs.720540		ref|NM_001249|gb|HQ258244|gb|HQ258615|gb|BC130485	chr14:74439616-74438582	hs|14q24.3	Homo sapiens ectonucleoside triphosphate diphosphohydrolase 5 (ENTPD5), mRNA [NM_001249]	GO:0004382(guanosine-diphosphatase activity)|GO:0005783(endoplasmic reticulum)|GO:0005788(endoplasmic reticulum lumen)|GO:0006096(glycolysis)|GO:0006487(protein N-linked glycosylation)|GO:0008283(cell proliferation)|GO:0014066(regulation of phosphatidylinositol 3-kinase cascade)|GO:0016049(cell growth)|GO:0016787(hydrolase activity)|GO:0045134(uridine-diphosphatase activity)|GO:0046034(ATP metabo…	ATGACCGAGCTGTTGACACAGACATGATTGATTATGAAAAGGGGGGTATTTTAAAAGTTG
A_23_P7582	8.41e-27	9.99e-29	19.27195	55.11108	2.5240801	A_23_P7582	FALSE	NM_003202	NM_003202	6932	TCF7	transcription factor 7 (T-cell specific, HMG-box)	Hs.573153		ref|NM_003202|ref|NM_001134851|ref|NM_213648|ref|NM_201634	chr5:133483237-133483296	hs|5q31.1	Homo sapiens transcription factor 7 (T-cell specific, HMG-box) (TCF7), transcript variant 1, mRNA [NM_003202]	GO:0003682(chromatin binding)|GO:0003700(sequence-specific DNA binding transcription factor activity)|GO:0005515(protein binding)|GO:0005634(nucleus)|GO:0005667(transcription factor complex)|GO:0006355(regulation of transcription, DNA-dependent)|GO:0006357(regulation of transcription from RNA polymerase II promoter)|GO:0006955(immune response)|GO:0007420(brain development)|GO:0008013(beta-catenin…	CCCAGAAAACCTCCAGTAGTGGACAACAGGTTTTCACCATAGCCTACGTTAACCCATTTT
A_33_P3216297	9.59e-27	1.15e-28	-19.22483	54.97444	-1.8647539	A_33_P3216297	FALSE	NM_001018077	NM_001018077	2908	NR3C1	nuclear receptor subfamily 3, group C, member 1 (glucocorticoid receptor)	Hs.122926		ref|NM_001018077|ref|NM_001024094|ref|NM_000176|ref|NM_001018074	chr5:142657577-142657518	hs|5q31.3	Homo sapiens nuclear receptor subfamily 3, group C, member 1 (glucocorticoid receptor) (NR3C1), transcript variant 5, mRNA [NM_001018077]	GO:0003682(chromatin binding)|GO:0003690(double-stranded DNA binding)|GO:0003700(sequence-specific DNA binding transcription factor activity)|GO:0004872(receptor activity)|GO:0004883(glucocorticoid receptor activity)|GO:0005496(steroid binding)|GO:0005515(protein binding)|GO:0005622(intracellular)|GO:0005634(nucleus)|GO:0005654(nucleoplasm)|GO:0005730(nucleolus)|GO:0005737(cytoplasm)|GO:0005759(m…	CGAATTGGCAGTAAATGTTAGCCATTTACAGCAATGCCAAATATGGAGAAACATCATAAT
A_23_P146187	9.67e-27	1.16e-28	19.22005	54.96058	2.3234387	A_23_P146187	FALSE	NM_015169	NM_015169	23212	RRS1	RRS1 ribosome biogenesis regulator homolog (S. cerevisiae)	Hs.71827	ENST00000320270	ref|NM_015169|ens|ENST00000320270|gb|D25218|gb|AK024716	chr8:67342692-67342751	hs|8q13.1	Homo sapiens RRS1 ribosome biogenesis regulator homolog (S. cerevisiae) (RRS1), mRNA [NM_015169]	GO:0000794(condensed nuclear chromosome)|GO:0003674(molecular_function)|GO:0005634(nucleus)|GO:0005730(nucleolus)|GO:0005783(endoplasmic reticulum)|GO:0007080(mitotic metaphase plate congression)|GO:0042254(ribosome biogenesis)	GAATTAGGGAAATAATTTGGTGGAAACCGGGAATGAGTTCTATTCTTAAACAGCCTTTTT
A_33_P3370600	9.72e-27	1.17e-28	-19.21637	54.94988	-2.5071643	A_33_P3370600	FALSE	NM_001162997	NM_001162997	100130933	C17orf110	chromosome 17 open reading frame 110	Hs.662541	ENST00000556126	ref|NM_001162997|ens|ENST00000556126|gb|AK131023|gb|BC062771	chr17:73643577-73643636	hs|17q25.1	Homo sapiens chromosome 17 open reading frame 110 (C17orf110), mRNA [NM_001162997]	GO:0016020(membrane)|GO:0016021(integral to membrane)	TTTGCCATCGTGTTTGGTTTACTCACTTCCACAGAAAACACTCAGTGTGAAGCGGGTGAA
A_24_P85200	9.89e-27	1.20e-28	-19.20833	54.92655	-1.421893	A_24_P85200	FALSE	NM_194278	NM_194278	91748	C14orf43	chromosome 14 open reading frame 43	Hs.594157	ENST00000286523	ref|NM_194278|ref|NM_001043318|ens|ENST00000286523|ens|ENST00000476562	chr14:74182252-74182193	hs|14q24.3	Homo sapiens chromosome 14 open reading frame 43 (C14orf43), transcript variant 1, mRNA [NM_194278]	GO:0003677(DNA binding)|GO:0005634(nucleus)|GO:0005730(nucleolus)|GO:0006355(regulation of transcription, DNA-dependent)	AGCTGTTTCACTTTTTCCTCATTTGTCTCTAAGTTGAAGGCTTTGTTGGAGGGGACAGAG
A_33_P3346669	9.89e-27	1.21e-28	-19.20674	54.92194	-2.003361	A_33_P3346669	FALSE	NM_016341	NM_016341	51196	PLCE1	phospholipase C, epsilon 1	Hs.655033	ENST00000371375	ref|NM_016341|ref|NM_001165979|ens|ENST00000371375|ens|ENST00000371380	chr10:96084735-96084794	hs|10q23.33	Homo sapiens phospholipase C, epsilon 1 (PLCE1), transcript variant 1, mRNA [NM_016341]	GO:0000139(Golgi membrane)|GO:0000187(activation of MAPK activity)|GO:0001558(regulation of cell growth)|GO:0004435(phosphatidylinositol phospholipase C activity)|GO:0004629(phospholipase C activity)|GO:0005057(receptor signaling protein activity)|GO:0005085(guanyl-nucleotide exchange factor activity)|GO:0005509(calcium ion binding)|GO:0005515(protein binding)|GO:0005624(membrane fraction)|GO:000…	TACATCACCTTCTCAGCTCTTGACCTCAGAAAGTATCCAAACCAAGGAGGAGAAACCTGT
A_23_P91015	1.02e-26	1.26e-28	19.19266	54.88103	1.8684423	A_23_P91015	FALSE	NM_006062	NM_006062	10322	SMYD5	SMYD family member 5	Hs.631882	ENST00000389501	ref|NM_006062|ens|ENST00000389501|gb|AK294283|gb|U50383	chr2:73453922-73453981	hs|2p13.2	Homo sapiens SMYD family member 5 (SMYD5), mRNA [NM_006062]	GO:0003674(molecular_function)|GO:0005575(cellular_component)|GO:0008150(biological_process)|GO:0046872(metal ion binding)	CCTGGGGCCAGTTAAAATGGGTCAGTGAGGGGCTCTCCTGGCCTCAATCTCCATCTTTAG
A_33_P3379926	1.03e-26	1.27e-28	-19.19047	54.87466	-3.6028682	A_33_P3379926	FALSE	NM_005495	NM_005495	10050	SLC17A4	solute carrier family 17 (sodium phosphate), member 4	Hs.282931	ENST00000377905	ref|NM_005495|ens|ENST00000377905|gb|AK024903|tc|THC2717356	chr6:25781343-25781402	hs|6p22.2	Homo sapiens solute carrier family 17 (sodium phosphate), member 4 (SLC17A4), mRNA [NM_005495]	GO:0005436(sodium:phosphate symporter activity)|GO:0005624(membrane fraction)|GO:0005887(integral to plasma membrane)|GO:0006796(phosphate metabolic process)|GO:0006811(ion transport)|GO:0006814(sodium ion transport)|GO:0015293(symporter activity)|GO:0016020(membrane)|GO:0055085(transmembrane transport)	AGCTTGGGAATAAGCCTTAAAGAATTCCAGTATTTAATGGTCAGCTGGAGGATGATTAGC
A_23_P204364	1.06e-26	1.32e-28	19.17629	54.83346	2.0331371	A_23_P204364	FALSE	NM_001033714	NM_001033714	4839	NOP2	NOP2 nucleolar protein homolog (yeast)	Hs.534334	ENST00000542015	ref|NM_001033714|ref|NM_006170|ens|ENST00000542015|ens|ENST00000541778	chr12:6666630-6666571	hs|12p13.31	Homo sapiens NOP2 nucleolar protein homolog (yeast) (NOP2), transcript variant 2, mRNA [NM_001033714]	GO:0003723(RNA binding)|GO:0005515(protein binding)|GO:0005634(nucleus)|GO:0005730(nucleolus)|GO:0006364(rRNA processing)|GO:0008284(positive regulation of cell proliferation)|GO:0008757(S-adenosylmethionine-dependent methyltransferase activity)|GO:0016740(transferase activity)	GGCAGACTCAGAATTGTCCACTGTACCTTCTGTCACAAAGACCCAAGCTTCCTCCAGCTT
A_23_P99741	1.06e-26	1.32e-28	-19.17525	54.83042	-1.992983	A_23_P99741	FALSE	NM_004196	NM_004196	8814	CDKL1	cyclin-dependent kinase-like 1 (CDC2-related kinase)	Hs.679430	ENST00000395834	ref|NM_004196|ens|ENST00000395834|gb|BC104977|gb|X66358	chr14:50796886-50796827	hs|14q21.3	Homo sapiens cyclin-dependent kinase-like 1 (CDC2-related kinase) (CDKL1), mRNA [NM_004196]	GO:0000166(nucleotide binding)|GO:0004693(cyclin-dependent protein kinase activity)|GO:0005524(ATP binding)|GO:0005625(soluble fraction)|GO:0005634(nucleus)|GO:0005737(cytoplasm)|GO:0006468(protein phosphorylation)|GO:0007049(cell cycle)|GO:0007507(heart development)	CCCAGCTAACTGGCAGCAGCATCCTTCCAGCTTTGGATAATAAGAAGTACTACTGTGATA
A_23_P68610	1.16e-26	1.47e-28	19.13942	54.72618	3.0163025	A_23_P68610	FALSE	NM_012112	NM_012112	22974	TPX2	TPX2, microtubule-associated, homolog (Xenopus laevis)	Hs.244580	ENST00000340513	ref|NM_012112|ens|ENST00000340513|ens|ENST00000300403|gb|FV159920	chr20:30388973-30389032	hs|20q11.21	Homo sapiens TPX2, microtubule-associated, homolog (Xenopus laevis) (TPX2), mRNA [NM_012112]	GO:0000922(spindle pole)|GO:0005515(protein binding)|GO:0005524(ATP binding)|GO:0005525(GTP binding)|GO:0005634(nucleus)|GO:0005730(nucleolus)|GO:0005737(cytoplasm)|GO:0005819(spindle)|GO:0005874(microtubule)|GO:0006915(apoptosis)|GO:0007049(cell cycle)|GO:0007067(mitosis)|GO:0008283(cell proliferation)|GO:0015630(microtubule cytoskeleton)|GO:0019901(protein kinase binding)|GO:0032147(activation …	AGAGAACCCATTTCTCCAGACTTTTACCTACCCGTGCCTGAGAAAGCATACTTGACAACT
A_23_P103011	1.16e-26	1.47e-28	19.13916	54.72542	3.2243939	A_23_P103011	FALSE	NM_004914	NM_004914	9609	RAB36	RAB36, member RAS oncogene family	Hs.369557	ENST00000263116	ref|NM_004914|ens|ENST00000263116|gb|AB023061|gb|AF133588	chr22:23506428-23506487	hs|22q11.23	Homo sapiens RAB36, member RAS oncogene family (RAB36), mRNA [NM_004914]	GO:0000139(Golgi membrane)|GO:0000166(nucleotide binding)|GO:0005525(GTP binding)|GO:0005794(Golgi apparatus)|GO:0007264(small GTPase mediated signal transduction)|GO:0015031(protein transport)|GO:0016020(membrane)	GTGGGTGTGGTGTCCAGCTGTTACCAGCTTCTGAGCTAGAGCTGTACTGCCTCACGTACA
A_23_P104651	1.16e-26	1.47e-28	19.13819	54.72261	2.3934358	A_23_P104651	FALSE	NM_080668	NM_080668	113130	CDCA5	cell division cycle associated 5	Hs.434886	ENST00000275517	ref|NM_080668|ens|ENST00000275517|gb|AK093670|gb|AX748254	chr11:64845055-64844996	hs|11q13.1	Homo sapiens cell division cycle associated 5 (CDCA5), mRNA [NM_080668]	GO:0000082(G1/S transition of mitotic cell cycle)|GO:0000790(nuclear chromatin)|GO:0003682(chromatin binding)|GO:0005515(protein binding)|GO:0005634(nucleus)|GO:0005694(chromosome)|GO:0005730(nucleolus)|GO:0005737(cytoplasm)|GO:0005886(plasma membrane)|GO:0006302(double-strand break repair)|GO:0007049(cell cycle)|GO:0007064(mitotic sister chromatid cohesion)|GO:0007067(mitosis)|GO:0007076(mitotic…	TCACCAGATGATGCAGAGTTGAGATCATCATTGCAAAGTTCTCTGTTCCTGAGGAACTAA
A_33_P3409159	1.19e-26	1.52e-28	-19.12726	54.69077	-1.8578847	A_33_P3409159	FALSE	NM_015482	NM_015482	63027	SLC22A23	solute carrier family 22, member 23	Hs.713588	ENST00000406686	ref|NM_015482|ref|NM_021945|ens|ENST00000406686|gb|AK000691	chr6:3269758-3269699	hs|6p25.2	Homo sapiens solute carrier family 22, member 23 (SLC22A23), transcript variant 1, mRNA [NM_015482]	GO:0006811(ion transport)|GO:0016020(membrane)|GO:0016021(integral to membrane)|GO:0022857(transmembrane transporter activity)	CTGTTGTACCTTTGGGGAAAATTTGTATGTAAATGTACAGAAATAAAAACGTTGCCCCAT
A_33_P3316621	1.23e-26	1.58e-28	-19.1149	54.65476	-5.4751751	A_33_P3316621	FALSE	NM_001201	NM_001201	651	BMP3	bone morphogenetic protein 3	Hs.387411	ENST00000282701	ref|NM_001201|ens|ENST00000282701|tc|THC2627733	chr4:81978564-81978623	hs|4q21.21	Homo sapiens bone morphogenetic protein 3 (BMP3), mRNA [NM_001201]	GO:0001501(skeletal system development)|GO:0001503(ossification)|GO:0005102(receptor binding)|GO:0005125(cytokine activity)|GO:0005576(extracellular region)|GO:0005615(extracellular space)|GO:0007267(cell-cell signaling)|GO:0007275(multicellular organismal development)|GO:0008083(growth factor activity)|GO:0030154(cell differentiation)|GO:0031988(membrane-bounded vesicle)|GO:0040007(growth)|GO:00…	GCAGTGAAACTGTGAAGGATACTTCACTACCAATGTATAAGCTTTGTTGAATTTGTATCA
A_33_P3227209	1.36e-26	1.75e-28	19.07962	54.55191	1.4289452	A_33_P3227209	FALSE	NM_006191	NM_006191	5036	PA2G4	proliferation-associated 2G4, 38kDa	Hs.524498	ENST00000303305	ref|NM_006191|ref|NR_003284|ens|ENST00000303305|gb|FV158512	chr12:56506846-56506905	hs|12q13.2	Homo sapiens proliferation-associated 2G4, 38kDa (PA2G4), mRNA [NM_006191]	GO:0003677(DNA binding)|GO:0003700(sequence-specific DNA binding transcription factor activity)|GO:0003723(RNA binding)|GO:0005515(protein binding)|GO:0005634(nucleus)|GO:0005730(nucleolus)|GO:0005737(cytoplasm)|GO:0006364(rRNA processing)|GO:0006417(regulation of translation)|GO:0007050(cell cycle arrest)|GO:0008283(cell proliferation)|GO:0009987(cellular process)|GO:0030529(ribonucleoprotein co…	TGACTCTGGTCTTGGGAGGTGAGGCTTCCCAACCACGGAAGACTACTTTAAATGAAAAAA
A_33_P3239222	1.43e-26	1.85e-28	19.06123	54.49823	1.6009901	A_33_P3239222	FALSE	NM_001037283	NM_001037283	8662	EIF3B	eukaryotic translation initiation factor 3, subunit B	Hs.371001	ENST00000314800	ref|NM_001037283|ref|NM_003751|ens|ENST00000314800|ens|ENST00000475415	chr7:2420018-2420077	hs|7p22.3	Homo sapiens eukaryotic translation initiation factor 3, subunit B (EIF3B), transcript variant 2, mRNA [NM_001037283]	GO:0000166(nucleotide binding)|GO:0003723(RNA binding)|GO:0003743(translation initiation factor activity)|GO:0005515(protein binding)|GO:0005737(cytoplasm)|GO:0005829(cytosol)|GO:0005852(eukaryotic translation initiation factor 3 complex)|GO:0006412(translation)|GO:0006413(translational initiation)|GO:0006446(regulation of translational initiation)|GO:0010467(gene expression)|GO:0032947(protein c…	CTGCCATTGCGACACATTTTTGTGCCTTTCAGCCCCTGGTGTCTGCAGTGGGGGATTTAA
A_23_P214969	1.48e-26	1.92e-28	-19.04789	54.45926	-1.8337834	A_23_P214969	FALSE	NM_006079	NM_006079	10370	CITED2	Cbp/p300-interacting transactivator, with Glu/Asp-rich carboxy-terminal domain, 2	Hs.82071	ENST00000536159	ref|NM_006079|ref|NM_001168388|ref|NM_001168389|ens|ENST00000536159	chr6:139693651-139693592	hs|6q24.1	Homo sapiens Cbp/p300-interacting transactivator, with Glu/Asp-rich carboxy-terminal domain, 2 (CITED2), transcript variant 1, mRNA [NM_006079]	GO:0000122(negative regulation of transcription from RNA polymerase II promoter)|GO:0000790(nuclear chromatin)|GO:0001568(blood vessel development)|GO:0001570(vasculogenesis)|GO:0001666(response to hypoxia)|GO:0001829(trophectodermal cell differentiation)|GO:0001889(liver development)|GO:0001892(embryonic placenta development)|GO:0003156(regulation of organ formation)|GO:0003682(chromatin binding…	CCACCCCCATATGTACAGATGATAATAGGGTGTGGAATGTCGTCAGTGGCAAACATTTCA
A_23_P3532	1.68e-26	2.20e-28	-19.00099	54.32211	-1.7198031	A_23_P3532	FALSE	NM_004862	NM_004862	9516	LITAF	lipopolysaccharide-induced TNF factor	Hs.459940		ref|NM_004862|ref|NM_001136473|ref|NM_001136472|ref|NR_024320	chr16:11642876-11642817	hs|16p13.13	Homo sapiens lipopolysaccharide-induced TNF factor (LITAF), transcript variant 1, mRNA [NM_004862]	GO:0004871(signal transducer activity)|GO:0005765(lysosomal membrane)|GO:0005794(Golgi apparatus)|GO:0006357(regulation of transcription from RNA polymerase II promoter)|GO:0006915(apoptosis)|GO:0007165(signal transduction)|GO:0016020(membrane)|GO:0043123(positive regulation of I-kappaB kinase/NF-kappaB cascade)|GO:0050699(WW domain binding)	GACATATCCACAAGGTCGTAAATGCATGCTAGAAAAATAGGGCTGGATCTTATCACTGCC
A_23_P127079	1.74e-26	2.28e-28	18.98883	54.28654	1.7016109	A_23_P127079	FALSE	NM_015062	NM_015062	23082	PPRC1	peroxisome proliferator-activated receptor gamma, coactivator-related 1	Hs.533551	ENST00000413464	ref|NM_015062|ens|ENST00000413464|ens|ENST00000278070|gb|AB384505	chr10:103909689-103909748	hs|10q24.32	Homo sapiens peroxisome proliferator-activated receptor gamma, coactivator-related 1 (PPRC1), mRNA [NM_015062]	GO:0000166(nucleotide binding)|GO:0003723(RNA binding)|GO:0005634(nucleus)|GO:0005730(nucleolus)|GO:0006355(regulation of transcription, DNA-dependent)	ACCGGGAAGACTTTGACCCAGCACCTGTAAAGAGCAAATTTGATTCTCTTGACTTTGACA
A_33_P3708413	1.81e-26	2.39e-28	-18.97361	54.24196	-3.397911	A_33_P3708413	FALSE	NM_003480	NM_003480	8076	MFAP5	microfibrillar associated protein 5	Hs.512842	ENST00000540087	ref|NM_003480|ens|ENST00000540087|ens|ENST00000544211|ens|ENST00000537608	chr12:8800746-8800687	hs|12p13.31	Homo sapiens microfibrillar associated protein 5 (MFAP5), mRNA [NM_003480]	GO:0001527(microfibril)|GO:0005201(extracellular matrix structural constituent)|GO:0005576(extracellular region)|GO:0005578(proteinaceous extracellular matrix)	AATTACTTCCGACTTCCTCCCTGTGAAAATGTGGATTTGCAGAGACCCAATGGTCTGTGA
A_24_P322741	1.83e-26	2.44e-28	-18.96626	54.2204	-1.8481772	A_24_P322741	FALSE	NM_000628	NM_000628	3588	IL10RB	interleukin 10 receptor, beta	Hs.654593	ENST00000451065	ref|NM_000628|ens|ENST00000451065|ens|ENST00000539894|ens|ENST00000493295	chr21:34668516-34668575	hs|21q22.11	Homo sapiens interleukin 10 receptor, beta (IL10RB), mRNA [NM_000628]	GO:0004872(receptor activity)|GO:0004920(interleukin-10 receptor activity)|GO:0005515(protein binding)|GO:0005886(plasma membrane)|GO:0006954(inflammatory response)|GO:0006955(immune response)|GO:0007165(signal transduction)|GO:0016021(integral to membrane)|GO:0032002(interleukin-28 receptor complex)	CTTCTGTTTTTCTCCTTTCCATTGTCGGATGAGAATGATGTTTTTGACAAGCTAAGTGTC
A_33_P3393766	1.83e-26	2.45e-28	18.96464	54.21566	5.6881274	A_33_P3393766	FALSE	NM_001130677	NM_001130677	100170841	C17orf96	chromosome 17 open reading frame 96	Hs.445574	ENST00000325814	ref|NM_001130677|ens|ENST00000325814|tc|THC2611912	chr17:36828068-36828009	hs|17q12	Homo sapiens chromosome 17 open reading frame 96 (C17orf96), mRNA [NM_001130677]		GGACTTGTCTCCTTTTCTGTGAAAATGCTTTGTAAAAAGTTGTTATTGTTTGCATAGAGC
A_23_P318284	1.83e-26	2.45e-28	-18.96389	54.21347	-1.5137356	A_23_P318284	FALSE	NM_015141	NM_015141	23171	GPD1L	glycerol-3-phosphate dehydrogenase 1-like	Hs.82432	ENST00000474846	ref|NM_015141|ens|ENST00000474846|ens|ENST00000282541|gb|AK125404	chr3:32209871-32209930	hs|3p22.3	Homo sapiens glycerol-3-phosphate dehydrogenase 1-like (GPD1L), mRNA [NM_015141]	GO:0004367(glycerol-3-phosphate dehydrogenase [NAD+] activity)|GO:0005737(cytoplasm)|GO:0005975(carbohydrate metabolic process)|GO:0009331(glycerol-3-phosphate dehydrogenase complex)|GO:0042803(protein homodimerization activity)|GO:0046168(glycerol-3-phosphate catabolic process)|GO:0051287(NAD binding)	CAGCCAATCTGTGAATGTAAAAACTACACTGTTGCCTTGCTAGGATCCACCCTCCTATAA
A_23_P102731	1.86e-26	2.51e-28	18.95677	54.19261	3.3208003	A_23_P102731	FALSE	NM_175839	NM_175839	54498	SMOX	spermine oxidase	Hs.433337		ref|NM_175839|ref|NM_175842|ref|NM_175840|ref|NM_175841	chr20:4168300-4168359	hs|20p13	Homo sapiens spermine oxidase (SMOX), transcript variant 1, mRNA [NM_175839]	GO:0005634(nucleus)|GO:0005737(cytoplasm)|GO:0005829(cytosol)|GO:0006595(polyamine metabolic process)|GO:0006596(polyamine biosynthetic process)|GO:0006805(xenobiotic metabolic process)|GO:0016491(oxidoreductase activity)|GO:0034641(cellular nitrogen compound metabolic process)|GO:0046208(spermine catabolic process)|GO:0046592(polyamine oxidase activity)	CTGCCTTGTTATTGTAAGTGCCTTCAATACTTTGCATTTTGGGATAATAAAAAAGGCTCC
A_23_P31109	1.88e-26	2.55e-28	-18.95047	54.17414	-1.4759331	A_23_P31109	FALSE	NM_138785	NM_138785	116254	C6orf72	chromosome 6 open reading frame 72	Hs.438872	ENST00000367419	ref|NM_138785|ens|ENST00000367419|gb|AY358952|gb|BC014320	chr6:149911979-149912038	hs|6q25.1	Homo sapiens chromosome 6 open reading frame 72 (C6orf72), mRNA [NM_138785]	GO:0016020(membrane)|GO:0016021(integral to membrane)	CCATCTCATATCATGGACTCCGAAGTAGCCTGTTGCCTCCAAATTTGCCACTTGAATATA
A_33_P3263307	1.98e-26	2.70e-28	18.93169	54.11904	1.5360396	A_33_P3263307	FALSE	NM_002883	NM_002883	5905	RANGAP1	Ran GTPase activating protein 1	Hs.183800	ENST00000455915	ref|NM_002883|ens|ENST00000455915|ens|ENST00000405383|ens|ENST00000405486	chr22:41641680-41641621	hs|22q13.2	Homo sapiens Ran GTPase activating protein 1 (RANGAP1), mRNA [NM_002883]	GO:0000087(M phase of mitotic cell cycle)|GO:0000236(mitotic prometaphase)|GO:0000278(mitotic cell cycle)|GO:0000776(kinetochore)|GO:0000777(condensed chromosome kinetochore)|GO:0000922(spindle pole)|GO:0005096(GTPase activator activity)|GO:0005098(Ran GTPase activator activity)|GO:0005515(protein binding)|GO:0005625(soluble fraction)|GO:0005634(nucleus)|GO:0005643(nuclear pore)|GO:0005694(chromo…	TTTGTGCTCTGTGTGTGTCTGGGCTGTGCCCGGGGGCTTCACAAATAAAGTCGTGTGGCA
A_33_P3271684	2.20e-26	3.02e-28	-18.89383	54.00787	-3.5249496	A_33_P3271684	FALSE	NM_001098844	NM_001098844	653567	TMEM236	transmembrane protein 236	Hs.564139	ENST00000480516	ref|NM_001098844|ens|ENST00000480516|ens|ENST00000377495	chr10:17842663-17842722	hs|10p12.33	Homo sapiens transmembrane protein 236 (TMEM236), mRNA [NM_001098844]	GO:0016020(membrane)|GO:0016021(integral to membrane)	GCAGGGCCTTACATAGTGAATATATCAATAGTTGTTCACAAAAAGAGCAATATACCACTT
A_23_P115482	2.23e-26	3.07e-28	18.88754	53.98939	2.1121914	A_23_P115482	FALSE	NM_014176	NM_014176	29089	UBE2T	ubiquitin-conjugating enzyme E2T (putative)	Hs.5199	ENST00000367274	ref|NM_014176|ens|ENST00000367274|gb|BC004152|gb|BC019284	chr1:202300965-202300906	hs|1q32.1	Homo sapiens ubiquitin-conjugating enzyme E2T (putative) (UBE2T), mRNA [NM_014176]	GO:0000166(nucleotide binding)|GO:0004842(ubiquitin-protein ligase activity)|GO:0005524(ATP binding)|GO:0005654(nucleoplasm)|GO:0006281(DNA repair)|GO:0016874(ligase activity)|GO:0016881(acid-amino acid ligase activity)|GO:0035519(protein K29-linked ubiquitination)|GO:0044314(protein K27-linked ubiquitination)|GO:0070534(protein K63-linked ubiquitination)|GO:0070936(protein K48-linked ubiquitinat…	TAGGGGACTTGTCCTGGTTCATCTTAGTTAATGTGTTCTTTGCCAAGGTGATCTAAGTTG
A_23_P24077	2.24e-26	3.09e-28	-18.88554	53.98351	-1.9185509	A_23_P24077	FALSE	NM_022153	NM_022153	64115	C10orf54	chromosome 10 open reading frame 54	Hs.47382	ENST00000263569	ref|NM_022153|ens|ENST00000263569|ens|ENST00000394957|gb|EF506490	chr10:73510437-73510378	hs|10q22.1	Homo sapiens chromosome 10 open reading frame 54 (C10orf54), mRNA [NM_022153]	GO:0004872(receptor activity)|GO:0016020(membrane)|GO:0016021(integral to membrane)	AGATCTGTCAACAGGTTAAGTCAATCTGGGGCTTCCACTGCCTGCATTCCAGTCCCCAGA
A_23_P258321	2.25e-26	3.12e-28	18.8818	53.97253	1.4896972	A_23_P258321	FALSE	NM_015969	NM_015969	51373	MRPS17	mitochondrial ribosomal protein S17	Hs.44298		ref|NM_015969|gb|AB049950|gb|BC037405|gb|AF077035	chr7:56022855-56022914	hs|7p11.2	Homo sapiens mitochondrial ribosomal protein S17 (MRPS17), nuclear gene encoding mitochondrial protein, mRNA [NM_015969]	GO:0003735(structural constituent of ribosome)|GO:0005622(intracellular)|GO:0005739(mitochondrion)|GO:0005763(mitochondrial small ribosomal subunit)|GO:0005840(ribosome)|GO:0006412(translation)|GO:0019843(rRNA binding)	TCTCTTCAGCACAGTGAAGCGGGAGTGGAAGAAGGATCTAAAGGGAAAAACTGACATGTT
A_23_P201747	2.26e-26	3.15e-28	-18.87935	53.96533	-3.636949	A_23_P201747	FALSE	NM_007365	NM_007365	11240	PADI2	peptidyl arginine deiminase, type II	Hs.33455	ENST00000375486	ref|NM_007365|ens|ENST00000375486|gb|AB023211|tc|THC2503010	chr1:17393823-17393764	hs|1p36.13	Homo sapiens peptidyl arginine deiminase, type II (PADI2), mRNA [NM_007365]	GO:0004668(protein-arginine deiminase activity)|GO:0005509(calcium ion binding)|GO:0005737(cytoplasm)|GO:0006464(protein modification process)|GO:0016787(hydrolase activity)|GO:0018101(peptidyl-citrulline biosynthetic process from peptidyl-arginine)	AGAGCTGAAAACACCAAGTGCCTATTTGAGGGTGTCTGTCTGGAGACTTAGAGTTTGTCA
A_24_P174755	2.32e-26	3.25e-28	-18.86887	53.9345	-2.0564093	A_24_P174755	FALSE	NM_003060	NM_003060	6584	SLC22A5	solute carrier family 22 (organic cation/carnitine transporter), member 5	Hs.443572	ENST00000461013	ref|NM_003060|ens|ENST00000461013|ens|ENST00000475308|ens|ENST00000245407	chr5:131731096-131731155	hs|5q31.1	Homo sapiens solute carrier family 22 (organic cation/carnitine transporter), member 5 (SLC22A5), mRNA [NM_003060]	GO:0000166(nucleotide binding)|GO:0005515(protein binding)|GO:0005524(ATP binding)|GO:0005886(plasma membrane)|GO:0006814(sodium ion transport)|GO:0006855(drug transmembrane transport)|GO:0015075(ion transmembrane transporter activity)|GO:0015226(carnitine transporter activity)|GO:0015238(drug transmembrane transporter activity)|GO:0015293(symporter activity)|GO:0015651(quaternary ammonium group …	TTCAGAGTAGCTCACTTTAGTCCTGTAACTTTATTGGGTGATATTTTGTGTTCAGTGTAA
A_33_P3304983	2.34e-26	3.29e-28	-18.86419	53.92073	-1.9778091	A_33_P3304983	FALSE	NM_002736	NM_002736	5577	PRKAR2B	protein kinase, cAMP-dependent, regulatory, type II, beta	Hs.433068	ENST00000393613	ref|NM_002736|ens|ENST00000393613|ens|ENST00000488792|ens|ENST00000543645	chr7:106781339-106781398	hs|7q22.3	Homo sapiens protein kinase, cAMP-dependent, regulatory, type II, beta (PRKAR2B), mRNA [NM_002736]	GO:0000086(G2/M transition of mitotic cell cycle)|GO:0000166(nucleotide binding)|GO:0000278(mitotic cell cycle)|GO:0005624(membrane fraction)|GO:0005625(soluble fraction)|GO:0005737(cytoplasm)|GO:0005743(mitochondrial inner membrane)|GO:0005813(centrosome)|GO:0005829(cytosol)|GO:0005886(plasma membrane)|GO:0005952(cAMP-dependent protein kinase complex)|GO:0006112(energy reserve metabolic process)…	AGATGGGGAGCATGTAATTGATCAAGGTGACGATGGTGACAACTTTTATGTAATTGATAG
A_24_P40626	2.46e-26	3.47e-28	-18.84574	53.86645	-4.2416196	A_24_P40626	FALSE	NM_022469	NM_022469	64388	GREM2	gremlin 2	Hs.98206	ENST00000318160	ref|NM_022469|ens|ENST00000318160|gb|BC046632|tc|THC2473004	chr1:240654036-240653977	hs|1q43	Homo sapiens gremlin 2 (GREM2), mRNA [NM_022469]	GO:0005125(cytokine activity)|GO:0005576(extracellular region)|GO:0005615(extracellular space)|GO:0030509(BMP signaling pathway)	GCAAACACGAGCACACTCTCTTCGAACCCAATTGTGGGTGTAGCAATGAAAGCAATATGA
A_23_P170774	2.54e-26	3.61e-28	18.83324	53.82964	1.4666685	A_23_P170774	FALSE	NM_198256	NM_198256	1876	E2F6	E2F transcription factor 6	Hs.603093		ref|NM_198256|ref|NR_003094|ref|NR_003093|ref|NR_003092	chr2:11585583-11585524	hs|2p25.1	Homo sapiens E2F transcription factor 6 (E2F6), mRNA [NM_198256]	GO:0000083(regulation of transcription involved in G1/S phase of mitotic cell cycle)|GO:0000122(negative regulation of transcription from RNA polymerase II promoter)|GO:0003677(DNA binding)|GO:0003700(sequence-specific DNA binding transcription factor activity)|GO:0003714(transcription corepressor activity)|GO:0005634(nucleus)|GO:0005667(transcription factor complex)|GO:0007049(cell cycle)|GO:007…	CCTCATTGGGTAAGTCATTTACCACTCTGTGCCTCAGTTTACTCTGTAGTTTACCATTAG
A_23_P47790	2.56e-26	3.65e-28	18.82909	53.81742	1.9797219	A_23_P47790	FALSE	NM_005371	NM_005371	4234	METTL1	methyltransferase like 1	Hs.42957	ENST00000257848	ref|NM_005371|ref|NM_023033|ens|ENST00000257848|ens|ENST00000324871	chr12:58162716-58162657	hs|12q14.1	Homo sapiens methyltransferase like 1 (METTL1), transcript variant 1, mRNA [NM_005371]	GO:0000049(tRNA binding)|GO:0005515(protein binding)|GO:0005634(nucleus)|GO:0005730(nucleolus)|GO:0005737(cytoplasm)|GO:0006400(tRNA modification)|GO:0008168(methyltransferase activity)|GO:0008176(tRNA (guanine-N7-)-methyltransferase activity)|GO:0016740(transferase activity)|GO:0043231(intracellular membrane-bounded organelle)	GGGTCTTCCCAGTTGAGACTGCTGGAGCTGAGACACAGTACTCTCTTAAAGAAGGTGGGG
A_33_P3292919	2.56e-26	3.67e-28	18.82685	53.8108	1.768456	A_33_P3292919	FALSE	NM_001135243	NM_001135243	6949	TCOF1	Treacher Collins-Franceschetti syndrome 1	Hs.519672		ref|NM_001135243|ref|NM_001135244|ref|NM_001195141|ref|NM_001135245	chr5:149779752-149779811	hs|5q32	Homo sapiens Treacher Collins-Franceschetti syndrome 1 (TCOF1), transcript variant 4, mRNA [NM_001135243]	GO:0001501(skeletal system development)|GO:0005215(transporter activity)|GO:0005515(protein binding)|GO:0005634(nucleus)|GO:0005730(nucleolus)|GO:0005737(cytoplasm)|GO:0006810(transport)	GGCTGATCCCGAGGCTTTGTCTTCCTCTCGTCAGTTCTTTTGGTTGTGTTTTTTGTTTTT
A_23_P93690	2.64e-26	3.80e-28	18.81526	53.77667	1.9146437	A_23_P93690	FALSE	NM_182776	NM_182776	4176	MCM7	minichromosome maintenance complex component 7	Hs.438720	ENST00000303887	ref|NM_182776|ref|NM_005916|ens|ENST00000303887|ens|ENST00000354230	chr7:99690579-99690520	hs|7q22.1	Homo sapiens minichromosome maintenance complex component 7 (MCM7), transcript variant 2, mRNA [NM_182776]	GO:0000075(cell cycle checkpoint)|GO:0000082(G1/S transition of mitotic cell cycle)|GO:0000084(S phase of mitotic cell cycle)|GO:0000166(nucleotide binding)|GO:0000216(M/G1 transition of mitotic cell cycle)|GO:0000278(mitotic cell cycle)|GO:0000785(chromatin)|GO:0003677(DNA binding)|GO:0003697(single-stranded DNA binding)|GO:0004003(ATP-dependent DNA helicase activity)|GO:0005515(protein binding)…	CCGGACACGGATCACTTTTGTCTGATTCCAGCCTGCTTGCAACCCTGGGGTCCTCTTGTT
A_33_P3326553	2.69e-26	3.89e-28	-18.80735	53.75335	-2.2965475	A_33_P3326553	FALSE	NM_001013641	NM_001013641	388595	TMEM82	transmembrane protein 82	Hs.454828	ENST00000375782	ref|NM_001013641|ens|ENST00000375782|tc|THC2477712	chr1:16074418-16074477	hs|1p36.21	Homo sapiens transmembrane protein 82 (TMEM82), mRNA [NM_001013641]	GO:0016020(membrane)|GO:0016021(integral to membrane)	TCCCCCTTTACTGGTCTCCCTTCCCTTCTCCATGAACAATAAAGACGATGTCTTTCTCAA
A_24_P80181	2.73e-26	3.98e-28	-18.79994	53.73152	-1.6077875	A_24_P80181	FALSE	NM_017849	NM_017849	55654	TMEM127	transmembrane protein 127	Hs.164303	ENST00000258439	ref|NM_017849|ref|NM_001193304|ens|ENST00000258439|gb|AL117494	chr2:96916740-96916681	hs|2q11.2	Homo sapiens transmembrane protein 127 (TMEM127), transcript variant 1, mRNA [NM_017849]	GO:0003674(molecular_function)|GO:0005737(cytoplasm)|GO:0005886(plasma membrane)|GO:0008285(negative regulation of cell proliferation)|GO:0016021(integral to membrane)|GO:0032007(negative regulation of TOR signaling cascade)	CATCCTGTGGGAGGAAATAGACTTCTTTGGGCTGTGGCTTGCAGAACAAACTACACTTTT
A_23_P105747	2.81e-26	4.11e-28	-18.78846	53.69764	-2.2282974	A_23_P105747	FALSE	NM_018171	NM_018171	55198	APPL2	adaptor protein, phosphotyrosine interaction, PH domain and leucine zipper containing 2	Hs.506603	ENST00000547790	ref|NM_018171|ref|NM_001251905|ref|NM_001251904|ens|ENST00000547790	chr12:105568002-105567943	hs|12q23.3	Homo sapiens adaptor protein, phosphotyrosine interaction, PH domain and leucine zipper containing 2 (APPL2), transcript variant 1, mRNA [NM_018171]	GO:0005515(protein binding)|GO:0005634(nucleus)|GO:0005737(cytoplasm)|GO:0005768(endosome)|GO:0007049(cell cycle)|GO:0007165(signal transduction)|GO:0008283(cell proliferation)|GO:0010008(endosome membrane)|GO:0016020(membrane)|GO:0016581(NuRD complex)|GO:0031901(early endosome membrane)	GATTTCCGAAGGCTGACAATCGTTTGTGGAATGTAATCTTGATGCCTTGATACTGAGACT
A_23_P156327	2.89e-26	4.24e-28	18.77845	53.66812	3.410691	A_23_P156327	FALSE	NM_000358	NM_000358	7045	TGFBI	transforming growth factor, beta-induced, 68kDa	Hs.369397	ENST00000398813	ref|NM_000358|ens|ENST00000398813|ens|ENST00000504205|ens|ENST00000504411	chr5:135399343-135399402	hs|5q31.1	Homo sapiens transforming growth factor, beta-induced, 68kDa (TGFBI), mRNA [NM_000358]	GO:0001525(angiogenesis)|GO:0002062(chondrocyte differentiation)|GO:0005178(integrin binding)|GO:0005576(extracellular region)|GO:0005604(basement membrane)|GO:0005615(extracellular space)|GO:0005886(plasma membrane)|GO:0007162(negative regulation of cell adhesion)|GO:0007601(visual perception)|GO:0008283(cell proliferation)|GO:0030198(extracellular matrix organization)|GO:0031012(extracellular m…	AGCTATGAGTTGAAATGTTCTGTCAAATGTGTCTCACATCTACACGTGGCTTGGAGGCTT
A_23_P32233	2.93e-26	4.32e-28	-18.77184	53.64859	-2.5476658	A_23_P32233	FALSE	NM_004235	NM_004235	9314	KLF4	Kruppel-like factor 4 (gut)	Hs.376206	ENST00000374672	ref|NM_004235|ens|ENST00000374672|ens|ENST00000493306|ens|ENST00000497048	chr9:110248108-110248049	hs|9q31.2	Homo sapiens Kruppel-like factor 4 (gut) (KLF4), mRNA [NM_004235]	GO:0000785(chromatin)|GO:0001010(sequence-specific DNA binding transcription factor recruiting transcription factor activity)|GO:0001085(RNA polymerase II transcription factor binding)|GO:0003677(DNA binding)|GO:0003690(double-stranded DNA binding)|GO:0003700(sequence-specific DNA binding transcription factor activity)|GO:0005622(intracellular)|GO:0005634(nucleus)|GO:0005667(transcription factor …	CGTTCCAGTGCCAAAAATGCGACCGAGCATTTTCCAGGTCGGACCACCTCGCCTTACACA
A_24_P131392	3.15e-26	4.67e-28	-18.7458	53.57169	-1.8029261	A_24_P131392	FALSE	NM_144713	NM_144713	151393	FAM82A1	family with sequence similarity 82, member A1	Hs.591566		ref|NM_144713|ref|NM_001170792|ref|NM_001170791|ref|NM_001170793	chr2:38231143-38231293	hs|2p22.2	Homo sapiens family with sequence similarity 82, member A1 (FAM82A1), transcript variant 1, mRNA [NM_144713]	GO:0000922(spindle pole)|GO:0005488(binding)|GO:0005737(cytoplasm)|GO:0005856(cytoskeleton)|GO:0005874(microtubule)|GO:0016020(membrane)|GO:0016021(integral to membrane)	CTATGCCCTGGTTATTCTAATCCCAATTACATGTACTTAGCAAAGTGTTATACTGATCTT
A_23_P42695	3.16e-26	4.70e-28	18.74371	53.56552	1.5638614	A_23_P42695	FALSE	NM_024051	NM_024051	79017	GGCT	gamma-glutamylcyclotransferase	Hs.530024		ref|NM_024051|ref|NM_001199815|ref|NM_001199816|ref|NM_001199817	chr7:30536417-30536358	hs|7p14.3	Homo sapiens gamma-glutamylcyclotransferase (GGCT), transcript variant 1, mRNA [NM_024051]	GO:0001836(release of cytochrome c from mitochondria)|GO:0003839(gamma-glutamylcyclotransferase activity)|GO:0005829(cytosol)|GO:0006750(glutathione biosynthetic process)|GO:0006805(xenobiotic metabolic process)|GO:0016746(transferase activity, transferring acyl groups)|GO:0042803(protein homodimerization activity)	GCTCTGGTAAAAGATAGATTTGTAGCTCACTTGATGATGGTGCTGGTGAATTGCTCTGCT
A_23_P58529	3.17e-26	4.74e-28	18.7409	53.55722	1.5399265	A_23_P58529	FALSE	NM_014473	NM_014473	27292	DIMT1	DIM1 dimethyladenosine transferase 1 homolog (S. cerevisiae)	Hs.533222		ref|NM_014473|gb|BC017885|gb|AK292723|gb|AF102147	chr5:61684607-61684548	hs|5q12.1	Homo sapiens DIM1 dimethyladenosine transferase 1 homolog (S. cerevisiae) (DIMT1), mRNA [NM_014473]	GO:0000179(rRNA (adenine-N6,N6-)-dimethyltransferase activity)|GO:0003723(RNA binding)|GO:0005634(nucleus)|GO:0005730(nucleolus)|GO:0008168(methyltransferase activity)|GO:0016740(transferase activity)	CAAGTTCAGGAGCCGCAGAGACGCACAACTTTACACTTATCATTTCTAACAGTTTATTGT
A_23_P88119	3.26e-26	4.90e-28	18.7294	53.52322	2.173917	A_23_P88119	FALSE	NM_006644	NM_006644	10808	HSPH1	heat shock 105kDa/110kDa protein 1	Hs.36927	ENST00000320027	ref|NM_006644|ens|ENST00000320027|gb|D86956|gb|AB003334	chr13:31710855-31710796	hs|13q12.3	Homo sapiens heat shock 105kDa/110kDa protein 1 (HSPH1), mRNA [NM_006644]	GO:0000166(nucleotide binding)|GO:0005524(ATP binding)|GO:0005576(extracellular region)|GO:0005634(nucleus)|GO:0005730(nucleolus)|GO:0005737(cytoplasm)|GO:0005874(microtubule)|GO:0006950(response to stress)|GO:0006986(response to unfolded protein)|GO:0043014(alpha-tubulin binding)|GO:0045345(positive regulation of MHC class I biosynthetic process)|GO:0051085(chaperone mediated protein folding req…	TGTGGAATGGAAGAAATGTCGATCCTGTTGTAACTGATTGTGAACACTTTTATGAGCTTT
A_33_P3402304	3.44e-26	5.19e-28	-18.7102	53.46643	-2.4051709	A_33_P3402304	FALSE	NM_001039360	NM_001039360	201501	ZBTB7C	zinc finger and BTB domain containing 7C	Hs.515388	ENST00000332053	ref|NM_001039360|ens|ENST00000332053|ens|ENST00000535628|gb|AM988838	chr18:45554041-45553982	hs|18q21.1	Homo sapiens zinc finger and BTB domain containing 7C (ZBTB7C), mRNA [NM_001039360]	GO:0003676(nucleic acid binding)|GO:0005622(intracellular)|GO:0008270(zinc ion binding)|GO:0046872(metal ion binding)	GCAAAAACACAACAAACAAAAAGGCCAGAGAAGAGCACAGACTCTGTCCCTCTCACAACT
A_24_P379750	3.46e-26	5.25e-28	-18.70634	53.45501	-2.4445519	A_24_P379750	FALSE	NM_002357	NM_002357	4084	MXD1	MAX dimerization protein 1	Hs.468908	ENST00000264444	ref|NM_002357|ref|NM_001202513|ref|NM_001202514|ens|ENST00000264444	chr2:70169884-70169943	hs|2p13.3	Homo sapiens MAX dimerization protein 1 (MXD1), transcript variant 1, mRNA [NM_002357]	GO:0003677(DNA binding)|GO:0003700(sequence-specific DNA binding transcription factor activity)|GO:0003712(transcription cofactor activity)|GO:0003714(transcription corepressor activity)|GO:0005634(nucleus)|GO:0005730(nucleolus)|GO:0005737(cytoplasm)|GO:0005739(mitochondrion)|GO:0006355(regulation of transcription, DNA-dependent)|GO:0007275(multicellular organismal development)|GO:0008283(cell pr…	TCCAGATGTTTCTTTATGTAAATATGACGCCAATGTAAATCCTGTGTCAAGATCATAGAG
A_33_P3220939	3.48e-26	5.29e-28	18.70346	53.4465	1.5834582	A_33_P3220939	FALSE	NM_001127202	NM_001127202	55795	PCID2	PCI domain containing 2	Hs.508769	ENST00000246506	ref|NM_001127202|ref|NM_001127203|ref|NM_018386|ens|ENST00000246506	chr13:113832042-113831983	hs|13q34	Homo sapiens PCI domain containing 2 (PCID2), transcript variant 1, mRNA [NM_001127202]	GO:0005575(cellular_component)|GO:0043066(negative regulation of apoptosis)|GO:0043488(regulation of mRNA stability)|GO:0045893(positive regulation of transcription, DNA-dependent)|GO:0048536(spleen development)|GO:0090267(positive regulation of mitotic cell cycle spindle assembly checkpoint)|GO:2000117(negative regulation of cysteine-type endopeptidase activity)	TTTTAAAAGCAGAATTTAATTTGATTTAAATTTTCCAGATTTTATAGCTTGCCTGTATGG
A_24_P63019	3.79e-26	5.80e-28	-18.67252	53.35487	-2.6071303	A_24_P63019	FALSE	NM_004633	NM_004633	7850	IL1R2	interleukin 1 receptor, type II	Hs.25333	ENST00000457817	ref|NM_004633|ref|NM_173343|ens|ENST00000457817|ens|ENST00000393414	chr2:102632505-102636150	hs|2q11.2	Homo sapiens interleukin 1 receptor, type II (IL1R2), transcript variant 1, mRNA [NM_004633]	GO:0004872(receptor activity)|GO:0004908(interleukin-1 receptor activity)|GO:0004910(interleukin-1, Type II, blocking receptor activity)|GO:0005515(protein binding)|GO:0005886(plasma membrane)|GO:0006955(immune response)|GO:0016021(integral to membrane)	TGGTACAAGGATTCTCTTCTTTTGGATAAAGACAATGAGAAATTTCTAAGTGTGAGGGGG
A_33_P3256560	4.44e-26	6.82e-28	-18.61794	53.19296	-1.4752877	A_33_P3256560	FALSE	NM_006336	NM_006336	10444	ZER1	zer-1 homolog (C. elegans)	Hs.147950	ENST00000291900	ref|NM_006336|ens|ENST00000291900|gb|BC052563|gb|BC001447	chr9:131492128-131492069	hs|9q34.11	Homo sapiens zer-1 homolog (C. elegans) (ZER1), mRNA [NM_006336]	GO:0000221(vacuolar proton-transporting V-type ATPase, V1 domain)|GO:0004842(ubiquitin-protein ligase activity)|GO:0005488(binding)|GO:0015991(ATP hydrolysis coupled proton transport)|GO:0016567(protein ubiquitination)|GO:0031462(Cul2-RING ubiquitin ligase complex)|GO:0046961(proton-transporting ATPase activity, rotational mechanism)|GO:0051438(regulation of ubiquitin-protein ligase activity)	GGGCCTGGGGAAATGTCTGTACTTTGGGAAGTCACAGAAATACATTTTTGTGCAAAATGG
A_23_P162525	4.53e-26	7.00e-28	18.60937	53.16751	1.5502324	A_23_P162525	FALSE	NM_014503	NM_014503	27340	UTP20	UTP20, small subunit (SSU) processome component, homolog (yeast)	Hs.295732	ENST00000261637	ref|NM_014503|ens|ENST00000261637|gb|AF072718|gb|AK297739	chr12:101777351-101777410	hs|12q23.2	Homo sapiens UTP20, small subunit (SSU) processome component, homolog (yeast) (UTP20), mRNA [NM_014503]	GO:0000447(endonucleolytic cleavage in ITS1 to separate SSU-rRNA from 5.8S rRNA and LSU-rRNA from tricistronic rRNA transcript (SSU-rRNA, 5.8S rRNA, LSU-rRNA))|GO:0000472(endonucleolytic cleavage to generate mature 5'-end of SSU-rRNA from (SSU-rRNA, 5.8S rRNA, LSU-rRNA))|GO:0000480(endonucleolytic cleavage in 5'-ETS of tricistronic rRNA transcript (SSU-rRNA, 5.8S rRNA, LSU-rRNA))|GO:0005515(prote…	GTAGCAATGGATCTTGGGATAGACAAGGTAAAGCCGTATCTCCCAATGATCATAGCTCCT
A_23_P5551	4.53e-26	7.02e-28	18.60847	53.16485	1.3407504	A_23_P5551	FALSE	NM_005381	NM_005381	4691	NCL	nucleolin	Hs.79110	ENST00000322732	ref|NM_005381|ens|ENST00000322732|ens|ENST00000461347|ens|ENST00000392033	chr2:232319780-232319721	hs|2q37.1	Homo sapiens nucleolin (NCL), mRNA [NM_005381]	GO:0000166(nucleotide binding)|GO:0001525(angiogenesis)|GO:0003676(nucleic acid binding)|GO:0003677(DNA binding)|GO:0003723(RNA binding)|GO:0005515(protein binding)|GO:0005634(nucleus)|GO:0005654(nucleoplasm)|GO:0005730(nucleolus)|GO:0005737(cytoplasm)|GO:0005938(cell cortex)|GO:0008022(protein C-terminus binding)|GO:0030529(ribonucleoprotein complex)|GO:0042162(telomeric DNA binding)	CCTTGGAAATCCGTCTAGTTAACATTTCAAGGGCAATACCGTGTTGGTTTTGACTGGATA
A_33_P3320368	4.54e-26	7.06e-28	18.60655	53.15915	1.6586092	A_33_P3320368	FALSE	NM_017814	NM_017814	54929	TMEM161A	transmembrane protein 161A	Hs.631629	ENST00000450333	ref|NM_017814|ens|ENST00000450333|ens|ENST00000162044|gb|AY358088	chr19:19230489-19230430	hs|19p13.11	Homo sapiens transmembrane protein 161A (TMEM161A), mRNA [NM_017814]	GO:0016020(membrane)|GO:0016021(integral to membrane)|GO:0032526(response to retinoic acid)|GO:0034599(cellular response to oxidative stress)|GO:0034644(cellular response to UV)|GO:0043066(negative regulation of apoptosis)|GO:0045739(positive regulation of DNA repair)	GAGTGGCGAGGGTGATGCTGGCTGCTCTTCTGAACAAATAAAGGAGCATGCCGATTTTTA
A_23_P94795	4.54e-26	7.09e-28	18.60488	53.1542	2.508154	A_23_P94795	FALSE	NM_003213	NM_003213	7004	TEAD4	TEA domain family member 4	Hs.94865	ENST00000358409	ref|NM_003213|ref|NM_201443|ref|NM_201441|ens|ENST00000358409	chr12:3149391-3149555	hs|12p13.33	Homo sapiens TEA domain family member 4 (TEAD4), transcript variant 1, mRNA [NM_003213]	GO:0001501(skeletal system development)|GO:0001701(in utero embryonic development)|GO:0001708(cell fate specification)|GO:0001825(blastocyst formation)|GO:0001830(trophectodermal cell fate commitment)|GO:0003677(DNA binding)|GO:0003700(sequence-specific DNA binding transcription factor activity)|GO:0005515(protein binding)|GO:0005634(nucleus)|GO:0005667(transcription factor complex)|GO:0006355(re…	TGAACAGCGTGCTGGAGAACTTCACCATCCTGCAGGTGGTCACCAACAGAGACACACAGG
A_24_P56240	4.74e-26	7.46e-28	-18.58793	53.10382	-2.1945114	A_24_P56240	FALSE	NM_153634	NM_153634	144402	CPNE8	copine VIII	Hs.40910	ENST00000331366	ref|NM_153634|ens|ENST00000331366|gb|AK094998|gb|BC046366	chr12:39046654-39046595	hs|12q12	Homo sapiens copine VIII (CPNE8), mRNA [NM_153634]		TACAACTATGTGACTTAGTGCACAACACATTTGTGAAATAACCTACTCCTATATACTGAC
A_23_P209200	4.74e-26	7.46e-28	18.58765	53.10299	1.7618554	A_23_P209200	FALSE	NM_001238	NM_001238	898	CCNE1	cyclin E1	Hs.244723	ENST00000357943	ref|NM_001238|ens|ENST00000357943|ens|ENST00000262643|ens|ENST00000444983	chr19:30315106-30315165	hs|19q12	Homo sapiens cyclin E1 (CCNE1), mRNA [NM_001238]	GO:0000079(regulation of cyclin-dependent protein kinase activity)|GO:0000082(G1/S transition of mitotic cell cycle)|GO:0000083(regulation of transcription involved in G1/S phase of mitotic cell cycle)|GO:0000278(mitotic cell cycle)|GO:0000307(cyclin-dependent protein kinase holoenzyme complex)|GO:0001547(antral ovarian follicle growth)|GO:0001889(liver development)|GO:0003713(transcription coact…	GGGCTGCCCTCTCCACATTATCAGTTGACAGTGTACAATGCCTTTGATGAACTGTTTTGT
A_23_P59426	4.83e-26	7.64e-28	18.57971	53.07937	1.0438266	A_23_P59426	FALSE	NM_007349	NM_007349	22976	PAXIP1	PAX interacting (with transcription-activation domain) protein 1	Hs.443881	ENST00000323199	ref|NM_007349|ens|ENST00000323199|ens|ENST00000473219|ens|ENST00000397192	chr7:154735770-154735711	hs|7q36.2	Homo sapiens PAX interacting (with transcription-activation domain) protein 1 (PAXIP1), mRNA [NM_007349]	GO:0000416(positive regulation of histone H3-K36 methylation)|GO:0005515(protein binding)|GO:0005622(intracellular)|GO:0005634(nucleus)|GO:0006281(DNA repair)|GO:0006310(DNA recombination)|GO:0006355(regulation of transcription, DNA-dependent)|GO:0010212(response to ionizing radiation)|GO:0016363(nuclear matrix)|GO:0030330(DNA damage response, signal transduction by p53 class mediator)|GO:0031398…	TCTTGTTTTCCAGCTGCTTTCCTGGGGGATCAGACTGTGAAGCAGGAAGACAGATATAAT
A_33_P3240717	5.00e-26	7.96e-28	-18.56584	53.03812	-3.8059519	A_33_P3240717	FALSE	NR_003529	NR_003529	100048912	CDKN2B-AS	CDKN2B antisense RNA (non-protein coding)	Hs.493614	ENST00000428597	ref|NR_003529|ens|ENST00000428597|gb|DQ485453|gb|BC038540	chr9:22120992-22121051	hs|9p21.3	Homo sapiens CDKN2B antisense RNA (non-protein coding) (CDKN2B-AS), antisense RNA [NR_003529]		GGCTGGGATTTGAACTTAAGCAGTCTAACCTTAGAGTAATGATTTTAACAACTATGCTAT
A_23_P11843	5.00e-26	7.98e-28	-18.56514	53.03603	-4.1162917	A_23_P11843	FALSE	NM_201630	NM_201630	10446	LRRN2	leucine rich repeat neuronal 2	Hs.26312	ENST00000367175	ref|NM_201630|ref|NM_006338|ens|ENST00000367175|ens|ENST00000367177	chr1:204586412-204586353	hs|1q32.1	Homo sapiens leucine rich repeat neuronal 2 (LRRN2), transcript variant 2, mRNA [NM_201630]	GO:0004872(receptor activity)|GO:0007155(cell adhesion)|GO:0007165(signal transduction)|GO:0016020(membrane)|GO:0016021(integral to membrane)	CTTTGTGGAGAAATGTGTCACCTCCCCCAACCCGATTCACTCTTTTCTCCTGTTTTGTAA
A_23_P257583	5.00e-26	8.02e-28	-18.56356	53.03134	-2.5241502	A_23_P257583	FALSE	NM_015689	NM_015689	27147	DENND2A	DENN/MADD domain containing 2A	Hs.6385	ENST00000496613	ref|NM_015689|ens|ENST00000496613|ens|ENST00000461883|ens|ENST00000537639	chr7:140218518-140218459	hs|7q34	Homo sapiens DENN/MADD domain containing 2A (DENND2A), mRNA [NM_015689]		CACAAGAAATAACTCTCAGCCTCAAGGGAAAACTTCCTCCTAGTGCAGCCCTATTCTTTA
A_23_P369328	5.03e-26	8.09e-28	18.56042	53022	2.0509637	A_23_P369328	FALSE	NM_145306	NM_145306	219738	C10orf35	chromosome 10 open reading frame 35	Hs.522992	ENST00000373279	ref|NM_145306|ens|ENST00000373279|gb|BC013587|tc|THC2471265	chr10:71393191-71393250	hs|10q22.1	Homo sapiens chromosome 10 open reading frame 35 (C10orf35), mRNA [NM_145306]	GO:0016020(membrane)|GO:0016021(integral to membrane)	GGAGCAGGACTTGGGCTTAGGGCAGGTGGAAAAAATTCCAGACTTTTTTAGCACTGTTTT
A_32_P42946	5.34e-26	8.63e-28	-18.53896	52.95811	-1.865735	A_32_P42946	FALSE	NM_182517	NM_182517	149466	C1orf210	chromosome 1 open reading frame 210	Hs.158963	ENST00000423420	ref|NM_182517|ref|NM_001164829|ens|ENST00000423420|ens|ENST00000523677	chr1:43748556-43748497	hs|1p34.2	Homo sapiens chromosome 1 open reading frame 210 (C1orf210), transcript variant 1, mRNA [NM_182517]	GO:0016020(membrane)|GO:0016021(integral to membrane)	CTGAAGATGAGGATGATGATGGCTTCATCGAGGACAATTACATTCAGCCTGGGACTGGCG
A_23_P138435	5.40e-26	8.77e-28	-18.53367	52.94235	-1.1594249	A_23_P138435	FALSE	NM_020338	NM_020338	57178	ZMIZ1	zinc finger, MIZ-type containing 1	Hs.193118	ENST00000334512	ref|NM_020338|ens|ENST00000334512|ens|ENST00000360331|gb|AF070622	chr10:81076036-81076095	hs|10q22.3	Homo sapiens zinc finger, MIZ-type containing 1 (ZMIZ1), mRNA [NM_020338]	GO:0001570(vasculogenesis)|GO:0001701(in utero embryonic development)|GO:0003007(heart morphogenesis)|GO:0005634(nucleus)|GO:0005737(cytoplasm)|GO:0006355(regulation of transcription, DNA-dependent)|GO:0007296(vitellogenesis)|GO:0007569(cell aging)|GO:0008270(zinc ion binding)|GO:0016607(nuclear speck)|GO:0045944(positive regulation of transcription from RNA polymerase II promoter)|GO:0046872(met…	AAACTAATTGTGATTTCTAGTCTTGCAAAGCTGTATGTAGTTAGATGATGTGACAACCTC
A_24_P185117	5.62e-26	9.17e-28	-18.51874	52.89787	-2.1348436	A_24_P185117	FALSE	NM_031430	NM_031430	83547	RILP	Rab interacting lysosomal protein	Hs.534497	ENST00000301336	ref|NM_031430|ens|ENST00000301336|gb|AK314767|gb|DQ892467	chr17:1550220-1549875	hs|17p13.3	Homo sapiens Rab interacting lysosomal protein (RILP), mRNA [NM_031430]	GO:0005739(mitochondrion)|GO:0005764(lysosome)|GO:0005765(lysosomal membrane)|GO:0005770(late endosome)|GO:0008333(endosome to lysosome transport)|GO:0012505(endomembrane system)|GO:0015031(protein transport)|GO:0016020(membrane)|GO:0017137(Rab GTPase binding)|GO:0030670(phagocytic vesicle membrane)|GO:0031410(cytoplasmic vesicle)|GO:0031902(late endosome membrane)	GGAGTCCAAAATACAGAGTTTCTTTGGCCTATGGTATCGGGGTAAAGCTGAATCCTCTGA
A_33_P3332438	5.67e-26	9.27e-28	-18.5149	52.88642	-1.4806663	A_33_P3332438	FALSE	NM_138785	NM_138785	116254	C6orf72	chromosome 6 open reading frame 72	Hs.438872	ENST00000367423	ref|NM_138785|ens|ENST00000367423|ens|ENST00000433539|ens|ENST00000367419	chr6:149901799-149901858	hs|6q25.1	Homo sapiens chromosome 6 open reading frame 72 (C6orf72), mRNA [NM_138785]	GO:0016020(membrane)|GO:0016021(integral to membrane)	TGTTTTACCTGGCAAGTTACCTGAAACTCCTCTCAGAGCAGAGCCGCCATCTTCATATAA
A_33_P3531857	6.02e-26	9.88e-28	18.49353	52.82272	1.1365609	A_33_P3531857	FALSE	NM_001349	NM_001349	1615	DARS	aspartyl-tRNA synthetase	Hs.503787	ENST00000537273	ref|NM_001349|ens|ENST00000537273|ens|ENST00000489964|ens|ENST00000491481	chr2:136669012-136668953	hs|2q21.3	Homo sapiens aspartyl-tRNA synthetase (DARS), mRNA [NM_001349]	GO:0000166(nucleotide binding)|GO:0003676(nucleic acid binding)|GO:0004046(aminoacylase activity)|GO:0004815(aspartate-tRNA ligase activity)|GO:0005515(protein binding)|GO:0005524(ATP binding)|GO:0005625(soluble fraction)|GO:0005737(cytoplasm)|GO:0005829(cytosol)|GO:0006412(translation)|GO:0006418(tRNA aminoacylation for protein translation)|GO:0006422(aspartyl-tRNA aminoacylation)|GO:0006461(pro…	GGAGCTCAAAGAATACATGATCCTCAACTGCTAACAGAGAGAGCTTTACATCATGGAATT
A_24_P69379	6.30e-26	1.04e-27	-18.47677	52.77269	-1.4067467	A_24_P69379	FALSE	NM_022900	NM_022900	64921	CASD1	CAS1 domain containing 1	Hs.260041	ENST00000471944	ref|NM_022900|ens|ENST00000471944|ens|ENST00000489196|ens|ENST00000297273	chr7:94185895-94185954	hs|7q21.3	Homo sapiens CAS1 domain containing 1 (CASD1), mRNA [NM_022900]	GO:0016020(membrane)|GO:0016021(integral to membrane)	ATTTCCAATATTTGGAAAGCTCTTTATAGCCATTTGGTATTTCCTATTACCCACCTCCTA
A_23_P11214	6.76e-26	1.12e-27	18.45165	52.69766	1.6599419	A_23_P11214	FALSE	NM_017544	NM_017544	55922	NKRF	NFKB repressing factor	Hs.437084	ENST00000542113	ref|NM_017544|ref|NM_001173488|ref|NM_001173487|ens|ENST00000542113	chrX:118722626-118722567	hs|Xq24	Homo sapiens NFKB repressing factor (NKRF), transcript variant 2, mRNA [NM_017544]	GO:0003677(DNA binding)|GO:0003725(double-stranded RNA binding)|GO:0005622(intracellular)|GO:0005634(nucleus)|GO:0005730(nucleolus)|GO:0005737(cytoplasm)|GO:0045892(negative regulation of transcription, DNA-dependent)	GAAGCTTGAACTGTTTGTTCTTGGTGCCTTGCAGAGAGACTCACAGCAACTCTCCATTAT
A_23_P14302	7.34e-26	1.22e-27	-18423	52.61202	-1.7589741	A_23_P14302	FALSE	NR_026779	NR_026779	79686	LINC00341	long intergenic non-protein coding RNA 341	Hs.41502		ref|NR_026779|gb|BC008299|gb|AK024929|tc|THC2472996	chr14:95873748-95873689	hs|14q32.13	Homo sapiens long intergenic non-protein coding RNA 341 (LINC00341), non-coding RNA [NR_026779]		TTGACGTTTTCCTCCCCTTCCTTTTGTGCAAGTTGGAAGTAGCAGTGTTCTAAAAGATGG
A_33_P3314231	7.74e-26	1.29e-27	-18.40405	52.55531	-3.0247384	A_33_P3314231	FALSE	NM_005209	NM_005209	1412	CRYBA2	crystallin, beta A2	Hs.415790	ENST00000295728	ref|NM_005209|ref|NM_057093|ref|NM_057094|ens|ENST00000295728	chr2:219854976-219854917	hs|2q35	Homo sapiens crystallin, beta A2 (CRYBA2), transcript variant 1, mRNA [NM_005209]	GO:0003674(molecular_function)|GO:0005212(structural constituent of eye lens)|GO:0005575(cellular_component)|GO:0008150(biological_process)|GO:0042803(protein homodimerization activity)	TAGGCTCCACGGCCCCAGACACCTTCCCTGAGGACACTCAATAAAGGTTCCTGAATCTTC
A_33_P3397443	7.79e-26	1.31e-27	18.4002	52.54381	2.6917649	A_33_P3397443	FALSE	NM_182687	NM_182687	9088	PKMYT1	protein kinase, membrane associated tyrosine/threonine 1	Hs.77783	ENST00000402679	ref|NM_182687|ref|NM_004203|ens|ENST00000402679|ens|ENST00000440027	chr16:3022879-3022820	hs|16p13.3	Homo sapiens protein kinase, membrane associated tyrosine/threonine 1 (PKMYT1), transcript variant 2, mRNA [NM_182687]	GO:0000079(regulation of cyclin-dependent protein kinase activity)|GO:0000082(G1/S transition of mitotic cell cycle)|GO:0000086(G2/M transition of mitotic cell cycle)|GO:0000139(Golgi membrane)|GO:0000166(nucleotide binding)|GO:0000278(mitotic cell cycle)|GO:0004672(protein kinase activity)|GO:0004674(protein serine/threonine kinase activity)|GO:0005515(protein binding)|GO:0005524(ATP binding)|GO…	TCGGGAACTCCCATGGTCTTCTCTGCCTGGCCGTGTCTAATAAAAAGTATTTGAACCTTG
A_23_P11543	8.63e-26	1.45e-27	-18.36488	52.43799	-2.0684475	A_23_P11543	FALSE	NM_000147	NM_000147	2517	FUCA1	fucosidase, alpha-L- 1, tissue	Hs.370858	ENST00000374479	ref|NM_000147|ens|ENST00000374479|gb|AK225468|gb|AK095443	chr1:24171909-24171850	hs|1p36.11	Homo sapiens fucosidase, alpha-L- 1, tissue (FUCA1), mRNA [NM_000147]	GO:0004560(alpha-L-fucosidase activity)|GO:0005529(sugar binding)|GO:0005625(soluble fraction)|GO:0005737(cytoplasm)|GO:0005764(lysosome)|GO:0005975(carbohydrate metabolic process)|GO:0006004(fucose metabolic process)|GO:0006027(glycosaminoglycan catabolic process)|GO:0016798(hydrolase activity, acting on glycosyl bonds)|GO:0043169(cation binding)	TTCTCTGATAACCTACTTGCTTACTCAATGCCTTTAAGCCAAGTCACCCTGTTGCCTATG
A_24_P297539	8.73e-26	1.47e-27	18.35978	52.4227	2.9217681	A_24_P297539	FALSE	NM_181803	NM_181803	11065	UBE2C	ubiquitin-conjugating enzyme E2C	Hs.93002		ref|NM_181803|ref|NM_181799|ref|NM_007019|ref|NM_181800	chr20:44445525-44445584	hs|20q13.12	Homo sapiens ubiquitin-conjugating enzyme E2C (UBE2C), transcript variant 6, mRNA [NM_181803]	GO:0000075(cell cycle checkpoint)|GO:0000166(nucleotide binding)|GO:0000278(mitotic cell cycle)|GO:0004842(ubiquitin-protein ligase activity)|GO:0005515(protein binding)|GO:0005524(ATP binding)|GO:0005654(nucleoplasm)|GO:0005680(anaphase-promoting complex)|GO:0005829(cytosol)|GO:0006511(ubiquitin-dependent protein catabolic process)|GO:0007049(cell cycle)|GO:0007051(spindle organization)|GO:00070…	TTGTCTTTTAAATTAAGCCTCGGTTGAGCCCTTGTATATTAAATAAATGCATTTTTGTCC
A_24_P126181	8.76e-26	1.49e-27	18.35741	52.41558	1.5305822	A_24_P126181	FALSE	NM_176880	NM_176880	126382	NR2C2AP	nuclear receptor 2C2-associated protein	Hs.708153	ENST00000537399	ref|NM_176880|ens|ENST00000537399|ens|ENST00000331552|gb|AY101377	chr19:19312513-19312454	hs|19p13.11	Homo sapiens nuclear receptor 2C2-associated protein (NR2C2AP), mRNA [NM_176880]	GO:0005515(protein binding)|GO:0005634(nucleus)|GO:0005654(nucleoplasm)|GO:0007155(cell adhesion)|GO:0010467(gene expression)|GO:0034339(regulation of transcription from RNA polymerase II promoter by nuclear hormone receptor)	GGGCACCAGGTTGCTCTGGAAGAGCTTGAGGATGTGGTTCTCGATCACCTGTTGCACTGA
A_33_P3217123	9.06e-26	1.54e-27	18.34473	52.37755	1.6539084	A_33_P3217123	FALSE	NM_138639	NM_138639	83596	BCL2L12	BCL2-like 12 (proline rich)	Hs.289052	ENST00000246784	ref|NM_138639|ref|NM_001040668|ens|ENST00000246784|ens|ENST00000246785	chr19:50177097-50177156	hs|19q13.33	Homo sapiens BCL2-like 12 (proline rich) (BCL2L12), transcript variant 1, mRNA [NM_138639]	GO:0006915(apoptosis)	GGGGTGGTGGTTGCCCTACCTGTTTTTGCCAAAAATAAATTGTTTAAAACTTTTCTTATT
A_33_P3368776	9.11e-26	1.56e-27	-18.34167	52.36837	-6.4927917	A_33_P3368776	FALSE	NM_206832	NM_206832	388364	TMIGD1	transmembrane and immunoglobulin domain containing 1	Hs.371005	ENST00000328886	ref|NM_206832|ens|ENST00000328886|gb|AK290266|gb|AY358153	chr17:28643601-28643542	hs|17q11.2	Homo sapiens transmembrane and immunoglobulin domain containing 1 (TMIGD1), mRNA [NM_206832]	GO:0016020(membrane)|GO:0016021(integral to membrane)	CACTCCTGTTTCATTAATCACTTAACAGTAGTTGTTAGGACTAATTTGATACACTTGTGG
A_33_P3356462	9.51e-26	1.63e-27	18.32594	52.32116	5.1995397	A_33_P3356462	FALSE	NM_207322	NM_207322	145741	C2CD4A	C2 calcium-dependent domain containing 4A	Hs.202656	ENST00000355522	ref|NM_207322|ens|ENST00000355522|tc|THC2670729	chr15:62362975-62363034	hs|15q22.2	Homo sapiens C2 calcium-dependent domain containing 4A (C2CD4A), mRNA [NM_207322]	GO:0005634(nucleus)	GTCAATATTTCCTTGGCCCTCAAGCCAACATTCATTTTTTATGTATAACCTTCTTCATGA
A_24_P257416	9.55e-26	1.65e-27	18.32342	52.31361	4.0484082	A_24_P257416	FALSE	NM_002089	NM_002089	2920	CXCL2	chemokine (C-X-C motif) ligand 2	Hs.75765	ENST00000510048	ref|NM_002089|ref|NM_002090|ens|ENST00000510048|ens|ENST00000508487	chr4:74964401-74964342	hs|4q13.3	Homo sapiens chemokine (C-X-C motif) ligand 2 (CXCL2), mRNA [NM_002089]	GO:0002237(response to molecule of bacterial origin)|GO:0005576(extracellular region)|GO:0005615(extracellular space)|GO:0005625(soluble fraction)|GO:0006935(chemotaxis)|GO:0006954(inflammatory response)|GO:0006955(immune response)|GO:0008009(chemokine activity)	AGCCACACTCAAGAATGGGCAGAAAGCTTGTCTCAACCCCGCATCGCCCATGGTTAAGAA
A_33_P3321293	9.57e-26	1.66e-27	18.3214	52.30755	2.4014955	A_33_P3321293	FALSE	NM_178229	NM_178229	128239	IQGAP3	IQ motif containing GTPase activating protein 3	Hs.591495	ENST00000361170	ref|NM_178229|ens|ENST00000361170|ens|ENST00000491900|gb|AK122653	chr1:156495257-156495198	hs|1q22	Homo sapiens IQ motif containing GTPase activating protein 3 (IQGAP3), mRNA [NM_178229]	GO:0000082(G1/S transition of mitotic cell cycle)|GO:0000187(activation of MAPK activity)|GO:0001934(positive regulation of protein phosphorylation)|GO:0005099(Ras GTPase activator activity)|GO:0005516(calmodulin binding)|GO:0005622(intracellular)|GO:0005737(cytoplasm)|GO:0005911(cell-cell junction)|GO:0007165(signal transduction)|GO:0007265(Ras protein signal transduction)|GO:0008361(regulation …	ATCTACCCAACTTCCTGTACTGTTGCCCTTCTGATGTTAATAAAAGCAGCTGTTACTCCC
A_23_P41804	9.85e-26	1.71e-27	18.31031	52.27422	4.8108896	A_23_P41804	FALSE	NM_033120	NM_033120	85409	NKD2	naked cuticle homolog 2 (Drosophila)	Hs.240951	ENST00000296849	ref|NM_033120|ens|ENST00000296849|gb|AK129677|gb|AF358137	chr5:1038719-1038778	hs|5p15.33	Homo sapiens naked cuticle homolog 2 (Drosophila) (NKD2), mRNA [NM_033120]	GO:0005509(calcium ion binding)|GO:0005515(protein binding)|GO:0005737(cytoplasm)|GO:0005886(plasma membrane)|GO:0006810(transport)|GO:0006887(exocytosis)|GO:0016023(cytoplasmic membrane-bounded vesicle)|GO:0016055(Wnt receptor signaling pathway)|GO:0031625(ubiquitin protein ligase binding)	TGAACACATCTGAAGCCACTATGTTTCCTGGCTCTAAGGCTCGTCTGTGTAACCCATAAA
A_23_P154488	1.02e-25	1.78e-27	18.2973	52.23514	1.4998442	A_23_P154488	FALSE	NM_033109	NM_033109	87178	PNPT1	polyribonucleotide nucleotidyltransferase 1	Hs.388733	ENST00000402246	ref|NM_033109|ens|ENST00000402246|ens|ENST00000415374|ens|ENST00000260604	chr2:55864694-55863476	hs|2p16.1	Homo sapiens polyribonucleotide nucleotidyltransferase 1 (PNPT1), mRNA [NM_033109]	GO:0000175(3'-5'-exoribonuclease activity)|GO:0000958(mitochondrial mRNA catabolic process)|GO:0000962(positive regulation of mitochondrial RNA catabolic process)|GO:0000964(mitochondrial RNA 5'-end processing)|GO:0000965(mitochondrial RNA 3'-end processing)|GO:0004527(exonuclease activity)|GO:0004654(polyribonucleotide nucleotidyltransferase activity)|GO:0005515(protein binding)|GO:0005737(cytop…	AAATTCAGGTGAAATACTTTGGACGTGACCCAGCCGATGGAAGAATGAGGCTTTCTCGAA
A_33_P3296169	1.12e-25	1.96e-27	18.26554	52.13963	2.262367	A_33_P3296169	FALSE	NM_031942	NM_031942	83879	CDCA7	cell division cycle associated 7	Hs.470654	ENST00000496441	ref|NM_031942|ref|NM_145810|ens|ENST00000496441|ens|ENST00000467411	chr2:174232387-174232446	hs|2q31.1	Homo sapiens cell division cycle associated 7 (CDCA7), transcript variant 1, mRNA [NM_031942]	GO:0005634(nucleus)|GO:0006355(regulation of transcription, DNA-dependent)|GO:0042127(regulation of cell proliferation)	GCATAATATCTGGAAAATTTGCTGCCTGCCTTCTACTTCTCAAATCTTTCTTGTAAAAGT
A_23_P368805	1.12e-25	1.97e-27	-18.26412	52.13534	-3.0056208	A_23_P368805	FALSE	NM_007072	NM_007072	11148	HHLA2	HERV-H LTR-associating 2	Hs.252351	ENST00000357759	ref|NM_007072|ens|ENST00000357759|ens|ENST00000489514|ens|ENST00000467761	chr3:108096578-108096637	hs|3q13.13	Homo sapiens HERV-H LTR-associating 2 (HHLA2), mRNA [NM_007072]	GO:0003674(molecular_function)|GO:0005575(cellular_component)|GO:0008150(biological_process)|GO:0016020(membrane)|GO:0016021(integral to membrane)	GATTTGACAAGGTATTTTAGTCTAGTTTTATATGAACGGTTGTATCAGGGTAACCAACTC
A_33_P3287815	1.16e-25	2.05e-27	18.25017	52.09335	1.9494243	A_33_P3287815	FALSE	NM_004728	NM_004728	9188	DDX21	DEAD (Asp-Glu-Ala-Asp) box polypeptide 21	Hs.223141	ENST00000354185	ref|NM_004728|ens|ENST00000354185|gb|AK093442|gb|AX748129	chr10:70744186-70744245	hs|10q22.1	Homo sapiens DEAD (Asp-Glu-Ala-Asp) box polypeptide 21 (DDX21), mRNA [NM_004728]	GO:0000166(nucleotide binding)|GO:0003723(RNA binding)|GO:0004004(ATP-dependent RNA helicase activity)|GO:0004386(helicase activity)|GO:0005524(ATP binding)|GO:0005634(nucleus)|GO:0005730(nucleolus)|GO:0016787(hydrolase activity)	GGTCTCAGAATTCTCTTGGCTTTTATTCCTTGATCCACTTGCCAGTTTTATCACTTTACC
A_21_P0012439	1.24e-25	2.20e-27	-18.22756	52.02526	-2.0920111	A_21_P0012439	FALSE	NM_014831	NM_014831		TRANK1	tetratricopeptide repeat and ankyrin repeat containing 1	Hs.170999	ENST00000505962	ref|NM_014831|ens|ENST00000505962|ens|ENST00000301807|ens|ENST00000429976	chr3:36937230-36937171	hs|3p22.2	Homo sapiens tetratricopeptide repeat and ankyrin repeat containing 1 (TRANK1), mRNA [NM_014831]	GO:0003677(DNA binding)|GO:0004003(ATP-dependent DNA helicase activity)|GO:0005488(binding)|GO:0005524(ATP binding)	AAGTTTCTTGCCTTGCTTTGATCATATTTTCACAACTGGATTCCCAACAGAAGTGTGGCA
A_23_P119923	1.27e-25	2.26e-27	-18.21822	51.99709	-1.6765906	A_23_P119923	FALSE	NM_020184	NM_020184	26504	CNNM4	cyclin M4	Hs.175043	ENST00000377075	ref|NM_020184|ens|ENST00000377075|gb|AK022833|gb|AB046812	chr2:97477481-97477540	hs|2q11.2	Homo sapiens cyclin M4 (CNNM4), mRNA [NM_020184]	GO:0005886(plasma membrane)|GO:0006811(ion transport)|GO:0007601(visual perception)|GO:0016021(integral to membrane)|GO:0031214(biomineral tissue development)|GO:0050896(response to stimulus)	CGTTATGAGTTTGACTCTCGGGGAGTTTTGTTGTTATGACTCTTGTGTCTTTTGTCACAA
A_24_P398147	1.30e-25	2.33e-27	18.20809	51.96657	2.1242134	A_24_P398147	FALSE	NM_006393	NM_006393	10529	NEBL	nebulette	Hs.5025	ENST00000377122	ref|NM_006393|ref|NM_213569|ref|NM_001173484|ens|ENST00000377122	chr10:21070597-21070538	hs|10p12.31	Homo sapiens nebulette (NEBL), transcript variant 1, mRNA [NM_006393]	GO:0003779(actin binding)|GO:0005515(protein binding)|GO:0008270(zinc ion binding)|GO:0008307(structural constituent of muscle)|GO:0030832(regulation of actin filament length)|GO:0046872(metal ion binding)	ACTTGGAAGAATCTTTGAGCAAATTTTCTCAGTTGTCTGTATGACTTCAGTATATTCCTG
A_24_P414376	1.30e-25	2.34e-27	-18.20715	51.96373	-1.0719615	A_24_P414376	FALSE	NM_016531	NM_016531	51274	KLF3	Kruppel-like factor 3 (basic)	Hs.298658	ENST00000261438	ref|NM_016531|ens|ENST00000261438|gb|AI557105|tc|THC2652544	chr4:38702518-38702577	hs|4p14	Homo sapiens Kruppel-like factor 3 (basic) (KLF3), mRNA [NM_016531]	GO:0003677(DNA binding)|GO:0003700(sequence-specific DNA binding transcription factor activity)|GO:0005622(intracellular)|GO:0005634(nucleus)|GO:0006355(regulation of transcription, DNA-dependent)|GO:0007275(multicellular organismal development)|GO:0008270(zinc ion binding)|GO:0046872(metal ion binding)	CTACTCTGTAGTCCAATGGGAATTCAGTAATGACATTTTGTCATGTCAAACTGTGAACAT
A_23_P368484	1.36e-25	2.45e-27	-18.19187	51.91763	-1.9423972	A_23_P368484	FALSE	NM_207387	NM_207387	388341	C17orf76	chromosome 17 open reading frame 76	Hs.25425	ENST00000409887	ref|NM_207387|ref|NM_001113567|ens|ENST00000409887|gb|AK093015	chr17:16345428-16345369	hs|17p11.2	Homo sapiens chromosome 17 open reading frame 76 (C17orf76), transcript variant 2, mRNA [NM_207387]		CAGGGAAGTTTACAAGCTAGAGCGAATATCTGGACTGCTAATATCTGACAACAGTAGGCG
A_23_P112634	1.37e-25	2.47e-27	-18.18796	51.90582	-2.3991491	A_23_P112634	FALSE	NM_174921	NM_174921	201895	C4orf34	chromosome 4 open reading frame 34	Hs.576320	ENST00000512441	ref|NM_174921|ens|ENST00000512441|ens|ENST00000295958|gb|AK307146	chr4:39553321-39553262	hs|4p14	Homo sapiens chromosome 4 open reading frame 34 (C4orf34), mRNA [NM_174921]	GO:0016020(membrane)|GO:0016021(integral to membrane)	GGGGTTGTCTGGGATTGTGTGAAAGAAAATTAGAACCACGCTGTATTTACATTTACCTTG
A_23_P86731	1.50e-25	2.72e-27	18.15692	51.8121	2.8794804	A_23_P86731	FALSE	NM_005674	NM_005674	8187	ZNF239	zinc finger protein 239	Hs.25040		ref|NM_005674|ref|NM_001099282|ref|NM_001099284|ref|NM_001099283	chr10:44051978-44051919	hs|10q11.21	Homo sapiens zinc finger protein 239 (ZNF239), transcript variant 1, mRNA [NM_005674]	GO:0003677(DNA binding)|GO:0003723(RNA binding)|GO:0005622(intracellular)|GO:0005634(nucleus)|GO:0006355(regulation of transcription, DNA-dependent)|GO:0008270(zinc ion binding)|GO:0046872(metal ion binding)	ATGCTGTACAATGAATGGATTGTTCTTGTTTCTCAGATGGGTAGAGTAAAAGTGTCTGTA
A_24_P352388	1.52e-25	2.77e-27	-18.15115	51.79468	-2.6440006	A_24_P352388	FALSE	NM_031264	NM_031264	53841	CDHR5	cadherin-related family member 5	Hs.165619	ENST00000531899	ref|NM_031264|ens|ENST00000531899|ens|ENST00000326366|ens|ENST00000349570	chr11:619570-619511	hs|11p15.5	Homo sapiens cadherin-related family member 5 (CDHR5), transcript variant 3, mRNA [NM_031264]	GO:0005509(calcium ion binding)|GO:0005886(plasma membrane)|GO:0005905(coated pit)|GO:0007155(cell adhesion)|GO:0007156(homophilic cell adhesion)|GO:0016020(membrane)|GO:0016021(integral to membrane)|GO:0016339(calcium-dependent cell-cell adhesion)	CACATATCGAATTACCAACCACTCACACTTCCGGATGGAGGGAGAGGTTGTGCTGACCAC
A_23_P60537	1.58e-25	2.88e-27	18.13795	51.75475	1.1814281	A_23_P60537	FALSE	NM_004697	NM_004697	9128	PRPF4	PRP4 pre-mRNA processing factor 4 homolog (yeast)	Hs.530284		ref|NM_004697|ref|NM_001244926|gb|AK225056|gb|AF016369	chr9:116054126-116054185	hs|9q32	Homo sapiens PRP4 pre-mRNA processing factor 4 homolog (yeast) (PRPF4), transcript variant 1, mRNA [NM_004697]	GO:0000375(RNA splicing, via transesterification reactions)|GO:0000398(nuclear mRNA splicing, via spliceosome)|GO:0005515(protein binding)|GO:0005634(nucleus)|GO:0005654(nucleoplasm)|GO:0005681(spliceosomal complex)|GO:0005730(nucleolus)|GO:0006396(RNA processing)|GO:0008380(RNA splicing)|GO:0010467(gene expression)|GO:0015030(Cajal body)|GO:0016607(nuclear speck)|GO:0071001(U4/U6 snRNP)	GAACCCCTCTCACGGTTGAAAATTTATTACCTTTTTACGCCCTGCCACGAACTGTGTAGA
A_21_P0012440	1.60e-25	2.93e-27	-18.1323	51.73767	-1.8868082	A_21_P0012440	FALSE	NM_014831	NM_014831		TRANK1	tetratricopeptide repeat and ankyrin repeat containing 1	Hs.170999	ENST00000511973	ref|NM_014831|ens|ENST00000511973|ens|ENST00000301807|ens|ENST00000429976	chr3:36944718-36944659	hs|3p22.2	Homo sapiens tetratricopeptide repeat and ankyrin repeat containing 1 (TRANK1), mRNA [NM_014831]	GO:0003677(DNA binding)|GO:0004003(ATP-dependent DNA helicase activity)|GO:0005488(binding)|GO:0005524(ATP binding)	ATTTTTCAGCCTTGGGAAGTGGAATGAGGCATTTGTTGCTGCCAAGGAATGTCTCCAATG
A_33_P3227556	1.60e-25	2.95e-27	18.12998	51.73067	2.316894	A_33_P3227556	FALSE									chr5:000668788-000668847	hs|5p15.33			TCCCGTTCCTGGGTCCTTGCTCAAGAGAAATGAAAACAGAGGCTCACACATAAACGCAAA
A_23_P133694	1.69e-25	3.12e-27	18.11096	51.67312	2.3918599	A_23_P133694	FALSE	NM_001078177	NM_001078177	2030	SLC29A1	solute carrier family 29 (nucleoside transporters), member 1	Hs.25450		ref|NM_001078177|ref|NM_001078174|ref|NM_004955|ref|NM_001078175	chr6:44201775-44201834	hs|6p21.1	Homo sapiens solute carrier family 29 (nucleoside transporters), member 1 (SLC29A1), nuclear gene encoding mitochondrial protein, transcript variant 1, mRNA [NM_001078177]	GO:0005337(nucleoside transmembrane transporter activity)|GO:0005624(membrane fraction)|GO:0005886(plasma membrane)|GO:0005887(integral to plasma membrane)|GO:0006139(nucleobase, nucleoside, nucleotide and nucleic acid metabolic process)|GO:0007595(lactation)|GO:0015858(nucleoside transport)|GO:0015862(uridine transport)|GO:0016323(basolateral plasma membrane)|GO:0016324(apical plasma membrane)|G…	ACCCTGTACAGTTGCCACGTTACTGCCTTTTTTAAAAATATATTTGACAGAAACCAGGTG
A_23_P74349	1.70e-25	3.14e-27	18.1091	51.66748	2.2955825	A_23_P74349	FALSE	NM_145697	NM_145697	83540	NUF2	NUF2, NDC80 kinetochore complex component, homolog (S. cerevisiae)	Hs.651950	ENST00000271452	ref|NM_145697|ref|NM_031423|ens|ENST00000271452|ens|ENST00000367900	chr1:163325144-163325203	hs|1q23.3	Homo sapiens NUF2, NDC80 kinetochore complex component, homolog (S. cerevisiae) (NUF2), transcript variant 1, mRNA [NM_145697]	GO:0000087(M phase of mitotic cell cycle)|GO:0000236(mitotic prometaphase)|GO:0000278(mitotic cell cycle)|GO:0000775(chromosome, centromeric region)|GO:0000777(condensed chromosome kinetochore)|GO:0003674(molecular_function)|GO:0005515(protein binding)|GO:0005634(nucleus)|GO:0005694(chromosome)|GO:0005829(cytosol)|GO:0007059(chromosome segregation)|GO:0031262(Ndc80 complex)|GO:0051301(cell divisi…	AAACTGCTTTGGAGAAATACCACGACGGTATTGAAAAGGCAGCAGAGGACTCCTATGCTA
A_23_P118065	1.73e-25	3.21e-27	-18.10164	51.6449	-4.0981066	A_23_P118065	FALSE	NM_002153	NM_002153	3294	HSD17B2	hydroxysteroid (17-beta) dehydrogenase 2	Hs.162795	ENST00000199936	ref|NM_002153|ens|ENST00000199936|gb|AK313109|gb|DQ893100	chr16:82131897-82131956	hs|16q23.3	Homo sapiens hydroxysteroid (17-beta) dehydrogenase 2 (HSD17B2), mRNA [NM_002153]	GO:0000166(nucleotide binding)|GO:0004303(estradiol 17-beta-dehydrogenase activity)|GO:0005789(endoplasmic reticulum membrane)|GO:0005792(microsome)|GO:0006702(androgen biosynthetic process)|GO:0006703(estrogen biosynthetic process)|GO:0016020(membrane)|GO:0016021(integral to membrane)|GO:0016491(oxidoreductase activity)|GO:0032526(response to retinoic acid)|GO:0047006(17-alpha,20-alpha-dihydroxy…	AGGGAAAGGCGCTTACTTGTGGATCTGCCTTGCTCACTATTTGCCTATTGGCATATATGA
A_24_P322369	1.75e-25	3.27e-27	-18.09625	51.62856	-1.4772716	A_24_P322369	FALSE	NM_004869	NM_004869	9525	VPS4B	vacuolar protein sorting 4 homolog B (S. cerevisiae)	Hs.126550	ENST00000238497	ref|NM_004869|ens|ENST00000238497|gb|AF195514|tc|THC2466569	chr18:61056939-61056880	hs|18q21.33	Homo sapiens vacuolar protein sorting 4 homolog B (S. cerevisiae) (VPS4B), mRNA [NM_004869]	GO:0000166(nucleotide binding)|GO:0005515(protein binding)|GO:0005524(ATP binding)|GO:0005622(intracellular)|GO:0005634(nucleus)|GO:0005737(cytoplasm)|GO:0005764(lysosome)|GO:0005768(endosome)|GO:0005769(early endosome)|GO:0005770(late endosome)|GO:0005774(vacuolar membrane)|GO:0005829(cytosol)|GO:0006200(ATP catabolic process)|GO:0006813(potassium ion transport)|GO:0007032(endosome organization)…	ACAGTTTGTCCTGACCACACATATGTTATCAGTGTAATGCTTTATGAAGCTTTAGAAATG
A_33_P3361257	1.81e-25	3.39e-27	18.08427	51.59228	1.8208702	A_33_P3361257	FALSE	NM_016391	NM_016391	51491	NOP16	NOP16 nucleolar protein homolog (yeast)	Hs.696283	ENST00000341213	ref|NM_016391|ens|ENST00000341213|ens|ENST00000389158|gb|AY561704	chr5:175811304-175811245	hs|5q35.2	Homo sapiens NOP16 nucleolar protein homolog (yeast) (NOP16), mRNA [NM_016391]	GO:0005634(nucleus)|GO:0005730(nucleolus)|GO:0043231(intracellular membrane-bounded organelle)	TAAACGCTTTTACCCAGCAGAGTGGCAAGACTTCCTCGATTCTTTGCAGAAGAGGAAGAT
A_23_P3849	1.86e-25	3.50e-27	18.0737	51.56025	2.0307531	A_23_P3849	FALSE	NM_016292	NM_016292	10131	TRAP1	TNF receptor-associated protein 1	Hs.30345	ENST00000538171	ref|NM_016292|ens|ENST00000538171|ens|ENST00000246957|gb|AB528744	chr16:3721731-3716069	hs|16p13.3	Homo sapiens TNF receptor-associated protein 1 (TRAP1), mRNA [NM_016292]	GO:0000166(nucleotide binding)|GO:0005164(tumor necrosis factor receptor binding)|GO:0005524(ATP binding)|GO:0005575(cellular_component)|GO:0005739(mitochondrion)|GO:0006457(protein folding)|GO:0006950(response to stress)|GO:0034599(cellular response to oxidative stress)|GO:0051082(unfolded protein binding)	ACTCATCAGGAAACTCCGGGACGTTTTACAGCAGAGGCTGATCAAATTCTTCATTGACCA
A_23_P53276	2.01e-25	3.78e-27	18.04811	51.48267	1.6485893	A_23_P53276	FALSE	NM_003920	NM_003920	8914	TIMELESS	timeless homolog (Drosophila)	Hs.118631	ENST00000557589	ref|NM_003920|ens|ENST00000557589|ens|ENST00000553532|ens|ENST00000229201	chr12:56811004-56810945	hs|12q13.3	Homo sapiens timeless homolog (Drosophila) (TIMELESS), mRNA [NM_003920]	GO:0000790(nuclear chromatin)|GO:0002009(morphogenesis of an epithelium)|GO:0005515(protein binding)|GO:0005634(nucleus)|GO:0006974(response to DNA damage stimulus)|GO:0007049(cell cycle)|GO:0007067(mitosis)|GO:0007275(multicellular organismal development)|GO:0007623(circadian rhythm)|GO:0009582(detection of abiotic stimulus)|GO:0009628(response to abiotic stimulus)|GO:0033261(regulation of S pha…	CATTCCTGCATTTGAGATAGGGTTGGAATATAGTACTCTAGATGATGAATGTGTTTGCTT
A_33_P3258223	2.02e-25	3.83e-27	18.04411	51.47051	2.0791065	A_33_P3258223	FALSE	NM_005916	NM_005916	4176	MCM7	minichromosome maintenance complex component 7	Hs.438720	ENST00000354230	ref|NM_005916|ref|NM_182776|ens|ENST00000354230|ens|ENST00000465688	chr7:99697336-99697277	hs|7q22.1	Homo sapiens minichromosome maintenance complex component 7 (MCM7), transcript variant 1, mRNA [NM_005916]	GO:0000075(cell cycle checkpoint)|GO:0000082(G1/S transition of mitotic cell cycle)|GO:0000084(S phase of mitotic cell cycle)|GO:0000166(nucleotide binding)|GO:0000216(M/G1 transition of mitotic cell cycle)|GO:0000278(mitotic cell cycle)|GO:0000785(chromatin)|GO:0003677(DNA binding)|GO:0003697(single-stranded DNA binding)|GO:0004003(ATP-dependent DNA helicase activity)|GO:0005515(protein binding)…	ACCTGGACGACGTAGCCGAGGATGACCCCGAGTTGGTGGACTCAATTTGTGAGAATGCCA
A_23_P72117	2.02e-25	3.83e-27	-18.04359	51.46894	-3.5021496	A_23_P72117	FALSE	NM_006714	NM_006714	10924	SMPDL3A	sphingomyelin phosphodiesterase, acid-like 3A	Hs.486357	ENST00000539041	ref|NM_006714|ens|ENST00000539041|ens|ENST00000368440|gb|AK301365	chr6:123130605-123130664	hs|6q22.31	Homo sapiens sphingomyelin phosphodiesterase, acid-like 3A (SMPDL3A), mRNA [NM_006714]	GO:0004767(sphingomyelin phosphodiesterase activity)|GO:0005515(protein binding)|GO:0005576(extracellular region)|GO:0005615(extracellular space)|GO:0006685(sphingomyelin catabolic process)|GO:0008150(biological_process)|GO:0008152(metabolic process)|GO:0016798(hydrolase activity, acting on glycosyl bonds)	TTTGTGGGAATTTTACATAAATCTTTGTTAATTACTGAGTGGGCAAGTAGACTTCCTGTC
A_33_P3238330	2.03e-25	3.87e-27	-18.04028	51.45888	-4.1716568	A_33_P3238330	FALSE	NM_176782	NM_176782	338094	FAM151A	family with sequence similarity 151, member A	Hs.234786	ENST00000371304	ref|NM_176782|ens|ENST00000371304|ens|ENST00000294370|ens|ENST00000302250	chr1:55075000-55074941	hs|1p32.3	Homo sapiens family with sequence similarity 151, member A (FAM151A), mRNA [NM_176782]	GO:0003674(molecular_function)|GO:0008150(biological_process)|GO:0016020(membrane)|GO:0016021(integral to membrane)	TACTACAGGCTACCCCAGGGCTACCACAAGGACTTGCTGGCTCATGTTGGTAGAAACTGA
A_32_P4199	2.09e-25	4.00e-27	-18.02938	51.4258	-3.7462089	A_32_P4199	FALSE	NM_173557	NM_173557	220441	RNF152	ring finger protein 152	Hs.667457		ref|NM_173557|gb|AK122758|tc|THC2620887	chr18:59482758-59482699	hs|18q21.33	Homo sapiens ring finger protein 152 (RNF152), mRNA [NM_173557]	GO:0004842(ubiquitin-protein ligase activity)|GO:0005764(lysosome)|GO:0005765(lysosomal membrane)|GO:0006915(apoptosis)|GO:0008270(zinc ion binding)|GO:0016020(membrane)|GO:0016021(integral to membrane)|GO:0016874(ligase activity)|GO:0046872(metal ion binding)|GO:0070936(protein K48-linked ubiquitination)	GTACAAGTGCGTACAATGTGACCTTCTCTAAATGCGGTAGATTCAAACAAAGATGCTCTG
A_23_P215956	2.11e-25	4.05e-27	18025	51.41251	2.8603861	A_23_P215956	FALSE	NM_002467	NM_002467	4609	MYC	v-myc myelocytomatosis viral oncogene homolog (avian)	Hs.202453	ENST00000454617	ref|NM_002467|ens|ENST00000454617|ens|ENST00000377970|gb|AK303921	chr8:128753268-128753327	hs|8q24.21	Homo sapiens v-myc myelocytomatosis viral oncogene homolog (avian) (MYC), mRNA [NM_002467]	GO:0001658(branching involved in ureteric bud morphogenesis)|GO:0002053(positive regulation of mesenchymal cell proliferation)|GO:0003677(DNA binding)|GO:0003700(sequence-specific DNA binding transcription factor activity)|GO:0005515(protein binding)|GO:0005634(nucleus)|GO:0005654(nucleoplasm)|GO:0005730(nucleolus)|GO:0005819(spindle)|GO:0006357(regulation of transcription from RNA polymerase II …	TTCAAATGCATGATCAAATGCAACCTCACAACCTTGGCTGAGTCTTGAGACTGAAAGATT
A_23_P24997	2.19e-25	4.22e-27	18.01163	51.3719	1.8740079	A_23_P24997	FALSE	NM_000075	NM_000075	1019	CDK4	cyclin-dependent kinase 4	Hs.95577	ENST00000552713	ref|NM_000075|ens|ENST00000552713|ens|ENST00000312990|ens|ENST00000257904	chr12:58142322-58142263	hs|12q14.1	Homo sapiens cyclin-dependent kinase 4 (CDK4), mRNA [NM_000075]	GO:0000080(G1 phase of mitotic cell cycle)|GO:0000082(G1/S transition of mitotic cell cycle)|GO:0000084(S phase of mitotic cell cycle)|GO:0000166(nucleotide binding)|GO:0000278(mitotic cell cycle)|GO:0000307(cyclin-dependent protein kinase holoenzyme complex)|GO:0000785(chromatin)|GO:0004672(protein kinase activity)|GO:0004693(cyclin-dependent protein kinase activity)|GO:0005515(protein binding)|…	GGTAATCCGGAGTGAGCAATGGAGTGGCTGCCATGGAAGGAAGAAAAGCTGCCATTTCCC
A_23_P254917	2.19e-25	4.22e-27	-18.01146	51.37137	-1.9661571	A_23_P254917	FALSE	NM_006149	NM_006149	3960	LGALS4	lectin, galactoside-binding, soluble, 4	Hs.5302	ENST00000307751	ref|NM_006149|ens|ENST00000307751|gb|BT007032|gb|CR536544	chr19:39292983-39292766	hs|19q13.2	Homo sapiens lectin, galactoside-binding, soluble, 4 (LGALS4), mRNA [NM_006149]	GO:0005529(sugar binding)|GO:0005829(cytosol)|GO:0005886(plasma membrane)|GO:0007155(cell adhesion)	AGGGCTATGTGCCTCCCACAGGCAAGAGCTTTGCTATCAACTTCAAGGTGGGCTCCTCAG
A_23_P164528	2.28e-25	4.41e-27	-17997	51.32743	-1.3793165	A_23_P164528	FALSE	NM_015285	NM_015285	23335	WDR7	WD repeat domain 7	Hs.465213	ENST00000357574	ref|NM_015285|ref|NM_052834|ens|ENST00000357574|ens|ENST00000444065	chr18:54696848-54696907	hs|18q21.31	Homo sapiens WD repeat domain 7 (WDR7), transcript variant 1, mRNA [NM_015285]		AAGATGACATGACGTGACACCTGTATGAAAATGTGATGATTGAACTCCCTGTGTACAGCG
A_23_P66854	2.28e-25	4.45e-27	-17.99416	51.31879	-2.8280283	A_23_P66854	FALSE	NM_019010	NM_019010	54474	KRT20	keratin 20	Hs.84905		ref|NM_019010|gb|X73502|gb|BC031559|tc|THC2699829	chr17:39032591-39032532	hs|17q21.2	Homo sapiens keratin 20 (KRT20), mRNA [NM_019010]	GO:0005200(structural constituent of cytoskeleton)|GO:0005515(protein binding)|GO:0005737(cytoplasm)|GO:0005794(Golgi apparatus)|GO:0005882(intermediate filament)|GO:0006915(apoptosis)|GO:0033554(cellular response to stress)|GO:0045109(intermediate filament organization)|GO:0050708(regulation of protein secretion)	TGCTGAGGTTTTGAAAGAAATTTGGCTATAATCTTATCTTTGCTCCCTGCAAGAAATCAG
A_23_P349463	2.28e-25	4.45e-27	-17.9941	51.31862	-4.0732874	A_23_P349463	FALSE	NM_022097	NM_022097	63928	CHP2	calcineurin B homologous protein 2	Hs.178589	ENST00000300113	ref|NM_022097|ens|ENST00000300113|gb|AF146019|tc|THC2473142	chr16:23770144-23770203	hs|16p12.2	Homo sapiens calcineurin B homologous protein 2 (CHP2), mRNA [NM_022097]	GO:0005509(calcium ion binding)|GO:0005737(cytoplasm)	AAGTCTGGACTCTTAAATGGGTTTTTGCTGATTTCCTGGGTGCATGCTAGGATGATGGGG
A_23_P74115	2.28e-25	4.48e-27	17.99203	51.31232	2.3585862	A_23_P74115	FALSE	NM_003579	NM_003579	8438	RAD54L	RAD54-like (S. cerevisiae)	Hs.642042	ENST00000488942	ref|NM_003579|ref|NM_001142548|ens|ENST00000488942|ens|ENST00000371975	chr1:46744038-46744097	hs|1p34.1	Homo sapiens RAD54-like (S. cerevisiae) (RAD54L), transcript variant 1, mRNA [NM_003579]	GO:0000166(nucleotide binding)|GO:0000724(double-strand break repair via homologous recombination)|GO:0003677(DNA binding)|GO:0004386(helicase activity)|GO:0005524(ATP binding)|GO:0005634(nucleus)|GO:0006281(DNA repair)|GO:0006310(DNA recombination)|GO:0007126(meiosis)|GO:0010212(response to ionizing radiation)|GO:0016817(hydrolase activity, acting on acid anhydrides)|GO:0042493(response to drug)…	GTTCTCTGGGAGAAAATCATCAAGAAGGGCTGCATGATGTTTGCCCAAAATTTATTTTAT
A_33_P3325355	2.28e-25	4.49e-27	17.9917	51.31132	2.102651	A_33_P3325355	FALSE	NM_006809	NM_006809	10953	TOMM34	translocase of outer mitochondrial membrane 34	Hs.517066	ENST00000372813	ref|NM_006809|ens|ENST00000372813|gb|AK222952|gb|AK129538	chr20:43571030-43570971	hs|20q13.12	Homo sapiens translocase of outer mitochondrial membrane 34 (TOMM34), nuclear gene encoding mitochondrial protein, mRNA [NM_006809]	GO:0005048(signal sequence binding)|GO:0005488(binding)|GO:0005737(cytoplasm)|GO:0005739(mitochondrion)|GO:0005741(mitochondrial outer membrane)|GO:0006626(protein targeting to mitochondrion)|GO:0016020(membrane)|GO:0016021(integral to membrane)|GO:0031072(heat shock protein binding)	GCCTCCTTGGTCAGTGTCCATGCTTTCTGGGCAGGGACTTGGTTTTTTGTTCCAACAGTG
A_32_P25273	2.32e-25	4.56e-27	17.98602	51.29404	1.6019757	A_32_P25273	FALSE	NM_002156	NM_002156	3329	HSPD1	heat shock 60kDa protein 1 (chaperonin)	Hs.727543	ENST00000345042	ref|NM_002156|ref|NM_199440|ens|ENST00000345042|ens|ENST00000388968	chr2:198351440-198351381	hs|2q33.1	Homo sapiens heat shock 60kDa protein 1 (chaperonin) (HSPD1), nuclear gene encoding mitochondrial protein, transcript variant 1, mRNA [NM_002156]	GO:0000166(nucleotide binding)|GO:0001530(lipopolysaccharide binding)|GO:0002039(p53 binding)|GO:0002368(B cell cytokine production)|GO:0002755(MyD88-dependent toll-like receptor signaling pathway)|GO:0002842(positive regulation of T cell mediated immune response to tumor cell)|GO:0003688(DNA replication origin binding)|GO:0003697(single-stranded DNA binding)|GO:0005515(protein binding)|GO:000552…	ATTTTAGTGCTTGCCACCACCAGATGAGAAGTTAAGCAGCCTTTCTGTGGAGAGTGAGAA
A_23_P344853	2.32e-25	4.59e-27	17.98407	51.28812	1.6354421	A_23_P344853	FALSE	NM_015131	NM_015131	23160	WDR43	WD repeat domain 43	Hs.709228	ENST00000407426	ref|NM_015131|ens|ENST00000407426|gb|D87716|gb|D26488	chr2:29170870-29170929	hs|2p23.2	Homo sapiens WD repeat domain 43 (WDR43), mRNA [NM_015131]	GO:0005634(nucleus)|GO:0005730(nucleolus)	ACAAAACCATTATCTTTGAGGGAGTTTTTAATACCAATGACAGAACAGAGATTTGTGTGC
A_23_P209944	2.40e-25	4.76e-27	-17.97243	51.25269	-2.1216112	A_23_P209944	FALSE	NM_017750	NM_017750	54884	RETSAT	retinol saturase (all-trans-retinol 13,14-reductase)	Hs.440401	ENST00000263854	ref|NM_017750|ens|ENST00000263854|ens|ENST00000295802|ens|ENST00000429806	chr2:85569931-85569872	hs|2p11.2	Homo sapiens retinol saturase (all-trans-retinol 13,14-reductase) (RETSAT), mRNA [NM_017750]	GO:0005640(nuclear outer membrane)|GO:0005783(endoplasmic reticulum)|GO:0005789(endoplasmic reticulum membrane)|GO:0009055(electron carrier activity)|GO:0016020(membrane)|GO:0016491(oxidoreductase activity)|GO:0031965(nuclear membrane)|GO:0042572(retinol metabolic process)|GO:0051786(all-trans-retinol 13,14-reductase activity)|GO:0055114(oxidation-reduction process)	TCTACACTGTCAAGGGAAAAGGGAGACTAATGAGGCTTAACTCAAAACCTGGGCATGGTT
A_23_P349406	2.41e-25	4.80e-27	-17.96964	51.24421	-2.2412968	A_23_P349406	FALSE	NM_173642	NM_173642	284716	RIMKLA	ribosomal modification protein rimK-like family member A	Hs.420244	ENST00000431473	ref|NM_173642|ens|ENST00000431473|gb|BC039737|tc|THC2475339	chr1:42880642-42880701	hs|1p34.2	Homo sapiens ribosomal modification protein rimK-like family member A (RIMKLA), mRNA [NM_173642]	GO:0000166(nucleotide binding)|GO:0005524(ATP binding)|GO:0005737(cytoplasm)|GO:0006464(protein modification process)|GO:0016881(acid-amino acid ligase activity)|GO:0046872(metal ion binding)	GTGAATTCCTGCTTTTTGGCAGCATTTAAACCAAATCCTACTGCTTCCCTAGTAGTTTTG
A_24_P1054	2.51e-25	5.01e-27	-17.9553	51.20057	-2.7157358	A_24_P1054	FALSE	NM_013432	NM_013432	4796	TONSL	tonsoku-like, DNA repair protein	Hs.675285	ENST00000422691	ref|NM_013432|ens|ENST00000422691|ens|ENST00000409379|ens|ENST00000497613	chr8:145663855-145662425	hs|8q24.3	Homo sapiens tonsoku-like, DNA repair protein (TONSL), mRNA [NM_013432]	GO:0000724(double-strand break repair via homologous recombination)|GO:0003714(transcription corepressor activity)|GO:0005515(protein binding)|GO:0005634(nucleus)|GO:0005662(DNA replication factor A complex)|GO:0005730(nucleolus)|GO:0005737(cytoplasm)|GO:0006281(DNA repair)|GO:0031297(replication fork processing)|GO:0035101(FACT complex)|GO:0042393(histone binding)|GO:0042555(MCM complex)|GO:0042…	AGGGCCACCCCCTTAACCCTCGGGACTACTGTGGCTGGACACCTCTGCACGAGGCCTGCA
A_23_P136058	2.52e-25	5.05e-27	17.95297	51.19348	1.3368688	A_23_P136058	FALSE	NM_001184	NM_001184	545	ATR	ataxia telangiectasia and Rad3 related	Hs.271791	ENST00000515107	ref|NM_001184|ens|ENST00000515107|ens|ENST00000383101|ens|ENST00000350721	chr3:142168423-142168364	hs|3q23	Homo sapiens ataxia telangiectasia and Rad3 related (ATR), mRNA [NM_001184]	GO:0000075(cell cycle checkpoint)|GO:0000077(DNA damage checkpoint)|GO:0000166(nucleotide binding)|GO:0001741(XY body)|GO:0003677(DNA binding)|GO:0004672(protein kinase activity)|GO:0004674(protein serine/threonine kinase activity)|GO:0005515(protein binding)|GO:0005524(ATP binding)|GO:0005634(nucleus)|GO:0005654(nucleoplasm)|GO:0006260(DNA replication)|GO:0006281(DNA repair)|GO:0006468(protein p…	ATTGAGCAGCGACTACAAGGTGTAATCAAGACTCGAAATAGAGTGACAGGACTGCCGTTA
A_33_P3412519	2.62e-25	5.28e-27	-17.93841	51.14914	-1.7636966	A_33_P3412519	FALSE	NM_001199319	NM_001199319	55670	PEX26	peroxisomal biogenesis factor 26	Hs.517400	ENST00000399746	ref|NM_001199319|ref|NM_001127649|ref|NM_017929|ens|ENST00000399746	chr22:18566416-18566475	hs|22q11.21	Homo sapiens peroxisomal biogenesis factor 26 (PEX26), transcript variant 3, mRNA [NM_001199319]	GO:0005515(protein binding)|GO:0005777(peroxisome)|GO:0005778(peroxisomal membrane)|GO:0005779(integral to peroxisomal membrane)|GO:0008022(protein C-terminus binding)|GO:0015031(protein transport)|GO:0016020(membrane)|GO:0016021(integral to membrane)|GO:0016558(protein import into peroxisome matrix)|GO:0032403(protein complex binding)|GO:0045046(protein import into peroxisome membrane)	ACTTCAGGCCATTCACACAGCGAGGCAGCAGCAGAAACAGGAACACTCAGGCTCTGAGGA
A_23_P24192	2.68e-25	5.42e-27	17.92968	51.12252	2.3811071	A_23_P24192	FALSE	NM_015179	NM_015179	23223	RRP12	ribosomal RNA processing 12 homolog (S. cerevisiae)	Hs.434251	ENST00000414986	ref|NM_015179|ref|NM_001145114|ens|ENST00000414986|ens|ENST00000315563	chr10:99125880-99123617	hs|10q24.1	Homo sapiens ribosomal RNA processing 12 homolog (S. cerevisiae) (RRP12), transcript variant 1, mRNA [NM_015179]	GO:0005488(binding)|GO:0005634(nucleus)|GO:0005730(nucleolus)|GO:0016020(membrane)|GO:0016021(integral to membrane)|GO:0031965(nuclear membrane)	GAGGAAGGTGCCAAAGGCGAAGATGAAGAGATGGCTGACCCAATGGAAGATGTGATCATC
A_23_P43226	2.68e-25	5.42e-27	-17.92962	51.12233	-1.7103288	A_23_P43226	FALSE	NM_017634	NM_017634	54793	KCTD9	potassium channel tetramerisation domain containing 9	Hs.72071	ENST00000221200	ref|NM_017634|ens|ENST00000221200|gb|BC068518|gb|AK025995	chr8:25285893-25285834	hs|8p21.2	Homo sapiens potassium channel tetramerisation domain containing 9 (KCTD9), mRNA [NM_017634]	GO:0005249(voltage-gated potassium channel activity)|GO:0006813(potassium ion transport)|GO:0008076(voltage-gated potassium channel complex)|GO:0016020(membrane)	AGGGTACATATGCATAGTGGGAGGAGATCAGACCTTTACAAGTGAAGGAAAGCAACTTCA
A_23_P23356	2.68e-25	5.45e-27	17.92813	51.1178	1.655108	A_23_P23356	FALSE	NM_016052	NM_016052	51018	RRP15	ribosomal RNA processing 15 homolog (S. cerevisiae)	Hs.660109	ENST00000366932	ref|NM_016052|ens|ENST00000366932|gb|AK290066|gb|AF151873	chr1:218504518-218504577	hs|1q41	Homo sapiens ribosomal RNA processing 15 homolog (S. cerevisiae) (RRP15), mRNA [NM_016052]	GO:0005634(nucleus)|GO:0005730(nucleolus)|GO:0005739(mitochondrion)	ACCATTTGTAAGAAAGCCAAAAGACTTTTGCCAGATTTCATATTTCCCCTTTTCATGTAC
A_24_P71373	2.73e-25	5.57e-27	-17.92064	51.09498	-1.7410354	A_24_P71373	FALSE	NM_003047	NM_003047	6548	SLC9A1	solute carrier family 9 (sodium/hydrogen exchanger), member 1	Hs.469116	ENST00000490329	ref|NM_003047|ens|ENST00000490329|ens|ENST00000263980|ens|ENST00000374089	chr1:27426044-27425985	hs|1p36.11	Homo sapiens solute carrier family 9 (sodium/hydrogen exchanger), member 1 (SLC9A1), mRNA [NM_003047]	GO:0001101(response to acid)|GO:0005515(protein binding)|GO:0005624(membrane fraction)|GO:0005886(plasma membrane)|GO:0006811(ion transport)|GO:0006812(cation transport)|GO:0006814(sodium ion transport)|GO:0006885(regulation of pH)|GO:0007243(intracellular protein kinase cascade)|GO:0008134(transcription factor binding)|GO:0010447(response to acidity)|GO:0014070(response to organic cyclic compoun…	TATGATTGTTTGCACAGAGGGCGCTCCTGTTTTTAAAACATTTTGAAAACCCCTGGCTGA
A_23_P124122	2.88e-25	5.90e-27	-17.90185	51.03767	-1.6321576	A_23_P124122	FALSE	NM_018663	NM_018663	5827	PXMP2	peroxisomal membrane protein 2, 22kDa	Hs.430299	ENST00000317479	ref|NM_018663|ens|ENST00000317479|gb|BC073997|gb|AY044439	chr12:133281412-133281470	hs|12q24.33	Homo sapiens peroxisomal membrane protein 2, 22kDa (PXMP2), mRNA [NM_018663]	GO:0005515(protein binding)|GO:0005739(mitochondrion)|GO:0005777(peroxisome)|GO:0005778(peroxisomal membrane)|GO:0016020(membrane)|GO:0016021(integral to membrane)	AGAAACAGAAATCTCTGAATGTCAGAAACCCTGTCTTTTAAAAAGGCAGTCACTGCCTTC
A_19_P00317897	3.02e-25	6.20e-27	-17.88583	50.98876	-2.3099337	A_19_P00317897	FALSE		BC136808					ENST00000367716	ens|ENST00000367716|gb|BC136808|gb|AK130460|tc|THC2479309	chr1:173387238-173387179	hs|1q25.1			TTTGGATAATTTCCGTCCTTGGCGGTGTGTTCTATAGCATAGGTATGAAGTGGGTGCTCT
A_24_P203072	3.05e-25	6.27e-27	17.88173	50.97626	1.5881923	A_24_P203072	FALSE	NM_014735	NM_014735	9767	PHF16	PHD finger protein 16	Hs.371977	ENST00000218343	ref|NM_014735|ref|NM_001077445|ens|ENST00000218343|ens|ENST00000397189	chrX:46919911-46919970	hs|Xp11.23	Homo sapiens PHD finger protein 16 (PHF16), transcript variant 1, mRNA [NM_014735]	GO:0000123(histone acetyltransferase complex)|GO:0008270(zinc ion binding)|GO:0043966(histone H3 acetylation)|GO:0043981(histone H4-K5 acetylation)|GO:0043982(histone H4-K8 acetylation)|GO:0043983(histone H4-K12 acetylation)|GO:0043984(histone H4-K16 acetylation)|GO:0046872(metal ion binding)	AACTCAGCAGTTTTCCTCTCCCCCAGTTGTGTTCTTGTAACGTTGTTAATGGGTTCCTTT
A_23_P137434	3.06e-25	6.32e-27	-17.87909	50.9682	-1.2126991	A_23_P137434	FALSE	NM_014372	NM_014372	26994	RNF11	ring finger protein 11	Hs.309641	ENST00000242719	ref|NM_014372|ens|ENST00000242719|gb|AB024703|gb|BC020964	chr1:51738593-51738652	hs|1p32.3	Homo sapiens ring finger protein 11 (RNF11), mRNA [NM_014372]	GO:0000151(ubiquitin ligase complex)|GO:0003677(DNA binding)|GO:0005515(protein binding)|GO:0005634(nucleus)|GO:0005737(cytoplasm)|GO:0008270(zinc ion binding)|GO:0042787(protein ubiquitination involved in ubiquitin-dependent protein catabolic process)|GO:0046872(metal ion binding)	TGTAGTATCCATATGTTGCTTAAATTTCCTTATGAGCCCCATGATGGAAAGACTTAAAGA
A_23_P112412	3.08e-25	6.38e-27	17.87614	50.95919	1.5367296	A_23_P112412	FALSE	NM_017746	NM_017746	54881	TEX10	testis expressed 10	Hs.494648	ENST00000444730	ref|NM_017746|ref|NM_001161584|ens|ENST00000444730|ens|ENST00000477648	chr9:103064570-103064511	hs|9q31.1	Homo sapiens testis expressed 10 (TEX10), transcript variant 1, mRNA [NM_017746]	GO:0005488(binding)|GO:0005634(nucleus)|GO:0005730(nucleolus)|GO:0016020(membrane)|GO:0016021(integral to membrane)|GO:0031965(nuclear membrane)|GO:0071339(MLL1 complex)	GTGTTCAGGAACAGTGGCTCACAGACTTACATTACTGCTTTAACGTGTATATCACTGGGC
A_24_P330518	3.15e-25	6.54e-27	-17.86801	50.93435	-2.9590742	A_24_P330518	FALSE	NM_001218	NM_001218	771	CA12	carbonic anhydrase XII	Hs.210995		ref|NM_001218|ref|NM_206925|gb|BC087838|gb|BC001012	chr15:63616558-63616499	hs|15q22.2	Homo sapiens carbonic anhydrase XII (CA12), transcript variant 1, mRNA [NM_001218]	GO:0004089(carbonate dehydratase activity)|GO:0006730(one-carbon metabolic process)|GO:0008270(zinc ion binding)|GO:0016020(membrane)|GO:0016021(integral to membrane)|GO:0016829(lyase activity)|GO:0046872(metal ion binding)	CTGTCAAAAGACTCTGTATATCTTTTGTGGATGAGTTTTGTGAGAGAACAGAGAGACCAT
A_33_P3372979	3.24e-25	6.76e-27	-17.85748	50.90219	-1.5706281	A_33_P3372979	FALSE	NR_015451	NR_015451	283267	LINC00294	long intergenic non-protein coding RNA 294	Hs.533701		ref|NR_015451|gb|AK054565|gb|AK091059|gb|BC046921	chr11:33100907-33100966	hs|11p13	Homo sapiens long intergenic non-protein coding RNA 294 (LINC00294), non-coding RNA [NR_015451]		GGATGAATGAATGGTAATGGATAATGGGCTATGAAGTCATATTTAAAGGCACTATCTCAT
A_23_P218456	3.25e-25	6.80e-27	17.85558	50.89637	1.3523787	A_23_P218456	FALSE	NM_012218	NM_012218	3609	ILF3	interleukin enhancer binding factor 3, 90kDa	Hs.465885	ENST00000336059	ref|NM_012218|ref|NM_017620|ens|ENST00000336059|ens|ENST00000449870	chr19:10800232-10800291	hs|19p13.2	Homo sapiens interleukin enhancer binding factor 3, 90kDa (ILF3), transcript variant 1, mRNA [NM_012218]	GO:0000279(M phase)|GO:0003677(DNA binding)|GO:0003723(RNA binding)|GO:0003725(double-stranded RNA binding)|GO:0005515(protein binding)|GO:0005622(intracellular)|GO:0005634(nucleus)|GO:0005730(nucleolus)|GO:0005737(cytoplasm)|GO:0005739(mitochondrion)|GO:0030529(ribonucleoprotein complex)|GO:0045892(negative regulation of transcription, DNA-dependent)|GO:0045893(positive regulation of transcripti…	GTTTTTGAGTTTTTGCAGTTCAGTATCCCTCTGTCTATTCACACTTCGTGTTAGTGGTAA
A_33_P3252196	3.42e-25	7.18e-27	17.83749	50.84107	1.8325795	A_33_P3252196	FALSE	NM_004456	NM_004456	2146	EZH2	enhancer of zeste homolog 2 (Drosophila)	Hs.444082		ref|NM_004456|ref|NM_001203247|ref|NM_001203249|ref|NM_001203248	chr7:148504564-148504505	hs|7q36.1	Homo sapiens enhancer of zeste homolog 2 (Drosophila) (EZH2), transcript variant 1, mRNA [NM_004456]	GO:0003677(DNA binding)|GO:0005515(protein binding)|GO:0005634(nucleus)|GO:0006325(chromatin organization)|GO:0006355(regulation of transcription, DNA-dependent)|GO:0008168(methyltransferase activity)|GO:0016568(chromatin modification)|GO:0016571(histone methylation)|GO:0016740(transferase activity)|GO:0018024(histone-lysine N-methyltransferase activity)|GO:0035098(ESC/E(Z) complex)|GO:0042054(hi…	CAGCTGCAAAGTGTTTTGTACCAGTGAATTTTTGCAATAATGCAGTATGGTACATTTTTC
A_33_P3245321	3.76e-25	7.93e-27	17.8053	50.74256	2.3608212	A_33_P3245321	FALSE	NM_001012267	NM_001012267	401541	CENPP	centromere protein P	Hs.713775	ENST00000402724	ref|NM_001012267|ens|ENST00000402724|ens|ENST00000375576|ens|ENST00000375579	chr9:95375371-95375430	hs|9q22.31	Homo sapiens centromere protein P (CENPP), mRNA [NM_001012267]	GO:0000087(M phase of mitotic cell cycle)|GO:0000236(mitotic prometaphase)|GO:0000278(mitotic cell cycle)|GO:0000775(chromosome, centromeric region)|GO:0005634(nucleus)|GO:0005654(nucleoplasm)|GO:0005694(chromosome)|GO:0005829(cytosol)|GO:0006334(nucleosome assembly)|GO:0034080(CenH3-containing nucleosome assembly at centromere)	TGGAATCGAAGCTGCTCTGGAAAGCCTGATAAAATCGCTTTGTGCAGAGGAGAACAACTA
A_33_P3349536	3.84e-25	8.12e-27	17.79755	50.71881	2.2317616	A_33_P3349536	FALSE	NM_001114121	NM_001114121	1111	CHEK1	checkpoint kinase 1	Hs.24529	ENST00000544373	ref|NM_001114121|ens|ENST00000544373|ens|ENST00000528276|ens|ENST00000532449	chr11:125525158-125525217	hs|11q24.2	Homo sapiens CHK1 checkpoint homolog (S. pombe) (CHEK1), transcript variant 2, mRNA [NM_001114121]	GO:0000075(cell cycle checkpoint)|GO:0000077(DNA damage checkpoint)|GO:0000086(G2/M transition of mitotic cell cycle)|GO:0000166(nucleotide binding)|GO:0000781(chromosome, telomeric region)|GO:0000785(chromatin)|GO:0000794(condensed nuclear chromosome)|GO:0004674(protein serine/threonine kinase activity)|GO:0005515(protein binding)|GO:0005524(ATP binding)|GO:0005634(nucleus)|GO:0005654(nucleoplas…	TAAAGGGAAGCTGATTGATATTGTGAGCAGCCAGAAGATTTGGCTTCCTGCCACATGATC
A_33_P3217238	3.89e-25	8.25e-27	17.79241	50.70306	2.235276	A_33_P3217238	FALSE	NM_014109	NM_014109	29028	ATAD2	ATPase family, AAA domain containing 2	Hs.370834	ENST00000287394	ref|NM_014109|ens|ENST00000287394|ens|ENST00000517666|gb|BC010686	chr8:124332837-124332778	hs|8q24.13	Homo sapiens ATPase family, AAA domain containing 2 (ATAD2), mRNA [NM_014109]	GO:0000166(nucleotide binding)|GO:0005524(ATP binding)|GO:0005634(nucleus)|GO:0005730(nucleolus)|GO:0006355(regulation of transcription, DNA-dependent)|GO:0016787(hydrolase activity)|GO:0016887(ATPase activity)	GCTGCACCACAATTCTGTACTTGAGTATCACAGTCATTGTTTTTGAGACAAACATTTTTA
A_23_P61487	4.08e-25	8.67e-27	17.77588	50.65239	2.0168495	A_23_P61487	FALSE	NM_018205	NM_018205	55222	LRRC20	leucine rich repeat containing 20	Hs.7778	ENST00000358141	ref|NM_018205|ref|NM_207119|ref|NM_018239|ens|ENST00000358141	chr10:72058832-72058773	hs|10q22.1	Homo sapiens leucine rich repeat containing 20 (LRRC20), transcript variant 3, mRNA [NM_018205]		TCTGTCTTGGAAAGTGTGGGCAGCCACAGATGCCCCCAAATCAGAGCTCACAGTGGGTGA
A_23_P92261	4.16e-25	8.89e-27	17.76788	50.62788	2.0197769	A_23_P92261	FALSE	NM_032331	NM_032331	9718	ECE2	endothelin converting enzyme 2	Hs.146161	ENST00000324557	ref|NM_032331|ens|ENST00000324557|gb|BC012449|gb|BC069005	chr3:183976423-183976482	hs|3q27.1	Homo sapiens endothelin converting enzyme 2 (ECE2), transcript variant 3, mRNA [NM_032331]	GO:0000139(Golgi membrane)|GO:0004222(metalloendopeptidase activity)|GO:0005794(Golgi apparatus)|GO:0006508(proteolysis)|GO:0007267(cell-cell signaling)|GO:0007420(brain development)|GO:0007507(heart development)|GO:0008168(methyltransferase activity)|GO:0008233(peptidase activity)|GO:0010002(cardioblast differentiation)|GO:0016020(membrane)|GO:0016021(integral to membrane)|GO:0016486(peptide hor…	GAATTCCTGACTTAGGACTTGGGGTTGGGTCCAAGGTGCTTACATCCCAGGGGCCTCATG
A_33_P3323847	4.16e-25	8.90e-27	17.76757	50.62693	2.9952686	A_33_P3323847	FALSE	NM_004260	NM_004260	9401	RECQL4	RecQ protein-like 4	Hs.31442	ENST00000532237	ref|NM_004260|ens|ENST00000532237|ens|ENST00000428558|ens|ENST00000532269	chr8:145736731-145736672	hs|8q24.3	Homo sapiens RecQ protein-like 4 (RECQL4), mRNA [NM_004260]	GO:0000166(nucleotide binding)|GO:0000405(bubble DNA binding)|GO:0000733(DNA strand renaturation)|GO:0000739(DNA strand annealing activity)|GO:0003676(nucleic acid binding)|GO:0004386(helicase activity)|GO:0005524(ATP binding)|GO:0005634(nucleus)|GO:0005737(cytoplasm)|GO:0006260(DNA replication)|GO:0006281(DNA repair)|GO:0006310(DNA recombination)|GO:0007275(multicellular organismal development)|…	ACAGGGTGTGGGAACGAGGAGGCTCCAAAATGCAGAATAAAAAATGCTCACTTTGTTTTT
A_32_P54544	4.37e-25	9.39e-27	17.74995	50.57289	1.3821683	A_32_P54544	FALSE	NM_001762	NM_001762	908	CCT6A	chaperonin containing TCP1, subunit 6A (zeta 1)	Hs.82916		ref|NM_001762|ref|NM_001009186|ref|NR_033416|ref|NR_003110	chr7:56130749-56130808	hs|7p11.2	Homo sapiens chaperonin containing TCP1, subunit 6A (zeta 1) (CCT6A), transcript variant 1, mRNA [NM_001762]	GO:0000166(nucleotide binding)|GO:0005524(ATP binding)|GO:0005737(cytoplasm)|GO:0005829(cytosol)|GO:0005832(chaperonin-containing T-complex)|GO:0006457(protein folding)|GO:0044267(cellular protein metabolic process)|GO:0051082(unfolded protein binding)|GO:0051084(de novo' posttranslational protein folding)	CGAGCTGGAATGTCTTCTCTGAAAGGTTGAATTGAAGCTTCCTCTGTATCTGAGTCTTGA
A_23_P96271	4.37e-25	9.40e-27	-17.74983	50.57251	-3.9347356	A_23_P96271	FALSE	NM_003803	NM_003803	8736	MYOM1	myomesin 1, 185kDa	Hs.464469	ENST00000356443	ref|NM_003803|ref|NM_019856|ens|ENST00000356443|ens|ENST00000400569	chr18:3067225-3067166	hs|18p11.31	Homo sapiens myomesin 1, 185kDa (MYOM1), transcript variant 1, mRNA [NM_003803]	GO:0005863(striated muscle myosin thick filament)|GO:0006936(muscle contraction)|GO:0008307(structural constituent of muscle)|GO:0031430(M band)	ACTTGGGTGTGAATGGTTTGGGTTAAGGATGAGACGTCTTCATGCTTTCTCCTCCCTATT
A_24_P319374	4.40e-25	9.51e-27	-17.74597	50.56066	-2.0795076	A_24_P319374	FALSE	NM_005814	NM_005814	10223	GPA33	glycoprotein A33 (transmembrane)	Hs.651244	ENST00000367868	ref|NM_005814|ens|ENST00000367868|ens|ENST00000527955|gb|U79725	chr1:167022252-167022193	hs|1q24.1	Homo sapiens glycoprotein A33 (transmembrane) (GPA33), mRNA [NM_005814]	GO:0004872(receptor activity)|GO:0005886(plasma membrane)|GO:0005887(integral to plasma membrane)	GGTCTCACCCAACTGCAGTTTACTATTGCTATCTTTTCTGGATGATCAGAAAAATAATTC
A_23_P40049	4.40e-25	9.53e-27	17.74526	50.55849	2.083595	A_23_P40049	FALSE	NM_004341	NM_004341	790	CAD	carbamoyl-phosphate synthetase 2, aspartate transcarbamylase, and dihydroorotase	Hs.377010	ENST00000264705	ref|NM_004341|ens|ENST00000264705|gb|AB384768|gb|AK226105	chr2:27465770-27465829	hs|2p23.3	Homo sapiens carbamoyl-phosphate synthetase 2, aspartate transcarbamylase, and dihydroorotase (CAD), mRNA [NM_004341]	GO:0000166(nucleotide binding)|GO:0004070(aspartate carbamoyltransferase activity)|GO:0004088(carbamoyl-phosphate synthase (glutamine-hydrolyzing) activity)|GO:0004151(dihydroorotase activity)|GO:0004672(protein kinase activity)|GO:0005524(ATP binding)|GO:0005625(soluble fraction)|GO:0005634(nucleus)|GO:0005737(cytoplasm)|GO:0005829(cytosol)|GO:0006206(pyrimidine base metabolic process)|GO:000620…	CCTGACACTGATGTGCTCTACATGACTCGAATCCAGAAGGAACGATTTGGCTCTACCCAG
A_23_P125265	4.62e-25	1.00e-26	17.72813	50.50589	1.8600537	A_23_P125265	FALSE	NM_002266	NM_002266	3838	KPNA2	karyopherin alpha 2 (RAG cohort 1, importin alpha 1)	Hs.594238	ENST00000537025	ref|NM_002266|ref|NR_026899|ens|ENST00000537025|ens|ENST00000400873	chr17:66042658-66042717	hs|17q24.2	Homo sapiens karyopherin alpha 2 (RAG cohort 1, importin alpha 1) (KPNA2), mRNA [NM_002266]	GO:0000018(regulation of DNA recombination)|GO:0000072(M phase specific microtubule process)|GO:0000085(G2 phase of mitotic cell cycle)|GO:0005515(protein binding)|GO:0005634(nucleus)|GO:0005654(nucleoplasm)|GO:0005737(cytoplasm)|GO:0006259(DNA metabolic process)|GO:0006607(NLS-bearing substrate import into nucleus)|GO:0006886(intracellular protein transport)|GO:0008139(nuclear localization seque…	TGAAGGCTACACTTTCCAAGTTCAGGATGGGGCTCCTGGGACCTTTAACTTTTAGATCAT
A_33_P3405444	4.91e-25	1.07e-26	-17.70787	50.44364	-1.4186209	A_33_P3405444	FALSE	NM_003941	NM_003941	8976	WASL	Wiskott-Aldrich syndrome-like	Hs.143728	ENST00000536685	ref|NM_003941|ens|ENST00000536685|ens|ENST00000223023|gb|AK023554	chr7:123322060-123322001	hs|7q31.32	Homo sapiens Wiskott-Aldrich syndrome-like (WASL), mRNA [NM_003941]	GO:0000139(Golgi membrane)|GO:0003779(actin binding)|GO:0005083(small GTPase regulator activity)|GO:0005515(protein binding)|GO:0005634(nucleus)|GO:0005730(nucleolus)|GO:0005737(cytoplasm)|GO:0005829(cytosol)|GO:0005886(plasma membrane)|GO:0006355(regulation of transcription, DNA-dependent)|GO:0006461(protein complex assembly)|GO:0006928(cellular component movement)|GO:0007411(axon guidance)|GO:0…	TAGGATGTTGCACTGGTGGCAATTCATCATGGAGCATAATAAAATTAATTTGACCCAAAT
A_23_P390172	4.93e-25	1.08e-26	-17.7052	50.43544	-1.7637013	A_23_P390172	FALSE	NM_021133	NM_021133	6041	RNASEL	ribonuclease L (2',5'-oligoisoadenylate synthetase-dependent)	Hs.518545	ENST00000444138	ref|NM_021133|ens|ENST00000444138|ens|ENST00000367559|gb|BC090934	chr1:182543026-182542967	hs|1q25.3	Homo sapiens ribonuclease L (2',5'-oligoisoadenylate synthetase-dependent) (RNASEL), mRNA [NM_021133]	GO:0000166(nucleotide binding)|GO:0003723(RNA binding)|GO:0004521(endoribonuclease activity)|GO:0004672(protein kinase activity)|GO:0005524(ATP binding)|GO:0005575(cellular_component)|GO:0005737(cytoplasm)|GO:0005739(mitochondrion)|GO:0005829(cytosol)|GO:0006397(mRNA processing)|GO:0006468(protein phosphorylation)|GO:0016772(transferase activity, transferring phosphorus-containing groups)|GO:0016…	GCTTTGTAATGGGAATAAAACAGTACCTTAGGTTCTTTCTGAAAAGGAGGTATCTAGCAA
A_23_P167367	5.01e-25	1.10e-26	17.69926	50.41718	4.1921945	A_23_P167367	FALSE	NM_153426	NM_153426	5308	PITX2	paired-like homeodomain 2	Hs.643588		ref|NM_153426|ref|NM_001204397|ref|NM_153427|ref|NM_001204398	chr4:111538732-111538673	hs|4q25	Homo sapiens paired-like homeodomain 2 (PITX2), transcript variant 2, mRNA [NM_153426]	GO:0000122(negative regulation of transcription from RNA polymerase II promoter)|GO:0000976(transcription regulatory region sequence-specific DNA binding)|GO:0001078(RNA polymerase II core promoter proximal region sequence-specific DNA binding transcription factor activity involved in negative regulation of transcription)|GO:0001085(RNA polymerase II transcription factor binding)|GO:0001102(RNA p…	AATAGTTTCTCTGGTGGATGCAATGATGTTTCTGAAACTGCTATGTACAACCTACCCTGT
A_33_P3348752	5.09e-25	1.12e-26	17.69306	50.3981	2.1614539	A_33_P3348752	FALSE	NM_006644	NM_006644	10808	HSPH1	heat shock 105kDa/110kDa protein 1	Hs.36927	ENST00000380363	ref|NM_006644|ens|ENST00000380363|ens|ENST00000429785|ens|ENST00000445273	chr13:31711568-31711509	hs|13q12.3	Homo sapiens heat shock 105kDa/110kDa protein 1 (HSPH1), mRNA [NM_006644]	GO:0000166(nucleotide binding)|GO:0005524(ATP binding)|GO:0005576(extracellular region)|GO:0005634(nucleus)|GO:0005730(nucleolus)|GO:0005737(cytoplasm)|GO:0005874(microtubule)|GO:0006950(response to stress)|GO:0006986(response to unfolded protein)|GO:0043014(alpha-tubulin binding)|GO:0045345(positive regulation of MHC class I biosynthetic process)|GO:0051085(chaperone mediated protein folding req…	GATAAAAAGGAAGAAGATTTAGAAGACAAAAACAATTTTGGTGCTGAACCTCCACATCAG
A_33_P3237150	5.21e-25	1.15e-26	-17.68458	50.37202	-2.372156	A_33_P3237150	FALSE	NM_001200	NM_001200	650	BMP2	bone morphogenetic protein 2	Hs.73853	ENST00000378827	ref|NM_001200|ens|ENST00000378827|gb|HH837107|gb|HI214748	chr20:6760810-6760869	hs|20p12.3	Homo sapiens bone morphogenetic protein 2 (BMP2), mRNA [NM_001200]	GO:0000122(negative regulation of transcription from RNA polymerase II promoter)|GO:0001501(skeletal system development)|GO:0001649(osteoblast differentiation)|GO:0001658(branching involved in ureteric bud morphogenesis)|GO:0001666(response to hypoxia)|GO:0001701(in utero embryonic development)|GO:0001837(epithelial to mesenchymal transition)|GO:0001934(positive regulation of protein phosphorylat…	GCTTTTCTTTCCAAGGTTGTGTGTTTGAACACATTTCTCCAAATGTTAAACCTATTTCAG
A_24_P940166	5.22e-25	1.15e-26	-17.68274	50.36636	-2.2719788	A_24_P940166	FALSE	NM_001015880	NM_001015880	9060	PAPSS2	3'-phosphoadenosine 5'-phosphosulfate synthase 2	Hs.524491	ENST00000456849	ref|NM_001015880|ref|NM_004670|ens|ENST00000456849|ens|ENST00000371981	chr10:89506954-89507013	hs|10q23.31	Homo sapiens 3'-phosphoadenosine 5'-phosphosulfate synthase 2 (PAPSS2), transcript variant 2, mRNA [NM_001015880]	GO:0000103(sulfate assimilation)|GO:0000166(nucleotide binding)|GO:0001501(skeletal system development)|GO:0004020(adenylylsulfate kinase activity)|GO:0004781(sulfate adenylyltransferase (ATP) activity)|GO:0005524(ATP binding)|GO:0005829(cytosol)|GO:0006805(xenobiotic metabolic process)|GO:0016779(nucleotidyltransferase activity)|GO:0050427(3'-phosphoadenosine 5'-phosphosulfate metabolic process)…	GCTATTCCAAAGATTTCAAGCTGTTCTGAGACATCTTCTGATGGCTTTACTTCCTGAGAG
A_23_P31536	5.24e-25	1.16e-26	17.68032	50.35894	1.1282254	A_23_P31536	FALSE	NM_003143	NM_003143	6742	SSBP1	single-stranded DNA binding protein 1	Hs.490394	ENST00000467681	ref|NM_003143|ens|ENST00000467681|ens|ENST00000465167|ens|ENST00000498107	chr7:141445323-141445382	hs|7q34	Homo sapiens single-stranded DNA binding protein 1 (SSBP1), nuclear gene encoding mitochondrial protein, mRNA [NM_003143]	GO:0003677(DNA binding)|GO:0003682(chromatin binding)|GO:0003697(single-stranded DNA binding)|GO:0005739(mitochondrion)|GO:0006260(DNA replication)|GO:0042645(mitochondrial nucleoid)|GO:0051096(positive regulation of helicase activity)|GO:0070584(mitochondrion morphogenesis)	AGACTATGGTGAATACATGGATAAAAATAATGTGAGGCGACAAGCAACAACAATCATAGC
A_24_P230916	5.31e-25	1.18e-26	-17.67514	50.34299	-1.5447391	A_24_P230916	FALSE	NM_001077702	NM_001077702	57708	MIER1	mesoderm induction early response 1 homolog (Xenopus laevis)	Hs.605432		ref|NM_001077702|ref|NM_001077703|ref|NM_001077704|ref|NM_001146113	chr1:67424625-67425379	hs|1p31.3	Homo sapiens mesoderm induction early response 1 homolog (Xenopus laevis) (MIER1), transcript variant 4, mRNA [NM_001077702]	GO:0003677(DNA binding)|GO:0004871(signal transducer activity)|GO:0005634(nucleus)|GO:0005730(nucleolus)|GO:0005737(cytoplasm)|GO:0006355(regulation of transcription, DNA-dependent)|GO:0007165(signal transduction)|GO:0043123(positive regulation of I-kappaB kinase/NF-kappaB cascade)	AGGAAATAATCCGCCCACGTCGATGTAAATATTTTGATACAAATAGTGAAGTAGAAGAAG
A_23_P30175	5.39e-25	1.20e-26	-17.66944	50.32546	-1.372602	A_23_P30175	FALSE	NM_018695	NM_018695	55914	ERBB2IP	erbb2 interacting protein	Hs.591774	ENST00000380943	ref|NM_018695|ref|NM_001006600|ens|ENST00000380943|ens|ENST00000380939	chr5:65375840-65375899	hs|5q12.3	Homo sapiens erbb2 interacting protein (ERBB2IP), transcript variant 2, mRNA [NM_018695]	GO:0005176(ErbB-2 class receptor binding)|GO:0005178(integrin binding)|GO:0005200(structural constituent of cytoskeleton)|GO:0005515(protein binding)|GO:0005604(basement membrane)|GO:0005634(nucleus)|GO:0005737(cytoplasm)|GO:0007049(cell cycle)|GO:0007155(cell adhesion)|GO:0007165(signal transduction)|GO:0007173(epidermal growth factor receptor signaling pathway)|GO:0007229(integrin-mediated sign…	TAGTTGAGGCTAGTCTGGAACCTTTCATTAGAGCAATATTTGGTTATTGCACTTCATTTT
A_24_P131173	5.39e-25	1.21e-26	-17.66855	50.3227	-2.4932962	A_24_P131173	FALSE	NM_024709	NM_024709	79762	C1orf115	chromosome 1 open reading frame 115	Hs.519839	ENST00000294889	ref|NM_024709|ens|ENST00000294889|gb|AK091937|gb|AK024208	chr1:220871463-220871522	hs|1q41	Homo sapiens chromosome 1 open reading frame 115 (C1orf115), mRNA [NM_024709]	GO:0016020(membrane)|GO:0016021(integral to membrane)	AGTAGGCCACTGTTCTGACTTTGTTTCCAGAATATCCAGAAATCCAAAGGGGCTGTTGCT
A_23_P101642	5.44e-25	1.22e-26	-17.6645	50.31023	-2.5400295	A_23_P101642	FALSE	NM_002842	NM_002842	5794	PTPRH	protein tyrosine phosphatase, receptor type, H	Hs.179770	ENST00000376350	ref|NM_002842|ref|NM_001161440|ens|ENST00000376350|ens|ENST00000263434	chr19:55692827-55692768	hs|19q13.42	Homo sapiens protein tyrosine phosphatase, receptor type, H (PTPRH), transcript variant 1, mRNA [NM_002842]	GO:0005001(transmembrane receptor protein tyrosine phosphatase activity)|GO:0005515(protein binding)|GO:0005634(nucleus)|GO:0005730(nucleolus)|GO:0005737(cytoplasm)|GO:0005739(mitochondrion)|GO:0005887(integral to plasma membrane)|GO:0006470(protein dephosphorylation)|GO:0006915(apoptosis)|GO:0016020(membrane)|GO:0016787(hydrolase activity)	TCTGAGGCAGGAAGGAATTTGGGTCTGGAGTTCTGGCTACTTGAGGACCAAAGGCAGGAA
A_23_P201596	5.62e-25	1.27e-26	17.65297	50.27472	1.6430953	A_23_P201596	FALSE	NM_004037	NM_004037	271	AMPD2	adenosine monophosphate deaminase 2	Hs.82927	ENST00000528958	ref|NM_004037|ref|NM_139156|ref|NM_203404|ens|ENST00000528958	chr1:110173915-110173974	hs|1p13.3	Homo sapiens adenosine monophosphate deaminase 2 (AMPD2), transcript variant 1, mRNA [NM_004037]	GO:0003876(AMP deaminase activity)|GO:0005575(cellular_component)|GO:0005829(cytosol)|GO:0006144(purine base metabolic process)|GO:0006163(purine nucleotide metabolic process)|GO:0009168(purine ribonucleoside monophosphate biosynthetic process)|GO:0016787(hydrolase activity)|GO:0043101(purine-containing compound salvage)|GO:0046872(metal ion binding)|GO:0055086(nucleobase, nucleoside and nucleoti…	TGGGCCACCCAGTGAAAGCAAAGCCTGGGAATCTGCTCATTGTTGTTTGGGCTCAGGTAT
A_23_P254079	5.98e-25	1.35e-26	-17.63152	50.20865	-2.1560021	A_23_P254079	FALSE	NM_003943	NM_003943	8987	STBD1	starch binding domain 1	Hs.109590	ENST00000514365	ref|NM_003943|ref|NM_001242939|ens|ENST00000514365|gb|AK316039	chr4:77231410-77231469	hs|4q21.1	Homo sapiens starch binding domain 1 (STBD1), mRNA [NM_003943]	GO:0003824(catalytic activity)|GO:0005515(protein binding)|GO:0005624(membrane fraction)|GO:0005887(integral to plasma membrane)|GO:0005975(carbohydrate metabolic process)|GO:0006936(muscle contraction)|GO:0016020(membrane)|GO:0030246(carbohydrate binding)	CACTGATTGACAGACTTGTGCTGATCCATTATTACTTTAGGGCTTGATTCTCTTGGGGAG
A_23_P80940	5.98e-25	1.36e-26	17.63056	50.20568	2.2937725	A_23_P80940	FALSE	NM_002703	NM_002703	5471	PPAT	phosphoribosyl pyrophosphate amidotransferase	Hs.331420	ENST00000425339	ref|NM_002703|ens|ENST00000425339|ens|ENST00000264220|gb|AK222759	chr4:57261568-57261509	hs|4q12	Homo sapiens phosphoribosyl pyrophosphate amidotransferase (PPAT), mRNA [NM_002703]	GO:0004044(amidophosphoribosyltransferase activity)|GO:0005625(soluble fraction)|GO:0005829(cytosol)|GO:0006144(purine base metabolic process)|GO:0006164(purine nucleotide biosynthetic process)|GO:0006541(glutamine metabolic process)|GO:0007595(lactation)|GO:0009113(purine base biosynthetic process)|GO:0009116(nucleoside metabolic process)|GO:0009168(purine ribonucleoside monophosphate biosynthet…	CATTGTACAGCTTGTCTCACTGGAAAATATCCTGTAGAATTAGAATGGTAGCTGGTAGGG
A_23_P18672	6.04e-25	1.37e-26	-17.62643	50.19294	-4.4206186	A_23_P18672	FALSE	NM_020973	NM_020973	57733	GBA3	glucosidase, beta, acid 3 (cytosolic)	Hs.653107	ENST00000511446	ref|NM_020973|ref|NM_001128432|ens|ENST00000511446|ens|ENST00000508166	chr4:22821090-22821149	hs|4p15.2	Homo sapiens glucosidase, beta, acid 3 (cytosolic) (GBA3), transcript variant 1, mRNA [NM_020973]	GO:0004565(beta-galactosidase activity)|GO:0005737(cytoplasm)|GO:0005829(cytosol)|GO:0005975(carbohydrate metabolic process)|GO:0008422(beta-glucosidase activity)|GO:0016139(glycoside catabolic process)|GO:0017042(glycosylceramidase activity)|GO:0043169(cation binding)|GO:0046477(glycosylceramide catabolic process)	ATTCGGCCCATATTTTGTGTGTTTGGACAAGTACATCTCCCTTTTGCCTAATGAACTTTT
A_23_P23924	6.51e-25	1.48e-26	-17.60157	50.11627	-1.6001068	A_23_P23924	FALSE	NM_001748	NM_001748	824	CAPN2	calpain 2, (m/II) large subunit	Hs.350899	ENST00000366869	ref|NM_001748|ref|NM_001146068|ens|ENST00000366869|ens|ENST00000433674	chr1:223963400-223963459	hs|1q41	Homo sapiens calpain 2, (m/II) large subunit (CAPN2), transcript variant 1, mRNA [NM_001748]	GO:0000785(chromatin)|GO:0001666(response to hypoxia)|GO:0001824(blastocyst development)|GO:0004198(calcium-dependent cysteine-type endopeptidase activity)|GO:0005509(calcium ion binding)|GO:0005515(protein binding)|GO:0005622(intracellular)|GO:0005625(soluble fraction)|GO:0005626(insoluble fraction)|GO:0005634(nucleus)|GO:0005737(cytoplasm)|GO:0005886(plasma membrane)|GO:0006508(proteolysis)|GO:…	AGAAGTTCTTATAGAAAGGACACAAGTTTGTTTCCTGGCTTTACCTTGGGAAAATGCTAG
A_33_P3315856	6.55e-25	1.50e-26	17.59828	50.1061	1.7435381	A_33_P3315856	FALSE	NM_014681	NM_014681	9704	DHX34	DEAH (Asp-Glu-Ala-His) box polypeptide 34	Hs.151706	ENST00000486327	ref|NM_014681|ens|ENST00000486327|ens|ENST00000328771|ens|ENST00000257252	chr19:47885833-47885892	hs|19q13.32	Homo sapiens DEAH (Asp-Glu-Ala-His) box polypeptide 34 (DHX34), mRNA [NM_014681]	GO:0000166(nucleotide binding)|GO:0003723(RNA binding)|GO:0004386(helicase activity)|GO:0005524(ATP binding)|GO:0005622(intracellular)|GO:0008026(ATP-dependent helicase activity)|GO:0008270(zinc ion binding)|GO:0016787(hydrolase activity)	GAGCACTGGTGTTCACGTGGGACCACAGGCTGCACCATAAGACCCACTCACAATAAAAAA
A_33_P3269338	7.31e-25	1.68e-26	17.56198	49.99398	1.9879189	A_33_P3269338	FALSE	NM_015302	NM_015302	23354	HAUS5	HAUS augmin-like complex, subunit 5	Hs.7426	ENST00000379045	ref|NM_015302|ens|ENST00000379045|ens|ENST00000424522|ens|ENST00000428854	chr19:36114452-36114511	hs|19q13.12	Homo sapiens HAUS augmin-like complex, subunit 5 (HAUS5), mRNA [NM_015302]	GO:0003674(molecular_function)|GO:0005737(cytoplasm)|GO:0005813(centrosome)|GO:0005819(spindle)|GO:0005856(cytoskeleton)|GO:0005874(microtubule)|GO:0007049(cell cycle)|GO:0007067(mitosis)|GO:0051225(spindle assembly)|GO:0051297(centrosome organization)|GO:0051301(cell division)|GO:0070652(HAUS complex)	ACTGAGGGGGACAGTGTAGGTTGGGGGTGAGGAATGTATTAAAAGATGAGATTGCCTTCT
A_23_P126593	7.31e-25	1.68e-26	17.56121	49.99161	2.0349586	A_23_P126593	FALSE	NM_005620	NM_005620	6282	S100A11	S100 calcium binding protein A11	Hs.417004	ENST00000271638	ref|NM_005620|ens|ENST00000271638|ens|ENST00000478109|gb|AK312184	chr1:152005278-152005219	hs|1q21.3	Homo sapiens S100 calcium binding protein A11 (S100A11), mRNA [NM_005620]	GO:0001726(ruffle)|GO:0005509(calcium ion binding)|GO:0005515(protein binding)|GO:0005634(nucleus)|GO:0005737(cytoplasm)|GO:0007165(signal transduction)|GO:0008156(negative regulation of DNA replication)|GO:0008285(negative regulation of cell proliferation)|GO:0042803(protein homodimerization activity)|GO:0048154(S100 beta binding)|GO:0048306(calcium-dependent protein binding)	CTTGACCGCATGATGAAGAAACTGGACACCAACAGTGATGGTCAGCTAGATTTCTCAGAA
A_23_P29922	7.31e-25	1.69e-26	-17.56027	49.98872	-2.3782344	A_23_P29922	FALSE	NM_003265	NM_003265	7098	TLR3	toll-like receptor 3	Hs.657724	ENST00000512264	ref|NM_003265|ens|ENST00000512264|ens|ENST00000296795|gb|AK314208	chr4:187005890-187005949	hs|4q35.1	Homo sapiens toll-like receptor 3 (TLR3), mRNA [NM_003265]	GO:0001934(positive regulation of protein phosphorylation)|GO:0002282(microglial cell activation involved in immune response)|GO:0002756(MyD88-independent toll-like receptor signaling pathway)|GO:0003725(double-stranded RNA binding)|GO:0004872(receptor activity)|GO:0004888(transmembrane receptor activity)|GO:0005622(intracellular)|GO:0005737(cytoplasm)|GO:0005768(endosome)|GO:0005783(endoplasmic …	CTGAACCATGCACTCTGTTTGCGAAGAGGAATGTTTAAATCTCACTGCATCTTGAACTGG
A_33_P3228300	7.36e-25	1.70e-26	17.55678	49.97792	2.2248284	A_33_P3228300	FALSE	NM_005772	NM_005772	10171	RCL1	RNA terminal phosphate cyclase-like 1	Hs.194121	ENST00000381730	ref|NM_005772|ens|ENST00000381730|ens|ENST00000381728|ens|ENST00000448872	chr9:4860233-4860292	hs|9p24.1	Homo sapiens RNA terminal phosphate cyclase-like 1 (RCL1), mRNA [NM_005772]	GO:0003824(catalytic activity)|GO:0003963(RNA-3'-phosphate cyclase activity)|GO:0005634(nucleus)|GO:0005730(nucleolus)|GO:0006396(RNA processing)|GO:0008150(biological_process)|GO:0042254(ribosome biogenesis)	TGTTGGCATTGGTTTCTCCAACCTTAGCAAGACCCTCAAGTGATAACCATCACAAGATAA
A_23_P43800	7.44e-25	1.73e-26	17.55261	49.96503	2.4399185	A_23_P43800	FALSE	NM_015201	NM_015201	23246	1	block of proliferation 1	Hs.645279	ENST00000377412	ref|NM_015201|ens|ENST00000377412|ens|ENST00000307404|gb|AK315612	chr8:145486576-145486433	hs|8q24.3	Homo sapiens block of proliferation 1 (BOP1), mRNA [NM_015201]	GO:0000463(maturation of LSU-rRNA from tricistronic rRNA transcript (SSU-rRNA, 5.8S rRNA, LSU-rRNA))|GO:0005515(protein binding)|GO:0005634(nucleus)|GO:0005654(nucleoplasm)|GO:0005730(nucleolus)|GO:0006364(rRNA processing)|GO:0008283(cell proliferation)|GO:0030529(ribonucleoprotein complex)|GO:0042254(ribosome biogenesis)|GO:0051726(regulation of cell cycle)|GO:0070545(PeBoW complex)	GGATCTTTCCACCAAGCCATACAGGATGCTGAGACACCACAAGAAGGCTCTGCGGGCTGT
A_23_P99747	7.61e-25	1.77e-26	-17.54437	49.93954	-1.8656201	A_23_P99747	FALSE	NM_004196	NM_004196	8814	CDKL1	cyclin-dependent kinase-like 1 (CDC2-related kinase)	Hs.679430	ENST00000542671	ref|NM_004196|ens|ENST00000542671|ens|ENST00000356146|ens|ENST00000395834	chr14:50805745-50805686	hs|14q21.3	Homo sapiens cyclin-dependent kinase-like 1 (CDC2-related kinase) (CDKL1), mRNA [NM_004196]	GO:0000166(nucleotide binding)|GO:0004693(cyclin-dependent protein kinase activity)|GO:0005524(ATP binding)|GO:0005625(soluble fraction)|GO:0005634(nucleus)|GO:0005737(cytoplasm)|GO:0006468(protein phosphorylation)|GO:0007049(cell cycle)|GO:0007507(heart development)	GATCTCATTCCTAGGCACCAGCAAGTGTTTAGCACGAATCAGTACTTCAGTGGAGTGAAA
A_23_P65240	8.00e-25	1.87e-26	17.52733	49.88683	2.5563203	A_23_P65240	FALSE	NM_001845	NM_001845	1282	COL4A1	collagen, type IV, alpha 1	Hs.17441	ENST00000375820	ref|NM_001845|ens|ENST00000375820|ens|ENST00000375815|gb|X03963	chr13:110802406-110802347	hs|13q34	Homo sapiens collagen, type IV, alpha 1 (COL4A1), mRNA [NM_001845]	GO:0001525(angiogenesis)|GO:0005201(extracellular matrix structural constituent)|GO:0005515(protein binding)|GO:0005576(extracellular region)|GO:0005581(collagen)|GO:0005587(collagen type IV)|GO:0007411(axon guidance)|GO:0007528(neuromuscular junction development)|GO:0030855(epithelial cell differentiation)|GO:0048407(platelet-derived growth factor binding)|GO:0071230(cellular response to amino a…	AAAGGGTGCTAGGAGGTGTGGGTGCCTTCCATACTGTTTGCCCATTTTCATTCTTGTATT
A_21_P0012646	8.82e-25	2.06e-26	-17.49465	49.78563	-1.7939226	A_21_P0012646	FALSE	NM_004905	NM_004905		PRDX6	peroxiredoxin 6	Hs.120	ENST00000470017	ref|NM_004905|ens|ENST00000470017|ens|ENST00000340385|gb|AB383749	chr1:173456919-173456977	hs|1q25.1	Homo sapiens peroxiredoxin 6 (PRDX6), mRNA [NM_004905]	GO:0004602(glutathione peroxidase activity)|GO:0004623(phospholipase A2 activity)|GO:0005515(protein binding)|GO:0005737(cytoplasm)|GO:0005764(lysosome)|GO:0005829(cytosol)|GO:0006979(response to oxidative stress)|GO:0009395(phospholipid catabolic process)|GO:0016023(cytoplasmic membrane-bounded vesicle)|GO:0016042(lipid catabolic process)|GO:0016209(antioxidant activity)|GO:0016491(oxidoreductas…	GGCCAAAAAACTTTTCCTGAAAGGAGTCTTCACCAAGGAGCTCCCATCTGGCAAGAAATA
A_23_P133995	9.03e-25	2.12e-26	17.48627	49.75967	1.8163141	A_23_P133995	FALSE	NM_016059	NM_016059	51645	PPIL1	peptidylprolyl isomerase (cyclophilin)-like 1	Hs.27693	ENST00000373699	ref|NM_016059|ens|ENST00000373699|ens|ENST00000483552|gb|AK026636	chr6:36822790-36822731	hs|6p21.2	Homo sapiens peptidylprolyl isomerase (cyclophilin)-like 1 (PPIL1), mRNA [NM_016059]	GO:0000398(nuclear mRNA splicing, via spliceosome)|GO:0003755(peptidyl-prolyl cis-trans isomerase activity)|GO:0006457(protein folding)|GO:0008380(RNA splicing)|GO:0016853(isomerase activity)|GO:0071013(catalytic step 2 spliceosome)	GAAGCGCCACTCAAGTTCTTTTAACCCAAGACTTTAGAGAAATTAGGTCCAAGATTTTTA
A_33_P3413523	9.04e-25	2.13e-26	17.48492	49.75546	1.5929875	A_33_P3413523	FALSE	NM_006716	NM_006716	10926	DBF4	DBF4 homolog (S. cerevisiae)	Hs.485380	ENST00000430279	ref|NM_006716|ens|ENST00000430279|ens|ENST00000413643|ens|ENST00000431138	chr7:87516653-87516712	hs|7q21.12	Homo sapiens DBF4 homolog (S. cerevisiae) (DBF4), mRNA [NM_006716]	GO:0000075(cell cycle checkpoint)|GO:0000082(G1/S transition of mitotic cell cycle)|GO:0000216(M/G1 transition of mitotic cell cycle)|GO:0000278(mitotic cell cycle)|GO:0003676(nucleic acid binding)|GO:0005622(intracellular)|GO:0005634(nucleus)|GO:0005654(nucleoplasm)|GO:0006260(DNA replication)|GO:0008047(enzyme activator activity)|GO:0008270(zinc ion binding)|GO:0043085(positive regulation of ca…	CCTTCATATAGTATATTATCAAATGCCTTGTCATGGGGAGTAAAAATTCTTCATATTGAT
A_33_P3342528	9.25e-25	2.19e-26	-17.47607	49.72803	-2.6140747	A_33_P3342528	FALSE	NM_002563	NM_002563	5028	P2RY1	purinergic receptor P2Y, G-protein coupled, 1	Hs.654526	ENST00000305097	ref|NM_002563|ens|ENST00000305097|gb|BC074784|gb|BC074785	chr3:152554655-152554714	hs|3q25.2	Homo sapiens purinergic receptor P2Y, G-protein coupled, 1 (P2RY1), mRNA [NM_002563]	GO:0004871(signal transducer activity)|GO:0004872(receptor activity)|GO:0004930(G-protein coupled receptor activity)|GO:0005524(ATP binding)|GO:0005739(mitochondrion)|GO:0005886(plasma membrane)|GO:0005887(integral to plasma membrane)|GO:0007166(cell surface receptor linked signaling pathway)|GO:0007193(inhibition of adenylate cyclase activity by G-protein signaling pathway)|GO:0007200(activation…	TTACCTGAGTTCAAGCAGAATGGAGATACAAGCCTGTGAAGGCACAAGAATCTCCAAACA
A_33_P3389653	9.25e-25	2.19e-26	-17.47557	49.72647	-1.6599069	A_33_P3389653	FALSE	NM_001165899	NM_001165899	5144	PDE4D	phosphodiesterase 4D, cAMP-specific	Hs.117545		ref|NM_001165899|ref|NM_001197220|ref|NM_001104631|ref|NM_001197218	chr5:58264986-58264927	hs|5q11.2	Homo sapiens phosphodiesterase 4D, cAMP-specific (PDE4D), transcript variant 3, mRNA [NM_001165899]	GO:0004114(3',5'-cyclic-nucleotide phosphodiesterase activity)|GO:0004115(3',5'-cyclic-AMP phosphodiesterase activity)|GO:0005625(soluble fraction)|GO:0005626(insoluble fraction)|GO:0005737(cytoplasm)|GO:0005815(microtubule organizing center)|GO:0005829(cytosol)|GO:0005856(cytoskeleton)|GO:0006198(cAMP catabolic process)|GO:0007165(signal transduction)|GO:0008081(phosphoric diester hydrolase acti…	GCCTGGTACACAGTAGGTTCTTAATATGTGTTGAATATAGCCATCAAATTGATATTGGAT
A_23_P40611	9.58e-25	2.27e-26	-17.46341	49.68877	-2.4749722	A_23_P40611	FALSE	NM_000355	NM_000355	6948	TCN2	transcobalamin II	Hs.417948	ENST00000471659	ref|NM_000355|ref|NM_001184726|ens|ENST00000471659|ens|ENST00000493542	chr22:31011742-31013343	hs|22q12.2	Homo sapiens transcobalamin II (TCN2), transcript variant 1, mRNA [NM_000355]	GO:0005576(extracellular region)|GO:0005615(extracellular space)|GO:0006811(ion transport)|GO:0006824(cobalt ion transport)|GO:0009235(cobalamin metabolic process)|GO:0015889(cobalamin transport)|GO:0031419(cobalamin binding)|GO:0046872(metal ion binding)	ATCTGATCTTCCCAGACTGTCTGGCACCACGAGTCATGTTGGAACCAGCTGCTGAGACCA
A_33_P3330264	1.06e-24	2.52e-26	17.43067	49.58714	4.0910665	A_33_P3330264	FALSE	NM_001511	NM_001511	2919	CXCL1	chemokine (C-X-C motif) ligand 1 (melanoma growth stimulating activity, alpha)	Hs.789	ENST00000395761	ref|NM_001511|ens|ENST00000395761|gb|BT006880|gb|AB590217	chr4:74735646-74735705	hs|4q13.3	Homo sapiens chemokine (C-X-C motif) ligand 1 (melanoma growth stimulating activity, alpha) (CXCL1), mRNA [NM_001511]	GO:0005102(receptor binding)|GO:0005576(extracellular region)|GO:0005615(extracellular space)|GO:0005622(intracellular)|GO:0006935(chemotaxis)|GO:0006954(inflammatory response)|GO:0006955(immune response)|GO:0007165(signal transduction)|GO:0007186(G-protein coupled receptor protein signaling pathway)|GO:0007399(nervous system development)|GO:0008009(chemokine activity)|GO:0008047(enzyme activator…	AAGCTTGCCTCAATCCTGCATCCCCCATAGTTAAGAAAATCATCGAAAAGATGCTGAACA
A_23_P233	1.09e-24	2.59e-26	-17.42137	49.55825	-2.2696557	A_23_P233	FALSE	NM_001461	NM_001461	2330	FMO5	flavin containing monooxygenase 5	Hs.642706	ENST00000369272	ref|NM_001461|ref|NM_001144830|ens|ENST00000369272|ens|ENST00000254090	chr1:146658421-146658362	hs|1q21.1	Homo sapiens flavin containing monooxygenase 5 (FMO5), transcript variant 1, mRNA [NM_001461]	GO:0004497(monooxygenase activity)|GO:0004499(flavin-containing monooxygenase activity)|GO:0005783(endoplasmic reticulum)|GO:0005792(microsome)|GO:0008150(biological_process)|GO:0016020(membrane)|GO:0016021(integral to membrane)|GO:0031227(intrinsic to endoplasmic reticulum membrane)|GO:0050660(flavin adenine dinucleotide binding)|GO:0050661(NADP binding)|GO:0055114(oxidation-reduction process)	GAATCTGACGAGATTGACTCTCAGTTTCATATTGCCCAGAAATCTACTTTAATGTCTCTT
A_32_P506600	1.10e-24	2.62e-26	17.41777	49.54705	1.3122795	A_32_P506600	FALSE	NM_006325	NM_006325	5901	RAN	RAN, member RAS oncogene family	Hs.10842	ENST00000392369	ref|NM_006325|ens|ENST00000392369|ens|ENST00000254675|gb|BC014901	chr12:131360738-131360797	hs|12q24.33	Homo sapiens RAN, member RAS oncogene family (RAN), mRNA [NM_006325]	GO:0000166(nucleotide binding)|GO:0000785(chromatin)|GO:0003682(chromatin binding)|GO:0003713(transcription coactivator activity)|GO:0003924(GTPase activity)|GO:0005515(protein binding)|GO:0005525(GTP binding)|GO:0005634(nucleus)|GO:0005643(nuclear pore)|GO:0005654(nucleoplasm)|GO:0005737(cytoplasm)|GO:0005829(cytosol)|GO:0006184(GTP catabolic process)|GO:0006259(DNA metabolic process)|GO:0006405…	CAATATTCAGCGGTGAAATCTTGTTTGTTACTGTCATTCCCATTCCTTTTCGTTTAGAAT
A_23_P7144	1.13e-24	2.71e-26	17.40748	49.51507	4.2542402	A_23_P7144	FALSE	NM_001511	NM_001511	2919	CXCL1	chemokine (C-X-C motif) ligand 1 (melanoma growth stimulating activity, alpha)	Hs.789	ENST00000395761	ref|NM_001511|ens|ENST00000395761|gb|J03561|gb|X12510	chr4:74736850-74736909	hs|4q13.3	Homo sapiens chemokine (C-X-C motif) ligand 1 (melanoma growth stimulating activity, alpha) (CXCL1), mRNA [NM_001511]	GO:0005102(receptor binding)|GO:0005576(extracellular region)|GO:0005615(extracellular space)|GO:0005622(intracellular)|GO:0006935(chemotaxis)|GO:0006954(inflammatory response)|GO:0006955(immune response)|GO:0007165(signal transduction)|GO:0007186(G-protein coupled receptor protein signaling pathway)|GO:0007399(nervous system development)|GO:0008009(chemokine activity)|GO:0008047(enzyme activator…	CATACTGCCTTGTTTAATGGTAGTTTTACAGTGTTTCTGGCTTAGAACAAAGGGGCTTAA
A_33_P3272921	1.14e-24	2.73e-26	17.40439	49.50545	3.0240376	A_33_P3272921	FALSE	NM_005224	NM_005224	1820	ARID3A	AT rich interactive domain 3A (BRIGHT-like)	Hs.501296	ENST00000263620	ref|NM_005224|ens|ENST00000263620|gb|U88047|gb|AY845638	chr19:972667-972726	hs|19p13.3	Homo sapiens AT rich interactive domain 3A (BRIGHT-like) (ARID3A), mRNA [NM_005224]	GO:0003677(DNA binding)|GO:0003700(sequence-specific DNA binding transcription factor activity)|GO:0005622(intracellular)|GO:0005634(nucleus)|GO:0005737(cytoplasm)|GO:0006355(regulation of transcription, DNA-dependent)|GO:0042803(protein homodimerization activity)	GGGTTTTGTTGTGTAAATATTCTATTTTATTCTTGGGGGGATCAAACCTTAGGAAAAGGA
A_32_P313405	1.15e-24	2.78e-26	-17.39917	49.48924	-3.9487603	A_32_P313405	FALSE	NM_005559	NM_005559	284217	LAMA1	laminin, alpha 1	Hs.270364	ENST00000488064	ref|NM_005559|ens|ENST00000488064|ens|ENST00000492048|ens|ENST00000389658	chr18:6942035-6941976	hs|18p11.31	Homo sapiens laminin, alpha 1 (LAMA1), mRNA [NM_005559]	GO:0005102(receptor binding)|GO:0005201(extracellular matrix structural constituent)|GO:0005576(extracellular region)|GO:0005578(proteinaceous extracellular matrix)|GO:0005604(basement membrane)|GO:0005606(laminin-1 complex)|GO:0005608(laminin-3 complex)|GO:0005615(extracellular space)|GO:0007166(cell surface receptor linked signaling pathway)|GO:0007411(axon guidance)|GO:0030155(regulation of ce…	GAGGAGAAGTGTATGTGTGAATTAAGAATCTCTTCAGTTCATATTTCATTTCCAACTCAG
A_23_P209978	1.15e-24	2.78e-26	17.39845	49.48701	3.692426	A_23_P209978	FALSE	NM_003385	NM_003385	7447	VSNL1	visinin-like 1	Hs.444212	ENST00000404666	ref|NM_003385|ens|ENST00000404666|ens|ENST00000295156|ens|ENST00000406397	chr2:17837224-17837283	hs|2p24.2	Homo sapiens visinin-like 1 (VSNL1), mRNA [NM_003385]	GO:0005509(calcium ion binding)	TTGCATCCTATCGATCTGGAAAGAGCTGTTTTGGATGAATGCAGTATAAAATGTAAAAAC
A_33_P3389728	1.17e-24	2.83e-26	-17.39289	49.46971	-2.408577	A_33_P3389728	FALSE	NM_205860	NM_205860	2494	NR5A2	nuclear receptor subfamily 5, group A, member 2	Hs.33446	ENST00000367362	ref|NM_205860|ref|NM_003822|ens|ENST00000367362|gb|FV215590	chr1:200146435-200146494	hs|1q32.1	Homo sapiens nuclear receptor subfamily 5, group A, member 2 (NR5A2), transcript variant 1, mRNA [NM_205860]	GO:0003677(DNA binding)|GO:0003700(sequence-specific DNA binding transcription factor activity)|GO:0003705(sequence-specific enhancer binding RNA polymerase II transcription factor activity)|GO:0003707(steroid hormone receptor activity)|GO:0004872(receptor activity)|GO:0004879(ligand-dependent nuclear receptor activity)|GO:0005515(protein binding)|GO:0005634(nucleus)|GO:0005654(nucleoplasm)|GO:00…	GTATCAATGAAATACATATTGTCATGTCAGTTCTTGCCAGGAACTTCTCAACAAAATGGA
A_24_P183150	1.17e-24	2.84e-26	17.39196	49.4668	4.6547958	A_24_P183150	FALSE	NM_002090	NM_002090	2921	CXCL3	chemokine (C-X-C motif) ligand 3	Hs.89690	ENST00000296026	ref|NM_002090|ens|ENST00000296026|gb|X53800|gb|M36821	chr4:74902761-74902702	hs|4q13.3	Homo sapiens chemokine (C-X-C motif) ligand 3 (CXCL3), mRNA [NM_002090]	GO:0005576(extracellular region)|GO:0005615(extracellular space)|GO:0006935(chemotaxis)|GO:0006954(inflammatory response)|GO:0006955(immune response)|GO:0008009(chemokine activity)|GO:0030593(neutrophil chemotaxis)	GATGTGAGTGTGTTTCATCAAACATAGCTCAGTCCTGATTATTTAATTGGAATATGATGG
A_23_P114185	1.17e-24	2.86e-26	-17.38957	49.45939	-2.9896257	A_23_P114185	FALSE	NM_004615	NM_004615	7102	TSPAN7	tetraspanin 7	Hs.441664	ENST00000422612	ref|NM_004615|ens|ENST00000422612|ens|ENST00000471410|ens|ENST00000475216	chrX:38546881-38547204	hs|Xp11.4	Homo sapiens tetraspanin 7 (TSPAN7), mRNA [NM_004615]	GO:0005887(integral to plasma membrane)|GO:0016020(membrane)|GO:0044419(interspecies interaction between organisms)	TGTCCCGGTTCATCACGGCCAATCAGTATGAGATGGTGTAAGGAGAAGTCTTTCAAGAAT
A_24_P200427	1.17e-24	2.87e-26	17.38838	49.45566	1.8527219	A_24_P200427	FALSE	NM_001079525	NM_001079525	10606	PAICS	phosphoribosylaminoimidazole carboxylase, phosphoribosylaminoimidazole succinocarboxamide synthetase	Hs.518774	ENST00000264221	ref|NM_001079525|ref|NM_006452|ref|NM_001079524|ens|ENST00000264221	chr4:57327235-57327294	hs|4q12	Homo sapiens phosphoribosylaminoimidazole carboxylase, phosphoribosylaminoimidazole succinocarboxamide synthetase (PAICS), transcript variant 1, mRNA [NM_001079525]	GO:0000166(nucleotide binding)|GO:0004638(phosphoribosylaminoimidazole carboxylase activity)|GO:0004639(phosphoribosylaminoimidazolesuccinocarboxamide synthase activity)|GO:0005515(protein binding)|GO:0005524(ATP binding)|GO:0005829(cytosol)|GO:0006144(purine base metabolic process)|GO:0006164(purine nucleotide biosynthetic process)|GO:0006189(de novo' IMP biosynthetic process)|GO:0009113(purine …	GGCCCACGTTTTTATCATTAAGACCTATTTGTTAGCTAGTAGAGCTTTATGTTCGCTGTC
A_23_P372925	1.17e-24	2.87e-26	-17.38822	49.45518	-1.6618468	A_23_P372925	FALSE	NM_033426	NM_033426	85457	KIAA1737	KIAA1737	Hs.709066	ENST00000361786	ref|NM_033426|ens|ENST00000361786|gb|FV389578|gb|AK096603	chr14:77583194-77583253	hs|14q24.3	Homo sapiens KIAA1737 (KIAA1737), mRNA [NM_033426]		TGATGGTTTTAGCGATGAATAACGTAATTGGCTATGAAGTACTGTGGCAGAGCTGCTGTT
A_23_P258964	1.19e-24	2.92e-26	17.38309	49.4392	1.7376382	A_23_P258964	FALSE	NM_013417	NM_013417	3376	IARS	isoleucyl-tRNA synthetase	Hs.445403	ENST00000375660	ref|NM_013417|ref|NM_002161|ens|ENST00000375660|ens|ENST00000447699	chr9:94972930-94972871	hs|9q22.31	Homo sapiens isoleucyl-tRNA synthetase (IARS), transcript variant long, mRNA [NM_013417]	GO:0000166(nucleotide binding)|GO:0004812(aminoacyl-tRNA ligase activity)|GO:0004822(isoleucine-tRNA ligase activity)|GO:0005515(protein binding)|GO:0005524(ATP binding)|GO:0005625(soluble fraction)|GO:0005634(nucleus)|GO:0005730(nucleolus)|GO:0005737(cytoplasm)|GO:0005829(cytosol)|GO:0006418(tRNA aminoacylation for protein translation)|GO:0006428(isoleucyl-tRNA aminoacylation)|GO:0010467(gene ex…	TCAAGTAACTTGAGACCTCACAGTAATCTTCACACTTAACCTTAGACACCTATGCAGTCA
A_23_P983	1.32e-24	3.26e-26	-17.34728	49.32771	-1.7239318	A_23_P983	FALSE	NM_004905	NM_004905	9588	PRDX6	peroxiredoxin 6	Hs.120	ENST00000470017	ref|NM_004905|ens|ENST00000470017|ens|ENST00000340385|gb|BC025421	chr1:173457084-173457143	hs|1q25.1	Homo sapiens peroxiredoxin 6 (PRDX6), mRNA [NM_004905]	GO:0004602(glutathione peroxidase activity)|GO:0004623(phospholipase A2 activity)|GO:0005515(protein binding)|GO:0005737(cytoplasm)|GO:0005764(lysosome)|GO:0005829(cytosol)|GO:0006979(response to oxidative stress)|GO:0009395(phospholipid catabolic process)|GO:0016023(cytoplasmic membrane-bounded vesicle)|GO:0016042(lipid catabolic process)|GO:0016209(antioxidant activity)|GO:0016491(oxidoreductas…	CCTGGTGTCATCACAGCCAAGGTTTTTAGGTTGCTATACCAATGGCTTATTAAATGAAAA
A_33_P3700794	1.48e-24	3.66e-26	17.31101	49.21461	2.0215171	A_33_P3700794	FALSE	NM_005371	NM_005371	4234	METTL1	methyltransferase like 1	Hs.42957	ENST00000551117	ref|NM_005371|ref|NM_023033|ens|ENST00000551117|ens|ENST00000257848	chr12:58163171-58163112	hs|12q14.1	Homo sapiens methyltransferase like 1 (METTL1), transcript variant 1, mRNA [NM_005371]	GO:0000049(tRNA binding)|GO:0005515(protein binding)|GO:0005634(nucleus)|GO:0005730(nucleolus)|GO:0005737(cytoplasm)|GO:0006400(tRNA modification)|GO:0008168(methyltransferase activity)|GO:0008176(tRNA (guanine-N7-)-methyltransferase activity)|GO:0016740(transferase activity)|GO:0043231(intracellular membrane-bounded organelle)	TAACCGATGTGCTGGAGCTACACGACTGGATGTGCACTCATTTCGAAGAGCCCCCACTGT
A_32_P206839	1.48e-24	3.67e-26	-17.30999	49.21142	-1.5044448	A_32_P206839	FALSE	NR_037631	NR_037631	100288911	LOC100288911	uncharacterized LOC100288911	Hs.432924		ref|NR_037631|gb|AF075027|tc|THC2695149|tc|THC2638344	chr2:36581977-36581918	hs|2p22.3	Homo sapiens uncharacterized LOC100288911 (LOC100288911), non-coding RNA [NR_037631]		TTTTCTTTCTCAGTTCACGGACAAAAGTGGTGGGTTTTCATTGTCTTCACTGATTGTCAA
A_23_P145863	1.51e-24	3.76e-26	17.30199	49.18644	1.9773931	A_23_P145863	FALSE	NM_005620	NM_005620	6282	S100A11	S100 calcium binding protein A11	Hs.417004	ENST00000271638	ref|NM_005620|ens|ENST00000271638|ens|ENST00000478109|ref|XR_132525	chr1:152005219-152005160	hs|1q21.3	Homo sapiens S100 calcium binding protein A11 (S100A11), mRNA [NM_005620]	GO:0001726(ruffle)|GO:0005509(calcium ion binding)|GO:0005515(protein binding)|GO:0005634(nucleus)|GO:0005737(cytoplasm)|GO:0007165(signal transduction)|GO:0008156(negative regulation of DNA replication)|GO:0008285(negative regulation of cell proliferation)|GO:0042803(protein homodimerization activity)|GO:0048154(S100 beta binding)|GO:0048306(calcium-dependent protein binding)	ATTTCTTAATCTGATTGGTGGCCTAGCTGTGGCTTGCCATGACTCCTTCCTCAAGGCTGT
A_33_P3301266	1.52e-24	3.78e-26	-17.30019	49.18082	-2.3763037	A_33_P3301266	FALSE	NM_001159708	NM_001159708	79908	BTNL8	butyrophilin-like 8	Hs.189109	ENST00000503543	ref|NM_001159708|ref|NM_024850|ens|ENST00000503543|ens|ENST00000514448	chr5:180374681-180374740	hs|5q35.3	Homo sapiens butyrophilin-like 8 (BTNL8), transcript variant 4, mRNA [NM_001159708]	GO:0005515(protein binding)|GO:0016020(membrane)|GO:0016021(integral to membrane)	AGGATCAGAGATGCTCCCACATCCAGCTGCTTCTCTTCTTCTAGTCCTAGCCTCCAGGGG
A_23_P408271	1.60e-24	3.99e-26	-17.28285	49.12667	-1.4459191	A_23_P408271	FALSE	NM_016245	NM_016245	51170	HSD17B11	hydroxysteroid (17-beta) dehydrogenase 11	Hs.594923	ENST00000502576	ref|NM_016245|ens|ENST00000502576|ens|ENST00000512344|ens|ENST00000507518	chr4:88258426-88258367	hs|4q22.1	Homo sapiens hydroxysteroid (17-beta) dehydrogenase 11 (HSD17B11), mRNA [NM_016245]	GO:0000166(nucleotide binding)|GO:0004303(estradiol 17-beta-dehydrogenase activity)|GO:0005576(extracellular region)|GO:0005737(cytoplasm)|GO:0006694(steroid biosynthetic process)|GO:0006710(androgen catabolic process)|GO:0016229(steroid dehydrogenase activity)	CACCTAGTTTTCTGAAAACTGATTTACCAGGTTTAGGTTGATGTCATCTAATAGTGCCAG
A_23_P92161	1.61e-24	4.04e-26	-17.2787	49.11371	-2.5141302	A_23_P92161	FALSE	NM_025047	NM_025047	80117	14	ADP-ribosylation factor-like 14	Hs.287702	ENST00000320767	ref|NM_025047|ens|ENST00000320767|gb|JF432865|gb|AK026248	chr3:160395648-160395707	hs|3q25.33	Homo sapiens ADP-ribosylation factor-like 14 (ARL14), mRNA [NM_025047]	GO:0000166(nucleotide binding)|GO:0005515(protein binding)|GO:0005525(GTP binding)|GO:0005622(intracellular)|GO:0007264(small GTPase mediated signal transduction)	ACTGGATTTGTGAAGAGCCACATGAAATCAAGAGGAGACACTTTGGCGTTCTTCAAGCAG
A_33_P3404601	1.62e-24	4.07e-26	17.27695	49.10824	3.0823435	A_33_P3404601	FALSE	NM_001178063	NM_001178063	717	C2	complement component 2	Hs.408903	ENST00000460487	ref|NM_001178063|ref|NM_000063|ref|NM_001145903|ens|ENST00000460487	chr6:31912555-31912614	hs|6p21.33	Homo sapiens complement component 2 (C2), transcript variant 3, mRNA [NM_001178063]	GO:0004252(serine-type endopeptidase activity)|GO:0005576(extracellular region)|GO:0005615(extracellular space)|GO:0006508(proteolysis)|GO:0006956(complement activation)|GO:0006958(complement activation, classical pathway)|GO:0008233(peptidase activity)|GO:0045087(innate immune response)	TTGACAGATGTCAGGGAGGTGGTGACAGACCAGTTCCTATGCAGTGGGACCCAGGAGGAT
A_23_P216556	1.62e-24	4.09e-26	-17.2747	49.10122	-1.5613603	A_23_P216556	FALSE	NM_018424	NM_018424	54566	EPB41L4B	erythrocyte membrane protein band 4.1 like 4B	Hs.591901	ENST00000311609	ref|NM_018424|ens|ENST00000311609|ens|ENST00000374557|gb|AK000388	chr9:112002981-112002922	hs|9q31.3	Homo sapiens erythrocyte membrane protein band 4.1 like 4B (EPB41L4B), transcript variant 1, mRNA [NM_018424]	GO:0005200(structural constituent of cytoskeleton)|GO:0005488(binding)|GO:0005737(cytoplasm)|GO:0005856(cytoskeleton)|GO:0008092(cytoskeletal protein binding)|GO:0019898(extrinsic to membrane)	TGTGCCAAAGCATTCTGTAGAGTAGGATGAGATGGTTGTTGCCCTAGTCTGTTGGTAGAA
A_23_P217498	1.62e-24	4.11e-26	-17.27372	49.09817	-2.8215346	A_23_P217498	FALSE	NM_017711	NM_017711	54857	GDPD2	glycerophosphodiester phosphodiesterase domain containing 2	Hs.438712		ref|NM_017711|ref|NM_001171192|ref|NM_001171193|ref|NM_001171191	chrX:69652770-69652922	hs|Xq13.1	Homo sapiens glycerophosphodiester phosphodiesterase domain containing 2 (GDPD2), transcript variant 2, mRNA [NM_017711]	GO:0005737(cytoplasm)|GO:0005856(cytoskeleton)|GO:0005886(plasma membrane)|GO:0006071(glycerol metabolic process)|GO:0006629(lipid metabolic process)|GO:0008889(glycerophosphodiester phosphodiesterase activity)|GO:0016021(integral to membrane)|GO:0016787(hydrolase activity)|GO:0046872(metal ion binding)|GO:0047394(glycerophosphoinositol inositolphosphodiesterase activity)	TTAAGAAGAGAGGGAAAACTGGCTTAGAAACAGCAGTGCTGCTGACAAGGATCAACAATT
A_21_P0009934	1.67e-24	4.24e-26	-17.26349	49.06618	-3.045491	linc|TCONS_00028106	FALSE				XLOC_013461				linc|TCONS_00028106	chr20:10844981-10845040	hs|20p12.2	BROAD Institute lincRNA (XLOC_013461), lincRNA [TCONS_00028106]		AAGGAGACAGAAAAACAGCAGGAAATGCTCACTTCTTCTCTTGGGATCTTTCAGGGACCT
A_33_P3226810	1.71e-24	4.34e-26	-17.2561	49.04307	-1.8714747	A_33_P3226810	FALSE	NM_003810	NM_003810	8743	TNFSF10	tumor necrosis factor (ligand) superfamily, member 10	Hs.478275	ENST00000241261	ref|NM_003810|ref|NM_001190942|ref|NR_033994|ens|ENST00000241261	chr3:172224285-172224226	hs|3q26.31	Homo sapiens tumor necrosis factor (ligand) superfamily, member 10 (TNFSF10), transcript variant 1, mRNA [NM_003810]	GO:0005102(receptor binding)|GO:0005125(cytokine activity)|GO:0005164(tumor necrosis factor receptor binding)|GO:0005515(protein binding)|GO:0005576(extracellular region)|GO:0005615(extracellular space)|GO:0005625(soluble fraction)|GO:0005887(integral to plasma membrane)|GO:0006915(apoptosis)|GO:0006917(induction of apoptosis)|GO:0006919(activation of caspase activity)|GO:0006955(immune response)…	CTAACTGACCTGGAAAGAAAAAGCAATAACCTCAAAGTGACTATTCAGTTTTCAGGATGA
A_33_P3375528	1.86e-24	4.74e-26	-17.22817	48.95569	-1.7852378	A_33_P3375528	FALSE	NM_152622	NM_152622	166968	MIER3	mesoderm induction early response 1, family member 3	Hs.657594	ENST00000451637	ref|NM_152622|ens|ENST00000451637|ens|ENST00000381213|ens|ENST00000452157	chr5:56233467-56233408	hs|5q11.2	Homo sapiens mesoderm induction early response 1, family member 3 (MIER3), mRNA [NM_152622]	GO:0003677(DNA binding)|GO:0005634(nucleus)|GO:0006355(regulation of transcription, DNA-dependent)	ATGATCTGACGCCATCTGTGACTTCCCATGAAACTTCTGATTTCTTCCCTAGGCCTTTAC
A_23_P80032	1.87e-24	4.78e-26	17.22491	48.94549	2.9026932	A_23_P80032	FALSE	NM_005225	NM_005225	1869	E2F1	E2F transcription factor 1	Hs.654393	ENST00000343380	ref|NM_005225|ens|ENST00000343380|gb|S49592|gb|BC058902	chr20:32264048-32263989	hs|20q11.22	Homo sapiens E2F transcription factor 1 (E2F1), mRNA [NM_005225]	GO:0000077(DNA damage checkpoint)|GO:0000080(G1 phase of mitotic cell cycle)|GO:0000082(G1/S transition of mitotic cell cycle)|GO:0000085(G2 phase of mitotic cell cycle)|GO:0000122(negative regulation of transcription from RNA polymerase II promoter)|GO:0000278(mitotic cell cycle)|GO:0001047(core promoter binding)|GO:0003677(DNA binding)|GO:0003700(sequence-specific DNA binding transcription fact…	CTGGGCGTGTAGGACGGTGAGAGCACTTCTGTCTTAAAGGTTTTTTCTGATTGAAGCTTT
A_33_P3342285	1.90e-24	4.88e-26	-17.21864	48.92587	-1.1408687	A_33_P3342285	FALSE	NM_001010935	NM_001010935	5906	RAP1A	RAP1A, member of RAS oncogene family	Hs.190334	ENST00000356415	ref|NM_001010935|ref|NM_002884|ens|ENST00000356415|ens|ENST00000436150	chr1:112255449-112255508	hs|1p13.2	Homo sapiens RAP1A, member of RAS oncogene family (RAP1A), transcript variant 1, mRNA [NM_001010935]	GO:0000166(nucleotide binding)|GO:0000186(activation of MAPKK activity)|GO:0003924(GTPase activity)|GO:0005515(protein binding)|GO:0005525(GTP binding)|GO:0005829(cytosol)|GO:0005886(plasma membrane)|GO:0006112(energy reserve metabolic process)|GO:0006184(GTP catabolic process)|GO:0007165(signal transduction)|GO:0007264(small GTPase mediated signal transduction)|GO:0007596(blood coagulation)|GO:0…	GAAATGTCCCCTCAAACTCATTGCAGCAGATAACTTTTTTGAGTCATTGACTTCATTTTA
A_33_P3246418	1.92e-24	4.93e-26	17.21556	48.9162	3.7745222	A_33_P3246418	FALSE	NM_005586	NM_005586	4188	MDFI	MyoD family inhibitor	Hs.520119	ENST00000373051	ref|NM_005586|ens|ENST00000373051|ens|ENST00000543326|ens|ENST00000230321	chr6:41621911-41621970	hs|6p21.1	Homo sapiens MyoD family inhibitor (MDFI), mRNA [NM_005586]	GO:0000122(negative regulation of transcription from RNA polymerase II promoter)|GO:0005515(protein binding)|GO:0005634(nucleus)|GO:0005737(cytoplasm)|GO:0007257(activation of JUN kinase activity)|GO:0008134(transcription factor binding)|GO:0009790(embryo development)|GO:0009950(dorsal/ventral axis specification)|GO:0030154(cell differentiation)|GO:0030178(negative regulation of Wnt receptor sign…	AGGGGAAAGGAAGGGAAGGGAGGGAGGGTCTGTTCTATCTGTTGCTGTAAATAAAGATAT
A_33_P3702364	1.93e-24	4.96e-26	-17.21357	48.90997	-2.0118267	A_33_P3702364	FALSE	NM_014035	NM_014035	28966	SNX24	sorting nexin 24	Hs.483200	ENST00000513881	ref|NM_014035|ens|ENST00000513881|ens|ENST00000261369|gb|BC069012	chr5:122344198-122344257	hs|5q23.2	Homo sapiens sorting nexin 24 (SNX24), mRNA [NM_014035]	GO:0007154(cell communication)|GO:0008289(lipid binding)|GO:0015031(protein transport)|GO:0016020(membrane)|GO:0030659(cytoplasmic vesicle membrane)|GO:0031410(cytoplasmic vesicle)|GO:0035091(phosphatidylinositol binding)	CTTTGTTTGAAGACCAAGTGAAGTTGTTGGTGTTTGTTTAGGGGCCATTTTGTTAAAAAA
A_23_P87545	1.98e-24	5.12e-26	17.20353	48.87852	2.1623933	A_23_P87545	FALSE	NM_021034	NM_021034	10410	IFITM3	interferon induced transmembrane protein 3	Hs.374650	ENST00000531688	ref|NM_021034|ens|ENST00000531688|ens|ENST00000270031|ens|ENST00000399808	chr11:319914-319855	hs|11p15.5	Homo sapiens interferon induced transmembrane protein 3 (IFITM3), mRNA [NM_021034]	GO:0005886(plasma membrane)|GO:0006955(immune response)|GO:0009607(response to biotic stimulus)|GO:0009615(response to virus)|GO:0016020(membrane)|GO:0016021(integral to membrane)|GO:0019221(cytokine-mediated signaling pathway)|GO:0045087(innate immune response)|GO:0060337(type I interferon-mediated signaling pathway)	GGGCCCTGATTCTGGGCATCCTCATGACCATTCTGCTCATCGTCATCCCAGTGCTGATCT
A_23_P91697	2.07e-24	5.37e-26	-17.18808	48.83011	-1.5185683	A_23_P91697	FALSE	NM_004737	NM_004737	9215	LARGE	like-glycosyltransferase	Hs.474667	ENST00000402320	ref|NM_004737|ref|NM_133642|ens|ENST00000402320|ens|ENST00000397394	chr22:33669391-33669332	hs|22q12.3	Homo sapiens like-glycosyltransferase (LARGE), transcript variant 1, mRNA [NM_004737]	GO:0000139(Golgi membrane)|GO:0005794(Golgi apparatus)|GO:0006044(N-acetylglucosamine metabolic process)|GO:0006486(protein glycosylation)|GO:0006688(glycosphingolipid biosynthetic process)|GO:0008375(acetylglucosaminyltransferase activity)|GO:0009101(glycoprotein biosynthetic process)|GO:0016020(membrane)|GO:0016021(integral to membrane)|GO:0016757(transferase activity, transferring glycosyl gro…	AAGATTCACGTATCCATCTGGAGACCTACAGGAAGAAAGTGATTGGGTTCCTCTGGTTCT
A_23_P36157	2.09e-24	5.43e-26	17.18427	48.81817	1.6689557	A_23_P36157	FALSE	NM_018093	NM_018093	54663	WDR74	WD repeat domain 74	Hs.730651	ENST00000542347	ref|NM_018093|ens|ENST00000542347|ens|ENST00000543688|ens|ENST00000311713	chr11:62601956-62601802	hs|11q12.3	Homo sapiens WD repeat domain 74 (WDR74), mRNA [NM_018093]	GO:0003674(molecular_function)|GO:0005634(nucleus)|GO:0005730(nucleolus)|GO:0008150(biological_process)	TAGAGACCACCTATGGAGAGTACCCACTAACAGCCATGACCCTCACTCCGGGAGGCAACT
A_33_P3262452	2.10e-24	5.46e-26	-17.18252	48.81267	-2.2849063	A_33_P3262452	FALSE	NM_001127649	NM_001127649	55670	PEX26	peroxisomal biogenesis factor 26	Hs.517400	ENST00000399744	ref|NM_001127649|ref|NM_017929|ref|NM_001199319|ens|ENST00000399744	chr22:18571167-18571226	hs|22q11.21	Homo sapiens peroxisomal biogenesis factor 26 (PEX26), transcript variant 2, mRNA [NM_001127649]	GO:0005515(protein binding)|GO:0005777(peroxisome)|GO:0005778(peroxisomal membrane)|GO:0005779(integral to peroxisomal membrane)|GO:0008022(protein C-terminus binding)|GO:0015031(protein transport)|GO:0016020(membrane)|GO:0016021(integral to membrane)|GO:0016558(protein import into peroxisome matrix)|GO:0032403(protein complex binding)|GO:0045046(protein import into peroxisome membrane)	TGGTTCTTCAGGTCAGGATGTTAATGGAGCTGGAAGTTCAGAAAAAGCCTGGTGAAGTGA
A_23_P253752	2.14e-24	5.57e-26	17.17633	48.79325	1.9754526	A_23_P253752	FALSE	NM_138419	NM_138419	113115	FAM54A	family with sequence similarity 54, member A	Hs.121536	ENST00000420702	ref|NM_138419|ref|NM_001099286|ens|ENST00000420702|ens|ENST00000367784	chr6:136552451-136552392	hs|6q23.3	Homo sapiens family with sequence similarity 54, member A (FAM54A), transcript variant 2, mRNA [NM_138419]		GGTATCAGCAACACAAGCCTTCTAAACTCAAGGATTTAAACTCAACTTAAGGTTGAGCTT
A_24_P133905	2.15e-24	5.63e-26	-17.17276	48.78205	-4.305768	A_24_P133905	FALSE	NM_005064	NM_005064	6368	CCL23	chemokine (C-C motif) ligand 23	Hs.169191	ENST00000293280	ref|NM_005064|ref|NM_145898|ens|ENST00000293280|gb|U58913	chr17:34340165-34340106	hs|17q12	Homo sapiens chemokine (C-C motif) ligand 23 (CCL23), transcript variant CKbeta8-1, mRNA [NM_005064]	GO:0005576(extracellular region)|GO:0005615(extracellular space)|GO:0006874(cellular calcium ion homeostasis)|GO:0006935(chemotaxis)|GO:0006954(inflammatory response)|GO:0006955(immune response)|GO:0007165(signal transduction)|GO:0007186(G-protein coupled receptor protein signaling pathway)|GO:0007267(cell-cell signaling)|GO:0008009(chemokine activity)|GO:0008201(heparin binding)|GO:0008285(negat…	TTTTAAAGAAGCATTTATTCTTGTGTTCTGGATTTAGAGCAATTCATCTAATAAACAGTT
A_24_P120346	2.19e-24	5.74e-26	17.1669	48.76369	1.2405053	A_24_P120346	FALSE	NM_020202	NM_020202	56954	NIT2	nitrilase family, member 2	Hs.439152	ENST00000465368	ref|NM_020202|ens|ENST00000465368|ens|ENST00000394140|gb|AK225979	chr3:100074086-100074145	hs|3q12.2	Homo sapiens nitrilase family, member 2 (NIT2), mRNA [NM_020202]	GO:0003674(molecular_function)|GO:0005575(cellular_component)|GO:0005737(cytoplasm)|GO:0005739(mitochondrion)|GO:0005813(centrosome)|GO:0006807(nitrogen compound metabolic process)|GO:0008150(biological_process)|GO:0016810(hydrolase activity, acting on carbon-nitrogen (but not peptide) bonds)|GO:0050152(omega-amidase activity)	TATGCTGTGGAGATGAAAAAGCCCTAAAGTTTATGTTTCTAATGTGTCACAGAATAGGAC
A_33_P3280355	2.23e-24	5.86e-26	17.16025	48.7428	1.4098412	A_33_P3280355	FALSE									chrX:016492298-016492239	hs|Xp22.2			GCCCCATTCTCTTTCTACTTTTATAACAGGATATTGGATGTTGTGTATTGTGCTTTTTTG
A_23_P160631	2.38e-24	6.28e-26	17.13833	48.67399	1.2871374	A_23_P160631	FALSE	NM_005998	NM_005998	7203	CCT3	chaperonin containing TCP1, subunit 3 (gamma)	Hs.491494		ref|NM_005998|ref|NM_001008800|ref|NR_036564|ref|NR_036565	chr1:156280437-156280378	hs|1q22	Homo sapiens chaperonin containing TCP1, subunit 3 (gamma) (CCT3), transcript variant 1, mRNA [NM_005998]	GO:0000166(nucleotide binding)|GO:0005515(protein binding)|GO:0005524(ATP binding)|GO:0005737(cytoplasm)|GO:0005829(cytosol)|GO:0005856(cytoskeleton)|GO:0005886(plasma membrane)|GO:0006457(protein folding)|GO:0044267(cellular protein metabolic process)|GO:0051082(unfolded protein binding)|GO:0051084(de novo' posttranslational protein folding)	GTGAGACGGGTACTTTGGTGGACATGAAGGAACTGGGCATATGGGAGCCATTGGCTGTGA
A_23_P66608	2.47e-24	6.54e-26	17.12508	48.63237	1.9630537	A_23_P66608	FALSE	NM_021078	NM_021078	2648	KAT2A	K(lysine) acetyltransferase 2A	Hs.463045	ENST00000465682	ref|NM_021078|ens|ENST00000465682|ens|ENST00000225916|gb|AF029777	chr17:40265294-40265235	hs|17q21.2	Homo sapiens K(lysine) acetyltransferase 2A (KAT2A), mRNA [NM_021078]	GO:0001701(in utero embryonic development)|GO:0001756(somitogenesis)|GO:0001843(neural tube closure)|GO:0003682(chromatin binding)|GO:0003713(transcription coactivator activity)|GO:0004402(histone acetyltransferase activity)|GO:0005515(protein binding)|GO:0005634(nucleus)|GO:0005671(Ada2/Gcn5/Ada3 transcription activator complex)|GO:0006338(chromatin remodeling)|GO:0006357(regulation of transcrip…	CTTGAGTGATGGCTTCAGGGGTTGGAAGTTCAGCCCAAACTGAAGGGGGCCATGCCTTGT
A_23_P154447	2.47e-24	6.55e-26	17.12466	48.63103	1.6526099	A_23_P154447	FALSE	NM_015934	NM_015934	51602	NOP58	NOP58 ribonucleoprotein homolog (yeast)	Hs.471104	ENST00000478508	ref|NM_015934|ens|ENST00000478508|ens|ENST00000264279|gb|AK307396	chr2:203167727-203168114	hs|2q33.1	Homo sapiens NOP58 ribonucleoprotein homolog (yeast) (NOP58), mRNA [NM_015934]	GO:0005515(protein binding)|GO:0005634(nucleus)|GO:0005730(nucleolus)|GO:0005732(small nucleolar ribonucleoprotein complex)|GO:0005737(cytoplasm)|GO:0006364(rRNA processing)|GO:0006608(snRNP protein import into nucleus)|GO:0015030(Cajal body)|GO:0016049(cell growth)|GO:0030515(snoRNA binding)|GO:0031428(box C/D snoRNP complex)|GO:0070761(pre-snoRNP complex)	ATTAAGGAAGAACCACTTTCTGAGGAAGAACCATGTACCAGCACAGCAATTGCTAGTCCA
A_32_P186226	2.51e-24	6.65e-26	17.11979	48.61573	1.3628136	A_32_P186226	FALSE	NM_006391	NM_006391	10527	IPO7	importin 7	Hs.523470	ENST00000379719	ref|NM_006391|ens|ENST00000379719|gb|AK312885|gb|BC114929	chr11:9459671-9459730	hs|11p15.4	Homo sapiens importin 7 (IPO7), mRNA [NM_006391]	GO:0005083(small GTPase regulator activity)|GO:0005215(transporter activity)|GO:0005515(protein binding)|GO:0005625(soluble fraction)|GO:0005634(nucleus)|GO:0005643(nuclear pore)|GO:0005737(cytoplasm)|GO:0005794(Golgi apparatus)|GO:0006606(protein import into nucleus)|GO:0006810(transport)|GO:0006886(intracellular protein transport)|GO:0007165(signal transduction)|GO:0008536(Ran GTPase binding)|G…	TTGATATGGAACAGATACCCCAAGGTTTAAATCAGGTTTCTGGACAGATTTTGCCAGCTT
A_23_P11862	2.57e-24	6.83e-26	17.11145	48.58953	1.8504544	A_23_P11862	FALSE	NM_018186	NM_018186	55732	C1orf112	chromosome 1 open reading frame 112	Hs.443551	ENST00000498289	ref|NM_018186|ens|ENST00000498289|ens|ENST00000286031|ens|ENST00000359326	chr1:169822110-169822169	hs|1q24.2	Homo sapiens chromosome 1 open reading frame 112 (C1orf112), mRNA [NM_018186]		CATACATACTCTAGGGTGAAACTTATCACTAGGCAGAACTGGGTTTGATGCTTTGTCAAC
A_23_P13914	2.57e-24	6.85e-26	17.1106	48.58684	1.3394713	A_23_P13914	FALSE	NM_032656	NM_032656	57647	DHX37	DEAH (Asp-Glu-Ala-His) box polypeptide 37	Hs.107382	ENST00000308736	ref|NM_032656|ens|ENST00000308736|ens|ENST00000539298|ens|ENST00000542400	chr12:125431661-125431602	hs|12q24.31	Homo sapiens DEAH (Asp-Glu-Ala-His) box polypeptide 37 (DHX37), mRNA [NM_032656]	GO:0000166(nucleotide binding)|GO:0003676(nucleic acid binding)|GO:0004386(helicase activity)|GO:0005524(ATP binding)|GO:0008026(ATP-dependent helicase activity)|GO:0016787(hydrolase activity)	CGACTATTATGTTGGCCTTGAACGGGGACTGCAGAGCCCTCAGTTTGTCTCCCTTGTTCC
A_33_P3415191	2.60e-24	6.97e-26	-17.10517	48.56976	-1.9003138	A_33_P3415191	FALSE	NM_005603	NM_005603	5205	ATP8B1	ATPase, aminophospholipid transporter, class I, type 8B, member 1	Hs.216623	ENST00000536015	ref|NM_005603|ens|ENST00000536015|ens|ENST00000283684|tc|THC2532933	chr18:55313842-55313783	hs|18q21.31	Homo sapiens ATPase, aminophospholipid transporter, class I, type 8B, member 1 (ATP8B1), mRNA [NM_005603]	GO:0000166(nucleotide binding)|GO:0000287(magnesium ion binding)|GO:0004012(phospholipid-translocating ATPase activity)|GO:0005515(protein binding)|GO:0005524(ATP binding)|GO:0005624(membrane fraction)|GO:0005783(endoplasmic reticulum)|GO:0005886(plasma membrane)|GO:0005887(integral to plasma membrane)|GO:0006200(ATP catabolic process)|GO:0006812(cation transport)|GO:0008206(bile acid metabolic p…	GGGAAAGATTGACAATGCAAATGTGTCAAAGACATACTGTTGGGTGCAATATTAACAATT
A_23_P385206	2.63e-24	7.06e-26	-17.10089	48.55629	-1.3218022	A_23_P385206	FALSE	NM_177424	NM_177424	23673	STX12	syntaxin 12	Hs.523855	ENST00000373943	ref|NM_177424|ens|ENST00000373943|gb|BC046999|gb|AL035306	chr1:28150636-28150695	hs|1p35.3	Homo sapiens syntaxin 12 (STX12), mRNA [NM_177424]	GO:0005484(SNAP receptor activity)|GO:0005515(protein binding)|GO:0005794(Golgi apparatus)|GO:0006886(intracellular protein transport)|GO:0016020(membrane)|GO:0016021(integral to membrane)|GO:0016192(vesicle-mediated transport)|GO:0033344(cholesterol efflux)|GO:0045121(membrane raft)|GO:0045335(phagocytic vesicle)|GO:0050821(protein stabilization)	GCACAGTGGCCCAAAGAGCAGCTTCAGAGATAATTCCTTGGTTCTATGATCCCTGTTTAA
A_33_P3262191	2.65e-24	7.14e-26	17.09745	48.54549	5.8321343	A_33_P3262191	FALSE	NM_014427	NM_014427	27132	CPNE7	copine VII	Hs.461775	ENST00000268720	ref|NM_014427|ref|NM_153636|ens|ENST00000268720|ens|ENST00000319518	chr16:89663594-89663653	hs|16q24.3	Homo sapiens copine VII (CPNE7), transcript variant 2, mRNA [NM_014427]	GO:0005215(transporter activity)|GO:0006629(lipid metabolic process)|GO:0006810(transport)	CTGGCCTGTGGGTTCTGCCGGTGGGGCTTCAGGAGTAATAAAGTGTCACCCTATCCTTGT
A_33_P3213432	2.70e-24	7.28e-26	17.09139	48.52641	1.2112834	A_33_P3213432	FALSE	NM_031905	NM_031905	83787	ARMC10	armadillo repeat containing 10	Hs.287412		ref|NM_031905|ref|NM_001161009|ref|NM_001161010|ref|NM_001161011	chr7:102738941-102739000	hs|7q22.1	Homo sapiens armadillo repeat containing 10 (ARMC10), transcript variant A, mRNA [NM_031905]	GO:0005488(binding)|GO:0005739(mitochondrion)|GO:0005783(endoplasmic reticulum)|GO:0005789(endoplasmic reticulum membrane)|GO:0016020(membrane)|GO:0016021(integral to membrane)|GO:0040008(regulation of growth)	GTTGATCACCATGATGCAGAGGTGAAGGAAAAGGTTGTAACAATAATACCCAAAATCTGA
A_33_P3209351	2.70e-24	7.31e-26	17.09005	48.5222	1.6608729	A_33_P3209351	FALSE	NM_013417	NM_013417	3376	IARS	isoleucyl-tRNA synthetase	Hs.445403	ENST00000375627	ref|NM_013417|ref|NM_002161|ens|ENST00000375627|ens|ENST00000375660	chr9:94991342-94991283	hs|9q22.31	Homo sapiens isoleucyl-tRNA synthetase (IARS), transcript variant long, mRNA [NM_013417]	GO:0000166(nucleotide binding)|GO:0004812(aminoacyl-tRNA ligase activity)|GO:0004822(isoleucine-tRNA ligase activity)|GO:0005515(protein binding)|GO:0005524(ATP binding)|GO:0005625(soluble fraction)|GO:0005634(nucleus)|GO:0005730(nucleolus)|GO:0005737(cytoplasm)|GO:0005829(cytosol)|GO:0006418(tRNA aminoacylation for protein translation)|GO:0006428(isoleucyl-tRNA aminoacylation)|GO:0010467(gene ex…	TTGTCACTAGCATTTTTGGTGTGAAAAATACAGAGCTGGCTGTCTTCCATGATGAAACAG
A_33_P3301040	3.03e-24	8.21e-26	-17.05296	48.40541	-2.8313128	A_33_P3301040	FALSE	NM_007072	NM_007072	11148	HHLA2	HERV-H LTR-associating 2	Hs.252351	ENST00000357759	ref|NM_007072|ens|ENST00000357759|ens|ENST00000489514|ens|ENST00000467761	chr3:108081231-108081290	hs|3q13.13	Homo sapiens HERV-H LTR-associating 2 (HHLA2), mRNA [NM_007072]	GO:0003674(molecular_function)|GO:0005575(cellular_component)|GO:0008150(biological_process)|GO:0016020(membrane)|GO:0016021(integral to membrane)	TTTTGGTGCCCTCTGCGATTTTGGCAGCTTTTCTGCTGATTTGGAGCGTAAAATGTTGCA
A_33_P3244951	3.04e-24	8.26e-26	-17.05119	48.39981	-1.4867261	A_33_P3244951	FALSE	NM_001243137	NM_001243137	5151	PDE8A	phosphodiesterase 8A	Hs.9333	ENST00000394553	ref|NM_001243137|ref|NM_002605|ref|NM_173454|ens|ENST00000394553	chr15:85682198-85682257	hs|15q25.3	Homo sapiens phosphodiesterase 8A (PDE8A), transcript variant 3, mRNA [NM_001243137]	GO:0000156(two-component response regulator activity)|GO:0004114(3',5'-cyclic-nucleotide phosphodiesterase activity)|GO:0004115(3',5'-cyclic-AMP phosphodiesterase activity)|GO:0005575(cellular_component)|GO:0005829(cytosol)|GO:0006355(regulation of transcription, DNA-dependent)|GO:0008081(phosphoric diester hydrolase activity)|GO:0009187(cyclic nucleotide metabolic process)|GO:0016787(hydrolase a…	GGAATCTTTGATGCCAGAAATTTATAAAGAGGTTCTGTATCTTCACACCTTGAATAAGCA
A_23_P382835	3.05e-24	8.30e-26	-17.04975	48.39528	-2.5800421	A_23_P382835	FALSE	NM_002563	NM_002563	5028	P2RY1	purinergic receptor P2Y, G-protein coupled, 1	Hs.654526	ENST00000305097	ref|NM_002563|ens|ENST00000305097|gb|U42030|tc|THC2474618	chr3:152555738-152555797	hs|3q25.2	Homo sapiens purinergic receptor P2Y, G-protein coupled, 1 (P2RY1), mRNA [NM_002563]	GO:0004871(signal transducer activity)|GO:0004872(receptor activity)|GO:0004930(G-protein coupled receptor activity)|GO:0005524(ATP binding)|GO:0005739(mitochondrion)|GO:0005886(plasma membrane)|GO:0005887(integral to plasma membrane)|GO:0007166(cell surface receptor linked signaling pathway)|GO:0007193(inhibition of adenylate cyclase activity by G-protein signaling pathway)|GO:0007200(activation…	GTGGGCAGAAGACATTTTAGAATGAGGGCTTTAGTTTAAATTAAAGTCATGGTGGAGAAG
A_24_P248053	3.10e-24	8.46e-26	17.04361	48.37593	2.1108261	A_24_P248053	FALSE	NM_052963	NM_052963	116447	TOP1MT	topoisomerase (DNA) I, mitochondrial	Hs.528574	ENST00000517857	ref|NM_052963|ens|ENST00000517857|ens|ENST00000329245|gb|AK311647	chr8:144391634-144391575	hs|8q24.3	Homo sapiens topoisomerase (DNA) I, mitochondrial (TOP1MT), nuclear gene encoding mitochondrial protein, mRNA [NM_052963]	GO:0000166(nucleotide binding)|GO:0003917(DNA topoisomerase type I activity)|GO:0003918(DNA topoisomerase (ATP-hydrolyzing) activity)|GO:0005524(ATP binding)|GO:0005694(chromosome)|GO:0005739(mitochondrion)|GO:0006265(DNA topological change)|GO:0031490(chromatin DNA binding)|GO:0042645(mitochondrial nucleoid)	GCAGGAGAAGACTTTGAATTCTAACGACGAGCCGTGTTGAAACTTCTTTTGTATGTGTGT
A_23_P57306	3.28e-24	8.98e-26	17.02451	48.31569	2.1012208	A_23_P57306	FALSE	NM_005441	NM_005441	8208	CHAF1B	chromatin assembly factor 1, subunit B (p60)	Hs.75238	ENST00000314103	ref|NM_005441|ens|ENST00000314103|gb|U20980|gb|AK092781	chr21:37788958-37789017	hs|21q22.12	Homo sapiens chromatin assembly factor 1, subunit B (p60) (CHAF1B), mRNA [NM_005441]	GO:0003682(chromatin binding)|GO:0005515(protein binding)|GO:0005634(nucleus)|GO:0005654(nucleoplasm)|GO:0005678(chromatin assembly complex)|GO:0005730(nucleolus)|GO:0005737(cytoplasm)|GO:0005813(centrosome)|GO:0005829(cytosol)|GO:0006260(DNA replication)|GO:0006281(DNA repair)|GO:0006335(DNA replication-dependent nucleosome assembly)|GO:0006355(regulation of transcription, DNA-dependent)|GO:0006…	CCTGGCATCCTCGTGAAAGTGCACACACTTCATGGAGGGACTCCTTTTCAATAAGAATTA
A_23_P309261	3.35e-24	9.19e-26	-17.01713	48.29241	-1.6835996	A_23_P309261	FALSE	NM_005751	NM_005751	10142	AKAP9	A kinase (PRKA) anchor protein (yotiao) 9	Hs.651221	ENST00000487258	ref|NM_005751|ref|NM_147185|ens|ENST00000487258|ens|ENST00000359028	chr7:91739783-91739842	hs|7q21.2	Homo sapiens A kinase (PRKA) anchor protein (yotiao) 9 (AKAP9), transcript variant 2, mRNA [NM_005751]	GO:0000086(G2/M transition of mitotic cell cycle)|GO:0000278(mitotic cell cycle)|GO:0005102(receptor binding)|GO:0005515(protein binding)|GO:0005737(cytoplasm)|GO:0005794(Golgi apparatus)|GO:0005813(centrosome)|GO:0005829(cytosol)|GO:0005856(cytoskeleton)|GO:0006810(transport)|GO:0007165(signal transduction)|GO:0007268(synaptic transmission)|GO:0016301(kinase activity)	ACTGCTGAATGTGTAGCTCGAGGTGTCCTGCACTTTTCTTATAAGGCTACTGAAGTTACA
A_23_P41327	3.42e-24	9.41e-26	17.00964	48.26876	2.0059554	A_23_P41327	FALSE	NM_017816	NM_017816	55646	LYAR	Ly1 antibody reactive homolog (mouse)	Hs.425427	ENST00000452476	ref|NM_017816|ref|NM_001145725|ens|ENST00000452476|ens|ENST00000343470	chr4:4270336-4270277	hs|4p16.3	Homo sapiens Ly1 antibody reactive homolog (mouse) (LYAR), transcript variant 1, mRNA [NM_017816]	GO:0005634(nucleus)|GO:0005730(nucleolus)|GO:0046872(metal ion binding)	TCAACTGGAAGGGAACTATTAAAGCAATTCTGAAACAGGCCCCAGACAATGAAATAACCA
A_33_P3277614	3.44e-24	9.48e-26	17.00746	48.26191	1.0091477	A_33_P3277614	FALSE	NM_013341	NM_013341	29789	OLA1	Obg-like ATPase 1	Hs.157351	ENST00000344357	ref|NM_013341|ref|NM_001011708|ens|ENST00000344357|ens|ENST00000428402	chr2:174939813-174939754	hs|2q31.1	Homo sapiens Obg-like ATPase 1 (OLA1), transcript variant 1, mRNA [NM_013341]	GO:0000166(nucleotide binding)|GO:0005524(ATP binding)|GO:0005525(GTP binding)|GO:0005622(intracellular)|GO:0005737(cytoplasm)|GO:0006200(ATP catabolic process)|GO:0016787(hydrolase activity)	CTCCTTTTTGAATCTACAGATAATGCATGTTTTACAGTACTCCAGATGTCTACACTCAAT
A_23_P135990	3.47e-24	9.60e-26	-17.00355	48.24956	-2.6985644	A_23_P135990	FALSE	NM_005630	NM_005630	6578	SLCO2A1	solute carrier organic anion transporter family, member 2A1	Hs.518270	ENST00000310926	ref|NM_005630|ens|ENST00000310926|gb|U70867|gb|BC041140	chr3:133651840-133651781	hs|3q22.1	Homo sapiens solute carrier organic anion transporter family, member 2A1 (SLCO2A1), mRNA [NM_005630]	GO:0005215(transporter activity)|GO:0005319(lipid transporter activity)|GO:0005624(membrane fraction)|GO:0005886(plasma membrane)|GO:0005887(integral to plasma membrane)|GO:0006869(lipid transport)|GO:0015132(prostaglandin transmembrane transporter activity)|GO:0043252(sodium-independent organic anion transport)|GO:0055085(transmembrane transport)	TGTTACAGACAAGCTTATTTCCAAAGCCACCTCATTTCCAAACATCTCACTCAGGAAGGG
A_33_P3408450	3.49e-24	9.66e-26	-17.0015	48.24309	-2.6920601	A_33_P3408450	FALSE	NM_001146683	NM_001146683	643382	C14orf176	chromosome 14 open reading frame 176	Hs.540107	ENST00000418511	ref|NM_001146683|ens|ENST00000418511	chr14:21571784-21571843	hs|14q11.2	Homo sapiens chromosome 14 open reading frame 176 (C14orf176), mRNA [NM_001146683]	GO:0016020(membrane)|GO:0016021(integral to membrane)	TTCGATCCATCTCCTTTCTACTGTAGCGGAGACTACAAGTCCCAGGATGCCCCGCTAGCC
A_23_P78248	3.50e-24	9.71e-26	16.99969	48.23736	7.6216761	A_23_P78248	FALSE	NM_015515	NM_015515	25984	KRT23	keratin 23 (histone deacetylase inducible)	Hs.9029	ENST00000436344	ref|NM_015515|ens|ENST00000436344|ens|ENST00000462312|ens|ENST00000209718	chr17:39079021-39078962	hs|17q21.2	Homo sapiens keratin 23 (histone deacetylase inducible) (KRT23), mRNA [NM_015515]	GO:0005198(structural molecule activity)|GO:0005882(intermediate filament)	TTTCCTACTGCAGCCTTCAGATTCTCATCATTTTGCATCTATTTTGTAGCCAATAAAACT
A_23_P376661	3.51e-24	9.78e-26	-16.99765	48.23092	-1.0389451	A_23_P376661	FALSE	NM_005600	NM_005600	4817	NIT1	nitrilase 1	Hs.599361	ENST00000492411	ref|NM_005600|ref|NM_001185093|ref|NM_001185094|ens|ENST00000492411	chr1:161089963-161090022	hs|1q23.3	Homo sapiens nitrilase 1 (NIT1), transcript variant 1, mRNA [NM_005600]	GO:0000257(nitrilase activity)|GO:0005737(cytoplasm)|GO:0005739(mitochondrion)|GO:0006807(nitrogen compound metabolic process)|GO:0008150(biological_process)|GO:0016810(hydrolase activity, acting on carbon-nitrogen (but not peptide) bonds)	GCAGAGATACTTACCTATCCTTCAGCTTTTGGATCCATTACAGGCCCAGCCCACTGGGAG
A_21_P0009298	3.56e-24	9.94e-26	-16.99253	48.21476	-2.1293952	A_21_P0009298	FALSE	NR_036581	NR_036581		LOC100289255	uncharacterized LOC100289255	Hs.306721	ENST00000379770	ref|NR_036581|ens|ENST00000379770|gb|BC063383|gb|BC015790	chr17:10698291-10698232	hs|17p13.1	Homo sapiens uncharacterized LOC100289255 (LOC100289255), non-coding RNA [NR_036581]		CTTTCATGGTATGAGGTGGTTACCTAAATAAAGAAGGAGATTTGGCCTTTGTTTTTATGT
A_33_P3344451	3.59e-24	1.01e-25	16.98886	48.20315	1.2565065	A_33_P3344451	FALSE	NM_032366	NM_032366	84326	C16orf13	chromosome 16 open reading frame 13	Hs.239500		ref|NM_032366|ref|NM_001040160|ref|NM_001040165|ref|NM_001040162	chr16:684643-684584	hs|16p13.3	Homo sapiens chromosome 16 open reading frame 13 (C16orf13), transcript variant 1, mRNA [NM_032366]		TGGACATGCCAGCCAACAACAAATGCCTGATCTTCCGGAAAAACTAAGCCCCTCCTTCAC
A_23_P151895	3.62e-24	1.01e-25	-16.98618	48.19469	-4.3228482	A_23_P151895	FALSE	NM_003613	NM_003613	8483	CILP	cartilage intermediate layer protein, nucleotide pyrophosphohydrolase	Hs.442180	ENST00000261883	ref|NM_003613|ens|ENST00000261883|gb|AF035408|gb|BC035776	chr15:65488673-65488614	hs|15q22.31	Homo sapiens cartilage intermediate layer protein, nucleotide pyrophosphohydrolase (CILP), mRNA [NM_003613]	GO:0004035(alkaline phosphatase activity)|GO:0004551(nucleotide diphosphatase activity)|GO:0005576(extracellular region)|GO:0005578(proteinaceous extracellular matrix)|GO:0005615(extracellular space)|GO:0043569(negative regulation of insulin-like growth factor receptor signaling pathway)|GO:0044420(extracellular matrix part)	CACAGGACATAGGCAAGCCTTGATCATAGTTCATACATATAAATGGTGGTGAAATAAAGA
A_24_P21410	3.66e-24	1.03e-25	16.98124	48.17907	1.8206028	A_24_P21410	FALSE	NM_022917	NM_022917	65083	NOL6	nucleolar protein family 6 (RNA-associated)	Hs.493709	ENST00000297990	ref|NM_022917|ref|NM_139235|ens|ENST00000297990|ens|ENST00000379471	chr9:33462012-33461953	hs|9p13.3	Homo sapiens nucleolar protein family 6 (RNA-associated) (NOL6), transcript variant alpha, mRNA [NM_022917]	GO:0000794(condensed nuclear chromosome)|GO:0003723(RNA binding)|GO:0005634(nucleus)|GO:0005694(chromosome)|GO:0005730(nucleolus)|GO:0006364(rRNA processing)	TAGTCACCCAATCTTGGAGAGGTGCAAAAAGCACTGGGGGCTACCCGTTAGCTGCATCTG
A_21_P0002658	3.67e-24	1.03e-25	-16.98016	48.17568	-1.4484875	A_21_P0002658	FALSE	NR_037631	NR_037631		LOC100288911	uncharacterized LOC100288911			ref|NR_037631|gb|AF075027|tc|THC2695149|tc|THC2638344	chr2:36581956-36581897	hs|2p22.3	Homo sapiens uncharacterized LOC100288911 (LOC100288911), non-coding RNA [NR_037631]		CAAAAGTGGTGGGTTTTCATTGTCTTCACTGATTGTCAATGCATTAATAAAGAAGATGTG
A_33_P3376214	3.77e-24	1.06e-25	-16.97073	48.14587	-2.8161153	A_33_P3376214	FALSE	NM_001144829	NM_001144829	2330	FMO5	flavin containing monooxygenase 5	Hs.642706	ENST00000441068	ref|NM_001144829|ens|ENST00000441068|gb|AK225739|tc|THC2655612	chr1:146656056-146655997	hs|1q21.1	Homo sapiens flavin containing monooxygenase 5 (FMO5), transcript variant 2, mRNA [NM_001144829]	GO:0004497(monooxygenase activity)|GO:0004499(flavin-containing monooxygenase activity)|GO:0005783(endoplasmic reticulum)|GO:0005792(microsome)|GO:0008150(biological_process)|GO:0016020(membrane)|GO:0016021(integral to membrane)|GO:0031227(intrinsic to endoplasmic reticulum membrane)|GO:0050660(flavin adenine dinucleotide binding)|GO:0050661(NADP binding)|GO:0055114(oxidation-reduction process)	GTAGTATCCTGGATGGACTCCTGCAACAGAAAAAGAACTTTAAGTAAAAATTAAGGGAAT
A_24_P241276	3.80e-24	1.08e-25	16.96678	48.13337	1.4813457	A_24_P241276	FALSE	NM_181503	NM_181503	11340	EXOSC8	exosome component 8	Hs.294041	ENST00000379809	ref|NM_181503|ens|ENST00000379809|ens|ENST00000490537|ens|ENST00000389704	chr13:37583331-37583390	hs|13q13.3	Homo sapiens exosome component 8 (EXOSC8), mRNA [NM_181503]	GO:0000178(exosome (RNase complex))|GO:0000288(nuclear-transcribed mRNA catabolic process, deadenylation-dependent decay)|GO:0003723(RNA binding)|GO:0004532(exoribonuclease activity)|GO:0005515(protein binding)|GO:0005634(nucleus)|GO:0005730(nucleolus)|GO:0005737(cytoplasm)|GO:0005829(cytosol)|GO:0006364(rRNA processing)|GO:0006396(RNA processing)|GO:0008150(biological_process)|GO:0016070(RNA met…	GCTAACTGGAGCTAAACTTCAGGACTGTATGAGCCGAGCAGTTACAAGACACAAAGAAGT
A_23_P41888	3.80e-24	1.08e-25	-16.96637	48.13208	-1.745005	A_23_P41888	FALSE	NM_153373	NM_153373	85007	AGXT2L2	alanine-glyoxylate aminotransferase 2-like 2	Hs.248746	ENST00000510991	ref|NM_153373|ens|ENST00000510991|ens|ENST00000494126|ens|ENST00000493197	chr5:177638915-177635882	hs|5q35.3	Homo sapiens alanine-glyoxylate aminotransferase 2-like 2 (AGXT2L2), mRNA [NM_153373]	GO:0005739(mitochondrion)|GO:0008483(transaminase activity)|GO:0016740(transferase activity)|GO:0030170(pyridoxal phosphate binding)	CCTGCTCTGCCTAAGTGTACTCCAGAAGAAACTCATCTCATCCAAATACACGCTATTGAG
A_33_P3248664	3.93e-24	1.12e-25	16.9557	48.09832	1.6786133	A_33_P3248664	FALSE	NM_006295	NM_006295	7407	VARS	valyl-tRNA synthetase	Hs.520026	ENST00000547497	ref|NM_006295|ens|ENST00000547497|ens|ENST00000547934|ens|ENST00000552976	chr6:31745412-31745353	hs|6p21.33	Homo sapiens valyl-tRNA synthetase (VARS), nuclear gene encoding mitochondrial protein, mRNA [NM_006295]	GO:0000166(nucleotide binding)|GO:0004832(valine-tRNA ligase activity)|GO:0005524(ATP binding)|GO:0005622(intracellular)|GO:0005737(cytoplasm)|GO:0005739(mitochondrion)|GO:0005829(cytosol)|GO:0006414(translational elongation)|GO:0006418(tRNA aminoacylation for protein translation)|GO:0006438(valyl-tRNA aminoacylation)|GO:0010467(gene expression)|GO:0016874(ligase activity)	AAGGTGGATGAGGCCATCGCCCTATTCCAGAAGATGCTGTGATCCACCACCCAGCTTCAC
A_23_P49060	3.93e-24	1.12e-25	-16.95441	48.09425	-1.4665551	A_23_P49060	FALSE	NM_181642	NM_181642	6692	SPINT1	serine peptidase inhibitor, Kunitz type 1	Hs.233950	ENST00000431806	ref|NM_181642|ref|NM_003710|ref|NM_001032367|ens|ENST00000431806	chr15:41149316-41149375	hs|15q15.1	Homo sapiens serine peptidase inhibitor, Kunitz type 1 (SPINT1), transcript variant 1, mRNA [NM_181642]	GO:0001892(embryonic placenta development)|GO:0004867(serine-type endopeptidase inhibitor activity)|GO:0005576(extracellular region)|GO:0005624(membrane fraction)|GO:0030198(extracellular matrix organization)|GO:0030414(peptidase inhibitor activity)|GO:0060670(branching involved in embryonic placenta morphogenesis)|GO:0060674(placenta blood vessel development)	GAGAAGTCTCAGCTAAGCTCACGTCCTGAGAAAGCTCAAAGGTTTGGAAGGAGCAGAAAA
A_33_P3320718	4.04e-24	1.15e-25	16.94517	48.06502	1.7044616	A_33_P3320718	FALSE		AK293046				Hs.239500		gb|AK293046|gb|AK057077|gb|BC047118|tc|THC2646754	chr16:685057-684998	hs|16p13.3	Homo sapiens cDNA FLJ78176 complete cds. [AK293046]		GGTGCCCTTTCATTCTCCAAACCCCAGCCTGCAAGTCTGTCCCAGGCTCTCTGGGAAATA
A_23_P143817	4.05e-24	1.16e-25	-16.94388	48.06093	-2.6077519	A_23_P143817	FALSE	NM_053025	NM_053025	4638	MYLK	myosin light chain kinase	Hs.477375		ref|NM_053025|ref|NM_053027|ref|NM_053026|ref|NM_053028	chr3:123333133-123333074	hs|3q21.1	Homo sapiens myosin light chain kinase (MYLK), transcript variant 1, mRNA [NM_053025]	GO:0000166(nucleotide binding)|GO:0001725(stress fiber)|GO:0003779(actin binding)|GO:0004687(myosin light chain kinase activity)|GO:0005515(protein binding)|GO:0005516(calmodulin binding)|GO:0005524(ATP binding)|GO:0005737(cytoplasm)|GO:0005829(cytosol)|GO:0006468(protein phosphorylation)|GO:0006936(muscle contraction)|GO:0006939(smooth muscle contraction)|GO:0014820(tonic smooth muscle contracti…	TCCAGATAGACTACGATGAGGACGGGAACTGCTCTTTAATTATTAGTGATGTTTGCGGGG
A_33_P3269678	4.05e-24	1.16e-25	16.94297	48.05806	2.3732305	A_33_P3269678	FALSE	NR_015395	NR_015395	541471	LOC541471	uncharacterized LOC541471			ref|NR_015395|tc|THC2609308|tc|THC2664840	chr2:112124646-112124587	hs|2q13	Homo sapiens uncharacterized LOC541471 (LOC541471), transcript variant 1, non-coding RNA [NR_015395]		AAATCTTCAATACATCCTGTCCCCCTAAAACGGCATCTGGGTCTTTTGAGGGTTAAAAAA
A_33_P3348494	4.05e-24	1.16e-25	16.9423	48.05594	1.4118944	A_33_P3348494	FALSE	NM_001127202	NM_001127202	55795	PCID2	PCI domain containing 2	Hs.508769	ENST00000246506	ref|NM_001127202|ref|NM_001127203|ref|NM_018386|ens|ENST00000246506	chr13:113831995-113831936	hs|13q34	Homo sapiens PCI domain containing 2 (PCID2), transcript variant 1, mRNA [NM_001127202]	GO:0005575(cellular_component)|GO:0043066(negative regulation of apoptosis)|GO:0043488(regulation of mRNA stability)|GO:0045893(positive regulation of transcription, DNA-dependent)|GO:0048536(spleen development)|GO:0090267(positive regulation of mitotic cell cycle spindle assembly checkpoint)|GO:2000117(negative regulation of cysteine-type endopeptidase activity)	CTTGCCTGTATGGATGCTCCTCAATTTATGATAGGGTTACATCCCAATAAACTTATTTTA
A_33_P3321711	4.10e-24	1.18e-25	16.93754	48.04086	2.1253639	A_33_P3321711	FALSE	NM_006809	NM_006809	10953	TOMM34	translocase of outer mitochondrial membrane 34	Hs.517066	ENST00000372813	ref|NM_006809|ens|ENST00000372813|gb|AB085681|gb|BC007423	chr20:43570831-43570772	hs|20q13.12	Homo sapiens translocase of outer mitochondrial membrane 34 (TOMM34), nuclear gene encoding mitochondrial protein, mRNA [NM_006809]	GO:0005048(signal sequence binding)|GO:0005488(binding)|GO:0005737(cytoplasm)|GO:0005739(mitochondrion)|GO:0005741(mitochondrial outer membrane)|GO:0006626(protein targeting to mitochondrion)|GO:0016020(membrane)|GO:0016021(integral to membrane)|GO:0031072(heat shock protein binding)	TTTCAGCTTTGCACCTGGAACTCTGTAGTAATAATAAAAGTTATTGCTTATTGGGCATTC
A_23_P68087	4.11e-24	1.19e-25	16936	48.03599	1.2059332	A_23_P68087	FALSE	NM_004044	NM_004044	471	ATIC	5-aminoimidazole-4-carboxamide ribonucleotide formyltransferase/IMP cyclohydrolase	Hs.90280	ENST00000479093	ref|NM_004044|ens|ENST00000479093|ens|ENST00000478734|ens|ENST00000236959	chr2:216213877-216213936	hs|2q35	Homo sapiens 5-aminoimidazole-4-carboxamide ribonucleotide formyltransferase/IMP cyclohydrolase (ATIC), mRNA [NM_004044]	GO:0003937(IMP cyclohydrolase activity)|GO:0004643(phosphoribosylaminoimidazolecarboxamide formyltransferase activity)|GO:0005739(mitochondrion)|GO:0005829(cytosol)|GO:0006139(nucleobase, nucleoside, nucleotide and nucleic acid metabolic process)|GO:0006144(purine base metabolic process)|GO:0006164(purine nucleotide biosynthetic process)|GO:0009168(purine ribonucleoside monophosphate biosynthetic…	GCAGAGAAGAAGGAATGGGTTGAGAAACTGACTGAAGTTTCTATCAGCTCTGATGCCTTC
A_24_P294832	4.14e-24	1.20e-25	-16.93271	48.02557	-1.6479545	A_24_P294832	FALSE	NM_003463	NM_003463	7803	PTP4A1	protein tyrosine phosphatase type IVA, member 1	Hs.227777	ENST00000370651	ref|NM_003463|ens|ENST00000370651|gb|AJ420505|gb|CR749458	chr6:64292789-64292848	hs|6q12	Homo sapiens protein tyrosine phosphatase type IVA, member 1 (PTP4A1), mRNA [NM_003463]	GO:0004725(protein tyrosine phosphatase activity)|GO:0005634(nucleus)|GO:0005737(cytoplasm)|GO:0005769(early endosome)|GO:0005783(endoplasmic reticulum)|GO:0005819(spindle)|GO:0005856(cytoskeleton)|GO:0005886(plasma membrane)|GO:0007049(cell cycle)|GO:0007275(multicellular organismal development)|GO:0009898(internal side of plasma membrane)|GO:0016787(hydrolase activity)|GO:0030335(positive regul…	AGCCCAGGCATGCAGTCACATTTAATCACATCCCCCTTCTAGAGTGCTTCAAAATGATGT
A_23_P202496	4.15e-24	1.20e-25	16.9318	48.02272	1.7778518	A_23_P202496	FALSE	NM_022451	NM_022451	64318	NOC3L	nucleolar complex associated 3 homolog (S. cerevisiae)	Hs.74899	ENST00000371350	ref|NM_022451|ens|ENST00000371350|ens|ENST00000371361|gb|AK022882	chr10:96093097-96093038	hs|10q23.33	Homo sapiens nucleolar complex associated 3 homolog (S. cerevisiae) (NOC3L), mRNA [NM_022451]	GO:0005488(binding)|GO:0005634(nucleus)|GO:0005730(nucleolus)|GO:0016607(nuclear speck)|GO:0045444(fat cell differentiation)	ACAGCTATTCCCATATTCTAGGAGTGGCCTAAGAAATGCGTGTTTCAGTGACTAGATTAT
A_33_P3387616	4.15e-24	1.21e-25	16.93117	48.02071	3.6978039	A_33_P3387616	FALSE	NM_052924	NM_052924	114822	RHPN1	rhophilin, Rho GTPase binding protein 1	Hs.521912	ENST00000289013	ref|NM_052924|ens|ENST00000289013|ens|ENST00000522335|gb|BC025767	chr8:144466330-144466389	hs|8q24.3	Homo sapiens rhophilin, Rho GTPase binding protein 1 (RHPN1), mRNA [NM_052924]	GO:0005622(intracellular)|GO:0007165(signal transduction)	CAAGGTCACGCAGGTCTCCCCAGCACGTGTTAATTTGGTTAATAAAACTGTGGATCAAGG
A_33_P3287922	4.36e-24	1.27e-25	16.91452	47.96799	1.4146213	A_33_P3287922	FALSE	NM_014657	NM_014657	9675	TTI1	TELO2 interacting protein 1	Hs.655481	ENST00000449821	ref|NM_014657|ens|ENST00000449821|ens|ENST00000373448|ens|ENST00000373447	chr20:36611548-36611489	hs|20q11.23	Homo sapiens Tel2 interacting protein 1 homolog (S. pombe) (TTI1), mRNA [NM_014657]	GO:0005488(binding)	AGGTCAGTTCCCCTCCATCTGCATACACCTCCCTGTCTTCAAATAATGAGATGGAACTAA
A_23_P23194	4.49e-24	1.31e-25	-16.90451	47.93626	-2.1037252	A_23_P23194	FALSE	NM_032409	NM_032409	65018	PINK1	PTEN induced putative kinase 1	Hs.389171	ENST00000492302	ref|NM_032409|ens|ENST00000492302|ens|ENST00000400490|ens|ENST00000321556	chr1:20977325-20977384	hs|1p36.12	Homo sapiens PTEN induced putative kinase 1 (PINK1), nuclear gene encoding mitochondrial protein, mRNA [NM_032409]	GO:0000166(nucleotide binding)|GO:0000287(magnesium ion binding)|GO:0000422(mitochondrion degradation)|GO:0004674(protein serine/threonine kinase activity)|GO:0005524(ATP binding)|GO:0005737(cytoplasm)|GO:0005739(mitochondrion)|GO:0005741(mitochondrial outer membrane)|GO:0005829(cytosol)|GO:0006468(protein phosphorylation)|GO:0006950(response to stress)|GO:0007243(intracellular protein kinase cas…	CAAATGGAAGAACTTGAGTGAGAGTTCAGTCTGCAGTCCTGTGCTCACAGACATCTGAAA
A_23_P349083	4.49e-24	1.32e-25	-16.90357	47.93328	-1.2348021	A_23_P349083	FALSE	NM_138782	NM_138782	115548	FCHO2	FCH domain only 2	Hs.165762	ENST00000341845	ref|NM_138782|ref|NM_001146032|ens|ENST00000341845|ens|ENST00000430046	chr5:72385939-72385998	hs|5q13.2	Homo sapiens FCH domain only 2 (FCHO2), transcript variant 1, mRNA [NM_138782]		GTGAAATGGTTAAACTTCTGCACTTTCTTAGTTACCACAGTCTTCATACCAAGTATTGGG
A_23_P156842	4.50e-24	1.32e-25	16.90222	47.92901	1.8501816	A_23_P156842	FALSE	NM_004280	NM_004280	9521	EEF1E1	eukaryotic translation elongation factor 1 epsilon 1	Hs.726163	ENST00000429723	ref|NM_004280|ref|NM_001135650|ens|ENST00000429723|ens|ENST00000397456	chr6:8097591-8097532	hs|6p24.3	Homo sapiens eukaryotic translation elongation factor 1 epsilon 1 (EEF1E1), transcript variant 1, mRNA [NM_004280]	GO:0005634(nucleus)|GO:0005730(nucleolus)|GO:0005737(cytoplasm)|GO:0005829(cytosol)|GO:0006418(tRNA aminoacylation for protein translation)|GO:0008285(negative regulation of cell proliferation)|GO:0010467(gene expression)|GO:0043065(positive regulation of apoptosis)|GO:0043517(positive regulation of DNA damage response, signal transduction by p53 class mediator)	AAGAAAAAGCAATCGTTCAGCAGTGGTTAGAATACAGGGTCACTCAAGTAGATGGGCACT
A_23_P73763	4.53e-24	1.33e-25	16.89952	47.92044	1.4471726	A_23_P73763	FALSE	NM_006014	NM_006014	8270	LAGE3	L antigen family, member 3	Hs.444619	ENST00000357360	ref|NM_006014|ens|ENST00000357360|gb|X92896|gb|BC019012	chrX:153706252-153706193	hs|Xq28	Homo sapiens L antigen family, member 3 (LAGE3), mRNA [NM_006014]	GO:0003674(molecular_function)|GO:0005575(cellular_component)|GO:0008150(biological_process)	ACTTTGCGTCTCCTTGTAGGCAGTGCGTCCATCCTTCCCTAGGGCAGGAATTCCCACAGT
A_24_P70183	4.59e-24	1.36e-25	-16.8945	47.90453	-3.1946767	A_24_P70183	FALSE	NM_001040113	NM_001040113	4629	MYH11	myosin, heavy chain 11, smooth muscle	Hs.460109		ref|NM_001040113|ref|NM_022844|ref|NM_001040114|ref|NM_002474	chr16:15797968-15797909	hs|16p13.11	Homo sapiens myosin, heavy chain 11, smooth muscle (MYH11), transcript variant SM2B, mRNA [NM_001040113]	GO:0000166(nucleotide binding)|GO:0003774(motor activity)|GO:0003779(actin binding)|GO:0005516(calmodulin binding)|GO:0005524(ATP binding)|GO:0005829(cytosol)|GO:0005859(muscle myosin complex)|GO:0006936(muscle contraction)|GO:0006939(smooth muscle contraction)|GO:0007411(axon guidance)|GO:0008307(structural constituent of muscle)|GO:0016459(myosin complex)|GO:0030241(skeletal muscle myosin thick…	GACCTCTTTCGTTCCTTCTAGAAGGTCTGGAGGACGTAGAGTTATTGAAAATGCAGATGG
A_23_P364625	4.71e-24	1.39e-25	-16.88591	47.8773	-3.0778171	A_23_P364625	FALSE	NM_022901	NM_022901	64922	LRRC19	leucine rich repeat containing 19	Hs.128071	ENST00000380055	ref|NM_022901|ens|ENST00000380055|gb|AK024955|gb|AK025070	chr9:26993777-26993718	hs|9p21.2	Homo sapiens leucine rich repeat containing 19 (LRRC19), mRNA [NM_022901]	GO:0016020(membrane)|GO:0016021(integral to membrane)	AATATGAGCTGATGGAGCTGGGCGCTAAATAAGGGTATAATATGCTACTTCTGTGTATGT
A_24_P319923	4.75e-24	1.41e-25	-16.88244	47.86629	-2.6045335	A_24_P319923	FALSE	NM_053025	NM_053025	4638	MYLK	myosin light chain kinase	Hs.477375		ref|NM_053025|ref|NM_053027|ref|NM_053026|ref|NM_053028	chr3:123331220-123331161	hs|3q21.1	Homo sapiens myosin light chain kinase (MYLK), transcript variant 1, mRNA [NM_053025]	GO:0000166(nucleotide binding)|GO:0001725(stress fiber)|GO:0003779(actin binding)|GO:0004687(myosin light chain kinase activity)|GO:0005515(protein binding)|GO:0005516(calmodulin binding)|GO:0005524(ATP binding)|GO:0005737(cytoplasm)|GO:0005829(cytosol)|GO:0006468(protein phosphorylation)|GO:0006936(muscle contraction)|GO:0006939(smooth muscle contraction)|GO:0014820(tonic smooth muscle contracti…	GGTAAATGAGAACACTACAACTGTAGTCAGCTCACAATTTTTAAATAAAGGATACCACAG
A_24_P301846	4.86e-24	1.44e-25	16.87444	47.8409	1.4317632	A_24_P301846	FALSE	NM_175085	NM_175085	2618	GART	phosphoribosylglycinamide formyltransferase, phosphoribosylglycinamide synthetase, phosphoribosylaminoimidazole synthetase	Hs.473648	ENST00000467575	ref|NM_175085|ens|ENST00000467575|ens|ENST00000361093|gb|BC093641	chr21:34897171-34897112	hs|21q22.11	Homo sapiens phosphoribosylglycinamide formyltransferase, phosphoribosylglycinamide synthetase, phosphoribosylaminoimidazole synthetase (GART), transcript variant 2, mRNA [NM_175085]	GO:0000166(nucleotide binding)|GO:0004637(phosphoribosylamine-glycine ligase activity)|GO:0004641(phosphoribosylformylglycinamidine cyclo-ligase activity)|GO:0004644(phosphoribosylglycinamide formyltransferase activity)|GO:0005524(ATP binding)|GO:0005737(cytoplasm)|GO:0005829(cytosol)|GO:0006144(purine base metabolic process)|GO:0006164(purine nucleotide biosynthetic process)|GO:0006189(de novo' …	GGAAGCCAAGAAAGGACTAGCTGCTATAAAGTTTGAGGGAGCAATTTATAGGAAAGACGT
A_23_P65022	5.00e-24	1.49e-25	-16.86451	47.8094	-2.1306415	A_23_P65022	FALSE	NM_000017	NM_000017	35	ACADS	acyl-CoA dehydrogenase, C-2 to C-3 short chain	Hs.507076	ENST00000242592	ref|NM_000017|ens|ENST00000242592|gb|AB527081|gb|DQ892184	chr12:121176685-121176968	hs|12q24.31	Homo sapiens acyl-CoA dehydrogenase, C-2 to C-3 short chain (ACADS), nuclear gene encoding mitochondrial protein, mRNA [NM_000017]	GO:0000062(fatty-acyl-CoA binding)|GO:0003995(acyl-CoA dehydrogenase activity)|GO:0004085(butyryl-CoA dehydrogenase activity)|GO:0005739(mitochondrion)|GO:0005759(mitochondrial matrix)|GO:0006631(fatty acid metabolic process)|GO:0006635(fatty acid beta-oxidation)|GO:0033539(fatty acid beta-oxidation using acyl-CoA dehydrogenase)|GO:0042594(response to starvation)|GO:0044255(cellular lipid metabol…	CATGCTGAAGGATAACAAGAAGCCTTTCATCAAGGAGGCAGCCATGGCCAAGCTGGCCGC
A_32_P9382	5.00e-24	1.49e-25	16.86423	47.8085	1.9508408	A_32_P9382	FALSE	NM_001071775	NM_001071775	440145	MZT1	mitotic spindle organizing protein 1	Hs.28465	ENST00000377818	ref|NM_001071775|ens|ENST00000377818|gb|AK025522|gb|BC047655	chr13:73282693-73282634	hs|13q21.33	Homo sapiens mitotic spindle organizing protein 1 (MZT1), mRNA [NM_001071775]	GO:0005515(protein binding)|GO:0005737(cytoplasm)|GO:0005813(centrosome)|GO:0005819(spindle)|GO:0005856(cytoskeleton)|GO:0008274(gamma-tubulin ring complex)|GO:0033566(gamma-tubulin complex localization)	AACAAAGCAGGAAAATATATTGAGAAGGGATCGTGTTTACAGAGGACTTCTTTAAAGTGT
A_32_P755542	5.39e-24	1.61e-25	16.83986	47.73113	1.2345045	A_32_P755542	FALSE	NM_138807	NM_138807	132001	TAMM41	TAM41, mitochondrial translocator assembly and maintenance protein, homolog (S. cerevisiae)	Hs.475472	ENST00000486090	ref|NM_138807|ens|ENST00000486090|ens|ENST00000457498|ens|ENST00000273037	chr3:11832001-11831942	hs|3p25.2	Homo sapiens TAM41, mitochondrial translocator assembly and maintenance protein, homolog (S. cerevisiae) (TAMM41), nuclear gene encoding mitochondrial protein, mRNA [NM_138807]	GO:0005739(mitochondrion)|GO:0015031(protein transport)|GO:0030150(protein import into mitochondrial matrix)|GO:0031314(extrinsic to mitochondrial inner membrane)	GGTGGCTGAGGAAAACATCCTGATTTTGCTTGCTTTTATATATGTTATGTGTAGATGAAT
A_23_P97265	5.48e-24	1.64e-25	16.83398	47.71244	1.4534004	A_23_P97265	FALSE	NM_182679	NM_182679	54865	GPATCH4	G patch domain containing 4	Hs.193832	ENST00000368232	ref|NM_182679|ref|NM_015590|ens|ENST00000368232|gb|AK293026	chr1:156564382-156564323	hs|1q23.1	Homo sapiens G patch domain containing 4 (GPATCH4), transcript variant 2, mRNA [NM_182679]	GO:0003676(nucleic acid binding)|GO:0005622(intracellular)	CATAAATTTAGGTCTATGGGCTAGATTTAGCCCACAGTTGCCAGTTTCTAGCGCTACCAA
A_23_P134650	5.60e-24	1.68e-25	16.82644	47.68848	1.3694968	A_23_P134650	FALSE	NM_015545	NM_015545	26024	PTCD1	pentatricopeptide repeat domain 1	Hs.632313	ENST00000438524	ref|NM_015545|ref|NM_001198879|ens|ENST00000438524|ens|ENST00000292478	chr7:99016854-99016795	hs|7q22.1	Homo sapiens pentatricopeptide repeat domain 1 (PTCD1), nuclear gene encoding mitochondrial protein, mRNA [NM_015545]		TCCCTCATGAAGGTAGAACCAGCTGCTGTTGACACCGAGGTTACATCTGTATGTCTATTT
A_23_P131899	5.80e-24	1.75e-25	-16.81454	47.65065	-3.1478033	A_23_P131899	FALSE	NM_080489	NM_080489	27111	SDCBP2	syndecan binding protein (syntenin) 2	Hs.657015		ref|NM_080489|ref|NM_001199784|ref|NM_015685|ref|NR_037661	chr20:1293097-1293038	hs|20p13	Homo sapiens syndecan binding protein (syntenin) 2 (SDCBP2), transcript variant 1, mRNA [NM_080489]	GO:0005622(intracellular)|GO:0005737(cytoplasm)|GO:0005886(plasma membrane)|GO:0007399(nervous system development)|GO:0008022(protein C-terminus binding)|GO:0035556(intracellular signal transduction)|GO:0042803(protein homodimerization activity)|GO:0046907(intracellular transport)|GO:0046982(protein heterodimerization activity)	GTGATCAAGAAGGGGAAGATTGTCTCTCTGGTCAAAGGGAGTTCTGCGGCCTGCAACGGG
A_32_P71447	5.90e-24	1.78e-25	16.80842	47.63119	2.1145356	A_32_P71447	FALSE	NM_015261	NM_015261	23310	NCAPD3	non-SMC condensin II complex, subunit D3	Hs.438550	ENST00000534548	ref|NM_015261|ens|ENST00000534548|ens|ENST00000534532|gb|D29954	chr11:134022687-134022628	hs|11q25	Homo sapiens non-SMC condensin II complex, subunit D3 (NCAPD3), mRNA [NM_015261]	GO:0000799(nuclear condensin complex)|GO:0005488(binding)|GO:0005634(nucleus)|GO:0007049(cell cycle)|GO:0007067(mitosis)|GO:0007076(mitotic chromosome condensation)|GO:0031618(nuclear centromeric heterochromatin)|GO:0035064(methylated histone residue binding)|GO:0051301(cell division)	ACCTTCTATTCTGTATGATGTATTTGGTTAAACACTGTCAAATAATAGAGATGTGCCAGA
A_23_P501372	5.97e-24	1.81e-25	-16.80405	47.61728	-1.1825735	A_23_P501372	FALSE	NM_139162	NM_139162	125170	SMCR7	Smith-Magenis syndrome chromosome region, candidate 7	Hs.655555	ENST00000323019	ref|NM_139162|ref|NM_001144900|ref|NM_148886|ens|ENST00000323019	chr17:18168888-18168947	hs|17p11.2	Homo sapiens Smith-Magenis syndrome chromosome region, candidate 7 (SMCR7), nuclear gene encoding mitochondrial protein, transcript variant 1, mRNA [NM_139162]	GO:0005515(protein binding)|GO:0005739(mitochondrion)|GO:0005741(mitochondrial outer membrane)|GO:0007005(mitochondrion organization)|GO:0016020(membrane)|GO:0016021(integral to membrane)	CAGTGTGCCAAAATGAACTGCTCTCAGCTGATGGCTGTATTCTGACTTTGAAGCCTGTTA
A_23_P139635	5.97e-24	1.81e-25	-16.80336	47.61508	-4.7756396	A_23_P139635	FALSE	NM_001917	NM_001917	1610	DAO	D-amino-acid oxidase	Hs.113227	ENST00000549215	ref|NM_001917|ens|ENST00000549215|ens|ENST00000547122|ens|ENST00000228476	chr12:109294606-109294665	hs|12q24.11	Homo sapiens D-amino-acid oxidase (DAO), mRNA [NM_001917]	GO:0000166(nucleotide binding)|GO:0003884(D-amino-acid oxidase activity)|GO:0005777(peroxisome)|GO:0005782(peroxisomal matrix)|GO:0006551(leucine metabolic process)|GO:0016491(oxidoreductase activity)|GO:0034641(cellular nitrogen compound metabolic process)|GO:0046487(glyoxylate metabolic process)	TGCCCAGAGCCACAGAAAATGGAGGATAATTGAGGCTAAGTAACCTGATTACAAGTTGTA
A_33_P3423300	6.02e-24	1.83e-25	16.80012	47.60477	1.063315	A_33_P3423300	FALSE	NM_001136195	NM_001136195	30000	TNPO2	transportin 2	Hs.416049	ENST00000536114	ref|NM_001136195|ref|NM_001136196|ref|NM_013433|ens|ENST00000536114	chr19:12810076-12810017	hs|19p13.2	Homo sapiens transportin 2 (TNPO2), transcript variant 3, mRNA [NM_001136195]	GO:0005488(binding)|GO:0005634(nucleus)|GO:0005737(cytoplasm)|GO:0006886(intracellular protein transport)|GO:0008139(nuclear localization sequence binding)|GO:0008565(protein transporter activity)	CGAGGTGGCGTGAGATTCCACTTGTGTAGAACTTTGTTGAGTAAAGATCAGTTTCTTGTG
A_33_P3381127	6.06e-24	1.84e-25	-16.79733	47.5959	-1.7499506	A_33_P3381127	FALSE	NM_000043	NM_000043	355	FAS	Fas (TNF receptor superfamily, member 6)	Hs.244139		ref|NM_000043|ref|NM_152872|ref|NM_152871|ref|NR_028036	chr10:90774517-90774576	hs|10q23.31	Homo sapiens Fas (TNF receptor superfamily, member 6) (FAS), transcript variant 1, mRNA [NM_000043]	GO:0001666(response to hypoxia)|GO:0002377(immunoglobulin production)|GO:0003014(renal system process)|GO:0004871(signal transducer activity)|GO:0004872(receptor activity)|GO:0004888(transmembrane receptor activity)|GO:0005031(tumor necrosis factor receptor activity)|GO:0005488(binding)|GO:0005515(protein binding)|GO:0005576(extracellular region)|GO:0005625(soluble fraction)|GO:0005634(nucleus)|G…	TGAATGTAATCAGTGTATGTTAGTACAAATGTCTATCCACAGGCTAACCCCACTCTATGA
A_23_P252855	6.36e-24	1.94e-25	16.78128	47.54479	1.6031082	A_23_P252855	FALSE	NM_018321	NM_018321	55299	BRIX1	BRX1, biogenesis of ribosomes, homolog (S. cerevisiae)	Hs.718510	ENST00000506023	ref|NM_018321|ens|ENST00000506023|ens|ENST00000336767|gb|BC006014	chr5:34925048-34925357	hs|5p13.2	Homo sapiens BRX1, biogenesis of ribosomes, homolog (S. cerevisiae) (BRIX1), mRNA [NM_018321]	GO:0003674(molecular_function)|GO:0004812(aminoacyl-tRNA ligase activity)|GO:0005524(ATP binding)|GO:0005634(nucleus)|GO:0005730(nucleolus)|GO:0042254(ribosome biogenesis)	TATGAAAATCCTCACTACCAGTCACCAAACATGCATCGGCGTGTCATAAGATCCATCACA
A_33_P3313258	6.37e-24	1.95e-25	16.78051	47.54235	1.9187429	A_33_P3313258	FALSE	NM_031921	NM_031921	83858	ATAD3B	ATPase family, AAA domain containing 3B	Hs.729021		ref|NM_031921|ref|NM_018188|ref|NM_001170535|ref|NM_001170536	chr1:1417934-1417993	hs|1p36.33	Homo sapiens ATPase family, AAA domain containing 3B (ATAD3B), nuclear gene encoding mitochondrial protein, mRNA [NM_031921]	GO:0000166(nucleotide binding)|GO:0005524(ATP binding)|GO:0017111(nucleoside-triphosphatase activity)	CACCTTGTTTGGGGAAGGATTCCGTGCCTTTGTGACAGACCGGGACAAAGTGACAGCCAC
A_23_P362046	6.39e-24	1.96e-25	16.77846	47.53583	1.9299359	A_23_P362046	FALSE	NM_138779	NM_138779	93081	C13orf27	chromosome 13 open reading frame 27	Hs.398111	ENST00000376019	ref|NM_138779|ens|ENST00000376019|ens|ENST00000376032|ens|ENST00000376021	chr13:103418860-103418801	hs|13q33.1	Homo sapiens chromosome 13 open reading frame 27 (C13orf27), mRNA [NM_138779]		ATTCCATGGCAGTGAAAGGACGGTCGACAAATGATGTTTTCAAAGAAATAAATACACAGA
A_23_P252817	7.00e-24	2.15e-25	-16.74878	47.44126	-4.3894294	A_23_P252817	FALSE	NM_001048	NM_001048	6750	SST	somatostatin	Hs.12409	ENST00000287641	ref|NM_001048|ens|ENST00000287641|gb|AK312177|gb|BC032625	chr3:187386967-187386908	hs|3q27.3	Homo sapiens somatostatin (SST), mRNA [NM_001048]	GO:0005179(hormone activity)|GO:0005576(extracellular region)|GO:0005615(extracellular space)|GO:0006972(hyperosmotic response)|GO:0007166(cell surface receptor linked signaling pathway)|GO:0007186(G-protein coupled receptor protein signaling pathway)|GO:0007267(cell-cell signaling)|GO:0007268(synaptic transmission)|GO:0007584(response to nutrient)|GO:0007586(digestion)|GO:0008285(negative regula…	GGATGAAATGAGGCTTGAGCTGCAGAGATCTGCTAACTCAAACCCGGCTATGGCACCCCG
A_24_P548866	7.00e-24	2.15e-25	-16.74866	47.44087	-2.4751757	A_24_P548866	FALSE	NM_001099668	NM_001099668	25994	HIGD1A	HIG1 hypoxia inducible domain family, member 1A	Hs.728813		ref|NM_001099668|ref|NM_001099669|ref|NM_014056|tc|THC2747371	chr3:42824462-42824403	hs|3p22.1	Homo sapiens HIG1 hypoxia inducible domain family, member 1A (HIGD1A), transcript variant 1, mRNA [NM_001099668]	GO:0005739(mitochondrion)|GO:0006950(response to stress)|GO:0016020(membrane)|GO:0016021(integral to membrane)|GO:0043234(protein complex)	GCTAGATAATACAATTCTCAGTTCATATTTTTCTTTGGAATATTAAAGTATTGCTATAGA
A_23_P427023	7.13e-24	2.20e-25	-16.74188	47.41925	-1.5562774	A_23_P427023	FALSE	NM_130759	NM_130759	170575	GIMAP1	GTPase, IMAP family member 1	Hs.647087	ENST00000307194	ref|NM_130759|ens|ENST00000307194|gb|AJ306287|gb|BC040736	chr7:150418092-150418151	hs|7q36.1	Homo sapiens GTPase, IMAP family member 1 (GIMAP1), mRNA [NM_130759]	GO:0005525(GTP binding)|GO:0005783(endoplasmic reticulum)|GO:0005789(endoplasmic reticulum membrane)|GO:0016020(membrane)|GO:0016021(integral to membrane)	ACGGAAGGAATCCTGTAGTTTCAGGCATAGTTTTAATGACACAGAAAACTTTGCTGCATC
A_32_P150891	7.13e-24	2.21e-25	16.74134	47.41754	2.7652372	A_32_P150891	FALSE	NM_001042517	NM_001042517	81624	DIAPH3	diaphanous homolog 3 (Drosophila)	Hs.283127	ENST00000453990	ref|NM_001042517|ens|ENST00000453990|ens|ENST00000413168|ens|ENST00000400330	chr13:60686214-60686155	hs|13q21.2	Homo sapiens diaphanous homolog 3 (Drosophila) (DIAPH3), transcript variant 1, mRNA [NM_001042517]	GO:0003779(actin binding)|GO:0005488(binding)|GO:0016043(cellular component organization)|GO:0017048(Rho GTPase binding)|GO:0030036(actin cytoskeleton organization)	TAGAGATGATGGAGAACTTTCCAAAGCCACTGTCAGAGAATGAACTCTTAGAACTTTTTG
A_23_P145089	7.26e-24	2.25e-25	16.73518	47.39788	1.3883016	A_23_P145089	FALSE	NM_007355	NM_007355	3326	HSP90AB1	heat shock protein 90kDa alpha (cytosolic), class B member 1	Hs.509736	ENST00000371554	ref|NM_007355|ref|NR_036694|ens|ENST00000371554|ens|ENST00000353801	chr6:44219983-44220819	hs|6p21.1	Homo sapiens heat shock protein 90kDa alpha (cytosolic), class B member 1 (HSP90AB1), mRNA [NM_007355]	GO:0000166(nucleotide binding)|GO:0001890(placenta development)|GO:0002134(UTP binding)|GO:0002135(CTP binding)|GO:0002218(activation of innate immune response)|GO:0004674(protein serine/threonine kinase activity)|GO:0005515(protein binding)|GO:0005524(ATP binding)|GO:0005525(GTP binding)|GO:0005622(intracellular)|GO:0005625(soluble fraction)|GO:0005737(cytoplasm)|GO:0005739(mitochondrion)|GO:000…	CTTAGATAAGAAGGTTGAGAAGGTGACAATCTCCAATAGACTTGTGTCTTCACCTTGCTG
A_23_P77103	7.79e-24	2.42e-25	16.7122	47.32455	2.1039675	A_23_P77103	FALSE	NM_003104	NM_003104	6652	SORD	sorbitol dehydrogenase	Hs.878	ENST00000267814	ref|NM_003104|ref|NR_034039|ens|ENST00000267814|gb|U07361	chr15:45366186-45366245	hs|15q21.1	Homo sapiens sorbitol dehydrogenase (SORD), transcript variant 1, mRNA [NM_003104]	GO:0003939(L-iditol 2-dehydrogenase activity)|GO:0005529(sugar binding)|GO:0005615(extracellular space)|GO:0005624(membrane fraction)|GO:0005625(soluble fraction)|GO:0005739(mitochondrion)|GO:0005929(cilium)|GO:0006006(glucose metabolic process)|GO:0006062(sorbitol catabolic process)|GO:0008270(zinc ion binding)|GO:0016020(membrane)|GO:0016491(oxidoreductase activity)|GO:0019861(flagellum)|GO:003…	CAGCACTTCCAGTTTAGAACGCAATGTTTCTAGAGACATATTGGCTGTTTGTTTTGATGA
A_23_P210726	8.25e-24	2.57e-25	16.69384	47.26593	3.0978479	A_23_P210726	FALSE	NM_021873	NM_021873	994	CDC25B	cell division cycle 25 homolog B (S. pombe)	Hs.153752	ENST00000245960	ref|NM_021873|ref|NM_004358|ref|NM_021872|ens|ENST00000245960	chr20:3786178-3786237	hs|20p13	Homo sapiens cell division cycle 25 homolog B (S. pombe) (CDC25B), transcript variant 1, mRNA [NM_021873]	GO:0000086(G2/M transition of mitotic cell cycle)|GO:0000278(mitotic cell cycle)|GO:0000922(spindle pole)|GO:0001556(oocyte maturation)|GO:0004725(protein tyrosine phosphatase activity)|GO:0005622(intracellular)|GO:0005634(nucleus)|GO:0005654(nucleoplasm)|GO:0005737(cytoplasm)|GO:0005813(centrosome)|GO:0005829(cytosol)|GO:0005856(cytoskeleton)|GO:0007067(mitosis)|GO:0007144(female meiosis I)|GO:0…	CTATTTCAGTGTTACCTGTGTGCTTGGTCTGTTTGACTTTACGCCCATCTCAGGACACTT
A_33_P3402763	8.34e-24	2.60e-25	16.68976	47.25289	1.3580931	A_33_P3402763	FALSE	NM_032390	NM_032390	84365	MKI67IP	MKI67 (FHA domain) interacting nucleolar phosphoprotein	Hs.367842	ENST00000285814	ref|NM_032390|ens|ENST00000285814|gb|AK291903|gb|BC022990	chr2:122484947-122484888	hs|2q14.3	Homo sapiens MKI67 (FHA domain) interacting nucleolar phosphoprotein (MKI67IP), mRNA [NM_032390]	GO:0000166(nucleotide binding)|GO:0000794(condensed nuclear chromosome)|GO:0003723(RNA binding)|GO:0005515(protein binding)|GO:0005634(nucleus)|GO:0005654(nucleoplasm)|GO:0005694(chromosome)|GO:0005730(nucleolus)|GO:0005737(cytoplasm)|GO:0006461(protein complex assembly)|GO:0009303(rRNA transcription)|GO:0010923(negative regulation of phosphatase activity)|GO:0016072(rRNA metabolic process)	AGACCACCAATCTTGTTTGTCCATCTACATGGTTTGTCGGGGACATTTAACTCATGGAGG
A_23_P50897	8.50e-24	2.65e-25	16.68317	47.23183	1.3728446	A_23_P50897	FALSE	NM_032390	NM_032390	84365	MKI67IP	MKI67 (FHA domain) interacting nucleolar phosphoprotein	Hs.367842	ENST00000285814	ref|NM_032390|ens|ENST00000285814|gb|AK291903|gb|BC022990	chr2:122484915-122484856	hs|2q14.3	Homo sapiens MKI67 (FHA domain) interacting nucleolar phosphoprotein (MKI67IP), mRNA [NM_032390]	GO:0000166(nucleotide binding)|GO:0000794(condensed nuclear chromosome)|GO:0003723(RNA binding)|GO:0005515(protein binding)|GO:0005634(nucleus)|GO:0005654(nucleoplasm)|GO:0005694(chromosome)|GO:0005730(nucleolus)|GO:0005737(cytoplasm)|GO:0006461(protein complex assembly)|GO:0009303(rRNA transcription)|GO:0010923(negative regulation of phosphatase activity)|GO:0016072(rRNA metabolic process)	TTTGTCGGGGACATTTAACTCATGGAGGTGCTTTAGATTTCAACATCAGATGGTTGAAGC
A_33_P3404588	8.73e-24	2.73e-25	-16.67398	47.20243	-1.4230498	A_33_P3404588	FALSE	NM_139241	NM_139241	121512	FGD4	FYVE, RhoGEF and PH domain containing 4	Hs.117835	ENST00000395740	ref|NM_139241|ens|ENST00000395740|ens|ENST00000381025|ens|ENST00000266482	chr12:32764149-32764208	hs|12p11.21	Homo sapiens FYVE, RhoGEF and PH domain containing 4 (FGD4), mRNA [NM_139241]	GO:0001726(ruffle)|GO:0005085(guanyl-nucleotide exchange factor activity)|GO:0005089(Rho guanyl-nucleotide exchange factor activity)|GO:0005622(intracellular)|GO:0005737(cytoplasm)|GO:0005794(Golgi apparatus)|GO:0005829(cytosol)|GO:0006915(apoptosis)|GO:0007010(cytoskeleton organization)|GO:0007257(activation of JUN kinase activity)|GO:0007264(small GTPase mediated signal transduction)|GO:0008360…	ATAAAAGAAGGACAGATCCTCAAACTAGCTGCTCGGAACACTTCAGCACAAGAACGCTAC
A_24_P48204	9.20e-24	2.89e-25	-16.65652	47.14661	-3.6779289	A_24_P48204	FALSE	NM_003004	NM_003004	6398	SECTM1	secreted and transmembrane 1	Hs.558009	ENST00000269389	ref|NM_003004|ens|ENST00000269389|gb|AK223104|gb|BC017716	chr17:80279241-80279182	hs|17q25.3	Homo sapiens secreted and transmembrane 1 (SECTM1), mRNA [NM_003004]	GO:0004871(signal transducer activity)|GO:0005125(cytokine activity)|GO:0005576(extracellular region)|GO:0005615(extracellular space)|GO:0005794(Golgi apparatus)|GO:0005886(plasma membrane)|GO:0006955(immune response)|GO:0007165(signal transduction)|GO:0007498(mesoderm development)|GO:0016021(integral to membrane)|GO:0043123(positive regulation of I-kappaB kinase/NF-kappaB cascade)	AGTTCTTTGAAAAAGTTCCATGACTCGAATATCTGAAATGAAGAAAACAAACCGACTCAC
A_23_P9894	9.20e-24	2.89e-25	16.65638	47.14617	1.7695692	A_23_P9894	FALSE	NM_005788	NM_005788	10196	PRMT3	protein arginine methyltransferase 3	Hs.152337	ENST00000437750	ref|NM_005788|ref|NM_001145167|ref|NM_001145166|ens|ENST00000437750	chr11:20529950-20530009	hs|11p15.1	Homo sapiens protein arginine methyltransferase 3 (PRMT3), transcript variant 1, mRNA [NM_005788]	GO:0005622(intracellular)|GO:0005737(cytoplasm)|GO:0005829(cytosol)|GO:0005840(ribosome)|GO:0008150(biological_process)|GO:0008270(zinc ion binding)|GO:0016274(protein-arginine N-methyltransferase activity)|GO:0016740(transferase activity)|GO:0035242(protein-arginine omega-N asymmetric methyltransferase activity)|GO:0035246(peptidyl-arginine N-methylation)|GO:0046872(metal ion binding)	TCTCCAGTGAAACAGCCATAAAAGCACACTACCTTGTAGTTTTTAATGTGGGGGTAGAGT
A_23_P27005	9.21e-24	2.90e-25	-16.65535	47.14287	-2.9098618	A_23_P27005	FALSE	NM_024308	NM_024308	79154	DHRS11	dehydrogenase/reductase (SDR family) member 11	Hs.462859	ENST00000251312	ref|NM_024308|ens|ENST00000251312|gb|AB209247|gb|AK096551	chr17:34956827-34956886	hs|17q12	Homo sapiens dehydrogenase/reductase (SDR family) member 11 (DHRS11), mRNA [NM_024308]	GO:0000166(nucleotide binding)|GO:0005576(extracellular region)|GO:0016491(oxidoreductase activity)	AAAGGAGGTGGTGTCCCTAATTGTTTTACTTGTTAACTTGTTCTTGTGCCCCTGGGCACT
A_23_P7679	9.37e-24	2.96e-25	16.64936	47.12371	1.5138712	A_23_P7679	FALSE	NM_153485	NM_153485	9631	NUP155	nucleoporin 155kDa	Hs.547696	ENST00000434056	ref|NM_153485|ref|NM_004298|ens|ENST00000434056|ens|ENST00000381843	chr5:37294554-37294495	hs|5p13.2	Homo sapiens nucleoporin 155kDa (NUP155), transcript variant 1, mRNA [NM_153485]	GO:0005215(transporter activity)|GO:0005634(nucleus)|GO:0005635(nuclear envelope)|GO:0005643(nuclear pore)|GO:0005975(carbohydrate metabolic process)|GO:0006913(nucleocytoplasmic transport)|GO:0008645(hexose transport)|GO:0010827(regulation of glucose transport)|GO:0015031(protein transport)|GO:0015758(glucose transport)|GO:0016020(membrane)|GO:0016032(viral reproduction)|GO:0017056(structural co…	GTTTTTAGAACAGCAGGTTTGTACTTTGAACTGGGATGTGGGCTTCGTAATACAGACAAT
A_24_P72518	9.40e-24	2.98e-25	-16.64754	47.11786	-2.9355213	A_24_P72518	FALSE	NM_015328	NM_015328	23382	AHCYL2	adenosylhomocysteinase-like 2	Hs.600789		ref|NM_015328|ref|NM_001130723|ref|NM_001130720|ref|NM_001130722	chr7:129069898-129069957	hs|7q32.1	Homo sapiens adenosylhomocysteinase-like 2 (AHCYL2), transcript variant 1, mRNA [NM_015328]	GO:0004013(adenosylhomocysteinase activity)|GO:0006730(one-carbon metabolic process)|GO:0016787(hydrolase activity)	TCATCTAGTTCTGTCATCTTACTGAAAGGAATAACACTTCTAAAGATCACCATTTCTGAG
A_23_P66767	9.40e-24	2.98e-25	-16.64691	47.11586	-2.2094069	A_23_P66767	FALSE	NM_153338	NM_153338	124975	GGT6	gamma-glutamyltransferase 6	Hs.130749	ENST00000414312	ref|NM_153338|ref|NM_001122890|ens|ENST00000414312|ens|ENST00000381550	chr17:4461325-4461266	hs|17p13.2	Homo sapiens gamma-glutamyltransferase 6 (GGT6), transcript variant 2, mRNA [NM_153338]	GO:0003840(gamma-glutamyltransferase activity)|GO:0006749(glutathione metabolic process)|GO:0006750(glutathione biosynthetic process)|GO:0016020(membrane)|GO:0016021(integral to membrane)|GO:0016746(transferase activity, transferring acyl groups)|GO:0019370(leukotriene biosynthetic process)|GO:0031362(anchored to external side of plasma membrane)	CTTCCAGGGGTTCTAACAGGATGGGGGTGGGTCTGGCAGAAGGCAGAGTTATCTGAAGCA
A_23_P422071	9.40e-24	2.99e-25	-16.64638	47.11415	-1.9771692	A_23_P422071	FALSE	NM_003782	NM_003782	8705	B3GALT4	UDP-Gal:betaGlcNAc beta 1,3-galactosyltransferase, polypeptide 4	Hs.534375	ENST00000383209	ref|NM_003782|ens|ENST00000383209|ens|ENST00000415322|ens|ENST00000419471	chr6:33246543-33246603	hs|6p21.32	Homo sapiens UDP-Gal:betaGlcNAc beta 1,3-galactosyltransferase, polypeptide 4 (B3GALT4), mRNA [NM_003782]	GO:0000139(Golgi membrane)|GO:0005794(Golgi apparatus)|GO:0006486(protein glycosylation)|GO:0008378(galactosyltransferase activity)|GO:0008499(UDP-galactose:beta-N-acetylglucosamine beta-1,3-galactosyltransferase activity)|GO:0016020(membrane)|GO:0016021(integral to membrane)|GO:0016757(transferase activity, transferring glycosyl groups)|GO:0047915(ganglioside galactosyltransferase activity)	TTCTCTCAAGCTAGGGCAGAAGAGGGTGTCAAGCTCCTCAATAAACTTGTCTCCACTTAA
A_23_P134854	9.45e-24	3.01e-25	-16.64395	47.10639	-3.256065	A_23_P134854	FALSE	NM_194284	NM_194284	137075	CLDN23	claudin 23	Hs.183617	ENST00000519106	ref|NM_194284|ens|ENST00000519106|gb|AK123547|gb|BC016047	chr8:8561413-8561472	hs|8p23.1	Homo sapiens claudin 23 (CLDN23), mRNA [NM_194284]	GO:0005198(structural molecule activity)|GO:0005886(plasma membrane)|GO:0005923(tight junction)|GO:0016021(integral to membrane)|GO:0016338(calcium-independent cell-cell adhesion)|GO:0030054(cell junction)|GO:0034329(cell junction assembly)|GO:0042802(identical protein binding)|GO:0045216(cell-cell junction organization)|GO:0070830(tight junction assembly)	GCATGCAAGAGTTTCTCTTCCAGAAGCCAAGAGGAGAACAAAGGTCCTAATGCTGTACTA
A_24_P357465	9.84e-24	3.14e-25	-16.6306	47.06364	-2.3597474	A_24_P357465	FALSE	NM_021202	NM_021202	58476	TP53INP2	tumor protein p53 inducible nuclear protein 2	Hs.516994	ENST00000374810	ref|NM_021202|ens|ENST00000374810|ens|ENST00000374809|gb|AJ297792	chr20:33300157-33300216	hs|20q11.22	Homo sapiens tumor protein p53 inducible nuclear protein 2 (TP53INP2), mRNA [NM_021202]	GO:0005634(nucleus)	GGGGGAAGAGTTTAAGTTATAGGGCATTTGGCTCAAATTTTAAAAGGCCTTTTGTTTACC
A_32_P162187	9.93e-24	3.18e-25	16.62699	47.05208	2.7885572	A_32_P162187	FALSE	NM_000063	NM_000063	717	C2	complement component 2	Hs.408903	ENST00000546818	ref|NM_000063|ref|NM_001178063|ref|NM_001145903|ens|ENST00000546818	chr6:31913187-31913246	hs|6p21.33	Homo sapiens complement component 2 (C2), transcript variant 1, mRNA [NM_000063]	GO:0004252(serine-type endopeptidase activity)|GO:0005576(extracellular region)|GO:0005615(extracellular space)|GO:0006508(proteolysis)|GO:0006956(complement activation)|GO:0006958(complement activation, classical pathway)|GO:0008233(peptidase activity)|GO:0045087(innate immune response)	TTCTACCTCTGAATGGCCACCCTTAGACCCTGTGATCCATCCTCTCTCCTAGCTGAGTAA
A_23_P112801	9.94e-24	3.19e-25	-16.62617	47.04945	-1.6411353	A_23_P112801	FALSE	NM_007236	NM_007236	11261	CHP	calcium binding protein P22	Hs.406234	ENST00000334660	ref|NM_007236|ens|ENST00000334660|gb|AK000357|gb|AK000095	chr15:41573979-41574038	hs|15q15.1	Homo sapiens calcium binding protein P22 (CHP), mRNA [NM_007236]	GO:0005509(calcium ion binding)|GO:0005737(cytoplasm)|GO:0005829(cytosol)|GO:0006813(potassium ion transport)|GO:0007264(small GTPase mediated signal transduction)|GO:0015459(potassium channel regulator activity)|GO:0017156(calcium ion-dependent exocytosis)|GO:0045056(transcytosis)	CCCCCTTTTGGCTGTATAGCAAAGTGTTTTAATCCACGGTTGTGCCTTATTGTTCCATTA
A_23_P57667	9.95e-24	3.20e-25	16.62521	47.04638	1.8834652	A_23_P57667	FALSE	NM_032242	NM_032242	5361	PLXNA1	plexin A1	Hs.432329	ENST00000251772	ref|NM_032242|ens|ENST00000251772|ens|ENST00000393409|gb|AK127254	chr3:126756142-126756201	hs|3q21.3	Homo sapiens plexin A1 (PLXNA1), mRNA [NM_032242]	GO:0002116(semaphorin receptor complex)|GO:0004872(receptor activity)|GO:0005622(intracellular)|GO:0005624(membrane fraction)|GO:0005886(plasma membrane)|GO:0007165(signal transduction)|GO:0007275(multicellular organismal development)|GO:0007411(axon guidance)|GO:0016021(integral to membrane)|GO:0017154(semaphorin receptor activity)|GO:0060666(dichotomous subdivision of terminal units involved in…	TATACGGCTATTTCCTATTTTACTGTTCTTCAGATTTAGTACTTGTAAATAAACACACAC
A_23_P345942	1.03e-23	3.31e-25	16.61402	47.01052	1.2721058	A_23_P345942	FALSE	NM_174889	NM_174889	91942	NDUFAF2	NADH dehydrogenase (ubiquinone) 1 alpha subcomplex, assembly factor 2	Hs.591757	ENST00000296597	ref|NM_174889|ens|ENST00000296597|gb|BC022869|gb|AK026051	chr5:60241158-60368959	hs|5q12.1	Homo sapiens NADH dehydrogenase (ubiquinone) 1 alpha subcomplex, assembly factor 2 (NDUFAF2), nuclear gene encoding mitochondrial protein, mRNA [NM_174889]	GO:0005739(mitochondrion)|GO:0008137(NADH dehydrogenase (ubiquinone) activity)|GO:0009055(electron carrier activity)|GO:0016020(membrane)	GACCAATTCGGGAACAAATACTACTACATCCCGCAGTACAAGAACTGGAGAGGACAAACT
A_23_P54918	1.03e-23	3.34e-25	-16.61169	47.00306	-3.3616389	A_23_P54918	FALSE	NM_153486	NM_153486	197257	LDHD	lactate dehydrogenase D	Hs.380929	ENST00000300051	ref|NM_153486|ref|NM_194436|ens|ENST00000300051|ens|ENST00000450168	chr16:75145886-75145827	hs|16q23.1	Homo sapiens lactate dehydrogenase D (LDHD), nuclear gene encoding mitochondrial protein, transcript variant 1, mRNA [NM_153486]	GO:0004458(D-lactate dehydrogenase (cytochrome) activity)|GO:0005515(protein binding)|GO:0005739(mitochondrion)|GO:0005743(mitochondrial inner membrane)|GO:0008762(UDP-N-acetylmuramate dehydrogenase activity)|GO:0016614(oxidoreductase activity, acting on CH-OH group of donors)|GO:0050660(flavin adenine dinucleotide binding)	CCCTTCACCTGGTGACAGGAACACTCCTTTCCTGGTATGGAACGTGAGCTCCCGTGACAT
A_24_P405298	1.10e-23	3.56e-25	-16.5915	46.93834	-1.169601	A_24_P405298	FALSE	NM_002709	NM_002709	5500	PPP1CB	protein phosphatase 1, catalytic subunit, beta isozyme	Hs.702907	ENST00000296122	ref|NM_002709|ref|NM_206876|ens|ENST00000296122|ens|ENST00000358506	chr2:29024034-29024093	hs|2p23.2	Homo sapiens protein phosphatase 1, catalytic subunit, beta isozyme (PPP1CB), transcript variant 1, mRNA [NM_002709]	GO:0000164(protein phosphatase type 1 complex)|GO:0005515(protein binding)|GO:0005634(nucleus)|GO:0005654(nucleoplasm)|GO:0005730(nucleolus)|GO:0005737(cytoplasm)|GO:0005975(carbohydrate metabolic process)|GO:0005977(glycogen metabolic process)|GO:0005979(regulation of glycogen biosynthetic process)|GO:0005981(regulation of glycogen catabolic process)|GO:0006470(protein dephosphorylation)|GO:0006…	GTATTAGGTTAGGTCACAAAGGTTTTATCTGAGGTGATTTAAATAACTTCCTGATTGGAG
A_32_P95729	1.10e-23	3.56e-25	16.59123	46.93746	1.8281003	A_32_P95729	FALSE	NM_018193	NM_018193	55215	FANCI	Fanconi anemia, complementation group I	Hs.513126	ENST00000447611	ref|NM_018193|ref|NM_001113378|ens|ENST00000447611|ens|ENST00000310775	chr15:89858528-89858587	hs|15q26.1	Homo sapiens Fanconi anemia, complementation group I (FANCI), transcript variant 2, mRNA [NM_018193]	GO:0005515(protein binding)|GO:0005634(nucleus)|GO:0005654(nucleoplasm)|GO:0005886(plasma membrane)|GO:0006281(DNA repair)|GO:0007049(cell cycle)	CACATGAAGCTCAGCACCTCACGAGACTTCAAGATCAAAGGAAACATCCTAGACATGGTT
A_23_P8640	1.10e-23	3.58e-25	-16.58989	46.93314	-3.0836822	A_23_P8640	FALSE	NM_001039966	NM_001039966	2852	GPER	G protein-coupled estrogen receptor 1	Hs.20961	ENST00000508834	ref|NM_001039966|ref|NM_001505|ref|NM_001098201|ens|ENST00000508834	chr7:1133336-1133395	hs|7p22.3	Homo sapiens G protein-coupled estrogen receptor 1 (GPER), transcript variant 3, mRNA [NM_001039966]	GO:0000139(Golgi membrane)|GO:0004871(signal transducer activity)|GO:0004872(receptor activity)|GO:0004930(G-protein coupled receptor activity)|GO:0005496(steroid binding)|GO:0005783(endoplasmic reticulum)|GO:0005789(endoplasmic reticulum membrane)|GO:0005794(Golgi apparatus)|GO:0005886(plasma membrane)|GO:0005887(integral to plasma membrane)|GO:0007186(G-protein coupled receptor protein signalin…	AACAGCTGGGGACAACTGCGGTGATGATGTAAAAACCTTCCCATAAAATGTAAGAAAAGC
A_23_P14986	1.11e-23	3.62e-25	-16.5865	46.92229	-2.6102931	A_23_P14986	FALSE	NM_000196	NM_000196	3291	HSD11B2	hydroxysteroid (11-beta) dehydrogenase 2	Hs.1376	ENST00000326152	ref|NM_000196|ens|ENST00000326152|gb|U26726|gb|U14631	chr16:67471224-67471283	hs|16q22.1	Homo sapiens hydroxysteroid (11-beta) dehydrogenase 2 (HSD11B2), mRNA [NM_000196]	GO:0001666(response to hypoxia)|GO:0002017(regulation of blood volume by renal aldosterone)|GO:0003845(11-beta-hydroxysteroid dehydrogenase [NAD(P)] activity)|GO:0005496(steroid binding)|GO:0005737(cytoplasm)|GO:0005783(endoplasmic reticulum)|GO:0005792(microsome)|GO:0006704(glucocorticoid biosynthetic process)|GO:0007565(female pregnancy)|GO:0016491(oxidoreductase activity)|GO:0032094(response t…	TGCAGATAGTGCCTCTGCAAACTAAGGAGTGACTAGGTGGGTTGGGGACCCCCTCAGGAT
A_23_P255286	1.15e-23	3.74e-25	16.5762	46.88923	1.2324413	A_23_P255286	FALSE	NM_017951	NM_017951	55627	SMPD4	sphingomyelin phosphodiesterase 4, neutral membrane (neutral sphingomyelinase-3)	Hs.516450		ref|NM_017951|ref|NM_017751|ref|NM_001171083|ref|NR_026922	chr2:130909170-130909111	hs|2q21.1	Homo sapiens sphingomyelin phosphodiesterase 4, neutral membrane (neutral sphingomyelinase-3) (SMPD4), transcript variant 2, mRNA [NM_017951]	GO:0000139(Golgi membrane)|GO:0004767(sphingomyelin phosphodiesterase activity)|GO:0005783(endoplasmic reticulum)|GO:0005789(endoplasmic reticulum membrane)|GO:0005794(Golgi apparatus)|GO:0005802(trans-Golgi network)|GO:0006685(sphingomyelin catabolic process)|GO:0016020(membrane)|GO:0016021(integral to membrane)|GO:0016787(hydrolase activity)|GO:0046475(glycerophospholipid catabolic process)|GO:…	AGTGGTGATTTCCAAACCAAGCCTTTGTTTTCGGTGTGGGGTTTTGGGGGTTTGCTTTAA
A_23_P118815	1.15e-23	3.76e-25	16.57448	46.8837	2.2182463	A_23_P118815	FALSE	NM_001012271	NM_001012271	332	BIRC5	baculoviral IAP repeat containing 5	Hs.728893	ENST00000301633	ref|NM_001012271|ref|NM_001168|ref|NM_001012270|ens|ENST00000301633	chr17:76220720-76220779	hs|17q25.3	Homo sapiens baculoviral IAP repeat containing 5 (BIRC5), transcript variant 3, mRNA [NM_001012271]	GO:0000086(G2/M transition of mitotic cell cycle)|GO:0000087(M phase of mitotic cell cycle)|GO:0000228(nuclear chromosome)|GO:0000236(mitotic prometaphase)|GO:0000278(mitotic cell cycle)|GO:0000775(chromosome, centromeric region)|GO:0000910(cytokinesis)|GO:0004869(cysteine-type endopeptidase inhibitor activity)|GO:0005515(protein binding)|GO:0005622(intracellular)|GO:0005634(nucleus)|GO:0005730(n…	CTGGAAACCTCTGGAGGTCATCTCGGCTGTTCCTGAGAAATAAAAAGCCTGTCATTTCAA
A_23_P144622	1.17e-23	3.83e-25	16.56909	46.8664	1.9573589	A_23_P144622	FALSE	NM_005471	NM_005471	10007	GNPDA1	glucosamine-6-phosphate deaminase 1	Hs.633853	ENST00000542860	ref|NM_005471|ens|ENST00000542860|ens|ENST00000508177|ens|ENST00000503794	chr5:141381281-141381222	hs|5q31.3	Homo sapiens glucosamine-6-phosphate deaminase 1 (GNPDA1), mRNA [NM_005471]	GO:0004342(glucosamine-6-phosphate deaminase activity)|GO:0005737(cytoplasm)|GO:0005975(carbohydrate metabolic process)|GO:0006043(glucosamine catabolic process)|GO:0006044(N-acetylglucosamine metabolic process)|GO:0006091(generation of precursor metabolites and energy)|GO:0007338(single fertilization)|GO:0016787(hydrolase activity)	GTCAGGAATTTCTCTCCTTACACGCACTGATTTTCAAGTGGGAGGGAATTAGGGGCTTAT
A_23_P160992	1.18e-23	3.88e-25	-16.56459	46.85199	-1.7845701	A_23_P160992	FALSE	NM_002022	NM_002022	2329	FMO4	flavin containing monooxygenase 4	Hs.386502	ENST00000367749	ref|NM_002022|ens|ENST00000367749|gb|Z11737|gb|BC002780	chr1:171310969-171311028	hs|1q24.3	Homo sapiens flavin containing monooxygenase 4 (FMO4), mRNA [NM_002022]	GO:0004497(monooxygenase activity)|GO:0004499(flavin-containing monooxygenase activity)|GO:0005783(endoplasmic reticulum)|GO:0005792(microsome)|GO:0006805(xenobiotic metabolic process)|GO:0016020(membrane)|GO:0016021(integral to membrane)|GO:0031227(intrinsic to endoplasmic reticulum membrane)|GO:0050660(flavin adenine dinucleotide binding)|GO:0050661(NADP binding)	GCGAGGATGAACCTGATTGTTACAAGGGTTACACCAAGTCATGCTAATTCTATCTCCAAG
A_24_P409042	1.20e-23	3.96e-25	-16.55865	46.83289	-1.1405854	A_24_P409042	FALSE	NM_020240	NM_020240	56990	CDC42SE2	CDC42 small effector 2	Hs.508829	ENST00000505065	ref|NM_020240|ref|NM_001038702|ens|ENST00000505065|ens|ENST00000395246	chr5:130730020-130730079	hs|5q31.1	Homo sapiens CDC42 small effector 2 (CDC42SE2), transcript variant 1, mRNA [NM_020240]	GO:0001891(phagocytic cup)|GO:0005198(structural molecule activity)|GO:0005515(protein binding)|GO:0005634(nucleus)|GO:0005730(nucleolus)|GO:0005737(cytoplasm)|GO:0005856(cytoskeleton)|GO:0005886(plasma membrane)|GO:0006909(phagocytosis)|GO:0008360(regulation of cell shape)|GO:0009966(regulation of signal transduction)|GO:0042995(cell projection)|GO:0043231(intracellular membrane-bounded organell…	GGTGCCAGTAAGCGTAGAGCGGAAATGTTGACTTTAGTTAACATTGGGTTTAGCATTTCC
A_33_P3389942	1.23e-23	4.04e-25	16.5524	46.81283	1.3672222	A_33_P3389942	FALSE	NM_017838	NM_017838	55651	NHP2	NHP2 ribonucleoprotein homolog (yeast)	Hs.728908	ENST00000274606	ref|NM_017838|ref|NM_001034833|ens|ENST00000274606|gb|AF401217	chr5:177576527-177576468	hs|5q35.3	Homo sapiens NHP2 ribonucleoprotein homolog (yeast) (NHP2), transcript variant 1, mRNA [NM_017838]	GO:0005634(nucleus)|GO:0005730(nucleolus)|GO:0005732(small nucleolar ribonucleoprotein complex)|GO:0006364(rRNA processing)|GO:0015030(Cajal body)|GO:0030515(snoRNA binding)|GO:0031118(rRNA pseudouridine synthesis)	TTCCTGTAGAACTAAAGGCTGTTCCAAGAATGTGGGGTGGGGAAAGTAAATGCTAAGACT
A_23_P354297	1.27e-23	4.19e-25	16.54078	46.7755	2.2162648	A_23_P354297	FALSE	NM_022092	NM_022092	63922	CHTF18	CTF18, chromosome transmission fidelity factor 18 homolog (S. cerevisiae)	Hs.153850	ENST00000464728	ref|NM_022092|ens|ENST00000464728|ens|ENST00000471202|ens|ENST00000317063	chr16:847945-848004	hs|16p13.3	Homo sapiens CTF18, chromosome transmission fidelity factor 18 homolog (S. cerevisiae) (CHTF18), mRNA [NM_022092]	GO:0000166(nucleotide binding)|GO:0003677(DNA binding)|GO:0005524(ATP binding)|GO:0005634(nucleus)|GO:0006260(DNA replication)|GO:0007049(cell cycle)|GO:0017111(nucleoside-triphosphatase activity)	GCGCAGCCTGTACATCAGGGACTTGCTTTAGTTTTTTGAGCCGCGGACATGCCCTCGCAT
A_23_P34788	1.27e-23	4.21e-25	16.53954	46.77151	2.3126674	A_23_P34788	FALSE	NM_006845	NM_006845	11004	KIF2C	kinesin family member 2C	Hs.720061	ENST00000372218	ref|NM_006845|ens|ENST00000372218|ens|ENST00000372217|ens|ENST00000372224	chr1:45233066-45233125	hs|1p34.1	Homo sapiens kinesin family member 2C (KIF2C), mRNA [NM_006845]	GO:0000087(M phase of mitotic cell cycle)|GO:0000166(nucleotide binding)|GO:0000236(mitotic prometaphase)|GO:0000278(mitotic cell cycle)|GO:0000775(chromosome, centromeric region)|GO:0000776(kinetochore)|GO:0000777(condensed chromosome kinetochore)|GO:0003777(microtubule motor activity)|GO:0005515(protein binding)|GO:0005524(ATP binding)|GO:0005634(nucleus)|GO:0005694(chromosome)|GO:0005737(cytop…	AGAGGAAGGAGCTCTTAGTTACCCTTTTGTGTTGCCCTTCTTTCCATCAAGGGGAATGTT
A_23_P202143	1.31e-23	4.35e-25	16.52929	46.73856	1.6249036	A_23_P202143	FALSE	NM_004741	NM_004741	9221	NOLC1	nucleolar and coiled-body phosphoprotein 1	Hs.523238	ENST00000370007	ref|NM_004741|ens|ENST00000370007|ens|ENST00000405356|gb|BC006769	chr10:103922940-103922999	hs|10q24.32	Homo sapiens nucleolar and coiled-body phosphoprotein 1 (NOLC1), mRNA [NM_004741]	GO:0000166(nucleotide binding)|GO:0003677(DNA binding)|GO:0003700(sequence-specific DNA binding transcription factor activity)|GO:0005515(protein binding)|GO:0005524(ATP binding)|GO:0005525(GTP binding)|GO:0005634(nucleus)|GO:0005654(nucleoplasm)|GO:0005730(nucleolus)|GO:0005737(cytoplasm)|GO:0006364(rRNA processing)|GO:0006970(response to osmotic stress)|GO:0007000(nucleolus organization)|GO:000…	AGTGGTGATACAGAATTGGTTTCATTAATTCCTACATGGTTGAGAATCACTGATCAAGAA
A_33_P3228366	1.32e-23	4.37e-25	16.52755	46.73298	1.5732338	A_33_P3228366	FALSE	NM_020750	NM_020750	57510	XPO5	exportin 5	Hs.203206	ENST00000372258	ref|NM_020750|ens|ENST00000372258|ens|ENST00000436943|ens|ENST00000486936	chr6:43494483-43494424	hs|6p21.1	Homo sapiens exportin 5 (XPO5), mRNA [NM_020750]	GO:0000049(tRNA binding)|GO:0003723(RNA binding)|GO:0005488(binding)|GO:0005634(nucleus)|GO:0005654(nucleoplasm)|GO:0005730(nucleolus)|GO:0005737(cytoplasm)|GO:0005829(cytosol)|GO:0006611(protein export from nucleus)|GO:0006886(intracellular protein transport)|GO:0008565(protein transporter activity)|GO:0031047(gene silencing by RNA)	GTTTGCTGTGTTTCAAAGAAGGGTGCTGACCACAGTAGTGCTCCCCCAGCAGATGGAGAC
A_23_P251316	1.40e-23	4.66e-25	-16.50735	46.66799	-1.3169535	A_23_P251316	FALSE	NM_001331	NM_001331	1500	CTNND1	catenin (cadherin-associated protein), delta 1	Hs.166011		ref|NM_001331|ref|NM_001085458|ref|NM_001085459|ref|NM_001206885	chr11:57586315-57586374	hs|11q12.1	Homo sapiens catenin (cadherin-associated protein), delta 1 (CTNND1), transcript variant 3, mRNA [NM_001331]	GO:0001738(morphogenesis of a polarized epithelium)|GO:0005102(receptor binding)|GO:0005515(protein binding)|GO:0005624(membrane fraction)|GO:0005634(nucleus)|GO:0005737(cytoplasm)|GO:0005829(cytosol)|GO:0005886(plasma membrane)|GO:0005911(cell-cell junction)|GO:0005913(cell-cell adherens junction)|GO:0006355(regulation of transcription, DNA-dependent)|GO:0007155(cell adhesion)|GO:0007435(salivar…	TAGAAACTACCAATCCCAACTACGTAATAGGAAAATGTAGGATCAAAAGGCCCATGTATA
A_24_P282108	1.42e-23	4.72e-25	-16.50372	46.65633	-2.0097185	A_24_P282108	FALSE	NM_015113	NM_015113	23140	ZZEF1	zinc finger, ZZ-type with EF-hand domain 1	Hs.277624	ENST00000381638	ref|NM_015113|ens|ENST00000381638|gb|AB007859|gb|AL831960	chr17:3907936-3907877	hs|17p13.2	Homo sapiens zinc finger, ZZ-type with EF-hand domain 1 (ZZEF1), mRNA [NM_015113]	GO:0005509(calcium ion binding)|GO:0008270(zinc ion binding)	CGAGAGGAGTGACGTATTTTCATCACCGTTTTTAATTTGTTTTCTTACGGGTTTACGATT
A_23_P84219	1.45e-23	4.83e-25	-16.49677	46.63394	-1.9003877	A_23_P84219	FALSE	NM_139248	NM_139248	200879	LIPH	lipase, member H	Hs.68864		ref|NM_139248|gb|AK122651|gb|BC064941|gb|AK074229	chr3:185225760-185225701	hs|3q27.2	Homo sapiens lipase, member H (LIPH), mRNA [NM_139248]	GO:0004620(phospholipase activity)|GO:0005576(extracellular region)|GO:0005615(extracellular space)|GO:0005886(plasma membrane)|GO:0008201(heparin binding)|GO:0016042(lipid catabolic process)|GO:0016787(hydrolase activity)	AGCATGAGGCAAGGGAAGGAAAAGCAGAGCTTATTTTTCACCTAAGGTGGAGAAGGATCA
A_23_P210690	1.45e-23	4.85e-25	16.49513	46.62866	3.3158184	A_23_P210690	FALSE	NM_021158	NM_021158	57761	TRIB3	tribbles homolog 3 (Drosophila)	Hs.516826	ENST00000217233	ref|NM_021158|ens|ENST00000217233|gb|AY247738|gb|AJ697936	chr20:378107-378166	hs|20p13	Homo sapiens tribbles homolog 3 (Drosophila) (TRIB3), mRNA [NM_021158]	GO:0003714(transcription corepressor activity)|GO:0004860(protein kinase inhibitor activity)|GO:0005515(protein binding)|GO:0005524(ATP binding)|GO:0005634(nucleus)|GO:0005730(nucleolus)|GO:0005829(cytosol)|GO:0005886(plasma membrane)|GO:0006355(regulation of transcription, DNA-dependent)|GO:0006469(negative regulation of protein kinase activity)|GO:0006915(apoptosis)|GO:0006950(response to stres…	ACACTTGGGGTCCACAATCCCAGGTCCATACTCTAGGTTTTGGATACCATGAGTATGTAT
A_33_P3348639	1.45e-23	4.86e-25	-16.49477	46.6275	-1.2470835	A_33_P3348639	FALSE	NM_004986	NM_004986	3895	KTN1	kinectin 1 (kinesin receptor)	Hs.509414		ref|NM_004986|ref|NM_001079521|ref|NM_001079522|ref|NM_182926	chr14:56146327-56146386	hs|14q22.3	Homo sapiens kinectin 1 (kinesin receptor) (KTN1), transcript variant 4, mRNA [NM_004986]	GO:0003674(molecular_function)|GO:0004872(receptor activity)|GO:0005624(membrane fraction)|GO:0005783(endoplasmic reticulum)|GO:0005789(endoplasmic reticulum membrane)|GO:0005887(integral to plasma membrane)|GO:0007018(microtubule-based movement)|GO:0016020(membrane)|GO:0016021(integral to membrane)	TGTAACACAGTTACAGCAGTTGCTTCAGGCGGTAAACCAACAGCTCACAAAGGAGAAAGA
A_23_P19210	1.48e-23	4.96e-25	16.48855	46.60748	1.5482404	A_23_P19210	FALSE	NM_032194	NM_032194	84154	RPF2	ribosome production factor 2 homolog (S. cerevisiae)	Hs.372265	ENST00000425871	ref|NM_032194|ens|ENST00000425871|ens|ENST00000368864|ens|ENST00000441448	chr6:111329244-111329303	hs|6q21	Homo sapiens ribosome production factor 2 homolog (S. cerevisiae) (RPF2), mRNA [NM_032194]	GO:0005634(nucleus)|GO:0005730(nucleolus)	AGTAAATGTCCTGAGGGAACAAAACCCATGCTGATATTTGCTGGCGATGATTTCGATGTA
A_24_P396375	1.52e-23	5.12e-25	-16.47847	46.57503	-1.4920916	A_24_P396375	FALSE	NM_001113347	NM_001113347	1889	ECE1	endothelin converting enzyme 1	Hs.195080		ref|NM_001113347|ref|NM_001113348|ref|NM_001397|ref|NM_001113349	chr1:21544718-21544659	hs|1p36.12	Homo sapiens endothelin converting enzyme 1 (ECE1), transcript variant 3, mRNA [NM_001113347]	GO:0001666(response to hypoxia)|GO:0001921(positive regulation of receptor recycling)|GO:0003100(regulation of systemic arterial blood pressure by endothelin)|GO:0004175(endopeptidase activity)|GO:0004222(metalloendopeptidase activity)|GO:0005624(membrane fraction)|GO:0005768(endosome)|GO:0005769(early endosome)|GO:0005886(plasma membrane)|GO:0006508(proteolysis)|GO:0006915(apoptosis)|GO:0007507(…	AAGATAGTACTTGCAGCTAGATGGATGCTTTTAGCCAGGGGACATTGTGAGGGGAAGATT
A_23_P122624	1.55e-23	5.23e-25	16.47174	46.55335	1.3789178	A_23_P122624	FALSE	NM_032860	NM_032860	84946	LTV1	LTV1 homolog (S. cerevisiae)	Hs.185675	ENST00000367576	ref|NM_032860|ens|ENST00000367576|gb|AK027815|gb|BC009855	chr6:144184627-144184686	hs|6q24.2	Homo sapiens LTV1 homolog (S. cerevisiae) (LTV1), mRNA [NM_032860]	GO:0005634(nucleus)|GO:0005730(nucleolus)|GO:0005737(cytoplasm)	TGAACTTGAAGAAGAATGTTGAGGGTCTAAAGCTATAGACAGTGGAGCATACAGGGCAAG
A_24_P123347	1.59e-23	5.37e-25	16.46375	46.52758	2.0147615	A_24_P123347	FALSE	NM_002703	NM_002703	5471	PPAT	phosphoribosyl pyrophosphate amidotransferase	Hs.331420	ENST00000425339	ref|NM_002703|ens|ENST00000425339|ens|ENST00000264220|gb|AB209246	chr4:57260042-57259983	hs|4q12	Homo sapiens phosphoribosyl pyrophosphate amidotransferase (PPAT), mRNA [NM_002703]	GO:0004044(amidophosphoribosyltransferase activity)|GO:0005625(soluble fraction)|GO:0005829(cytosol)|GO:0006144(purine base metabolic process)|GO:0006164(purine nucleotide biosynthetic process)|GO:0006541(glutamine metabolic process)|GO:0007595(lactation)|GO:0009113(purine base biosynthetic process)|GO:0009116(nucleoside metabolic process)|GO:0009168(purine ribonucleoside monophosphate biosynthet…	CAAATTGGCATTTGAATAAAGCCCTGGGACCACCTCAACATGCGTAGCCTCTTGTCTTAA
A_23_P143190	1.60e-23	5.41e-25	16.46146	46.5202	2.9018215	A_23_P143190	FALSE	NM_002466	NM_002466	4605	MYBL2	v-myb myeloblastosis viral oncogene homolog (avian)-like 2	Hs.179718	ENST00000396863	ref|NM_002466|ens|ENST00000396863|ens|ENST00000217026|gb|AK314791	chr20:42343796-42343855	hs|20q13.12	Homo sapiens v-myb myeloblastosis viral oncogene homolog (avian)-like 2 (MYBL2), mRNA [NM_002466]	GO:0003677(DNA binding)|GO:0003700(sequence-specific DNA binding transcription factor activity)|GO:0005634(nucleus)|GO:0006355(regulation of transcription, DNA-dependent)	CTTCCAGCCTCACCCTGTCAGGTATCAAAGAAGACAACAGCTTGCTCAACCAGGGCTTCT
A_32_P129752	1.60e-23	5.43e-25	-16.45989	46.51517	-1.7117215	A_32_P129752	FALSE	NM_001017970	NM_001017970	161291	TMEM30B	transmembrane protein 30B	Hs.146180	ENST00000355702	ref|NM_001017970|ens|ENST00000355702|ens|ENST00000555868|gb|AK091169	chr14:61744747-61744688	hs|14q23.1	Homo sapiens transmembrane protein 30B (TMEM30B), mRNA [NM_001017970]	GO:0005515(protein binding)|GO:0016020(membrane)|GO:0016021(integral to membrane)|GO:0070863(positive regulation of protein exit from endoplasmic reticulum)	CTGTTCTCTGGGTTTTTGAGAGAGAATAAAGGTTATGTTTGTCTTACCTTTGTTATCGAG
A_23_P11968	1.71e-23	5.82e-25	-16.43867	46.44673	-5.8608049	A_23_P11968	FALSE	NM_033553	NM_033553	2980	GUCA2A	guanylate cyclase activator 2A (guanylin)	Hs.778	ENST00000357001	ref|NM_033553|ens|ENST00000357001|gb|BC140428|gb|BC156566	chr1:42629156-42629097	hs|1p34.2	Homo sapiens guanylate cyclase activator 2A (guanylin) (GUCA2A), mRNA [NM_033553]	GO:0005179(hormone activity)|GO:0005576(extracellular region)|GO:0007165(signal transduction)|GO:0030250(guanylate cyclase activator activity)	CCTCTGTAGCAACCCGAACTTTCCAGAAGAACTCAAGCCTCTCTGCAAGGAGCCCAATGC
A_23_P169629	1.76e-23	5.98e-25	16.43026	46.41959	1.6175341	A_23_P169629	FALSE	NM_005412	NM_005412	6472	SHMT2	serine hydroxymethyltransferase 2 (mitochondrial)	Hs.75069		ref|NM_005412|ref|NM_001166357|ref|NM_001166356|ref|NM_001166358	chr12:57628345-57628404	hs|12q13.3	Homo sapiens serine hydroxymethyltransferase 2 (mitochondrial) (SHMT2), nuclear gene encoding mitochondrial protein, transcript variant 1, mRNA [NM_005412]	GO:0003682(chromatin binding)|GO:0004372(glycine hydroxymethyltransferase activity)|GO:0005739(mitochondrion)|GO:0005743(mitochondrial inner membrane)|GO:0005758(mitochondrial intermembrane space)|GO:0005759(mitochondrial matrix)|GO:0006544(glycine metabolic process)|GO:0006563(L-serine metabolic process)|GO:0006564(L-serine biosynthetic process)|GO:0006730(one-carbon metabolic process)|GO:000816…	GAAGGAGGGCCCAGGCACTTTCTGTTTGAACCCCTGTCATGATCACAGTGTCAGAGACGC
A_23_P4536	1.80e-23	6.15e-25	-16.42171	46.39199	-2.3930252	A_23_P4536	FALSE	NM_012307	NM_012307	23136	EPB41L3	erythrocyte membrane protein band 4.1-like 3	Hs.213394	ENST00000542146	ref|NM_012307|ens|ENST00000542146|ens|ENST00000427684|ens|ENST00000545076	chr18:5393451-5393392	hs|18p11.31	Homo sapiens erythrocyte membrane protein band 4.1-like 3 (EPB41L3), mRNA [NM_012307]	GO:0003779(actin binding)|GO:0005198(structural molecule activity)|GO:0005515(protein binding)|GO:0005737(cytoplasm)|GO:0005856(cytoskeleton)|GO:0005886(plasma membrane)|GO:0005911(cell-cell junction)|GO:0008150(biological_process)|GO:0019898(extrinsic to membrane)|GO:0030866(cortical actin cytoskeleton organization)	AGTCATGCAAACCGTTAGGAAAACCAGAGCCTATATGGAGTTCCCTCTTCTAACCCAACT
A_21_P0000203	1.80e-23	6.17e-25	16.42066	46.38862	1.5427269	A_21_P0000203	FALSE	NM_153437	NM_153437		ODF2	outer dense fiber of sperm tails 2			ref|NM_153437|ref|NM_153432|ref|NM_001242354|ref|NM_153440	chr9:131257057-131257116	hs|9q34.11	Homo sapiens outer dense fiber of sperm tails 2 (ODF2), transcript variant 6, mRNA [NM_153437]	GO:0000086(G2/M transition of mitotic cell cycle)|GO:0000278(mitotic cell cycle)|GO:0000922(spindle pole)|GO:0005198(structural molecule activity)|GO:0005515(protein binding)|GO:0005737(cytoplasm)|GO:0005813(centrosome)|GO:0005814(centriole)|GO:0005829(cytosol)|GO:0005856(cytoskeleton)|GO:0005874(microtubule)|GO:0005929(cilium)|GO:0007275(multicellular organismal development)|GO:0007283(spermatog…	GCTTTTTAAAAGGAGTGAGCTATCATCAGTGCTGTGAAATAAAAGTCTGGTGTGCCAAAT
A_33_P3252781	1.90e-23	6.50e-25	-16.40438	46.33603	-4.6952195	A_33_P3252781	FALSE	NM_001012973	NM_001012973	219348	PLAC9	placenta-specific 9	Hs.204947	ENST00000372267	ref|NM_001012973|ens|ENST00000372267|ens|ENST00000372270|ens|ENST00000372263	chr10:81901875-81901934	hs|10q22.3	Homo sapiens placenta-specific 9 (PLAC9), mRNA [NM_001012973]	GO:0005576(extracellular region)	TCAGAGCACAGCGTGTGACAGACACATGGCTGTGCAACGCCGTCTAGATGTCATGGAGGA
A_24_P129232	1.90e-23	6.51e-25	-16.40403	46.33489	-1.1726331	A_24_P129232	FALSE	NM_020755	NM_020755	57515	SERINC1	serine incorporator 1	Hs.146668	ENST00000368454	ref|NM_020755|ens|ENST00000368454|ens|ENST00000339697|gb|AK075339	chr6:122764847-122764788	hs|6q22.31	Homo sapiens serine incorporator 1 (SERINC1), mRNA [NM_020755]	GO:0005515(protein binding)|GO:0005783(endoplasmic reticulum)|GO:0005789(endoplasmic reticulum membrane)|GO:0005886(plasma membrane)|GO:0006629(lipid metabolic process)|GO:0006658(phosphatidylserine metabolic process)|GO:0006665(sphingolipid metabolic process)|GO:0008654(phospholipid biosynthetic process)|GO:0015194(L-serine transmembrane transporter activity)|GO:0015825(L-serine transport)|GO:00…	CAGGTCAGAAGAATGATGGAATGTTTTAGAATAAACTCCTGCTTATAGTATACTACACAG
A_23_P123974	1.98e-23	6.83e-25	16.38897	46.28625	1.6546097	A_23_P123974	FALSE	NM_012145	NM_012145	1841	DTYMK	deoxythymidylate kinase (thymidylate kinase)	Hs.471873	ENST00000400770	ref|NM_012145|ref|NM_001165031|ref|NR_033255|ens|ENST00000400770	chr2:242615249-242615190	hs|2q37.3	Homo sapiens deoxythymidylate kinase (thymidylate kinase) (DTYMK), transcript variant 1, mRNA [NM_012145]	GO:0000166(nucleotide binding)|GO:0004798(thymidylate kinase activity)|GO:0005524(ATP binding)|GO:0005829(cytosol)|GO:0006233(dTDP biosynthetic process)|GO:0007049(cell cycle)|GO:0008283(cell proliferation)|GO:0015949(nucleobase, nucleoside and nucleotide interconversion)|GO:0016301(kinase activity)|GO:0016740(transferase activity)|GO:0046940(nucleoside monophosphate phosphorylation)|GO:0050145(n…	GAGCAGTTTCATTGTGATCACTGTAAATGGTAATCAGTTGGAATTCTCCTAAATGTCTTC
A_23_P416774	1.98e-23	6.83e-25	-16.38897	46.28624	-2.3507792	A_23_P416774	FALSE	NM_016929	NM_016929	53405	CLIC5	chloride intracellular channel 5	Hs.485489	ENST00000185206	ref|NM_016929|ref|NM_001114086|ens|ENST00000185206|ens|ENST00000339561	chr6:45869697-45869638	hs|6p21.1	Homo sapiens chloride intracellular channel 5 (CLIC5), nuclear gene encoding mitochondrial protein, transcript variant 2, mRNA [NM_016929]	GO:0005244(voltage-gated ion channel activity)|GO:0005247(voltage-gated chloride channel activity)|GO:0005515(protein binding)|GO:0005626(insoluble fraction)|GO:0005737(cytoplasm)|GO:0005794(Golgi apparatus)|GO:0005815(microtubule organizing center)|GO:0005938(cell cortex)|GO:0006810(transport)|GO:0006811(ion transport)|GO:0006821(chloride transport)|GO:0007565(female pregnancy)|GO:0007605(sensor…	TGCCTGATTCAACTGTAGCCTGTAATGGGTAAAAGCCACATTTAGGAGGTGGTCTGATCA
A_33_P3249046	2.00e-23	6.92e-25	16.38518	46.27399	6.819867	A_33_P3249046	FALSE	NM_001171092	NM_001171092	9075	CLDN2	claudin 2	Hs.522746	ENST00000336803	ref|NM_001171092|ref|NM_020384|ref|NM_001171095|ens|ENST00000336803	chrX:106174032-106174091	hs|Xq22.3	Homo sapiens claudin 2 (CLDN2), transcript variant 2, mRNA [NM_001171092]	GO:0005198(structural molecule activity)|GO:0005886(plasma membrane)|GO:0005923(tight junction)|GO:0016021(integral to membrane)|GO:0016338(calcium-independent cell-cell adhesion)|GO:0030054(cell junction)|GO:0042802(identical protein binding)	AGACTATCTGTAACAGTGCCAGGCACACAGTAGGTGATCAATAAACACTTGTTGATTGAG
A_21_P0009265	2.02e-23	7.00e-25	-16.38131	46.26146	-1.8921557	A_21_P0009265	FALSE	XR_109421	XR_109421		LOC100507002	uncharacterized LOC100507002			ref|XR_109421|ref|XR_111745|tc|THC2644838|linc|TCONS_00025465	chr17:63106959-63107018	hs|17q24.1	PREDICTED: Homo sapiens hypothetical LOC100507002 (LOC100507002), miscRNA [XR_109421]		TGGAACAGACTGCAGTTCTCTTCTACAAATCAATCTAGACTGGACAGACAGAACTCCAAG
A_33_P3628481	2.10e-23	7.28e-25	16.36941	46.22299	1.358985	A_33_P3628481	FALSE	XR_108807	XR_108807	157247	MGC27345	uncharacterized protein MGC27345	Hs.552129		ref|XR_108807|ref|XR_110742|ref|XR_113057|gb|BC024231	chr7:127944338-127944279	hs|7q32.1	PREDICTED: Homo sapiens hypothetical protein MGC27345 (MGC27345), miscRNA [XR_108807]		GTTGAATTGCAAACAGGTTGGATAGAAGAGTCAGCAAAAATCAACAAAAGCATTCTGTAA
A_24_P944040	2.13e-23	7.40e-25	16.36448	46.20706	1.4508708	A_24_P944040	FALSE	NM_015056	NM_015056	23076	RRP1B	ribosomal RNA processing 1 homolog B (S. cerevisiae)	Hs.565725	ENST00000340648	ref|NM_015056|ens|ENST00000340648|ens|ENST00000470886|gb|AK124620	chr21:45115366-45115425	hs|21q22.3	Homo sapiens ribosomal RNA processing 1 homolog B (S. cerevisiae) (RRP1B), mRNA [NM_015056]	GO:0005634(nucleus)|GO:0005730(nucleolus)|GO:0005829(cytosol)|GO:0006364(rRNA processing)|GO:0010923(negative regulation of phosphatase activity)|GO:0030688(preribosome, small subunit precursor)	TCTCATTCTCCGAACTTACTCCTTTTTATGGGTAAGTCAACTAGGTTTACAGTCCCTTAT
A_23_P360804	2.15e-23	7.49e-25	-16.3605	46.19415	-2.5004532	A_23_P360804	FALSE	NM_020939	NM_020939	57699	CPNE5	copine V	Hs.657869	ENST00000244751	ref|NM_020939|ens|ENST00000244751|ens|ENST00000393189|ens|ENST00000459703	chr6:36708629-36708570	hs|6p21.2	Homo sapiens copine V (CPNE5), mRNA [NM_020939]	GO:0043005(neuron projection)|GO:0043025(neuronal cell body)	TGGTTCTGTGCCCGTCTCTGAGACAGTCTCTGTGTGGAATTTGCCTTAAACTGAAGTAAA
A_32_P224522	2.36e-23	8.21e-25	-16.33211	46.10226	-2.0233938	A_32_P224522	FALSE	NM_024103	NM_024103	79085	SLC25A23	solute carrier family 25 (mitochondrial carrier; phosphate carrier), member 23	Hs.356231	ENST00000301454	ref|NM_024103|ens|ENST00000301454|gb|AY750170|gb|AK027562	chr19:6440285-6440226	hs|19p13.3	Homo sapiens solute carrier family 25 (mitochondrial carrier; phosphate carrier), member 23 (SLC25A23), nuclear gene encoding mitochondrial protein, mRNA [NM_024103]	GO:0005488(binding)|GO:0005509(calcium ion binding)|GO:0005739(mitochondrion)|GO:0005743(mitochondrial inner membrane)|GO:0016020(membrane)|GO:0016021(integral to membrane)|GO:0055085(transmembrane transport)	CTTACATTCTGCACTTCATAGTTGGATTCTGAGCTTAGGATCATCTGGAGACCCCATGGA
A_23_P26557	2.36e-23	8.25e-25	16.3307	46.09771	2.4959884	A_23_P26557	FALSE	NM_025108	NM_025108	80178	C16orf59	chromosome 16 open reading frame 59	Hs.534491	ENST00000483320	ref|NM_025108|ens|ENST00000483320|ens|ENST00000361837|gb|AK093788	chr16:2514795-2514854	hs|16p13.3	Homo sapiens chromosome 16 open reading frame 59 (C16orf59), mRNA [NM_025108]		TCACTGGCTCTTCTCAGGACAACTAAGCCTGCTGGTCAGGGCTGGCTTTCAGCCTTCCTA
A_21_P0011842	2.42e-23	8.46e-25	16.32302	46.0728	1.7614183	A_21_P0011842	FALSE	NM_001135650	NM_001135650		EEF1E1	eukaryotic translation elongation factor 1 epsilon 1	Hs.726163	ENST00000429723	ref|NM_001135650|ref|NM_004280|ens|ENST00000429723|ens|ENST00000397456	chr6:8097685-8097627	hs|6p24.3	Homo sapiens eukaryotic translation elongation factor 1 epsilon 1 (EEF1E1), transcript variant 2, mRNA [NM_001135650]	GO:0005634(nucleus)|GO:0005730(nucleolus)|GO:0005737(cytoplasm)|GO:0005829(cytosol)|GO:0006418(tRNA aminoacylation for protein translation)|GO:0008285(negative regulation of cell proliferation)|GO:0010467(gene expression)|GO:0043065(positive regulation of apoptosis)|GO:0043517(positive regulation of DNA damage response, signal transduction by p53 class mediator)	AACAAACAATGGTCCAAGTCTAACAGGATTGACTACTATAGCAGCTCATCTAGTCAAGCA
A_33_P3339253	2.43e-23	8.53e-25	16.32036	46.06418	1.4467459	A_33_P3339253	FALSE	XR_132560	XR_132560	646808	LOC646808	L antigen family, member 3 pseudogene			ref|XR_132560|ref|XR_133510	chr9:33019659-33019600	hs|9p21.1	PREDICTED: Homo sapiens L antigen family member 3-like (LOC646808), miscRNA [XR_132560]		TCCTCCTAGGCAGTGCATCCATCCTCCCTAGGGCAGGGAATTCCCACAGTTGCTACTTTC
A_32_P217510	2.44e-23	8.59e-25	16.31809	46.05682	1.289787	A_32_P217510	FALSE	NM_032168	NM_032168	84128	WDR75	WD repeat domain 75	Hs.399984	ENST00000436347	ref|NM_032168|ens|ENST00000436347|ens|ENST00000427960|ens|ENST00000314761	chr2:190340013-190340072	hs|2q32.2	Homo sapiens WD repeat domain 75 (WDR75), mRNA [NM_032168]	GO:0005634(nucleus)|GO:0005730(nucleolus)	TTACCGAAAAAGTCCAGGATACAAGTAACACAGGTTTAGGAGAAGACATTATACATCAGT
A_23_P71727	2.44e-23	8.60e-25	16.31773	46.05566	2.0978041	A_23_P71727	FALSE	NM_001827	NM_001827	1164	CKS2	CDC28 protein kinase regulatory subunit 2	Hs.83758	ENST00000314355	ref|NM_001827|ens|ENST00000314355|gb|X54942|gb|BC006458	chr9:91931523-91931582	hs|9q22.2	Homo sapiens CDC28 protein kinase regulatory subunit 2 (CKS2), mRNA [NM_001827]	GO:0000079(regulation of cyclin-dependent protein kinase activity)|GO:0007049(cell cycle)|GO:0007051(spindle organization)|GO:0007127(meiosis I)|GO:0008283(cell proliferation)|GO:0016538(cyclin-dependent protein kinase regulator activity)|GO:0048015(phosphatidylinositol-mediated signaling)|GO:0051301(cell division)	GATAAAAGTTCTTCCAGTCAGTTTTTCTCTTAAGTGCCTGTTTGAGTTTACTGAAACAGT
A_33_P3317850	2.49e-23	8.79e-25	-16.31107	46.03408	-1.9257566	A_33_P3317850	FALSE	NM_003831	NM_003831	8780	RIOK3	RIO kinase 3 (yeast)	Hs.730629	ENST00000339486	ref|NM_003831|ens|ENST00000339486|gb|BX640929|tc|THC2570804	chr18:21063036-21063095	hs|18q11.2	Homo sapiens RIO kinase 3 (yeast) (RIOK3), mRNA [NM_003831]	GO:0000166(nucleotide binding)|GO:0004674(protein serine/threonine kinase activity)|GO:0005524(ATP binding)|GO:0006468(protein phosphorylation)|GO:0007059(chromosome segregation)|GO:0016301(kinase activity)	GTGTGGCATTCTTGGAGTGTGCTGTGAATGTGCTTTTTAAGAAATTAAAAAGAGATCATT
A_23_P115726	2.53e-23	8.93e-25	-16.30634	46.01873	-2.7456757	A_23_P115726	FALSE	NM_194298	NM_194298	220963	SLC16A9	solute carrier family 16, member 9 (monocarboxylic acid transporter 9)	Hs.499709	ENST00000395348	ref|NM_194298|ens|ENST00000395348|ens|ENST00000395347|gb|AK021827	chr10:61411130-61411071	hs|10q21.2	Homo sapiens solute carrier family 16, member 9 (monocarboxylic acid transporter 9) (SLC16A9), mRNA [NM_194298]	GO:0005886(plasma membrane)|GO:0015293(symporter activity)|GO:0016021(integral to membrane)|GO:0046415(urate metabolic process)|GO:0055085(transmembrane transport)	GGGATTTTATAAACCAATAGCCAAGTGTTCTTTAAATAGGAGGCACCCTTCCCATTGTGC
A_23_P56922	2.63e-23	9.31e-25	16.29332	45.97653	1.297458	A_23_P56922	FALSE	NM_002157	NM_002157	3336	HSPE1	heat shock 10kDa protein 1 (chaperonin 10)	Hs.1197	ENST00000465573	ref|NM_002157|ens|ENST00000465573|ens|ENST00000233893|gb|CR407688	chr2:198367803-198367942	hs|2q33.1	Homo sapiens heat shock 10kDa protein 1 (chaperonin 10) (HSPE1), nuclear gene encoding mitochondrial protein, mRNA [NM_002157]	GO:0005515(protein binding)|GO:0005524(ATP binding)|GO:0005737(cytoplasm)|GO:0005739(mitochondrion)|GO:0005759(mitochondrial matrix)|GO:0006457(protein folding)|GO:0006919(activation of caspase activity)|GO:0006950(response to stress)|GO:0006986(response to unfolded protein)|GO:0051082(unfolded protein binding)|GO:0051087(chaperone binding)	AAGTTCTTCTCCCAGAATATGGAGGCACCAAAGTAGTTCTAGATGACAAGGATTATTTCC
A_23_P89755	2.63e-23	9.33e-25	-16.29264	45.9743	-1.3270521	A_23_P89755	FALSE	NM_016271	NM_016271	51444	RNF138	ring finger protein 138	Hs.302408	ENST00000257190	ref|NM_016271|ref|NM_001191324|ref|NM_198128|ens|ENST00000257190	chr18:29710321-29710380	hs|18q12.1	Homo sapiens ring finger protein 138 (RNF138), transcript variant 1, mRNA [NM_016271]	GO:0005622(intracellular)|GO:0008270(zinc ion binding)|GO:0016055(Wnt receptor signaling pathway)|GO:0016874(ligase activity)|GO:0019901(protein kinase binding)|GO:0046872(metal ion binding)	TGTGACCGTGATATAGTGAGAAAGATTCTACCAACCACTGTTTCACTACTTTTTAGTTAA
A_23_P387184	2.74e-23	9.73e-25	-16.2797	45.93231	-1.3724495	A_23_P387184	FALSE	NM_020464	NM_020464	57224	NHSL1	NHS-like 1	Hs.652741	ENST00000343505	ref|NM_020464|ref|NM_001144060|ens|ENST00000343505|ens|ENST00000427025	chr6:138744231-138744172	hs|6q23.3	Homo sapiens NHS-like 1 (NHSL1), transcript variant 1, mRNA [NM_020464]		AACCAGAGTTTAAACTTCCATTAGGCAATTTCCTGTCACTTGAAATGTCAACATTTGCTA
A_23_P13822	2.86e-23	1.02e-24	-16.26605	45.88801	-2.2855875	A_23_P13822	FALSE	NM_018423	NM_018423	55359	STYK1	serine/threonine/tyrosine kinase 1	Hs.24979	ENST00000075503	ref|NM_018423|ens|ENST00000075503|gb|AF251059|gb|AL353940	chr12:10771913-10771854	hs|12p13.2	Homo sapiens serine/threonine/tyrosine kinase 1 (STYK1), mRNA [NM_018423]	GO:0000166(nucleotide binding)|GO:0004715(non-membrane spanning protein tyrosine kinase activity)|GO:0005524(ATP binding)|GO:0005886(plasma membrane)|GO:0016021(integral to membrane)	AGGCTTAGTAGCTCAGTCTTTAACAAGGGCTAGAAAAGAATGTAATCTGATATGGAAGGA
A_24_P84898	2.91e-23	1.04e-24	16.25968	45.86734	1.9919865	A_24_P84898	FALSE	NM_004111	NM_004111	2237	FEN1	flap structure-specific endonuclease 1	Hs.409065	ENST00000305885	ref|NM_004111|ens|ENST00000305885|gb|AK301743|gb|X76771	chr11:61564029-61564087	hs|11q12.2	Homo sapiens flap structure-specific endonuclease 1 (FEN1), mRNA [NM_004111]	GO:0000084(S phase of mitotic cell cycle)|GO:0000278(mitotic cell cycle)|GO:0000287(magnesium ion binding)|GO:0000722(telomere maintenance via recombination)|GO:0000723(telomere maintenance)|GO:0003677(DNA binding)|GO:0003684(damaged DNA binding)|GO:0003690(double-stranded DNA binding)|GO:0004519(endonuclease activity)|GO:0004523(ribonuclease H activity)|GO:0004527(exonuclease activity)|GO:000551…	CCTTAAGAGCTACAGCTAGAGAAACCTTCACAGGGGTGGAGAGAGCATTCTAAGGTTTTT
A_23_P204286	2.98e-23	1.07e-24	-16.25191	45.84208	-3.5210992	A_23_P204286	FALSE	NM_000900	NM_000900	4256	MGP	matrix Gla protein	Hs.365706		ref|NM_000900|ref|NM_001190839|gb|X53331|gb|M58549	chr12:15034999-15034940	hs|12p12.3	Homo sapiens matrix Gla protein (MGP), transcript variant 2, mRNA [NM_000900]	GO:0001502(cartilage condensation)|GO:0001503(ossification)|GO:0005201(extracellular matrix structural constituent)|GO:0005509(calcium ion binding)|GO:0005576(extracellular region)|GO:0005578(proteinaceous extracellular matrix)|GO:0005615(extracellular space)|GO:0005783(endoplasmic reticulum)|GO:0007275(multicellular organismal development)|GO:0007584(response to nutrient)|GO:0008147(structural c…	TACTGAAATACATAGGCTTATATACAATGCTTCTTTCCTGTATATTCTCTTGTCTGGCTG
A_32_P110390	3.02e-23	1.08e-24	-16.24667	45.82504	-2.7291409	A_32_P110390	FALSE	NM_173490	NM_173490	134285	TMEM171	transmembrane protein 171	Hs.162246	ENST00000287773	ref|NM_173490|ref|NM_001161342|ens|ENST00000287773|ens|ENST00000454765	chr5:72424286-72424345	hs|5q13.2	Homo sapiens transmembrane protein 171 (TMEM171), transcript variant 1, mRNA [NM_173490]	GO:0016020(membrane)|GO:0016021(integral to membrane)	CTGAGAGTCCTGGAACTAACAGTCTGCTTCCGAATGAAAACCCCCCTTCATATTACAGTA
A_24_P941441	3.02e-23	1.08e-24	-16.24654	45.82462	-1.4132715	A_24_P941441	FALSE	NM_006572	NM_006572	10672	GNA13	guanine nucleotide binding protein (G protein), alpha 13	Hs.515018	ENST00000439174	ref|NM_006572|ens|ENST00000439174|gb|AB075500|gb|BC036756	chr17:63007307-63007248	hs|17q24.1	Homo sapiens guanine nucleotide binding protein (G protein), alpha 13 (GNA13), mRNA [NM_006572]	GO:0000166(nucleotide binding)|GO:0001569(patterning of blood vessels)|GO:0001701(in utero embryonic development)|GO:0003924(GTPase activity)|GO:0004871(signal transducer activity)|GO:0005515(protein binding)|GO:0005525(GTP binding)|GO:0005834(heterotrimeric G-protein complex)|GO:0005886(plasma membrane)|GO:0006184(GTP catabolic process)|GO:0006928(cellular component movement)|GO:0007165(signal t…	CGCCTTAATACCAGAAATGATTAGAAGTGCTGATTTAGATTCAACAAATACCATATGTCC
A_23_P202565	3.03e-23	1.09e-24	-16.24457	45.81824	-1.0477714	A_23_P202565	FALSE	NM_007373	NM_007373	8036	SHOC2	soc-2 suppressor of clear homolog (C. elegans)	Hs.104315	ENST00000265277	ref|NM_007373|ens|ENST00000265277|ens|ENST00000451838|ens|ENST00000369452	chr10:112772820-112772879	hs|10q25.2	Homo sapiens soc-2 suppressor of clear homolog (C. elegans) (SHOC2), mRNA [NM_007373]	GO:0000164(protein phosphatase type 1 complex)|GO:0005634(nucleus)|GO:0005737(cytoplasm)|GO:0007265(Ras protein signal transduction)|GO:0008543(fibroblast growth factor receptor signaling pathway)|GO:0019888(protein phosphatase regulator activity)|GO:0019903(protein phosphatase binding)|GO:0046579(positive regulation of Ras protein signal transduction)	ATGGAAAAGAGGCACATTGCATAGAAGCCATTGGGGAGTTCAGTGGAAGTTCTGTAAGAT
A_33_P3248967	3.08e-23	1.11e-24	-16.23896	45.80001	-1.3932531	A_33_P3248967	FALSE	NM_022474	NM_022474	64398	MPP5	membrane protein, palmitoylated 5 (MAGUK p55 subfamily member 5)	Hs.652312	ENST00000261681	ref|NM_022474|ens|ENST00000261681|ens|ENST00000555925|gb|AL832578	chr14:67802437-67802496	hs|14q23.3	Homo sapiens membrane protein, palmitoylated 5 (MAGUK p55 subfamily member 5) (MPP5), mRNA [NM_022474]	GO:0005515(protein binding)|GO:0005737(cytoplasm)|GO:0005886(plasma membrane)|GO:0005923(tight junction)|GO:0012505(endomembrane system)|GO:0019904(protein domain specific binding)|GO:0030054(cell junction)|GO:0032287(peripheral nervous system myelin maintenance)|GO:0032288(myelin assembly)|GO:0034329(cell junction assembly)|GO:0034613(cellular protein localization)|GO:0043219(lateral loop)|GO:00…	GTACTCTTTTCCTGTATCTGCACTGTTATTTTGAGATGTCATACTGTACACTGTATTGTA
A_23_P16096	3.13e-23	1.13e-24	16.23434	45.78499	1.6340525	A_23_P16096	FALSE	NM_020230	NM_020230	56342	PPAN	peter pan homolog (Drosophila)	Hs.14468	ENST00000466025	ref|NM_020230|ens|ENST00000466025|ens|ENST00000342696|ens|ENST00000253107	chr19:10218744-10218803	hs|19p13.2	Homo sapiens peter pan homolog (Drosophila) (PPAN), mRNA [NM_020230]	GO:0005634(nucleus)|GO:0005730(nucleolus)|GO:0005737(cytoplasm)|GO:0008380(RNA splicing)	TGGTATGCATGTGAAGCTCATGGCCACCATGTTCCAGAACCTGTTCCCCTCCATCAACGT
A_23_P8311	3.13e-23	1.13e-24	-16.23304	45.78075	-2.220007	A_23_P8311	FALSE	NM_016614	NM_016614	51567	TDP2	tyrosyl-DNA phosphodiesterase 2	Hs.403010	ENST00000341060	ref|NM_016614|ens|ENST00000341060|ens|ENST00000545995|ens|ENST00000545780	chr6:24650393-24650334	hs|6p22.3	Homo sapiens tyrosyl-DNA phosphodiesterase 2 (TDP2), mRNA [NM_016614]	GO:0000287(magnesium ion binding)|GO:0003714(transcription corepressor activity)|GO:0004518(nuclease activity)|GO:0005515(protein binding)|GO:0005634(nucleus)|GO:0006302(double-strand break repair)|GO:0007166(cell surface receptor linked signaling pathway)|GO:0016605(PML body)|GO:0016787(hydrolase activity)|GO:0070260(5'-tyrosyl-DNA phosphodiesterase activity)	TCGGTTTGATAGCACCATGGGACATTTTTCTAACAAAAATAAATGCATGAAGAGACATAG
A_33_P3329974	3.22e-23	1.17e-24	-16.22403	45.75146	-1.6813601	A_33_P3329974	FALSE	NM_020770	NM_020770	57530	CGN	cingulin	Hs.591464	ENST00000271636	ref|NM_020770|ens|ENST00000271636|ens|ENST00000473377|gb|AB037740	chr1:151511070-151511129	hs|1q21.3	Homo sapiens cingulin (CGN), mRNA [NM_020770]	GO:0003774(motor activity)|GO:0003779(actin binding)|GO:0005515(protein binding)|GO:0005923(tight junction)|GO:0008150(biological_process)|GO:0016459(myosin complex)|GO:0030054(cell junction)	ATTCCTATATTCTTCTGCAAATCAAACGTTCTTTCCCAATCCAATCCAGCCTTGGTTTTA
A_24_P69095	3.37e-23	1.22e-24	16.2095	45.70416	2.1590937	A_24_P69095	FALSE	NM_003633	NM_003633	8507	ENC1	ectodermal-neural cortex 1 (with BTB-like domain)	Hs.104925	ENST00000302351	ref|NM_003633|ens|ENST00000302351|gb|AF059611|ens|ENST00000510316	chr5:73924314-73924255	hs|5q13.3	Homo sapiens ectodermal-neural cortex 1 (with BTB-like domain) (ENC1), mRNA [NM_003633]	GO:0003779(actin binding)|GO:0005634(nucleus)|GO:0005737(cytoplasm)|GO:0005856(cytoskeleton)|GO:0007275(multicellular organismal development)|GO:0007399(nervous system development)|GO:0016363(nuclear matrix)	TTGTTTACTAAGCATGTGCCGTCGTAGGTATTAGTGCTAGTCTCAAATAGGTGCTTCCCC
A_23_P160167	3.52e-23	1.28e-24	-16.19575	45.6594	-2.7597656	A_23_P160167	FALSE	NM_005727	NM_005727	10103	TSPAN1	tetraspanin 1	Hs.38972	ENST00000475163	ref|NM_005727|ens|ENST00000475163|ens|ENST00000470318|ens|ENST00000486237	chr1:46651173-46651232	hs|1p34.1	Homo sapiens tetraspanin 1 (TSPAN1), mRNA [NM_005727]	GO:0005765(lysosomal membrane)|GO:0016020(membrane)|GO:0016021(integral to membrane)	GTGTCCATGTATCTGTACTGCAATCTACAATAAGTCCACTTCTGCCTCTGCCACTACTGC
A_23_P151405	3.65e-23	1.33e-24	16.18349	45.61949	2.2634746	A_23_P151405	FALSE	NM_018204	NM_018204	26586	CKAP2	cytoskeleton associated protein 2	Hs.444028	ENST00000258607	ref|NM_018204|ref|NM_001098525|ens|ENST00000258607|ens|ENST00000378037	chr13:53050394-53050453	hs|13q14.3	Homo sapiens cytoskeleton associated protein 2 (CKAP2), transcript variant 1, mRNA [NM_018204]	GO:0000922(spindle pole)|GO:0005737(cytoplasm)|GO:0005813(centrosome)|GO:0005874(microtubule)|GO:0006915(apoptosis)|GO:0007049(cell cycle)|GO:0015630(microtubule cytoskeleton)	TCTTTTCTATTTATTGACTTCTCATGTTCTAGAGAGTAGGACTTTTATTCCGTGTACCTG
A_32_P103633	3.69e-23	1.35e-24	16.17963	45.60692	2.0254485	A_32_P103633	FALSE	NM_004526	NM_004526	4171	MCM2	minichromosome maintenance complex component 2	Hs.477481	ENST00000543142	ref|NM_004526|ens|ENST00000543142|ens|ENST00000265056|ens|ENST00000539922	chr3:127340805-127340864	hs|3q21.3	Homo sapiens minichromosome maintenance complex component 2 (MCM2), mRNA [NM_004526]	GO:0000075(cell cycle checkpoint)|GO:0000082(G1/S transition of mitotic cell cycle)|GO:0000084(S phase of mitotic cell cycle)|GO:0000166(nucleotide binding)|GO:0000216(M/G1 transition of mitotic cell cycle)|GO:0000278(mitotic cell cycle)|GO:0000785(chromatin)|GO:0003677(DNA binding)|GO:0003688(DNA replication origin binding)|GO:0004386(helicase activity)|GO:0005515(protein binding)|GO:0005524(ATP…	TTTGGGTGGGATGCCTTGCCAGTGTGTCTTACTTGGTTGCTGAACATCTTGCCACCTCCG
A_24_P218979	3.70e-23	1.35e-24	16.17884	45.60433	2.0671244	A_24_P218979	FALSE	NM_031299	NM_031299	83461	CDCA3	cell division cycle associated 3	Hs.524216	ENST00000536241	ref|NM_031299|ens|ENST00000536241|ens|ENST00000538862|ens|ENST00000535871	chr12:6958498-6958315	hs|12p13.31	Homo sapiens cell division cycle associated 3 (CDCA3), mRNA [NM_031299]	GO:0003674(molecular_function)|GO:0005575(cellular_component)|GO:0005737(cytoplasm)|GO:0005829(cytosol)|GO:0007049(cell cycle)|GO:0007067(mitosis)|GO:0008150(biological_process)|GO:0051301(cell division)	ACACTACGACAGGGTAAGCGGCCTTCACCCCTAAGTGAAAATGTTAGTGAACTAAAGGAA
A_33_P3345816	3.79e-23	1.39e-24	-16.17003	45.57563	-2.832187	A_33_P3345816	FALSE	NM_001039966	NM_001039966	2852	GPER	G protein-coupled estrogen receptor 1	Hs.20961	ENST00000342452	ref|NM_001039966|ref|NM_001505|ref|NM_001098201|ens|ENST00000342452	chr7:1133278-1133337	hs|7p22.3	Homo sapiens G protein-coupled estrogen receptor 1 (GPER), transcript variant 3, mRNA [NM_001039966]	GO:0000139(Golgi membrane)|GO:0004871(signal transducer activity)|GO:0004872(receptor activity)|GO:0004930(G-protein coupled receptor activity)|GO:0005496(steroid binding)|GO:0005783(endoplasmic reticulum)|GO:0005789(endoplasmic reticulum membrane)|GO:0005794(Golgi apparatus)|GO:0005886(plasma membrane)|GO:0005887(integral to plasma membrane)|GO:0007186(G-protein coupled receptor protein signalin…	TGCCAGGACAATGAAATACTCCAGCACCTGTGGCTGACGAATTTGTTTCTACAGAAATAA
A_23_P154025	3.79e-23	1.39e-24	16.16999	45.57549	1.0381697	A_23_P154025	FALSE	NM_003142	NM_003142	6741	SSB	Sjogren syndrome antigen B (autoantigen La)	Hs.632535	ENST00000409333	ref|NM_003142|ens|ENST00000409333|ens|ENST00000260956|gb|X14684	chr2:170668314-170668373	hs|2q31.1	Homo sapiens Sjogren syndrome antigen B (autoantigen La) (SSB), mRNA [NM_003142]	GO:0000049(tRNA binding)|GO:0000166(nucleotide binding)|GO:0003729(mRNA binding)|GO:0005634(nucleus)|GO:0006396(RNA processing)|GO:0006400(tRNA modification)|GO:0008334(histone mRNA metabolic process)|GO:0030529(ribonucleoprotein complex)	TTTGTTTGCGGGGCTTTTAAAAGGAAAACCGAATTAGGTCCACTTCAATGTCCACCTGTG
A_23_P433369	3.79e-23	1.39e-24	-16.1697	45.57455	-1.235475	A_23_P433369	FALSE	NM_015473	NM_015473	25938	HEATR5A	HEAT repeat containing 5A	Hs.728967	ENST00000389961	ref|NM_015473|ens|ENST00000389961|ens|ENST00000439348|ens|ENST00000439727	chr14:31761197-31761138	hs|14q12	Homo sapiens HEAT repeat containing 5A (HEATR5A), mRNA [NM_015473]	GO:0005488(binding)	CCCTCTTAAAAATTACAAACCGAAGTGATAGAAGCATGTCAGAATTGAGAAGACATTTTG
A_23_P315364	3.92e-23	1.44e-24	16.15826	45.53726	3.9584345	A_23_P315364	FALSE	NM_002089	NM_002089	2920	CXCL2	chemokine (C-X-C motif) ligand 2	Hs.75765	ENST00000508487	ref|NM_002089|ens|ENST00000508487|gb|M57731|gb|M36820	chr4:74963044-74962985	hs|4q13.3	Homo sapiens chemokine (C-X-C motif) ligand 2 (CXCL2), mRNA [NM_002089]	GO:0002237(response to molecule of bacterial origin)|GO:0005576(extracellular region)|GO:0005615(extracellular space)|GO:0005625(soluble fraction)|GO:0006935(chemotaxis)|GO:0006954(inflammatory response)|GO:0006955(immune response)|GO:0008009(chemokine activity)	CAATGTGACGGCAGGGAAATGTATGTGTGTCTATTTTGTAACTGTAAAGATGAATGTCAG
A_23_P142294	3.95e-23	1.46e-24	-16.15581	45.52927	-2.0853732	A_23_P142294	FALSE	NM_014297	NM_014297	23474	ETHE1	ethylmalonic encephalopathy 1	Hs.7486	ENST00000292147	ref|NM_014297|ens|ENST00000292147|gb|D83198|gb|BC008250	chr19:44010989-44010930	hs|19q13.31	Homo sapiens ethylmalonic encephalopathy 1 (ETHE1), nuclear gene encoding mitochondrial protein, mRNA [NM_014297]	GO:0005634(nucleus)|GO:0005730(nucleolus)|GO:0005737(cytoplasm)|GO:0005739(mitochondrion)|GO:0005759(mitochondrial matrix)|GO:0016787(hydrolase activity)|GO:0046872(metal ion binding)	CAGATGCTCCCATCCACTATTAATGCACTAGGTGGGAGGAGAGGGCGGCAATGACACTGC
A_33_P3361636	3.96e-23	1.46e-24	-16.15396	45.52322	-3.5061706	A_33_P3361636	FALSE	NM_001190839	NM_001190839	4256	MGP	matrix Gla protein	Hs.365706	ENST00000539261	ref|NM_001190839|ref|NM_000900|ens|ENST00000539261|gb|M58549	chr12:15034886-15034827	hs|12p12.3	Homo sapiens matrix Gla protein (MGP), transcript variant 1, mRNA [NM_001190839]	GO:0001502(cartilage condensation)|GO:0001503(ossification)|GO:0005201(extracellular matrix structural constituent)|GO:0005509(calcium ion binding)|GO:0005576(extracellular region)|GO:0005578(proteinaceous extracellular matrix)|GO:0005615(extracellular space)|GO:0005783(endoplasmic reticulum)|GO:0007275(multicellular organismal development)|GO:0007584(response to nutrient)|GO:0008147(structural c…	GGGTCAAAGGAGAGTCAACATATGTGATTGTTCCATAATAAACTTCTGGTGTGATACTTT
A_33_P3269885	4.06e-23	1.50e-24	-16.14645	45.49873	-3.7366154	A_33_P3269885	FALSE	NM_018713	NM_018713	55532	SLC30A10	solute carrier family 30, member 10	Hs.284450	ENST00000484079	ref|NM_018713|ens|ENST00000484079|ens|ENST00000356609|gb|AL359609	chr1:220087746-220087687	hs|1q41	Homo sapiens solute carrier family 30, member 10 (SLC30A10), mRNA [NM_018713]	GO:0005886(plasma membrane)|GO:0006829(zinc ion transport)|GO:0008324(cation transmembrane transporter activity)|GO:0016021(integral to membrane)|GO:0055085(transmembrane transport)	CCAAGGGAGAAATGAGAATTAGCTTAATTGCTGCCTTTAATGTGTTTTTGAGGAACTTAA
A_33_P3322388	4.13e-23	1.53e-24	-16.14019	45.47833	-1.6096209	A_33_P3322388	FALSE	NM_006945	NM_006945	6703	SPRR2D	small proline-rich protein 2D	Hs.505327	ENST00000439437	ref|NM_006945|ref|NR_003062|ens|ENST00000439437|ens|ENST00000368756	chr1:153012663-153012604	hs|1q21.3	Homo sapiens small proline-rich protein 2D (SPRR2D), mRNA [NM_006945]	GO:0001533(cornified envelope)|GO:0005737(cytoplasm)|GO:0008544(epidermis development)|GO:0030216(keratinocyte differentiation)|GO:0031424(keratinization)	TATCCTCTGGTGACACCTTCCCCACCCTGCCAGCCAAAGTGTCCACCCAAGAGCAAGTAA
A_23_P406424	4.13e-23	1.53e-24	-16.14002	45.47777	-1.5241175	A_23_P406424	FALSE	NM_175744	NM_175744	389	RHOC	ras homolog gene family, member C	Hs.502659	ENST00000471038	ref|NM_175744|ref|NM_001042678|ref|NM_001042679|ens|ENST00000471038	chr1:113245313-113245254	hs|1p13.2	Homo sapiens ras homolog gene family, member C (RHOC), transcript variant 1, mRNA [NM_175744]	GO:0000166(nucleotide binding)|GO:0001666(response to hypoxia)|GO:0003924(GTPase activity)|GO:0004871(signal transducer activity)|GO:0005525(GTP binding)|GO:0005622(intracellular)|GO:0005624(membrane fraction)|GO:0005625(soluble fraction)|GO:0005634(nucleus)|GO:0005737(cytoplasm)|GO:0005829(cytosol)|GO:0005886(plasma membrane)|GO:0006184(GTP catabolic process)|GO:0007165(signal transduction)|GO:0…	AACATTCCTGAGAAGTGGACCCCAGAGGTGAAGCACTTCTGCCCCAACGTGCCCATCATC
A_23_P117546	4.19e-23	1.56e-24	-16.13446	45.45961	-1.3948934	A_23_P117546	FALSE	NM_006939	NM_006939	6655	2	son of sevenless homolog 2 (Drosophila)	Hs.291533	ENST00000216373	ref|NM_006939|ens|ENST00000216373|gb|AK129920|tc|THC2497784	chr14:50584382-50584323	hs|14q21.3	Homo sapiens son of sevenless homolog 2 (Drosophila) (SOS2), mRNA [NM_006939]	GO:0003677(DNA binding)|GO:0005085(guanyl-nucleotide exchange factor activity)|GO:0005089(Rho guanyl-nucleotide exchange factor activity)|GO:0005515(protein binding)|GO:0005622(intracellular)|GO:0005829(cytosol)|GO:0006915(apoptosis)|GO:0007264(small GTPase mediated signal transduction)|GO:0007411(axon guidance)|GO:0008624(induction of apoptosis by extracellular signals)|GO:0035023(regulation of …	GCAGACTATGACGTCTTTAGCTAATGAATTGCCTATTGTTATGGAAAACAGTTAATATGC
A_24_P15502	4.24e-23	1.58e-24	16.13082	45.44773	2.1429133	A_24_P15502	FALSE									chr8:064321806-064321865	hs|8q12.3			CTGTTCAACACCCTCTTCATGAACTCTGGCTGCCTGTGCTTCACAGCATTTGTGTACTCT
A_23_P115149	4.26e-23	1.59e-24	16.1288	45.44116	1.8394909	A_23_P115149	FALSE	NM_024102	NM_024102	79084	WDR77	WD repeat domain 77	Hs.204773	ENST00000235090	ref|NM_024102|ens|ENST00000235090|gb|AK022860|gb|AB074171	chr1:111983462-111983403	hs|1p13.2	Homo sapiens WD repeat domain 77 (WDR77), mRNA [NM_024102]	GO:0000387(spliceosomal snRNP assembly)|GO:0005515(protein binding)|GO:0005634(nucleus)|GO:0005730(nucleolus)|GO:0005737(cytoplasm)|GO:0005794(Golgi apparatus)|GO:0005829(cytosol)|GO:0006357(regulation of transcription from RNA polymerase II promoter)|GO:0008284(positive regulation of cell proliferation)|GO:0008285(negative regulation of cell proliferation)|GO:0016070(RNA metabolic process)|GO:00…	GCATCCCTGGGTTCTTGGAAGCAGCTCTTATGCTACTCATAGAGATGGGATTGACTTTAT
A_23_P215658	4.46e-23	1.67e-24	16.11386	45.39235	1.3263312	A_23_P215658	FALSE	NM_030900	NM_030900	9238	TBRG4	transforming growth factor beta regulator 4	Hs.231411	ENST00000495973	ref|NM_030900|ref|NM_199122|ref|NM_004749|ens|ENST00000495973	chr7:45140022-45139963	hs|7p13	Homo sapiens transforming growth factor beta regulator 4 (TBRG4), transcript variant 2, mRNA [NM_030900]	GO:0000080(G1 phase of mitotic cell cycle)|GO:0004672(protein kinase activity)|GO:0005739(mitochondrion)|GO:0007050(cell cycle arrest)|GO:0008284(positive regulation of cell proliferation)|GO:0045333(cellular respiration)	CCATTCTATGAGTGGCTGGAACTCAAGTCTGAATGGCAGAAAGGCGCCTACCTCAAGGAC
A_24_P373174	4.54e-23	1.70e-24	-16.10808	45.37349	-1.6087206	A_24_P373174	FALSE	NM_004580	NM_004580	5873	RAB27A	RAB27A, member RAS oncogene family	Hs.654978		ref|NM_004580|ref|NM_183235|ref|NM_183234|ref|NM_183236	chr15:55496584-55496525	hs|15q21.3	Homo sapiens RAB27A, member RAS oncogene family (RAB27A), transcript variant 1, mRNA [NM_004580]	GO:0000166(nucleotide binding)|GO:0001750(photoreceptor outer segment)|GO:0003924(GTPase activity)|GO:0005515(protein binding)|GO:0005525(GTP binding)|GO:0005764(lysosome)|GO:0005770(late endosome)|GO:0005794(Golgi apparatus)|GO:0006184(GTP catabolic process)|GO:0006605(protein targeting)|GO:0006887(exocytosis)|GO:0007264(small GTPase mediated signal transduction)|GO:0007596(blood coagulation)|GO…	ATGAAGTATTCTGTAGCCTATATTTTTCATAGAGCTCATGAGCATTTACTGTACTTGCTG
A_23_P123193	4.62e-23	1.74e-24	16.10191	45.35332	1.6790048	A_23_P123193	FALSE	NM_020445	NM_020445	57180	ACTR3B	ARP3 actin-related protein 3 homolog B (yeast)	Hs.647117	ENST00000479402	ref|NM_020445|ref|NM_001040135|ens|ENST00000479402|ens|ENST00000256001	chr7:152552373-152552432	hs|7q36.1	Homo sapiens ARP3 actin-related protein 3 homolog B (yeast) (ACTR3B), transcript variant 1, mRNA [NM_020445]	GO:0000166(nucleotide binding)|GO:0003779(actin binding)|GO:0005524(ATP binding)|GO:0005737(cytoplasm)|GO:0005856(cytoskeleton)|GO:0030833(regulation of actin filament polymerization)|GO:0042995(cell projection)	ATAGAAGATGATGGTTTGTTGTCGGTGAGTGTTGGATGAAATACTTCCTTGCACCATTGT
A_24_P873414	4.66e-23	1.75e-24	-16.09883	45.34325	-1.1411699	A_24_P873414	FALSE	NM_001100623	NM_001100623	55041	PLEKHB2	pleckstrin homology domain containing, family B (evectins) member 2	Hs.469944	ENST00000234115	ref|NM_001100623|ref|NM_017958|ens|ENST00000234115|ens|ENST00000403716	chr2:131907177-131907236	hs|2q21.1	Homo sapiens pleckstrin homology domain containing, family B (evectins) member 2 (PLEKHB2), transcript variant 3, mRNA [NM_001100623]	GO:0016020(membrane)	GACCCAAGTGTATTTTCCACAAGTTTTGATCCTGTGTAATATTTCTTTTTCCTTCCCTAG
A_33_P3372237	4.75e-23	1.79e-24	16.0924	45.32224	2.0125276	A_33_P3372237	FALSE	NM_015420	NM_015420	25879	DCAF13	DDB1 and CUL4 associated factor 13	Hs.532265	ENST00000388778	ref|NM_015420|ens|ENST00000388778|ens|ENST00000297579|gb|AK027799	chr8:104432577-104432636	hs|8q22.3	Homo sapiens DDB1 and CUL4 associated factor 13 (DCAF13), mRNA [NM_015420]	GO:0005634(nucleus)|GO:0005730(nucleolus)|GO:0006364(rRNA processing)|GO:0016567(protein ubiquitination)|GO:0030529(ribonucleoprotein complex)|GO:0080008(CUL4 RING ubiquitin ligase complex)	AGTATTTGCAAAACCATTCCTTGCTTCGCTGGATGGTCACCGTGATGGAGTCAATTGCTT
A_24_P414269	4.78e-23	1.81e-24	16.08994	45.31421	1.3027285	A_24_P414269	FALSE	NM_005787	NM_005787	10195	ALG3	asparagine-linked glycosylation 3, alpha-1,3- mannosyltransferase homolog (S. cerevisiae)	Hs.478481		ref|NM_005787|ref|NM_001006941|ref|NR_024534|ref|NR_024533	chr3:183960286-183960227	hs|3q27.1	Homo sapiens asparagine-linked glycosylation 3, alpha-1,3- mannosyltransferase homolog (S. cerevisiae) (ALG3), transcript variant 1, mRNA [NM_005787]	GO:0000033(alpha-1,3-mannosyltransferase activity)|GO:0005783(endoplasmic reticulum)|GO:0005789(endoplasmic reticulum membrane)|GO:0006486(protein glycosylation)|GO:0006488(dolichol-linked oligosaccharide biosynthetic process)|GO:0016020(membrane)|GO:0016021(integral to membrane)|GO:0016758(transferase activity, transferring hexosyl groups)|GO:0018279(protein N-linked glycosylation via asparagine…	CTCAGGACCTGAGTCTACCCTCAGGACCTGGGGTTGGTTGGACTCTGCCCTTCCAAATAA
A_24_P122921	4.78e-23	1.81e-24	-16.08956	45.31296	-1.6598828	A_24_P122921	FALSE	NM_138621	NM_138621	10018	BCL2L11	BCL2-like 11 (apoptosis facilitator)	Hs.469658		ref|NM_138621|ref|NM_001204108|ref|NM_138622|ref|NM_138624	chr2:111925892-111925951	hs|2q13	Homo sapiens BCL2-like 11 (apoptosis facilitator) (BCL2L11), transcript variant 1, mRNA [NM_138621]	GO:0000300(peripheral to membrane of membrane fraction)|GO:0001701(in utero embryonic development)|GO:0001782(B cell homeostasis)|GO:0001783(B cell apoptosis)|GO:0001822(kidney development)|GO:0005515(protein binding)|GO:0005737(cytoplasm)|GO:0005739(mitochondrion)|GO:0005741(mitochondrial outer membrane)|GO:0005829(cytosol)|GO:0005874(microtubule)|GO:0005886(plasma membrane)|GO:0006915(apoptosis…	ACTTGTGTTTTGCACTGATGAATTTTGACAGGGTAATTGCCACTTTACTTGTGCAATACT
A_33_P3563369	5.02e-23	1.90e-24	16.0741	45.26239	2.5384831	A_33_P3563369	FALSE		BG987537	6187	RPS2	ribosomal protein S2	Hs.679928	ENST00000526586	ens|ENST00000526586|gb|BG987537|tc|THC2575940	chr16:2012332-2012273	hs|16p13.3	ribosomal protein S2 [Source:HGNC Symbol;Acc:10404] [ENST00000526586]	GO:0003723(RNA binding)|GO:0003735(structural constituent of ribosome)|GO:0005515(protein binding)|GO:0005622(intracellular)|GO:0005654(nucleoplasm)|GO:0005730(nucleolus)|GO:0005829(cytosol)|GO:0006412(translation)|GO:0006414(translational elongation)|GO:0006415(translational termination)|GO:0010467(gene expression)|GO:0016032(viral reproduction)|GO:0016070(RNA metabolic process)|GO:0016071(mRNA …	TGGGTTGGGGGACTTGCCTCAAGCACACCACTGACCCTCCTGGGGTTCTTTTGTTTTGCA
A_23_P21033	5.08e-23	1.93e-24	16.06952	45.2474	1.4435792	A_23_P21033	FALSE	NM_003875	NM_003875	8833	GMPS	guanine monphosphate synthetase	Hs.591314	ENST00000537975	ref|NM_003875|ens|ENST00000537975|ens|ENST00000541628|gb|AK223399	chr3:155654290-155655429	hs|3q25.31	Homo sapiens guanine monphosphate synthetase (GMPS), mRNA [NM_003875]	GO:0000166(nucleotide binding)|GO:0003921(GMP synthase activity)|GO:0003922(GMP synthase (glutamine-hydrolyzing) activity)|GO:0005524(ATP binding)|GO:0005737(cytoplasm)|GO:0005829(cytosol)|GO:0006144(purine base metabolic process)|GO:0006164(purine nucleotide biosynthetic process)|GO:0006177(GMP biosynthetic process)|GO:0006541(glutamine metabolic process)|GO:0009058(biosynthetic process)|GO:0009…	CCCTGTAGAGGTGGTATTAAAGATGGTCACTGAGATTAAGAAGATTCCTGGTATTTCTCG
A_33_P3349469	5.15e-23	1.96e-24	16.06533	45.23372	1.6290893	A_33_P3349469	FALSE	NM_018188	NM_018188	55210	ATAD3A	ATPase family, AAA domain containing 3A	Hs.23413	ENST00000378759	ref|NM_018188|ref|NM_001170535|ref|NM_001170536|ens|ENST00000378759	chr1:1469991-1470050	hs|1p36.33	Homo sapiens ATPase family, AAA domain containing 3A (ATAD3A), nuclear gene encoding mitochondrial protein, transcript variant 1, mRNA [NM_018188]	GO:0000166(nucleotide binding)|GO:0005524(ATP binding)|GO:0017111(nucleoside-triphosphatase activity)	ACTGTCAGCTGGCCGGTCCAAGCCTGTGGCTGGAGCTGGGGTCTGTTTACCTAATAAAGT
A_33_P3216890	5.24e-23	1.99e-24	-16.05941	45.21432	-2.0336121	A_33_P3216890	FALSE	NM_018440	NM_018440	55824	PAG1	phosphoprotein associated with glycosphingolipid microdomains 1	Hs.266175	ENST00000523463	ref|NM_018440|ens|ENST00000523463|gb|AK095177|tc|THC2512504	chr8:81882726-81882667	hs|8q21.13	Homo sapiens phosphoprotein associated with glycosphingolipid microdomains 1 (PAG1), mRNA [NM_018440]	GO:0005070(SH3/SH2 adaptor activity)|GO:0005515(protein binding)|GO:0005622(intracellular)|GO:0005886(plasma membrane)|GO:0007165(signal transduction)|GO:0007173(epidermal growth factor receptor signaling pathway)|GO:0016021(integral to membrane)|GO:0035556(intracellular signal transduction)|GO:0042169(SH2 domain binding)|GO:0045121(membrane raft)|GO:0050852(T cell receptor signaling pathway)|GO:…	CCATAGTTACCAGGAAAGAAAAAGGAAGCTGAGTGTTGTGAAGGGGAAGAAATCCTTTTT
A_23_P161399	5.27e-23	2.01e-24	-16.05719	45.20705	-2.1884924	A_23_P161399	FALSE	NM_130439	NM_130439	4601	MXI1	MAX interactor 1	Hs.501023	ENST00000485566	ref|NM_130439|ref|NM_005962|ref|NM_001008541|ens|ENST00000485566	chr10:112045945-112046001	hs|10q25.2	Homo sapiens MAX interactor 1 (MXI1), transcript variant 2, mRNA [NM_130439]	GO:0003677(DNA binding)|GO:0003714(transcription corepressor activity)|GO:0005634(nucleus)|GO:0006355(regulation of transcription, DNA-dependent)|GO:0008285(negative regulation of cell proliferation)|GO:0042994(cytoplasmic sequestering of transcription factor)	AGTTAAGTTCAGCACTTGTCTCATTTTAATGTAAAGATTTGCTTCCATTTTCCTACAGGC
A_23_P41380	5.30e-23	2.02e-24	16.05479	45.19921	1.4339357	A_23_P41380	FALSE	NM_002940	NM_002940	6059	ABCE1	ATP-binding cassette, sub-family E (OABP), member 1	Hs.12013	ENST00000296577	ref|NM_002940|ref|NM_001040876|ens|ENST00000296577|gb|BC016988	chr4:146049642-146049701	hs|4q31.21	Homo sapiens ATP-binding cassette, sub-family E (OABP), member 1 (ABCE1), transcript variant 1, mRNA [NM_002940]	GO:0000166(nucleotide binding)|GO:0005524(ATP binding)|GO:0005737(cytoplasm)|GO:0005739(mitochondrion)|GO:0006401(RNA catabolic process)|GO:0008428(ribonuclease inhibitor activity)|GO:0009055(electron carrier activity)|GO:0009615(response to virus)|GO:0016887(ATPase activity)|GO:0044419(interspecies interaction between organisms)|GO:0051536(iron-sulfur cluster binding)	AGGCAACATTAATGCAAAAGTCCCCAGATGGCAATACAAAGTATCCCCTGGTACCACATA
A_33_P3258561	5.32e-23	2.04e-24	-16.05306	45.19354	-4.192428	A_33_P3258561	FALSE									chr7:107408063-107408004	hs|7q31.1			CATAAATACAAATGGAGGATTACGTAATCGGGTATATGAGGTAAGATTCTTCAACAGGTT
A_32_P465742	5.35e-23	2.05e-24	-16.05059	45.18545	-1.6016132	A_32_P465742	FALSE	NM_003558	NM_003558	8395	PIP5K1B	phosphatidylinositol-4-phosphate 5-kinase, type I, beta	Hs.534371	ENST00000265382	ref|NM_003558|ens|ENST00000265382|ens|ENST00000377290|ens|ENST00000478500	chr9:71623670-71623729	hs|9q21.11	Homo sapiens phosphatidylinositol-4-phosphate 5-kinase, type I, beta (PIP5K1B), transcript variant 2, mRNA [NM_003558]	GO:0000166(nucleotide binding)|GO:0001931(uropod)|GO:0005515(protein binding)|GO:0005524(ATP binding)|GO:0012505(endomembrane system)|GO:0016020(membrane)|GO:0016308(1-phosphatidylinositol-4-phosphate 5-kinase activity)|GO:0016310(phosphorylation)|GO:0016740(transferase activity)	TTCCTATGGACTTTTGCATTATTTCATTGTGCATGCATCCAGTGATTATACATAAGCAAC
A_23_P340722	5.35e-23	2.06e-24	16.05002	45.18358	1.8981442	A_23_P340722	FALSE	NM_007235	NM_007235	11260	XPOT	exportin, tRNA (nuclear export receptor for tRNAs)	Hs.85951		ref|NM_007235|gb|AF039022|gb|AK292884|gb|Y16414	chr12:64828653-64829429	hs|12q14.2	Homo sapiens exportin, tRNA (nuclear export receptor for tRNAs) (XPOT), mRNA [NM_007235]	GO:0000049(tRNA binding)|GO:0005488(binding)|GO:0005634(nucleus)|GO:0005643(nuclear pore)|GO:0005654(nucleoplasm)|GO:0005737(cytoplasm)|GO:0006409(tRNA export from nucleus)|GO:0006810(transport)|GO:0006886(intracellular protein transport)|GO:0008565(protein transporter activity)	ACAAACCTTTGACCTGGCAGATGCACAAACAGTATTGGCTTTATCTGAGTGTGCAGTGAC
A_21_P0006504	5.45e-23	2.10e-24	-16.04409	45.16418	-2.3232414	tc|THC2642571|linc|TCONS_00017190	FALSE				XLOC_008005				tc|THC2642571|linc|TCONS_00017190	unmapped		ALU7_HUMAN (P39194) Alu subfamily SQ sequence contamination warning entry, partial (12%) [THC2642571]		ACTGTACTCATGATCAACTGCTCAGTTCTGGTTTGGGCCTCTGAGGGCTGATGGGGTTTG
A_23_P151267	5.48e-23	2.11e-24	-16.04188	45.15693	-1.8506108	A_23_P151267	FALSE	NM_016357	NM_016357	51474	LIMA1	LIM domain and actin binding 1	Hs.525419		ref|NM_016357|ref|NM_001113546|ref|NM_001113547|ref|NM_001243775	chr12:50569850-50569791	hs|12q13.12	Homo sapiens LIM domain and actin binding 1 (LIMA1), transcript variant 2, mRNA [NM_016357]	GO:0001725(stress fiber)|GO:0003785(actin monomer binding)|GO:0005737(cytoplasm)|GO:0005886(plasma membrane)|GO:0005925(focal adhesion)|GO:0008270(zinc ion binding)|GO:0015629(actin cytoskeleton)|GO:0030054(cell junction)|GO:0030835(negative regulation of actin filament depolymerization)|GO:0031529(ruffle organization)|GO:0046872(metal ion binding)|GO:0051015(actin filament binding)|GO:0051017(ac…	TCAGGGTGAAATTAAACCAACTATAGGCCTTTTTCTTGGGATGATTTTCTAGTCTTAAGG
A_23_P63402	5.55e-23	2.14e-24	16.0372	45.1416	1.7843292	A_23_P63402	FALSE	NM_013296	NM_013296	29899	GPSM2	G-protein signaling modulator 2	Hs.584901	ENST00000264126	ref|NM_013296|ens|ENST00000264126|ens|ENST00000406462|gb|AK314249	chr1:109466754-109466813	hs|1p13.3	Homo sapiens G-protein signaling modulator 2 (GPSM2), mRNA [NM_013296]	GO:0000132(establishment of mitotic spindle orientation)|GO:0005096(GTPase activator activity)|GO:0005488(binding)|GO:0005515(protein binding)|GO:0005634(nucleus)|GO:0005730(nucleolus)|GO:0005737(cytoplasm)|GO:0005938(cell cortex)|GO:0007165(signal transduction)|GO:0007186(G-protein coupled receptor protein signaling pathway)|GO:0042802(identical protein binding)|GO:0045177(apical part of cell)|G…	GCCAGTCGGTACTTAGCCACCTGATGACTAATGACAACAAAGAGGCTGATGAAGATTTCT
A_32_P78681	5.76e-23	2.23e-24	-16.02577	45.10415	-3.1926965	A_32_P78681	FALSE		BC043390	9340	GLP2R	glucagon-like peptide 2 receptor	Hs.248202	ENST00000262441	ens|ENST00000262441|gb|BC043390|gb|BC041176|gb|BU726605	chr17:9795340-9795399	hs|17p13.1	glucagon-like peptide 2 receptor [Source:HGNC Symbol;Acc:4325] [ENST00000262441]	GO:0004871(signal transducer activity)|GO:0004872(receptor activity)|GO:0004930(G-protein coupled receptor activity)|GO:0004967(glucagon receptor activity)|GO:0005886(plasma membrane)|GO:0007188(G-protein signaling, coupled to cAMP nucleotide second messenger)|GO:0008284(positive regulation of cell proliferation)|GO:0016021(integral to membrane)	CCCTCACTCCACAAATGGGGTGATCAACACTTACTGCTTGCTCTTGTTCTGCTAATGATT
A_33_P3320062	5.81e-23	2.25e-24	-16.02234	45.09293	-1.422889	A_33_P3320062	FALSE	NM_002662	NM_002662	5337	PLD1	phospholipase D1, phosphatidylcholine-specific	Hs.382865	ENST00000340989	ref|NM_002662|ref|NM_001130081|ens|ENST00000340989|ens|ENST00000467432	chr3:171330156-171330097	hs|3q26.31	Homo sapiens phospholipase D1, phosphatidylcholine-specific (PLD1), transcript variant 1, mRNA [NM_002662]	GO:0000139(Golgi membrane)|GO:0004630(phospholipase D activity)|GO:0005737(cytoplasm)|GO:0005768(endosome)|GO:0005783(endoplasmic reticulum)|GO:0005789(endoplasmic reticulum membrane)|GO:0005792(microsome)|GO:0005794(Golgi apparatus)|GO:0006654(phosphatidic acid biosynthetic process)|GO:0006935(chemotaxis)|GO:0007154(cell communication)|GO:0007264(small GTPase mediated signal transduction)|GO:000…	AAGATACAGAGACTGTTCCTTCAGTAATGGATGGAAAAGAGTACCAAGCTGGCCGGTTTG
A_23_P216712	5.82e-23	2.26e-24	-16.02134	45.08965	-4.5241516	A_23_P216712	FALSE	NM_017662	NM_017662	140803	TRPM6	transient receptor potential cation channel, subfamily M, member 6	Hs.272225	ENST00000451710	ref|NM_017662|ref|NM_001177311|ref|NM_001177310|ens|ENST00000451710	chr9:77337505-77337446	hs|9q21.13	Homo sapiens transient receptor potential cation channel, subfamily M, member 6 (TRPM6), transcript variant a, mRNA [NM_017662]	GO:0000166(nucleotide binding)|GO:0004674(protein serine/threonine kinase activity)|GO:0004872(receptor activity)|GO:0005216(ion channel activity)|GO:0005262(calcium channel activity)|GO:0005515(protein binding)|GO:0005524(ATP binding)|GO:0006468(protein phosphorylation)|GO:0006811(ion transport)|GO:0009636(response to toxin)|GO:0016020(membrane)|GO:0016021(integral to membrane)|GO:0016301(kinase…	TGCCCAATTGCCAAACTAAAGACATCAGTTCATTGGTCAAATATTTGTTACCTGGAATGG
A_33_P3336700	5.87e-23	2.29e-24	-16.01784	45.07818	-1.4258253	A_33_P3336700	FALSE	NM_020859	NM_020859	57619	SHROOM3	shroom family member 3	Hs.702168	ENST00000296043	ref|NM_020859|ens|ENST00000296043|tc|THC2655070	chr4:77704264-77704323	hs|4q21.1	Homo sapiens shroom family member 3 (SHROOM3), mRNA [NM_020859]	GO:0000902(cell morphogenesis)|GO:0001843(neural tube closure)|GO:0002066(columnar/cuboidal epithelial cell development)|GO:0003779(actin binding)|GO:0005737(cytoplasm)|GO:0005856(cytoskeleton)|GO:0005874(microtubule)|GO:0005912(adherens junction)|GO:0007389(pattern specification process)|GO:0008360(regulation of cell shape)|GO:0016324(apical plasma membrane)|GO:0030054(cell junction)|GO:0043296(…	CCACTACCAATCATCTGTACAGTTCCTACTGTTATGATCACAATAAGACTAACATGAATT
A_23_P14804	5.87e-23	2.29e-24	-16.01755	45.07721	-1.6466867	A_23_P14804	FALSE	NM_005724	NM_005724	10099	TSPAN3	tetraspanin 3	Hs.728882	ENST00000346495	ref|NM_005724|ref|NM_198902|ref|NM_001168412|ens|ENST00000346495	chr15:77338573-77338514	hs|15q24.3	Homo sapiens tetraspanin 3 (TSPAN3), transcript variant 1, mRNA [NM_005724]	GO:0016020(membrane)|GO:0016021(integral to membrane)	GGCTTTATAGGAGGAGTATAATGTATGCACTACTGTTTTAAAAGAATTAGTGTGAGTGTG
[truncated: 14,332 more rows]

## Sheet: GSE87211
GSE87211
ID	adj.P.Val	P.Value	t	B	logFC	SPOT_ID	CONTROL_TYPE	REFSEQ	GB_ACC	GENE	GENE_SYMBOL	GENE_NAME	UNIGENE_ID	ENSEMBL_ID	TIGR_ID	ACCESSION_STRING	CHROMOSOMAL_LOCATION	CYTOBAND	DESCRIPTION	GO_ID	SEQUENCE
[truncated: 34,127 more rows]

## Sheet: GSE68204
GSE68204
[truncated: 29,121 more rows]

## Sheet: GSE60331
GSE60331
[truncated: 49,396 more rows]

## Sheet: GSE20842
GSE20842
[truncated: 40,646 more rows]

## Sheet: TCGA - READ
TCGA - READ
Identifier	Gene	log2FoldChange	padj
ENSG00000214039	RP11-474D1.3	10.3552	4.54285e-86
[truncated: 4,603 more rows]
