# Supplementary material for: Drug Repositioning Based on the Reversal of Gene Expression Signatures Identifies TOP2A as a Therapeutic Target for Rectal Cancer
Source: Cancers (Basel). 2021 Oct 31;13(21):5492. doi: 10.3390/cancers13215492 (PMC8583090; doi:10.3390/cancers13215492)
Supplement: Supplementary file 1 [file cancers-13-05492-s001.zip › Supplementary Data 2.xlsx]

## Sheet: Read Me
Supplementary Data 2: List of differentially expressed genes (fold-change > 1 and adjusted P-value < 0.001) between rectal cancer and normal samples.

## Sheet: GSE90627
GSE90627
Log2FC	Pval	Padj	Gene	Symbol
-6.57312	2.19e-43	3.27e-39	OTOP2	OTOP2
-5.22477	6.58e-43	4.91e-39	SPIB	SPIB
7.36596	7.55e-42	3.75e-38	FOXQ1	FOXQ1
2.47068	1.41e-41	4.43e-38	PUS7	PUS7
-6.83594	1.49e-41	4.43e-38	BEST4	BEST4
3.10936	7.42e-40	1.84e-36	GTF2IRD1	GTF2IRD1
-6.52923	9.69e-40	2.06e-36	OGN	OGN
-6.73294	1.26e-39	2.09e-36	CA7	CA7
3.84646	1.26e-39	2.09e-36	ASCL2	ASCL2
5.84381	1.88e-38	2.8e-35	CLDN1	CLDN1
-5.49843	1.01e-37	1.36e-34	C2orf40	C2orf40
5.55577	2.61e-37	3.24e-34	FABP6	FABP6
-6.42089	3.95e-37	4.53e-34	WISP2	WISP2
-2.69331	9.53e-37	1.02e-33	PLCL2	PLCL2
3.4971	5.97e-36	5.94e-33	SLC6A6	SLC6A6
-4.48654	7.33e-36	6.84e-33	TNXB	TNXB
-2.86471	2.45e-35	2.15e-32	PHLPP2	PHLPP2
-4.67441	3.28e-35	2.68e-32	CXCL12	CXCL12
6.2892	3.41e-35	2.68e-32	CDH3	CDH3
7.4225	9.24e-35	6.89e-32	MMP7	MMP7
-4.90085	1.04e-34	7.41e-32	CLEC3B	CLEC3B
-2.6395	1.32e-34	8.54e-32	ZNF575	ZNF575
5.61297	1.8e-34	1.12e-31	SLC7A5	SLC7A5
3.17294	2.31e-34	1.38e-31	ATP11A	ATP11A
-2.60221	2.57e-34	1.48e-31	PPAP2A	PPAP2A
-3.55099	4.38e-34	2.42e-31	SLIT3	SLIT3
7.1864	5.21e-34	2.78e-31	DPEP1	DPEP1
-2.83277	5.92e-34	3.04e-31	TUBAL3	TUBAL3
1.83961	8.72e-34	4.2e-31	POLR1B	POLR1B
5.75958	9.85e-34	4.59e-31	GRIN2D	GRIN2D
-5.23018	1.43e-33	6.45e-31	PI16	PI16
-2.02915	1.53e-33	6.7e-31	PTPN21	PTPN21
-1.76083	1.68e-33	7.18e-31	SYTL4	SYTL4
-4.21225	2.06e-33	8.54e-31	SCARA5	SCARA5
2.89365	2.35e-33	9.45e-31	NFE2L3	NFE2L3
2.10518	2.65e-33	1.04e-30	DKC1	DKC1
-3.45628	2.94e-33	1.12e-30	HPGD	HPGD
2.14848	3.01e-33	1.12e-30	BYSL	BYSL
-2.35099	3.16e-33	1.15e-30	UGP2	UGP2
-1.73991	4.69e-33	1.66e-30	C5orf30	C5orf30
2.79759	5.76e-33	2e-30	CTPS	CTPS
-4.84615	6.54e-33	2.22e-30	DPT	DPT
-4.17845	8.51e-33	2.8e-30	PKIB	PKIB
1.89352	8.63e-33	2.8e-30	CIRH1A	CIRH1A
3.16463	9.02e-33	2.86e-30	CEP72	CEP72
-2.23462	9.2e-33	2.86e-30	SPPL2A	SPPL2A
-2.38341	1.33e-32	4.04e-30	TRANK1	TRANK1
-3.36031	1.65e-32	4.92e-30	PRPH	PRPH
2.21413	1.75e-32	5.1e-30	C7orf40	C7orf40
3.23229	1.85e-32	5.31e-30	MTHFD1L	MTHFD1L
-2.46183	2.44e-32	6.87e-30	RELL1	RELL1
-3.4761	2.54e-32	7.01e-30	LOC389033	LOC389033
-1.67493	2.77e-32	7.5e-30	PJA2	PJA2
-2.03334	3.57e-32	9.51e-30	SYNC	SYNC
3.88765	4.14e-32	1.08e-29	SLCO4A1	SLCO4A1
-2.58166	5.37e-32	1.36e-29	ENDOD1	ENDOD1
-1.60179	5.39e-32	1.36e-29	RBM47	RBM47
3.23821	5.77e-32	1.43e-29	TRIP13	TRIP13
-2.8352	6.51e-32	1.59e-29	NR3C2	NR3C2
1.29012	7.23e-32	1.74e-29	SSB	SSB
-2.13198	9.48e-32	2.24e-29	LPAR1	LPAR1
-3.13807	1.06e-31	2.48e-29	SLC25A34	SLC25A34
1.62737	1.24e-31	2.84e-29	GTPBP4	GTPBP4
3.46081	1.35e-31	3.04e-29	C1orf135	C1orf135
-3.44236	1.52e-31	3.37e-29	TMEM236	TMEM236
1.4862	1.54e-31	3.37e-29	ANAPC1	ANAPC1
2.26061	1.59e-31	3.42e-29	RPP40	RPP40
-6.78723	1.6e-31	3.42e-29	GUCA2B	GUCA2B
3.02705	1.67e-31	3.5e-29	SKA3	SKA3
1.93887	2e-31	4.14e-29	RNASEH2A	RNASEH2A
-2.07195	2.79e-31	5.69e-29	BCAR3	BCAR3
-5.6836	3.33e-31	6.71e-29	MYOC	MYOC
-2.98751	3.56e-31	7.08e-29	ITM2A	ITM2A
1.47512	3.75e-31	7.35e-29	XLOC_l2_005039	XLOC_l2_005039
1.52406	3.88e-31	7.51e-29	DNAJC2	DNAJC2
3.19574	5.46e-31	1.04e-28	ZAK	ZAK
-2.1651	5.88e-31	1.11e-28	PLSCR4	PLSCR4
-3.2065	6.1e-31	1.14e-28	XLOC_013461	XLOC_013461
1.49549	7.46e-31	1.37e-28	RBM28	RBM28
1.70959	7.53e-31	1.37e-28	DDX10	DDX10
-2.16077	8.05e-31	1.45e-28	TNFSF10	TNFSF10
2.57375	8.43e-31	1.5e-28	PRR7	PRR7
-1.96236	1.01e-30	1.76e-28	MIER3	MIER3
-2.02162	1.07e-30	1.86e-28	UGDH	UGDH
2.93905	1.09e-30	1.87e-28	DUSP14	DUSP14
-1.90125	1.11e-30	1.88e-28	GRAMD3	GRAMD3
-2.89675	1.14e-30	1.92e-28	PLCD1	PLCD1
-1.81812	1.27e-30	2.1e-28	PLS1	PLS1
-5.34794	1.33e-30	2.17e-28	KRT24	KRT24
2.19368	1.47e-30	2.38e-28	PUS1	PUS1
-2.25178	1.55e-30	2.49e-28	SYNPO	SYNPO
1.6652	1.95e-30	3.09e-28	GART	GART
-3.01484	2e-30	3.13e-28	NAAA	NAAA
1.60707	2.25e-30	3.46e-28	NSUN5	NSUN5
2.67951	2.41e-30	3.66e-28	HILPDA	HILPDA
2.23997	2.43e-30	3.67e-28	CSE1L	CSE1L
1.93197	2.52e-30	3.76e-28	LOC100132724	LOC100132724
1.27268	2.65e-30	3.92e-28	SND1	SND1
2.85008	2.8e-30	4.07e-28	RFC3	RFC3
2.24385	2.81e-30	4.07e-28	URB2	URB2
-2.24531	2.92e-30	4.19e-28	P2RX4	P2RX4
-3.04092	2.99e-30	4.25e-28	C16orf89	C16orf89
1.67977	3.21e-30	4.52e-28	MCM3	MCM3
-2.43336	3.44e-30	4.79e-28	ABHD3	ABHD3
1.86559	3.65e-30	5.04e-28	DCUN1D5	DCUN1D5
-2.18573	3.87e-30	5.21e-28	PDE2A	PDE2A
-1.55929	3.88e-30	5.21e-28	MIER1	MIER1
-2.71754	3.88e-30	5.21e-28	SLC36A1	SLC36A1
3.93644	4.19e-30	5.58e-28	INHBA	INHBA
-1.47252	4.46e-30	5.89e-28	RAVER2	RAVER2
2.51966	5.28e-30	6.91e-28	C3orf26	C3orf26
2.07875	5.58e-30	7.23e-28	UTP14A	UTP14A
-2.30191	5.62e-30	7.23e-28	PDCD4	PDCD4
-1.58784	6.13e-30	7.81e-28	LRRC1	LRRC1
-1.87959	6.6e-30	8.34e-28	SPECC1L	SPECC1L
5.17654	7.43e-30	9.23e-28	LOC100507056	LOC100507056
-2.41118	7.76e-30	9.51e-28	RDH5	RDH5
-2.17582	7.79e-30	9.51e-28	LOC282997	LOC282997
-2.45281	7.85e-30	9.51e-28	PPP2R3A	PPP2R3A
-3.16724	8.3e-30	9.98e-28	SULT1A2	SULT1A2
4.28887	9.04e-30	1.08e-27	PSAT1	PSAT1
-3.91657	9.13e-30	1.08e-27	C2orf88	C2orf88
1.85668	9.5e-30	1.12e-27	MET	MET
1.48672	9.68e-30	1.13e-27	RSL1D1	RSL1D1
-1.86793	9.77e-30	1.13e-27	CASP7	CASP7
-1.86187	1.01e-29	1.16e-27	KAT2B	KAT2B
-2.52344	1.05e-29	1.2e-27	CLIC5	CLIC5
-2.20662	1.08e-29	1.22e-27	PDCD6IP	PDCD6IP
-4.81301	1.17e-29	1.31e-27	LOC646627	LOC646627
1.73036	1.31e-29	1.46e-27	NAT10	NAT10
1.59599	1.33e-29	1.47e-27	EIF3B	EIF3B
4.74046	1.51e-29	1.65e-27	CBX2	CBX2
1.47635	1.84e-29	1.99e-27	CCDC86	CCDC86
1.96023	1.85e-29	1.99e-27	XPO5	XPO5
-2.70877	1.9e-29	2.04e-27	CCL14	CCL14
-2.35287	1.94e-29	2.07e-27	MMP28	MMP28
2.38161	2.01e-29	2.12e-27	SLC5A6	SLC5A6
-4.81335	2.11e-29	2.22e-27	CHRDL1	CHRDL1
-2.85501	2.34e-29	2.44e-27	TMCC3	TMCC3
-2.73336	2.67e-29	2.77e-27	NR3C1	NR3C1
1.68709	2.74e-29	2.82e-27	WDR12	WDR12
-2.33963	3.17e-29	3.22e-27	HIGD1A	HIGD1A
1.61118	3.46e-29	3.48e-27	POLR1C	POLR1C
1.64574	3.63e-29	3.63e-27	WDR3	WDR3
1.63689	3.95e-29	3.9e-27	HEATR1	HEATR1
2.22942	4.03e-29	3.96e-27	RIPK2	RIPK2
-2.24118	4.28e-29	4.14e-27	LOC100653206	LOC100653206
-1.69799	4.28e-29	4.14e-27	F2RL1	F2RL1
2.49044	4.32e-29	4.14e-27	PHF19	PHF19
2.76573	4.34e-29	4.14e-27	CD3EAP	CD3EAP
1.77161	4.4e-29	4.18e-27	DCAF13	DCAF13
-1.52216	4.93e-29	4.64e-27	DYRK2	DYRK2
2.24401	4.95e-29	4.64e-27	PYCR1	PYCR1
-6.29504	4.99e-29	4.65e-27	AQP8	AQP8
2.33264	5.12e-29	4.74e-27	CDCA7	CDCA7
3.64834	5.96e-29	5.49e-27	LMTK3	LMTK3
2.20244	6.02e-29	5.5e-27	PDCD2L	PDCD2L
2.78746	6.18e-29	5.59e-27	SNTB1	SNTB1
-1.60098	6.9e-29	6.16e-27	VDR	VDR
-4.93834	7.67e-29	6.8e-27	BMP3	BMP3
1.72252	7.74e-29	6.83e-27	TRMT1	TRMT1
-1.99837	8.12e-29	7.12e-27	PLCE1	PLCE1
1.4432	8.2e-29	7.15e-27	DDX56	DDX56
2.02144	8.42e-29	7.3e-27	TBC1D16	TBC1D16
-2.04904	8.9e-29	7.68e-27	SETBP1	SETBP1
1.28798	9.2e-29	7.84e-27	NUP205	NUP205
-3.39886	9.2e-29	7.84e-27	EDN3	EDN3
-2.28076	9.36e-29	7.93e-27	ENTPD5	ENTPD5
2.52408	9.99e-29	8.41e-27	TCF7	TCF7
2.32344	1.16e-28	9.67e-27	RRS1	RRS1
-2.50716	1.17e-28	9.72e-27	C17orf110	C17orf110
-1.42189	1.2e-28	9.89e-27	C14orf43	C14orf43
1.86844	1.26e-28	1.02e-26	SMYD5	SMYD5
-3.60287	1.27e-28	1.03e-26	SLC17A4	SLC17A4
2.03314	1.32e-28	1.06e-26	NOP2	NOP2
-1.99298	1.32e-28	1.06e-26	CDKL1	CDKL1
3.0163	1.47e-28	1.16e-26	TPX2	TPX2
3.22439	1.47e-28	1.16e-26	RAB36	RAB36
2.39344	1.47e-28	1.16e-26	CDCA5	CDCA5
-1.85788	1.52e-28	1.19e-26	SLC22A23	SLC22A23
1.42895	1.75e-28	1.36e-26	PA2G4	PA2G4
-1.83378	1.92e-28	1.48e-26	CITED2	CITED2
-1.7198	2.2e-28	1.68e-26	LITAF	LITAF
1.70161	2.28e-28	1.74e-26	PPRC1	PPRC1
-3.39791	2.39e-28	1.81e-26	MFAP5	MFAP5
-1.84818	2.44e-28	1.83e-26	IL10RB	IL10RB
5.68813	2.45e-28	1.83e-26	C17orf96	C17orf96
-1.51374	2.45e-28	1.83e-26	GPD1L	GPD1L
3.3208	2.51e-28	1.86e-26	SMOX	SMOX
-1.47593	2.55e-28	1.88e-26	C6orf72	C6orf72
1.53604	2.7e-28	1.98e-26	RANGAP1	RANGAP1
2.11219	3.07e-28	2.23e-26	UBE2T	UBE2T
-1.91855	3.09e-28	2.24e-26	C10orf54	C10orf54
1.4897	3.12e-28	2.25e-26	MRPS17	MRPS17
-3.63695	3.15e-28	2.26e-26	PADI2	PADI2
-2.05641	3.25e-28	2.32e-26	SLC22A5	SLC22A5
-1.97781	3.29e-28	2.34e-26	PRKAR2B	PRKAR2B
-4.24162	3.47e-28	2.46e-26	GREM2	GREM2
1.46667	3.61e-28	2.54e-26	E2F6	E2F6
1.97972	3.65e-28	2.56e-26	METTL1	METTL1
1.76846	3.67e-28	2.56e-26	TCOF1	TCOF1
1.91464	3.8e-28	2.64e-26	MCM7	MCM7
-2.29655	3.89e-28	2.69e-26	TMEM82	TMEM82
-1.60779	3.98e-28	2.73e-26	TMEM127	TMEM127
-2.2283	4.11e-28	2.81e-26	APPL2	APPL2
3.41069	4.24e-28	2.89e-26	TGFBI	TGFBI
-2.54767	4.32e-28	2.93e-26	KLF4	KLF4
-1.80293	4.67e-28	3.15e-26	FAM82A1	FAM82A1
1.56386	4.7e-28	3.16e-26	GGCT	GGCT
1.53993	4.74e-28	3.17e-26	DIMT1	DIMT1
2.17392	4.9e-28	3.26e-26	HSPH1	HSPH1
-2.40517	5.19e-28	3.44e-26	ZBTB7C	ZBTB7C
-2.44455	5.25e-28	3.46e-26	MXD1	MXD1
1.58346	5.29e-28	3.48e-26	PCID2	PCID2
-2.60713	5.8e-28	3.79e-26	IL1R2	IL1R2
-1.47529	6.82e-28	4.44e-26	ZER1	ZER1
1.55023	7e-28	4.53e-26	UTP20	UTP20
1.34075	7.02e-28	4.53e-26	NCL	NCL
1.65861	7.06e-28	4.54e-26	TMEM161A	TMEM161A
2.50815	7.09e-28	4.54e-26	TEAD4	TEAD4
-2.19451	7.46e-28	4.74e-26	CPNE8	CPNE8
1.76186	7.46e-28	4.74e-26	CCNE1	CCNE1
1.04383	7.64e-28	4.83e-26	PAXIP1	PAXIP1
-3.80595	7.96e-28	5e-26	CDKN2B-AS	CDKN2B-AS
-4.11629	7.98e-28	5e-26	LRRN2	LRRN2
-2.52415	8.02e-28	5e-26	DENND2A	DENND2A
2.05096	8.09e-28	5.03e-26	C10orf35	C10orf35
-1.86573	8.63e-28	5.34e-26	C1orf210	C1orf210
-1.15942	8.77e-28	5.4e-26	ZMIZ1	ZMIZ1
-2.13484	9.17e-28	5.62e-26	RILP	RILP
1.13656	9.88e-28	6.02e-26	DARS	DARS
-1.40675	1.04e-27	6.3e-26	CASD1	CASD1
1.65994	1.12e-27	6.76e-26	NKRF	NKRF
-1.75897	1.22e-27	7.34e-26	LINC00341	LINC00341
-3.02474	1.29e-27	7.74e-26	CRYBA2	CRYBA2
2.69176	1.31e-27	7.79e-26	PKMYT1	PKMYT1
-2.06845	1.45e-27	8.63e-26	FUCA1	FUCA1
2.92177	1.47e-27	8.73e-26	UBE2C	UBE2C
1.53058	1.49e-27	8.76e-26	NR2C2AP	NR2C2AP
1.65391	1.54e-27	9.06e-26	BCL2L12	BCL2L12
-6.49279	1.56e-27	9.11e-26	TMIGD1	TMIGD1
5.19954	1.63e-27	9.51e-26	C2CD4A	C2CD4A
4.04841	1.65e-27	9.55e-26	CXCL2	CXCL2
2.4015	1.66e-27	9.57e-26	IQGAP3	IQGAP3
4.81089	1.71e-27	9.85e-26	NKD2	NKD2
1.49984	1.78e-27	1.02e-25	PNPT1	PNPT1
-3.00562	1.97e-27	1.12e-25	HHLA2	HHLA2
1.94942	2.05e-27	1.16e-25	DDX21	DDX21
-1.67659	2.26e-27	1.27e-25	CNNM4	CNNM4
2.12421	2.33e-27	1.3e-25	NEBL	NEBL
-1.07196	2.34e-27	1.3e-25	KLF3	KLF3
-1.9424	2.45e-27	1.36e-25	C17orf76	C17orf76
-2.39915	2.47e-27	1.37e-25	C4orf34	C4orf34
2.87948	2.72e-27	1.5e-25	ZNF239	ZNF239
-2.644	2.77e-27	1.52e-25	CDHR5	CDHR5
1.18143	2.88e-27	1.58e-25	PRPF4	PRPF4
2.39186	3.12e-27	1.69e-25	SLC29A1	SLC29A1
2.29558	3.14e-27	1.7e-25	NUF2	NUF2
-4.09811	3.21e-27	1.73e-25	HSD17B2	HSD17B2
-1.47727	3.27e-27	1.75e-25	VPS4B	VPS4B
1.82087	3.39e-27	1.81e-25	NOP16	NOP16
2.03075	3.5e-27	1.86e-25	TRAP1	TRAP1
1.64859	3.78e-27	2.01e-25	TIMELESS	TIMELESS
-3.50215	3.83e-27	2.02e-25	SMPDL3A	SMPDL3A
-4.17166	3.87e-27	2.03e-25	FAM151A	FAM151A
-3.74621	4e-27	2.09e-25	RNF152	RNF152
2.86039	4.05e-27	2.11e-25	MYC	MYC
1.87401	4.22e-27	2.19e-25	CDK4	CDK4
-1.96616	4.22e-27	2.19e-25	LGALS4	LGALS4
-1.37932	4.41e-27	2.28e-25	WDR7	WDR7
-2.82803	4.45e-27	2.28e-25	KRT20	KRT20
-4.07329	4.45e-27	2.28e-25	CHP2	CHP2
2.35859	4.48e-27	2.28e-25	RAD54L	RAD54L
2.10265	4.49e-27	2.28e-25	TOMM34	TOMM34
1.60198	4.56e-27	2.32e-25	HSPD1	HSPD1
1.63544	4.59e-27	2.32e-25	WDR43	WDR43
-2.12161	4.76e-27	2.4e-25	RETSAT	RETSAT
-2.2413	4.8e-27	2.41e-25	RIMKLA	RIMKLA
-2.71574	5.01e-27	2.51e-25	TONSL	TONSL
1.33687	5.05e-27	2.52e-25	ATR	ATR
-1.7637	5.28e-27	2.62e-25	PEX26	PEX26
2.38111	5.42e-27	2.68e-25	RRP12	RRP12
-1.71033	5.42e-27	2.68e-25	KCTD9	KCTD9
1.65511	5.45e-27	2.68e-25	RRP15	RRP15
-1.74104	5.57e-27	2.73e-25	SLC9A1	SLC9A1
-1.63216	5.9e-27	2.88e-25	PXMP2	PXMP2
1.58819	6.27e-27	3.05e-25	PHF16	PHF16
-1.2127	6.32e-27	3.06e-25	RNF11	RNF11
1.53673	6.38e-27	3.08e-25	TEX10	TEX10
-2.95907	6.54e-27	3.15e-25	CA12	CA12
-1.57063	6.76e-27	3.24e-25	LINC00294	LINC00294
1.35238	6.8e-27	3.25e-25	ILF3	ILF3
1.83258	7.18e-27	3.42e-25	EZH2	EZH2
2.36082	7.93e-27	3.76e-25	CENPP	CENPP
2.23176	8.12e-27	3.84e-25	CHEK1	CHEK1
2.23528	8.25e-27	3.89e-25	ATAD2	ATAD2
2.01685	8.67e-27	4.08e-25	LRRC20	LRRC20
2.01978	8.89e-27	4.16e-25	ECE2	ECE2
2.99527	8.9e-27	4.16e-25	RECQL4	RECQL4
1.38217	9.39e-27	4.37e-25	CCT6A	CCT6A
-3.93474	9.4e-27	4.37e-25	MYOM1	MYOM1
-2.07951	9.51e-27	4.4e-25	GPA33	GPA33
2.08359	9.53e-27	4.4e-25	CAD	CAD
1.86005	1e-26	4.62e-25	KPNA2	KPNA2
-1.41862	1.07e-26	4.91e-25	WASL	WASL
-1.7637	1.08e-26	4.93e-25	RNASEL	RNASEL
4.19219	1.1e-26	5.01e-25	PITX2	PITX2
-2.37216	1.15e-26	5.21e-25	BMP2	BMP2
-2.27198	1.15e-26	5.22e-25	PAPSS2	PAPSS2
1.12823	1.16e-26	5.24e-25	SSBP1	SSBP1
-1.3726	1.2e-26	5.39e-25	ERBB2IP	ERBB2IP
-2.4933	1.21e-26	5.39e-25	C1orf115	C1orf115
-2.54003	1.22e-26	5.44e-25	PTPRH	PTPRH
1.6431	1.27e-26	5.62e-25	AMPD2	AMPD2
-2.156	1.35e-26	5.98e-25	STBD1	STBD1
2.29377	1.36e-26	5.98e-25	PPAT	PPAT
-4.42062	1.37e-26	6.04e-25	GBA3	GBA3
-1.60011	1.48e-26	6.51e-25	CAPN2	CAPN2
1.74354	1.5e-26	6.55e-25	DHX34	DHX34
1.98792	1.68e-26	7.31e-25	HAUS5	HAUS5
2.03496	1.68e-26	7.31e-25	S100A11	S100A11
-2.37823	1.69e-26	7.31e-25	TLR3	TLR3
2.22483	1.7e-26	7.36e-25	RCL1	RCL1
2.43992	1.73e-26	7.44e-25	BOP1	BOP1
2.55632	1.87e-26	8e-25	COL4A1	COL4A1
-1.79392	2.06e-26	8.82e-25	PRDX6	PRDX6
1.81631	2.12e-26	9.03e-25	PPIL1	PPIL1
1.59299	2.13e-26	9.04e-25	DBF4	DBF4
-2.61407	2.19e-26	9.25e-25	P2RY1	P2RY1
-1.65991	2.19e-26	9.25e-25	PDE4D	PDE4D
-2.47497	2.27e-26	9.58e-25	TCN2	TCN2
4.09107	2.52e-26	1.06e-24	CXCL1	CXCL1
-2.26966	2.59e-26	1.09e-24	FMO5	FMO5
1.31228	2.62e-26	1.1e-24	RAN	RAN
3.02404	2.73e-26	1.14e-24	ARID3A	ARID3A
-3.94876	2.78e-26	1.15e-24	LAMA1	LAMA1
3.69243	2.78e-26	1.15e-24	VSNL1	VSNL1
-2.40858	2.83e-26	1.17e-24	NR5A2	NR5A2
4.6548	2.84e-26	1.17e-24	CXCL3	CXCL3
-2.98963	2.86e-26	1.17e-24	TSPAN7	TSPAN7
1.85272	2.87e-26	1.17e-24	PAICS	PAICS
-1.66185	2.87e-26	1.17e-24	KIAA1737	KIAA1737
1.73764	2.92e-26	1.19e-24	IARS	IARS
-1.50444	3.67e-26	1.48e-24	LOC100288911	LOC100288911
-2.3763	3.78e-26	1.52e-24	BTNL8	BTNL8
-1.44592	3.99e-26	1.6e-24	HSD17B11	HSD17B11
-2.51413	4.04e-26	1.61e-24	ARL14	ARL14
3.08234	4.07e-26	1.62e-24	C2	C2
-1.56136	4.09e-26	1.62e-24	EPB41L4B	EPB41L4B
-2.82153	4.11e-26	1.62e-24	GDPD2	GDPD2
2.90269	4.78e-26	1.87e-24	E2F1	E2F1
-1.14087	4.88e-26	1.9e-24	RAP1A	RAP1A
3.77452	4.93e-26	1.92e-24	MDFI	MDFI
-2.01183	4.96e-26	1.93e-24	SNX24	SNX24
2.16239	5.12e-26	1.98e-24	IFITM3	IFITM3
-1.51857	5.37e-26	2.07e-24	LARGE	LARGE
1.66896	5.43e-26	2.09e-24	WDR74	WDR74
1.97545	5.57e-26	2.14e-24	FAM54A	FAM54A
-4.30577	5.63e-26	2.15e-24	CCL23	CCL23
1.24051	5.74e-26	2.19e-24	NIT2	NIT2
1.28714	6.28e-26	2.38e-24	CCT3	CCT3
1.96305	6.54e-26	2.47e-24	KAT2A	KAT2A
1.65261	6.55e-26	2.47e-24	NOP58	NOP58
1.36281	6.65e-26	2.51e-24	IPO7	IPO7
1.85045	6.83e-26	2.57e-24	C1orf112	C1orf112
1.33947	6.85e-26	2.57e-24	DHX37	DHX37
-1.90031	6.97e-26	2.6e-24	ATP8B1	ATP8B1
-1.3218	7.06e-26	2.63e-24	STX12	STX12
5.83213	7.14e-26	2.65e-24	CPNE7	CPNE7
1.21128	7.28e-26	2.7e-24	ARMC10	ARMC10
-1.48673	8.26e-26	3.04e-24	PDE8A	PDE8A
2.11083	8.46e-26	3.1e-24	TOP1MT	TOP1MT
2.10122	8.98e-26	3.28e-24	CHAF1B	CHAF1B
-1.6836	9.19e-26	3.35e-24	AKAP9	AKAP9
2.00596	9.41e-26	3.42e-24	LYAR	LYAR
1.00915	9.48e-26	3.44e-24	OLA1	OLA1
-2.69856	9.6e-26	3.47e-24	SLCO2A1	SLCO2A1
-2.69206	9.66e-26	3.49e-24	C14orf176	C14orf176
7.62168	9.71e-26	3.5e-24	KRT23	KRT23
-1.03895	9.78e-26	3.51e-24	NIT1	NIT1
-2.1294	9.94e-26	3.56e-24	LOC100289255	LOC100289255
1.25651	1.01e-25	3.59e-24	C16orf13	C16orf13
-4.32285	1.01e-25	3.62e-24	CILP	CILP
1.8206	1.03e-25	3.66e-24	NOL6	NOL6
1.48135	1.08e-25	3.8e-24	EXOSC8	EXOSC8
-1.745	1.08e-25	3.8e-24	AGXT2L2	AGXT2L2
1.67861	1.12e-25	3.93e-24	VARS	VARS
-1.46656	1.12e-25	3.93e-24	SPINT1	SPINT1
-2.60775	1.16e-25	4.05e-24	MYLK	MYLK
2.37323	1.16e-25	4.05e-24	LOC541471	LOC541471
1.20593	1.19e-25	4.11e-24	ATIC	ATIC
-1.64795	1.2e-25	4.14e-24	PTP4A1	PTP4A1
1.77785	1.2e-25	4.15e-24	NOC3L	NOC3L
3.6978	1.21e-25	4.15e-24	RHPN1	RHPN1
1.41462	1.27e-25	4.36e-24	TTI1	TTI1
-2.10373	1.31e-25	4.49e-24	PINK1	PINK1
-1.2348	1.32e-25	4.49e-24	FCHO2	FCHO2
1.85018	1.32e-25	4.5e-24	EEF1E1	EEF1E1
1.44717	1.33e-25	4.53e-24	LAGE3	LAGE3
-3.19468	1.36e-25	4.59e-24	MYH11	MYH11
-3.07782	1.39e-25	4.71e-24	LRRC19	LRRC19
-2.13064	1.49e-25	5e-24	ACADS	ACADS
1.95084	1.49e-25	5e-24	MZT1	MZT1
1.2345	1.61e-25	5.39e-24	TAMM41	TAMM41
1.4534	1.64e-25	5.48e-24	GPATCH4	GPATCH4
1.3695	1.68e-25	5.6e-24	PTCD1	PTCD1
-3.1478	1.75e-25	5.8e-24	SDCBP2	SDCBP2
2.11454	1.78e-25	5.9e-24	NCAPD3	NCAPD3
-1.18257	1.81e-25	5.97e-24	SMCR7	SMCR7
-4.77564	1.81e-25	5.97e-24	DAO	DAO
1.06332	1.83e-25	6.02e-24	TNPO2	TNPO2
-1.74995	1.84e-25	6.06e-24	FAS	FAS
1.60311	1.94e-25	6.36e-24	BRIX1	BRIX1
1.91874	1.95e-25	6.37e-24	ATAD3B	ATAD3B
1.92994	1.96e-25	6.39e-24	C13orf27	C13orf27
-4.38943	2.15e-25	7e-24	SST	SST
-1.55628	2.2e-25	7.13e-24	GIMAP1	GIMAP1
2.76524	2.21e-25	7.13e-24	DIAPH3	DIAPH3
1.3883	2.25e-25	7.26e-24	HSP90AB1	HSP90AB1
2.10397	2.42e-25	7.79e-24	SORD	SORD
3.09785	2.57e-25	8.25e-24	CDC25B	CDC25B
1.35809	2.6e-25	8.34e-24	MKI67IP	MKI67IP
-1.42305	2.73e-25	8.73e-24	FGD4	FGD4
-3.67793	2.89e-25	9.2e-24	SECTM1	SECTM1
1.76957	2.89e-25	9.2e-24	PRMT3	PRMT3
-2.90986	2.9e-25	9.21e-24	DHRS11	DHRS11
1.51387	2.96e-25	9.37e-24	NUP155	NUP155
-2.93552	2.98e-25	9.4e-24	AHCYL2	AHCYL2
-2.20941	2.98e-25	9.4e-24	GGT6	GGT6
-1.97717	2.99e-25	9.4e-24	B3GALT4	B3GALT4
-3.25606	3.01e-25	9.45e-24	CLDN23	CLDN23
-2.35975	3.14e-25	9.84e-24	TP53INP2	TP53INP2
-1.64114	3.19e-25	9.94e-24	CHP	CHP
1.88347	3.2e-25	9.95e-24	PLXNA1	PLXNA1
1.27211	3.31e-25	1.03e-23	NDUFAF2	NDUFAF2
-3.36164	3.34e-25	1.03e-23	LDHD	LDHD
-1.1696	3.56e-25	1.1e-23	PPP1CB	PPP1CB
1.8281	3.56e-25	1.1e-23	FANCI	FANCI
-3.08368	3.58e-25	1.1e-23	GPER	GPER
-2.61029	3.62e-25	1.11e-23	HSD11B2	HSD11B2
1.23244	3.74e-25	1.15e-23	SMPD4	SMPD4
2.21825	3.76e-25	1.15e-23	BIRC5	BIRC5
1.95736	3.83e-25	1.17e-23	GNPDA1	GNPDA1
-1.78457	3.88e-25	1.18e-23	FMO4	FMO4
-1.14059	3.96e-25	1.2e-23	CDC42SE2	CDC42SE2
1.36722	4.04e-25	1.23e-23	NHP2	NHP2
2.21626	4.19e-25	1.27e-23	CHTF18	CHTF18
2.31267	4.21e-25	1.27e-23	KIF2C	KIF2C
1.6249	4.35e-25	1.31e-23	NOLC1	NOLC1
-1.31695	4.66e-25	1.4e-23	CTNND1	CTNND1
-2.00972	4.72e-25	1.42e-23	ZZEF1	ZZEF1
-1.90039	4.83e-25	1.45e-23	LIPH	LIPH
3.31582	4.85e-25	1.45e-23	TRIB3	TRIB3
-1.24708	4.86e-25	1.45e-23	KTN1	KTN1
1.54824	4.96e-25	1.48e-23	RPF2	RPF2
-1.49209	5.12e-25	1.52e-23	ECE1	ECE1
1.37892	5.23e-25	1.55e-23	LTV1	LTV1
2.90182	5.41e-25	1.6e-23	MYBL2	MYBL2
-1.71172	5.43e-25	1.6e-23	TMEM30B	TMEM30B
-5.8608	5.82e-25	1.71e-23	GUCA2A	GUCA2A
1.61753	5.98e-25	1.76e-23	SHMT2	SHMT2
-2.39303	6.15e-25	1.8e-23	EPB41L3	EPB41L3
1.54273	6.17e-25	1.8e-23	ODF2	ODF2
-4.69522	6.5e-25	1.9e-23	PLAC9	PLAC9
-1.17263	6.51e-25	1.9e-23	SERINC1	SERINC1
1.65461	6.83e-25	1.98e-23	DTYMK	DTYMK
6.81987	6.92e-25	2e-23	CLDN2	CLDN2
-1.89216	7e-25	2.02e-23	LOC100507002	LOC100507002
1.35899	7.28e-25	2.1e-23	MGC27345	MGC27345
1.45087	7.4e-25	2.13e-23	RRP1B	RRP1B
-2.50045	7.49e-25	2.15e-23	CPNE5	CPNE5
-2.02339	8.21e-25	2.36e-23	SLC25A23	SLC25A23
2.49599	8.25e-25	2.36e-23	C16orf59	C16orf59
1.44675	8.53e-25	2.43e-23	LOC646808	LOC646808
1.28979	8.59e-25	2.44e-23	WDR75	WDR75
2.0978	8.6e-25	2.44e-23	CKS2	CKS2
-1.92576	8.79e-25	2.49e-23	RIOK3	RIOK3
-2.74568	8.93e-25	2.53e-23	SLC16A9	SLC16A9
1.29746	9.31e-25	2.63e-23	HSPE1	HSPE1
-1.32705	9.33e-25	2.63e-23	RNF138	RNF138
-1.37245	9.73e-25	2.74e-23	NHSL1	NHSL1
-2.28559	1.02e-24	2.86e-23	STYK1	STYK1
1.99199	1.04e-24	2.91e-23	FEN1	FEN1
-3.5211	1.07e-24	2.98e-23	MGP	MGP
-2.72914	1.08e-24	3.02e-23	TMEM171	TMEM171
-1.41327	1.08e-24	3.02e-23	GNA13	GNA13
-1.04777	1.09e-24	3.03e-23	SHOC2	SHOC2
-1.39325	1.11e-24	3.08e-23	MPP5	MPP5
1.63405	1.13e-24	3.13e-23	PPAN	PPAN
-2.22001	1.13e-24	3.13e-23	TDP2	TDP2
-1.68136	1.17e-24	3.22e-23	CGN	CGN
2.15909	1.22e-24	3.37e-23	ENC1	ENC1
-2.75977	1.28e-24	3.52e-23	TSPAN1	TSPAN1
2.26347	1.33e-24	3.65e-23	CKAP2	CKAP2
2.02545	1.35e-24	3.69e-23	MCM2	MCM2
2.06712	1.35e-24	3.7e-23	CDCA3	CDCA3
-1.23548	1.39e-24	3.79e-23	HEATR5A	HEATR5A
-2.08537	1.46e-24	3.95e-23	ETHE1	ETHE1
-3.73662	1.5e-24	4.06e-23	SLC30A10	SLC30A10
-1.60962	1.53e-24	4.13e-23	SPRR2D	SPRR2D
-1.52412	1.53e-24	4.13e-23	RHOC	RHOC
-1.39489	1.56e-24	4.19e-23	SOS2	SOS2
1.83949	1.59e-24	4.26e-23	WDR77	WDR77
1.32633	1.67e-24	4.46e-23	TBRG4	TBRG4
-1.60872	1.7e-24	4.54e-23	RAB27A	RAB27A
1.679	1.74e-24	4.62e-23	ACTR3B	ACTR3B
-1.14117	1.75e-24	4.66e-23	PLEKHB2	PLEKHB2
1.30273	1.81e-24	4.78e-23	ALG3	ALG3
-1.65988	1.81e-24	4.78e-23	BCL2L11	BCL2L11
2.53848	1.9e-24	5.02e-23	RPS2	RPS2
1.44358	1.93e-24	5.08e-23	GMPS	GMPS
1.62909	1.96e-24	5.15e-23	ATAD3A	ATAD3A
-2.03361	1.99e-24	5.24e-23	PAG1	PAG1
-2.18849	2.01e-24	5.27e-23	MXI1	MXI1
1.43394	2.02e-24	5.3e-23	ABCE1	ABCE1
-1.60161	2.05e-24	5.35e-23	PIP5K1B	PIP5K1B
1.89814	2.06e-24	5.35e-23	XPOT	XPOT
-2.32324	2.1e-24	5.45e-23	XLOC_008005	XLOC_008005
-1.85061	2.11e-24	5.48e-23	LIMA1	LIMA1
1.78433	2.14e-24	5.55e-23	GPSM2	GPSM2
-3.1927	2.23e-24	5.76e-23	GLP2R	GLP2R
-1.42289	2.25e-24	5.81e-23	PLD1	PLD1
-4.52415	2.26e-24	5.82e-23	TRPM6	TRPM6
-1.42583	2.29e-24	5.87e-23	SHROOM3	SHROOM3
-1.64669	2.29e-24	5.87e-23	TSPAN3	TSPAN3
-1.74185	2.31e-24	5.93e-23	MOB3B	MOB3B
2.30573	2.37e-24	6.05e-23	IFITM4P	IFITM4P
2.27098	2.65e-24	6.75e-23	MELK	MELK
1.89064	2.66e-24	6.78e-23	RRP9	RRP9
1.46863	2.75e-24	6.96e-23	SF3B3	SF3B3
1.44174	2.8e-24	7.07e-23	TARBP1	TARBP1
1.59258	2.82e-24	7.12e-23	CHEK2	CHEK2
1.22644	2.85e-24	7.16e-23	UBQLN4	UBQLN4
-1.51733	2.89e-24	7.26e-23	PPARD	PPARD
-1.62659	2.89e-24	7.26e-23	FBLIM1	FBLIM1
1.70593	3e-24	7.5e-23	NPRL3	NPRL3
1.78757	3.08e-24	7.71e-23	RFC4	RFC4
-1.92351	3.17e-24	7.9e-23	GALNT12	GALNT12
2.20418	3.29e-24	8.18e-23	CENPN	CENPN
-1.79322	3.36e-24	8.36e-23	CLMN	CLMN
-2.43226	3.61e-24	8.95e-23	GLIPR2	GLIPR2
1.61121	3.62e-24	8.96e-23	ZNF593	ZNF593
2.22331	3.62e-24	8.96e-23	C19orf28	C19orf28
1.87162	3.71e-24	9.15e-23	MYBBP1A	MYBBP1A
-2.62866	4e-24	9.83e-23	VIPR1	VIPR1
-1.30646	4.06e-24	9.98e-23	FAM162A	FAM162A
1.65885	4.1e-24	1e-22	LOC389906	LOC389906
3.82666	4.1e-24	1e-22	SULT2B1	SULT2B1
-1.61155	4.5e-24	1.1e-22	PDLIM2	PDLIM2
1.69986	4.53e-24	1.1e-22	RANBP1	RANBP1
2.24893	4.55e-24	1.11e-22	HJURP	HJURP
-1.87004	4.59e-24	1.12e-22	MYZAP	MYZAP
1.86221	4.61e-24	1.12e-22	TRAIP	TRAIP
2.54682	4.62e-24	1.12e-22	C9orf140	C9orf140
1.08516	4.62e-24	1.12e-22	ZNF786	ZNF786
-1.30498	4.67e-24	1.13e-22	SLC35D1	SLC35D1
-2.3596	4.68e-24	1.13e-22	RCAN2	RCAN2
-1.63058	4.75e-24	1.14e-22	TP53I3	TP53I3
1.67929	4.81e-24	1.16e-22	NUDT1	NUDT1
1.93329	4.86e-24	1.17e-22	SLC7A1	SLC7A1
1.41274	4.88e-24	1.17e-22	EBPL	EBPL
2.42022	4.96e-24	1.19e-22	WDR62	WDR62
-1.53907	4.99e-24	1.19e-22	ARHGAP42	ARHGAP42
1.15278	5.03e-24	1.2e-22	UBE2I	UBE2I
2.34676	5.03e-24	1.2e-22	AHCY	AHCY
1.52479	5.13e-24	1.22e-22	C12orf45	C12orf45
2.72479	5.27e-24	1.25e-22	CENPA	CENPA
3.09562	5.32e-24	1.26e-22	LRRC36	LRRC36
1.26047	5.34e-24	1.26e-22	EBNA1BP2	EBNA1BP2
-1.34401	5.44e-24	1.28e-22	CD164	CD164
-3.38777	5.51e-24	1.3e-22	GCG	GCG
2.19752	5.61e-24	1.32e-22	RHEBL1	RHEBL1
-1.74387	5.71e-24	1.34e-22	KCTD1	KCTD1
-1.67827	5.92e-24	1.39e-22	MYO5B	MYO5B
-3.96365	6.07e-24	1.42e-22	CFD	CFD
1.25471	6.35e-24	1.48e-22	WDR5	WDR5
-1.51404	6.36e-24	1.48e-22	CCNDBP1	CCNDBP1
2.29095	6.4e-24	1.49e-22	CDK1	CDK1
-1.53002	6.43e-24	1.5e-22	CPT2	CPT2
1.58407	6.44e-24	1.5e-22	ZNF587	ZNF587
-1.47189	6.52e-24	1.51e-22	PACSIN2	PACSIN2
-1.11196	6.56e-24	1.52e-22	MYL6	MYL6
1.12758	6.57e-24	1.52e-22	TMEM185B	TMEM185B
-1.6976	6.57e-24	1.52e-22	CHMP1B	CHMP1B
-1.47469	6.65e-24	1.53e-22	RAB4B	RAB4B
2.41914	6.69e-24	1.54e-22	CDC45	CDC45
1.35191	6.69e-24	1.54e-22	DDX55	DDX55
1.56564	6.71e-24	1.54e-22	RTKN	RTKN
-2.42441	6.78e-24	1.55e-22	GSN	GSN
-1.55663	6.9e-24	1.58e-22	CNNM2	CNNM2
-2.10348	6.95e-24	1.58e-22	SMPD1	SMPD1
2.3138	6.99e-24	1.59e-22	LOC100505730	LOC100505730
3.21138	7.06e-24	1.61e-22	MEX3A	MEX3A
-1.73082	7.22e-24	1.64e-22	C4orf19	C4orf19
2.28248	7.48e-24	1.69e-22	IMPDH1	IMPDH1
1.48708	7.51e-24	1.7e-22	NOP14	NOP14
1.38305	7.95e-24	1.8e-22	LIG1	LIG1
-1.70521	8.33e-24	1.88e-22	TST	TST
1.31286	8.54e-24	1.92e-22	NOC4L	NOC4L
-1.44595	8.83e-24	1.99e-22	FZD1	FZD1
1.68365	8.87e-24	1.99e-22	IPO5	IPO5
-2.64677	8.88e-24	1.99e-22	ALPI	ALPI
2.47968	8.9e-24	1.99e-22	KIF4A	KIF4A
-3.01005	9.14e-24	2.04e-22	PYY2	PYY2
-1.94264	9.64e-24	2.15e-22	GIMAP7	GIMAP7
-1.18687	9.96e-24	2.21e-22	MAGI3	MAGI3
-1.61398	1.01e-23	2.24e-22	HSBP1L1	HSBP1L1
1.06036	1.03e-23	2.29e-22	EIF5B	EIF5B
-2.09502	1.06e-23	2.35e-22	ANK3	ANK3
-2.80123	1.08e-23	2.38e-22	HRCT1	HRCT1
-2.54395	1.08e-23	2.38e-22	GPT	GPT
-2.51136	1.11e-23	2.43e-22	LOC100506253	LOC100506253
1.32967	1.14e-23	2.49e-22	ACBD6	ACBD6
1.97263	1.21e-23	2.64e-22	AURKA	AURKA
1.4413	1.24e-23	2.69e-22	SNRPF	SNRPF
2.45947	1.27e-23	2.75e-22	SLMO1	SLMO1
1.56288	1.34e-23	2.9e-22	RNASEH2B	RNASEH2B
1.29184	1.38e-23	2.98e-22	CALU	CALU
1.29056	1.4e-23	3.02e-22	POLR3E	POLR3E
2.38969	1.41e-23	3.04e-22	CEP55	CEP55
-1.71394	1.46e-23	3.14e-22	RCAN1	RCAN1
1.91267	1.51e-23	3.24e-22	CCNB1	CCNB1
-2.76156	1.51e-23	3.24e-22	XLOC_l2_008546	XLOC_l2_008546
-2.83543	1.51e-23	3.25e-22	BCAS1	BCAS1
2.43992	1.73e-26	7.44e-25	MDC1	MDC1
1.21643	1.62e-23	3.47e-22	PDCD5	PDCD5
2.26695	1.64e-23	3.5e-22	GPT2	GPT2
1.53507	1.65e-23	3.53e-22	GEMIN5	GEMIN5
1.69624	1.67e-23	3.56e-22	MSH5	MSH5
-2.86669	1.68e-23	3.57e-22	MFSD4	MFSD4
2.02355	1.7e-23	3.6e-22	C20orf20	C20orf20
-2.37946	1.7e-23	3.6e-22	SLC22A18AS	SLC22A18AS
3.71892	1.72e-23	3.65e-22	CCNO	CCNO
-3.06622	1.73e-23	3.65e-22	SCIN	SCIN
2.21007	1.77e-23	3.74e-22	STX1A	STX1A
1.3406	1.78e-23	3.75e-22	TTF2	TTF2
-1.44791	1.93e-23	4.05e-22	KIAA0247	KIAA0247
1.41522	2e-23	4.2e-22	CCT2	CCT2
-3.20447	2.03e-23	4.26e-22	SSTR2	SSTR2
1.9162	2.04e-23	4.28e-22	PRC1	PRC1
2.17148	2.06e-23	4.3e-22	SRM	SRM
-5.11947	2.08e-23	4.33e-22	CA2	CA2
1.36617	2.17e-23	4.52e-22	DPCD	DPCD
-2.66203	2.29e-23	4.74e-22	AGPAT9	AGPAT9
-1.87463	2.32e-23	4.8e-22	SLC30A4	SLC30A4
-1.75831	2.34e-23	4.83e-22	CCL15	CCL15
-1.15237	2.39e-23	4.94e-22	NFE2L1	NFE2L1
-1.37524	2.5e-23	5.16e-22	CALCOCO2	CALCOCO2
1.00386	2.54e-23	5.23e-22	LARP1	LARP1
1.67026	2.55e-23	5.25e-22	EXOSC2	EXOSC2
1.58472	2.62e-23	5.39e-22	DDX27	DDX27
2.04485	2.69e-23	5.53e-22	GNB1L	GNB1L
3.48584	2.81e-23	5.75e-22	AZGP1	AZGP1
1.28258	2.89e-23	5.91e-22	DDX39A	DDX39A
-1.28834	2.9e-23	5.92e-22	PANK3	PANK3
-1.6935	2.9e-23	5.92e-22	MARVELD3	MARVELD3
1.37376	2.94e-23	5.99e-22	MRPL17	MRPL17
-1.50505	2.98e-23	6.07e-22	ACAT1	ACAT1
1.36405	3.02e-23	6.14e-22	SNRPE	SNRPE
2.07739	3.07e-23	6.23e-22	GTSE1	GTSE1
2.01717	3.11e-23	6.31e-22	RNF43	RNF43
-1.63811	3.12e-23	6.31e-22	TMEM59	TMEM59
1.65645	3.13e-23	6.32e-22	TAF1A	TAF1A
1.22015	3.16e-23	6.38e-22	PFDN2	PFDN2
-4.26289	3.24e-23	6.53e-22	TEX11	TEX11
1.90289	3.36e-23	6.76e-22	C19orf48	C19orf48
1.57161	3.44e-23	6.92e-22	SLC25A15	SLC25A15
1.44959	3.52e-23	7.06e-22	GTF2F2	GTF2F2
-3.16676	3.8e-23	7.6e-22	EFEMP1	EFEMP1
-1.31275	3.81e-23	7.61e-22	EAPP	EAPP
1.18321	3.82e-23	7.62e-22	FBL	FBL
-1.67325	3.84e-23	7.65e-22	ADCY9	ADCY9
1.93836	3.85e-23	7.65e-22	SLC4A2	SLC4A2
-1.61773	4.01e-23	7.96e-22	GNPTAB	GNPTAB
-2.31717	4.04e-23	7.99e-22	LOC100505633	LOC100505633
1.52803	4.08e-23	8.05e-22	RAE1	RAE1
1.8441	4.09e-23	8.06e-22	CDK5RAP1	CDK5RAP1
1.21316	4.17e-23	8.21e-22	GEMIN6	GEMIN6
2.10044	4.18e-23	8.23e-22	KIF23	KIF23
1.40488	4.36e-23	8.56e-22	ALKBH2	ALKBH2
-3.24792	4.47e-23	8.77e-22	MEP1A	MEP1A
-2.2208	4.49e-23	8.81e-22	JAM2	JAM2
-1.9297	4.51e-23	8.83e-22	TRIM36	TRIM36
4.1804	4.59e-23	8.97e-22	TESC	TESC
-1.20462	4.6e-23	8.97e-22	ZFYVE1	ZFYVE1
-1.76218	4.7e-23	9.16e-22	GLTP	GLTP
1.68661	4.76e-23	9.26e-22	IFRD2	IFRD2
-1.16953	5.03e-23	9.77e-22	SLC44A1	SLC44A1
1.36676	5.48e-23	1.06e-21	NUP107	NUP107
2.51907	5.54e-23	1.07e-21	SPC25	SPC25
-2.01815	5.54e-23	1.07e-21	KIF16B	KIF16B
1.89882	5.55e-23	1.07e-21	IFITM2	IFITM2
-3.07114	5.55e-23	1.07e-21	CAPN13	CAPN13
1.21001	5.6e-23	1.08e-21	CCT4	CCT4
-2.72799	5.61e-23	1.08e-21	CCL5	CCL5
1.52847	5.73e-23	1.1e-21	SOX4	SOX4
1.42431	5.91e-23	1.13e-21	MID1IP1	MID1IP1
2.2476	5.92e-23	1.13e-21	MAD2L1	MAD2L1
2.19857	6e-23	1.14e-21	TMEM97	TMEM97
-1.86978	6e-23	1.14e-21	XLOC_l2_008124	XLOC_l2_008124
-1.50694	6.01e-23	1.15e-21	CTSD	CTSD
1.9053	6.06e-23	1.15e-21	NEK2	NEK2
2.02869	6.1e-23	1.16e-21	BRCA1	BRCA1
-2.7025	6.45e-23	1.22e-21	CLDN5	CLDN5
1.70936	6.46e-23	1.22e-21	SUV39H2	SUV39H2
-1.64273	7.06e-23	1.34e-21	GNA11	GNA11
1.71609	7.15e-23	1.35e-21	DTL	DTL
-3.30336	7.15e-23	1.35e-21	CCDC80	CCDC80
2.05942	7.72e-23	1.45e-21	WDR90	WDR90
2.34194	7.72e-23	1.45e-21	UBE2S	UBE2S
-1.83573	7.75e-23	1.45e-21	ASAP3	ASAP3
-1.29035	7.76e-23	1.45e-21	JOSD1	JOSD1
1.70751	7.78e-23	1.46e-21	MCM6	MCM6
1.30062	8.78e-23	1.64e-21	PPA1	PPA1
1.56954	9.09e-23	1.69e-21	TIMM8A	TIMM8A
-4.50376	9.26e-23	1.72e-21	SLC26A3	SLC26A3
-1.18132	9.31e-23	1.73e-21	ZNF821	ZNF821
-5.02372	9.34e-23	1.73e-21	SLC4A4	SLC4A4
1.36752	9.36e-23	1.73e-21	NOM1	NOM1
2.61008	9.63e-23	1.78e-21	TMEM132A	TMEM132A
1.25432	9.68e-23	1.79e-21	UBAP2L	UBAP2L
1.4708	9.79e-23	1.81e-21	DUS3L	DUS3L
-1.8868	1.04e-22	1.91e-21	LXN	LXN
-1.49915	1.06e-22	1.95e-21	MARCKS	MARCKS
2.4335	1.08e-22	1.98e-21	GINS1	GINS1
-2.45389	1.09e-22	2e-21	ABP1	ABP1
1.47574	1.12e-22	2.06e-21	CEBPB	CEBPB
-1.13336	1.15e-22	2.1e-21	KIAA1522	KIAA1522
2.49236	1.18e-22	2.15e-21	GINS4	GINS4
-3.10034	1.19e-22	2.17e-21	ABCG2	ABCG2
-1.58292	1.2e-22	2.17e-21	NEDD4L	NEDD4L
1.9633	1.21e-22	2.18e-21	POP1	POP1
-2.11168	1.21e-22	2.19e-21	RHOU	RHOU
1.42336	1.22e-22	2.2e-21	FMNL2	FMNL2
-2.02992	1.23e-22	2.22e-21	LOC643650	LOC643650
2.80572	1.25e-22	2.25e-21	FAM83D	FAM83D
-1.68382	1.27e-22	2.28e-21	ANTXR2	ANTXR2
1.30262	1.27e-22	2.28e-21	TSR1	TSR1
1.53607	1.28e-22	2.29e-21	TSEN2	TSEN2
1.50554	1.29e-22	2.31e-21	KIAA0020	KIAA0020
-1.34078	1.3e-22	2.32e-21	TMCO1	TMCO1
1.04813	1.31e-22	2.33e-21	SNRPC	SNRPC
-3.64701	1.31e-22	2.33e-21	FAM107A	FAM107A
1.53937	1.32e-22	2.34e-21	ESPL1	ESPL1
1.44689	1.33e-22	2.36e-21	POLR2D	POLR2D
-1.9653	1.39e-22	2.46e-21	FAM46A	FAM46A
1.11605	1.44e-22	2.54e-21	ACTL6A	ACTL6A
1.20837	1.48e-22	2.61e-21	TTC27	TTC27
-1.23426	1.5e-22	2.64e-21	PTPRF	PTPRF
-1.31029	1.51e-22	2.65e-21	IL6ST	IL6ST
-1.29307	1.51e-22	2.66e-21	FNBP1	FNBP1
1.36944	1.53e-22	2.69e-21	NONO	NONO
1.36279	1.56e-22	2.74e-21	FTSJ1	FTSJ1
-2.27946	1.58e-22	2.76e-21	C15orf48	C15orf48
-1.54096	1.58e-22	2.78e-21	EPAS1	EPAS1
-3.39616	1.59e-22	2.78e-21	PDE9A	PDE9A
1.35552	1.63e-22	2.84e-21	NOB1	NOB1
1.9525	1.63e-22	2.84e-21	C12orf48	C12orf48
-1.55984	1.65e-22	2.88e-21	MGLL	MGLL
3.03076	1.68e-22	2.93e-21	TRPM2	TRPM2
1.02982	1.69e-22	2.95e-21	TOMM6	TOMM6
-1.35783	1.71e-22	2.98e-21	ATG4A	ATG4A
2.03195	1.72e-22	2.99e-21	CENPF	CENPF
1.46642	1.73e-22	2.99e-21	NAA16	NAA16
1.17254	1.73e-22	3e-21	SP100	SP100
1.3925	1.74e-22	3e-21	NPM1	NPM1
1.34648	1.8e-22	3.11e-21	POLR3H	POLR3H
1.19439	1.86e-22	3.21e-21	CCT7	CCT7
-1.48681	1.89e-22	3.25e-21	GNG12	GNG12
-2.62307	1.93e-22	3.32e-21	SLC1A1	SLC1A1
-2.18983	1.97e-22	3.38e-21	MAOA	MAOA
1.56458	1.97e-22	3.38e-21	NME1	NME1
1.16401	1.99e-22	3.41e-21	MARS	MARS
-4.52884	2e-22	3.41e-21	CTSG	CTSG
-1.74851	2.01e-22	3.43e-21	OAF	OAF
2.25136	2.04e-22	3.48e-21	NPM3	NPM3
1.76857	2.1e-22	3.57e-21	SOX9	SOX9
-2.17066	2.11e-22	3.59e-21	FRZB	FRZB
2.24422	2.22e-22	3.77e-21	BUB1	BUB1
2.42051	2.27e-22	3.85e-21	ELOVL5	ELOVL5
-2.17755	2.3e-22	3.89e-21	RHBDL2	RHBDL2
2.06655	2.38e-22	4.02e-21	E2F5	E2F5
-3.40054	2.38e-22	4.02e-21	ST6GALNAC6	ST6GALNAC6
-2.2442	2.4e-22	4.05e-21	FGFR2	FGFR2
-1.95609	2.61e-22	4.4e-21	SYTL2	SYTL2
1.36788	2.71e-22	4.55e-21	TCERG1	TCERG1
1.11636	2.74e-22	4.59e-21	NUTF2	NUTF2
3.50875	2.74e-22	4.59e-21	TRIM29	TRIM29
-1.11525	2.83e-22	4.74e-21	LRRFIP2	LRRFIP2
-1.75144	2.84e-22	4.75e-21	CAMK2N1	CAMK2N1
1.86583	2.96e-22	4.95e-21	PLS3	PLS3
-2.06885	3.05e-22	5.09e-21	AOC3	AOC3
-1.70203	3.07e-22	5.13e-21	TP53INP1	TP53INP1
-1.42651	3.08e-22	5.13e-21	VAPA	VAPA
1.42485	3.08e-22	5.13e-21	MAGOHB	MAGOHB
-1.99846	3.1e-22	5.15e-21	GDPD3	GDPD3
1.64859	3.17e-22	5.27e-21	DPH2	DPH2
1.58106	3.18e-22	5.27e-21	PTRH1	PTRH1
-1.8511	3.33e-22	5.51e-21	LINC00483	LINC00483
-2.17682	3.36e-22	5.56e-21	PRKACB	PRKACB
-1.36599	3.37e-22	5.57e-21	NRIP1	NRIP1
2.17462	3.4e-22	5.6e-21	TROAP	TROAP
-1.82574	3.4e-22	5.6e-21	PLCD3	PLCD3
1.93605	3.41e-22	5.61e-21	OVGP1	OVGP1
-1.75514	3.52e-22	5.79e-21	TMPRSS2	TMPRSS2
-1.04656	3.57e-22	5.85e-21	B4GALT4	B4GALT4
2.04829	3.77e-22	6.17e-21	MND1	MND1
-1.72144	3.78e-22	6.18e-21	CAPN5	CAPN5
2.04766	3.78e-22	6.18e-21	DDX11	DDX11
-1.79679	4.09e-22	6.66e-21	YIF1B	YIF1B
1.13331	4.15e-22	6.76e-21	CACYBP	CACYBP
-1.70246	4.24e-22	6.9e-21	ANKRD35	ANKRD35
-1.81997	4.53e-22	7.34e-21	SRI	SRI
1.74262	4.67e-22	7.56e-21	KIF21B	KIF21B
2.02418	4.68e-22	7.58e-21	TH1L	TH1L
-1.61391	4.79e-22	7.74e-21	OPTN	OPTN
1.55276	4.83e-22	7.8e-21	DSN1	DSN1
-1.52648	4.99e-22	8.05e-21	IMPA1	IMPA1
1.49261	5.01e-22	8.07e-21	TFDP1	TFDP1
-3.82703	5.04e-22	8.11e-21	SPINK2	SPINK2
-1.3527	5.04e-22	8.11e-21	AP3S2	AP3S2
-2.80032	5.07e-22	8.15e-21	LOC401022	LOC401022
-2.38019	5.13e-22	8.23e-21	PARM1	PARM1
1.70599	5.16e-22	8.28e-21	GINS3	GINS3
-1.6059	5.36e-22	8.57e-21	PTGER4	PTGER4
1.47013	5.37e-22	8.57e-21	STIP1	STIP1
-2.03415	5.47e-22	8.72e-21	VILL	VILL
1.40816	5.5e-22	8.76e-21	UBFD1	UBFD1
1.21726	5.53e-22	8.8e-21	GRPEL2	GRPEL2
-1.32687	5.66e-22	9e-21	GLTPD1	GLTPD1
-1.81247	5.76e-22	9.15e-21	TMEM140	TMEM140
1.0506	5.8e-22	9.2e-21	CPSF4	CPSF4
1.12913	5.81e-22	9.21e-21	R3HDM1	R3HDM1
-1.52044	5.85e-22	9.26e-21	KIAA1370	KIAA1370
-1.48108	5.89e-22	9.31e-21	SIDT2	SIDT2
1.69237	5.96e-22	9.42e-21	PPP2R3B	PPP2R3B
-2.92795	6.14e-22	9.69e-21	IGFBP6	IGFBP6
-1.63226	6.32e-22	9.96e-21	SLC44A2	SLC44A2
1.65422	6.34e-22	9.98e-21	HAUS6	HAUS6
-1.48568	6.35e-22	9.98e-21	FAM63A	FAM63A
1.24076	6.4e-22	1.01e-20	FUS	FUS
-3.45458	6.46e-22	1.01e-20	FBLN1	FBLN1
1.23991	6.63e-22	1.04e-20	HIATL1	HIATL1
1.76896	6.64e-22	1.04e-20	TTYH3	TTYH3
-2.79106	6.93e-22	1.09e-20	CYBRD1	CYBRD1
-2.37577	6.95e-22	1.09e-20	OSBPL1A	OSBPL1A
-1.38899	7e-22	1.09e-20	ATP1B3	ATP1B3
1.24463	7.02e-22	1.09e-20	PAK1IP1	PAK1IP1
-1.18573	7.27e-22	1.13e-20	PDLIM1	PDLIM1
-1.90458	7.32e-22	1.14e-20	GFRA2	GFRA2
1.2665	7.64e-22	1.19e-20	MRPL4	MRPL4
-3.86116	7.64e-22	1.19e-20	CWH43	CWH43
-1.35384	7.75e-22	1.2e-20	MUC13	MUC13
2.21986	7.77e-22	1.2e-20	E2F7	E2F7
-1.46637	7.81e-22	1.21e-20	CIDEB	CIDEB
1.139	7.83e-22	1.21e-20	LSM7	LSM7
-1.29153	7.91e-22	1.22e-20	GBAP1	GBAP1
-1.98857	8.04e-22	1.24e-20	RSPO3	RSPO3
2.27505	8.13e-22	1.25e-20	KIFC1	KIFC1
-1.14386	8.17e-22	1.26e-20	FEZ2	FEZ2
-1.34927	8.18e-22	1.26e-20	LMBRD1	LMBRD1
-2.6502	8.24e-22	1.26e-20	XLOC_l2_005553	XLOC_l2_005553
1.34567	8.27e-22	1.27e-20	VMA21	VMA21
1.62674	8.5e-22	1.3e-20	IMMP2L	IMMP2L
-1.49864	8.57e-22	1.31e-20	CLDN7	CLDN7
-2.54437	8.71e-22	1.33e-20	ITM2C	ITM2C
-1.07353	8.75e-22	1.33e-20	ACO2	ACO2
-1.12857	8.89e-22	1.35e-20	FOXN3	FOXN3
-1.50539	9.11e-22	1.39e-20	MICALCL	MICALCL
-1.50753	9.18e-22	1.4e-20	POLD4	POLD4
1.49469	9.38e-22	1.42e-20	CBFB	CBFB
1.37613	9.51e-22	1.44e-20	MSH2	MSH2
1.83786	9.81e-22	1.49e-20	SLC19A1	SLC19A1
1.98444	9.82e-22	1.49e-20	PYCRL	PYCRL
-1.00293	1.01e-21	1.53e-20	C10orf26	C10orf26
-1.75411	1.07e-21	1.61e-20	TIAM1	TIAM1
1.87974	1.08e-21	1.63e-20	IPO4	IPO4
1.30918	1.11e-21	1.67e-20	BRAT1	BRAT1
-1.64341	1.15e-21	1.73e-20	PHGR1	PHGR1
1.85217	1.15e-21	1.73e-20	PTTG1	PTTG1
-2.50282	1.17e-21	1.75e-20	UGT1A8	UGT1A8
-4.94204	1.18e-21	1.77e-20	SCGN	SCGN
-1.493	1.18e-21	1.77e-20	SH3BGRL2	SH3BGRL2
3.35423	1.19e-21	1.78e-20	TUBB3	TUBB3
1.75566	1.19e-21	1.78e-20	BLM	BLM
-2.62492	1.2e-21	1.79e-20	KLF9	KLF9
-2.59552	1.21e-21	1.8e-20	FRMD3	FRMD3
-2.29206	1.26e-21	1.87e-20	CIDEC	CIDEC
1.50899	1.26e-21	1.88e-20	METTL11A	METTL11A
-1.53276	1.29e-21	1.92e-20	HIST1H1C	HIST1H1C
2.12509	1.31e-21	1.95e-20	CENPW	CENPW
-1.65784	1.31e-21	1.95e-20	EPHA10	EPHA10
-2.50268	1.34e-21	1.98e-20	PLA2G10	PLA2G10
3.95153	1.38e-21	2.04e-20	CRNDE	CRNDE
1.48285	1.4e-21	2.07e-20	CEP41	CEP41
1.29213	1.4e-21	2.07e-20	PFKM	PFKM
-1.49322	1.41e-21	2.08e-20	BRP44L	BRP44L
-3.41604	1.46e-21	2.15e-20	C11orf86	C11orf86
-2.45318	1.48e-21	2.17e-20	EPB41L4A	EPB41L4A
1.63701	1.48e-21	2.17e-20	C15orf23	C15orf23
1.88381	1.49e-21	2.19e-20	CCDC85B	CCDC85B
-2.13057	1.51e-21	2.22e-20	SIAE	SIAE
-2.40441	1.59e-21	2.33e-20	SSPN	SSPN
1.53756	1.61e-21	2.35e-20	POLA1	POLA1
1.46036	1.61e-21	2.36e-20	TELO2	TELO2
-1.33368	1.61e-21	2.36e-20	TBC1D10A	TBC1D10A
-1.65041	1.62e-21	2.36e-20	TMC4	TMC4
2.04989	1.64e-21	2.39e-20	BUB1B	BUB1B
-1.3453	1.67e-21	2.43e-20	ACAA1	ACAA1
-5.49001	1.69e-21	2.45e-20	CLCA4	CLCA4
2.09436	1.74e-21	2.53e-20	CDC25A	CDC25A
1.15479	1.78e-21	2.58e-20	EXOSC3	EXOSC3
1.03375	1.8e-21	2.6e-20	PRPF19	PRPF19
-1.76997	1.8e-21	2.6e-20	AHNAK	AHNAK
1.12453	1.82e-21	2.63e-20	PSMD14	PSMD14
-1.23324	1.86e-21	2.68e-20	MAPK7	MAPK7
5.21388	1.88e-21	2.71e-20	KLK6	KLK6
-4.50768	1.93e-21	2.78e-20	SLC6A19	SLC6A19
-1.31862	1.97e-21	2.84e-20	SLC35A3	SLC35A3
1.51894	2e-21	2.87e-20	MAD2L2	MAD2L2
-1.02284	2.02e-21	2.9e-20	CIB1	CIB1
-1.35893	2.11e-21	3.02e-20	ATP6V1D	ATP6V1D
1.429	2.13e-21	3.05e-20	EIF2S2	EIF2S2
-1.95735	2.14e-21	3.06e-20	UNC5B	UNC5B
6.30223	2.15e-21	3.07e-20	MMP3	MMP3
-1.02162	2.24e-21	3.2e-20	TNIP1	TNIP1
-1.225	2.25e-21	3.2e-20	ANKRD13A	ANKRD13A
-1.33311	2.26e-21	3.21e-20	SLC41A2	SLC41A2
-1.48164	2.28e-21	3.25e-20	LHFPL2	LHFPL2
2.25768	2.33e-21	3.31e-20	UHRF1	UHRF1
-1.79833	2.36e-21	3.34e-20	TMIGD2	TMIGD2
1.18923	2.36e-21	3.34e-20	PPIH	PPIH
1.22374	2.49e-21	3.52e-20	E2F3	E2F3
-4.56571	2.51e-21	3.55e-20	SLC26A2	SLC26A2
-1.51606	2.51e-21	3.55e-20	KIF13B	KIF13B
1.09203	2.52e-21	3.55e-20	GNL3LP1	GNL3LP1
-3.31688	2.61e-21	3.67e-20	ENTPD8	ENTPD8
-1.16559	2.62e-21	3.69e-20	CCDC96	CCDC96
-1.10609	2.67e-21	3.76e-20	CTDSP2	CTDSP2
1.78192	2.68e-21	3.76e-20	DNMT1	DNMT1
1.93674	2.68e-21	3.76e-20	CDT1	CDT1
-1.18188	2.69e-21	3.77e-20	PSEN1	PSEN1
1.74637	2.74e-21	3.84e-20	MCM4	MCM4
1.32263	2.8e-21	3.91e-20	ADK	ADK
-2.48855	2.82e-21	3.94e-20	KCTD12	KCTD12
1.23592	2.83e-21	3.94e-20	TGS1	TGS1
2.62156	2.84e-21	3.95e-20	PLK1	PLK1
3.30658	3.01e-21	4.2e-20	PTP4A3	PTP4A3
-1.59789	3.1e-21	4.32e-20	CLCN2	CLCN2
1.50731	3.13e-21	4.36e-20	CTU1	CTU1
-2.6469	3.14e-21	4.36e-20	TMEM37	TMEM37
1.35842	3.15e-21	4.37e-20	ACD	ACD
-1.81978	3.26e-21	4.51e-20	ASB2	ASB2
-4.08877	3.28e-21	4.53e-20	MMRN1	MMRN1
2.25977	3.31e-21	4.58e-20	IFITM1	IFITM1
2.09022	3.34e-21	4.6e-20	PNO1	PNO1
-1.20572	3.35e-21	4.62e-20	ITM2B	ITM2B
1.30704	3.38e-21	4.65e-20	CARS2	CARS2
1.76656	3.38e-21	4.65e-20	GRINA	GRINA
-1.15333	3.42e-21	4.7e-20	C6orf136	C6orf136
-1.70909	3.44e-21	4.72e-20	MIR22HG	MIR22HG
-1.66598	3.47e-21	4.75e-20	SULT1A4	SULT1A4
1.33833	3.5e-21	4.79e-20	MSH6	MSH6
1.43331	3.6e-21	4.91e-20	MTERFD1	MTERFD1
-1.36209	3.77e-21	5.15e-20	LOC100510710	LOC100510710
2.21904	3.8e-21	5.17e-20	FOXM1	FOXM1
-1.04066	3.99e-21	5.43e-20	ASAP2	ASAP2
-2.44235	4e-21	5.44e-20	LOC100506542	LOC100506542
1.18085	4.01e-21	5.45e-20	C1orf109	C1orf109
-1.24049	4.11e-21	5.57e-20	MGST3	MGST3
-1.57118	4.11e-21	5.57e-20	RASSF6	RASSF6
-3.2366	4.19e-21	5.68e-20	BTNL3	BTNL3
-1.38057	4.22e-21	5.71e-20	ATP2B1	ATP2B1
-1.43923	4.26e-21	5.76e-20	SQRDL	SQRDL
-3.21995	4.33e-21	5.85e-20	CHST5	CHST5
1.08391	4.38e-21	5.92e-20	SNAPC4	SNAPC4
-1.56228	4.47e-21	6.03e-20	TJP3	TJP3
1.13493	4.58e-21	6.16e-20	C1orf198	C1orf198
2.17629	4.61e-21	6.2e-20	TTK	TTK
3.82128	4.67e-21	6.27e-20	CGREF1	CGREF1
-2.48044	4.71e-21	6.32e-20	MALL	MALL
1.45564	4.72e-21	6.32e-20	LAS1L	LAS1L
1.83349	4.76e-21	6.38e-20	CLPB	CLPB
-1.73588	4.79e-21	6.41e-20	LOC100129480	LOC100129480
1.69338	4.8e-21	6.42e-20	NUSAP1	NUSAP1
1.79084	4.85e-21	6.46e-20	NOP56	NOP56
1.79843	4.88e-21	6.5e-20	EPHB4	EPHB4
1.6857	5.1e-21	6.8e-20	ADCY3	ADCY3
-1.37641	5.13e-21	6.82e-20	C11orf54	C11orf54
2.13616	5.15e-21	6.85e-20	ECT2	ECT2
1.49028	5.25e-21	6.97e-20	XLOC_l2_014518	XLOC_l2_014518
1.19481	5.34e-21	7.08e-20	HPRT1	HPRT1
-2.19163	5.61e-21	7.4e-20	FXYD3	FXYD3
1.14066	5.71e-21	7.52e-20	RPUSD1	RPUSD1
1.46398	5.71e-21	7.52e-20	SLC25A32	SLC25A32
1.2758	5.74e-21	7.55e-20	CKS1B	CKS1B
-1.34109	5.9e-21	7.76e-20	TMEM133	TMEM133
-1.33802	5.93e-21	7.79e-20	TTC7A	TTC7A
-1.02971	5.97e-21	7.83e-20	UGCG	UGCG
-1.48095	6.27e-21	8.21e-20	LOC100133445	LOC100133445
1.27472	6.38e-21	8.33e-20	CKAP5	CKAP5
1.06812	6.51e-21	8.5e-20	ZNF142	ZNF142
-2.11415	6.64e-21	8.66e-20	PALM	PALM
2.92749	6.68e-21	8.7e-20	RGS16	RGS16
-1.93757	6.84e-21	8.89e-20	MFSD7	MFSD7
1.04784	7.08e-21	9.2e-20	SRSF10	SRSF10
1.24958	7.12e-21	9.24e-20	EHMT2	EHMT2
1.56528	7.27e-21	9.41e-20	CIT	CIT
1.64586	7.41e-21	9.58e-20	ODC1	ODC1
-1.48749	7.87e-21	1.02e-19	MGAT4A	MGAT4A
1.21798	8.12e-21	1.05e-19	ZNF259	ZNF259
1.65387	8.13e-21	1.05e-19	LIF	LIF
1.23238	8.17e-21	1.05e-19	POLD1	POLD1
1.83718	8.36e-21	1.08e-19	ASF1B	ASF1B
1.12073	8.38e-21	1.08e-19	ZNF598	ZNF598
-2.34079	8.48e-21	1.09e-19	NDN	NDN
1.0144	8.55e-21	1.1e-19	RCC2	RCC2
-1.28406	8.6e-21	1.1e-19	NCOA1	NCOA1
1.48859	8.63e-21	1.11e-19	SCLY	SCLY
1.35117	8.71e-21	1.12e-19	LOC100507246	LOC100507246
-1.5017	8.86e-21	1.13e-19	LGR4	LGR4
-1.30808	8.98e-21	1.15e-19	FAM59A	FAM59A
-3.76028	9.26e-21	1.18e-19	ADH1A	ADH1A
2.05683	9.59e-21	1.22e-19	FAM89A	FAM89A
-2.27186	9.74e-21	1.24e-19	SYNPO2	SYNPO2
-2.5468	9.99e-21	1.27e-19	AKR1B1	AKR1B1
1.5723	1e-20	1.27e-19	TKT	TKT
1.48687	1.02e-20	1.29e-19	GTPBP3	GTPBP3
-2.31115	1.04e-20	1.32e-19	CD8A	CD8A
1.18951	1.07e-20	1.36e-19	MRPL50	MRPL50
1.66849	1.08e-20	1.37e-19	RCN1	RCN1
1.02338	1.09e-20	1.37e-19	RPIA	RPIA
1.39485	1.09e-20	1.37e-19	RPUSD4	RPUSD4
1.8974	1.13e-20	1.42e-19	LMNB2	LMNB2
-2.75524	1.14e-20	1.43e-19	C21orf88	C21orf88
-2.30613	1.14e-20	1.44e-19	PDE5A	PDE5A
1.17351	1.16e-20	1.46e-19	NUP43	NUP43
3.44209	1.22e-20	1.54e-19	PRSS22	PRSS22
-2.91414	1.23e-20	1.54e-19	UGT1A6	UGT1A6
-1.61982	1.27e-20	1.59e-19	SLC17A5	SLC17A5
-1.04105	1.27e-20	1.6e-19	CAB39	CAB39
1.45858	1.28e-20	1.61e-19	LIMK1	LIMK1
-1.48336	1.29e-20	1.61e-19	OCEL1	OCEL1
1.33901	1.29e-20	1.62e-19	TWISTNB	TWISTNB
1.92932	1.32e-20	1.64e-19	TMEM201	TMEM201
-2.23187	1.32e-20	1.65e-19	CEACAM7	CEACAM7
-1.19345	1.36e-20	1.69e-19	TMEM120A	TMEM120A
1.2498	1.36e-20	1.7e-19	LOC128322	LOC128322
1.42904	1.38e-20	1.71e-19	CBX3	CBX3
1.31137	1.38e-20	1.71e-19	FANCG	FANCG
4.57335	1.39e-20	1.73e-19	SNAR-A3	SNAR-A3
-2.01459	1.39e-20	1.73e-19	LTK	LTK
-1.65967	1.42e-20	1.76e-19	CES3	CES3
1.32601	1.42e-20	1.76e-19	GNL3	GNL3
1.34453	1.44e-20	1.78e-19	PRMT1	PRMT1
1.72395	1.46e-20	1.8e-19	HM13	HM13
1.49088	1.49e-20	1.85e-19	BID	BID
-1.83973	1.56e-20	1.92e-19	SIDT1	SIDT1
1.3801	1.6e-20	1.97e-19	TOMM40	TOMM40
-2.27075	1.61e-20	1.98e-19	MATN2	MATN2
1.69672	1.64e-20	2.01e-19	JPH1	JPH1
1.0435	1.68e-20	2.05e-19	SNRPG	SNRPG
-1.32589	1.7e-20	2.08e-19	HEXIM1	HEXIM1
1.13565	1.71e-20	2.09e-19	DNAJC9	DNAJC9
1.53366	1.74e-20	2.12e-19	NUP93	NUP93
1.36374	1.75e-20	2.14e-19	NUP35	NUP35
-1.18407	1.77e-20	2.16e-19	JDP2	JDP2
-2.56093	1.78e-20	2.17e-19	LOC100652777	LOC100652777
-1.19776	1.81e-20	2.19e-19	PAFAH1B1	PAFAH1B1
1.25687	1.82e-20	2.2e-19	SRPRB	SRPRB
-2.68244	1.82e-20	2.21e-19	STMN2	STMN2
1.6629	1.84e-20	2.24e-19	RACGAP1	RACGAP1
-1.88729	1.85e-20	2.24e-19	PAQR5	PAQR5
-1.21149	1.89e-20	2.29e-19	HCFC2	HCFC2
-2.29391	1.91e-20	2.31e-19	DES	DES
2.22253	2.05e-20	2.47e-19	CCNA2	CCNA2
2.61798	2.05e-20	2.48e-19	ACCN2	ACCN2
1.06424	2.07e-20	2.5e-19	PMS2	PMS2
1.26794	2.08e-20	2.51e-19	HSP90AB5P	HSP90AB5P
-1.82859	2.09e-20	2.51e-19	FAM129A	FAM129A
1.58069	2.11e-20	2.53e-19	FBXO5	FBXO5
3.08336	2.12e-20	2.55e-19	XLOC_007054	XLOC_007054
-1.87024	2.16e-20	2.6e-19	FBXO32	FBXO32
1.39704	2.29e-20	2.74e-19	PAM16	PAM16
2.59126	2.31e-20	2.77e-19	SNORD43	SNORD43
-4.07045	2.35e-20	2.8e-19	XLOC_001595	XLOC_001595
-2.27106	2.35e-20	2.81e-19	MEIS1	MEIS1
-1.2355	2.37e-20	2.83e-19	TMEM50A	TMEM50A
1.67289	2.38e-20	2.84e-19	PRDX4	PRDX4
1.62557	2.45e-20	2.91e-19	FAM203A	FAM203A
-1.13614	2.46e-20	2.92e-19	CFLAR	CFLAR
-1.06007	2.46e-20	2.92e-19	NPTN	NPTN
1.71047	2.51e-20	2.98e-19	ST3GAL2	ST3GAL2
-1.88559	2.55e-20	3.02e-19	SLC31A2	SLC31A2
1.03738	2.55e-20	3.02e-19	RPS2P32	RPS2P32
-1.95805	2.57e-20	3.04e-19	NAT2	NAT2
-1.89683	2.58e-20	3.04e-19	SCNN1A	SCNN1A
-1.19644	2.59e-20	3.06e-19	DENND1B	DENND1B
-4.89305	2.63e-20	3.1e-19	XLOC_l2_007062	XLOC_l2_007062
1.06608	2.63e-20	3.11e-19	DTX2P1-UPK3BP1-PMS2P11	DTX2P1-UPK3BP1-PMS2P11
-2.22544	2.7e-20	3.18e-19	GSTM5	GSTM5
-3.55932	2.75e-20	3.23e-19	HEPACAM2	HEPACAM2
-2.04529	2.81e-20	3.29e-19	ARRDC4	ARRDC4
-4.20562	2.82e-20	3.31e-19	SHISA3	SHISA3
1.03484	2.85e-20	3.33e-19	ATP6V1F	ATP6V1F
-1.37492	2.89e-20	3.38e-19	SSBP2	SSBP2
1.91874	3.11e-20	3.63e-19	LOC729680	LOC729680
-1.66066	3.27e-20	3.81e-19	SERINC2	SERINC2
-1.39038	3.29e-20	3.83e-19	CALM1	CALM1
-1.21	3.32e-20	3.87e-19	LOC100188947	LOC100188947
-1.82591	3.33e-20	3.88e-19	MYO1A	MYO1A
4.64825	3.43e-20	3.98e-19	SNAR-D	SNAR-D
2.49989	3.44e-20	3.98e-19	PLEKHG4	PLEKHG4
-1.1155	3.52e-20	4.06e-19	TMEM131	TMEM131
1.80054	3.56e-20	4.1e-19	PTTG2	PTTG2
-1.28604	3.65e-20	4.2e-19	STIM1	STIM1
-1.12963	3.84e-20	4.42e-19	LGALS3	LGALS3
1.03329	3.92e-20	4.51e-19	BMS1	BMS1
-1.23069	3.97e-20	4.56e-19	ANO10	ANO10
1.28498	3.97e-20	4.56e-19	MTHFD1	MTHFD1
1.55481	4.19e-20	4.81e-19	WDR46	WDR46
1.65949	4.28e-20	4.9e-19	EARS2	EARS2
1.67062	4.33e-20	4.96e-19	MTHFD2	MTHFD2
-2.00896	4.41e-20	5.05e-19	IL6R	IL6R
2.57004	4.46e-20	5.09e-19	TNFRSF12A	TNFRSF12A
-2.69152	4.47e-20	5.11e-19	METTL7A	METTL7A
-1.45114	4.52e-20	5.16e-19	B2M	B2M
2.36214	4.55e-20	5.19e-19	MYEOV	MYEOV
4.53782	4.59e-20	5.23e-19	SNAR-B2	SNAR-B2
-1.40876	4.64e-20	5.29e-19	FNIP2	FNIP2
1.149	4.69e-20	5.33e-19	RAD1	RAD1
1.10127	4.71e-20	5.36e-19	RABEPK	RABEPK
-3.84531	4.73e-20	5.37e-19	MT1F	MT1F
-4.52814	4.77e-20	5.41e-19	MT1H	MT1H
1.41486	4.84e-20	5.48e-19	CDCA8	CDCA8
-2.74514	4.89e-20	5.54e-19	DCN	DCN
1.63449	4.95e-20	5.61e-19	LOC727803	LOC727803
1.76648	4.97e-20	5.62e-19	PRKDC	PRKDC
3.46012	4.98e-20	5.62e-19	CADPS	CADPS
1.92322	5.06e-20	5.7e-19	NMB	NMB
1.82717	5.06e-20	5.7e-19	HELLS	HELLS
1.27496	5.34e-20	5.99e-19	TUBB	TUBB
-2.77255	5.42e-20	6.08e-19	SCGB2A1	SCGB2A1
-1.36667	5.5e-20	6.15e-19	SCP2	SCP2
1.20148	5.62e-20	6.28e-19	YTHDF1	YTHDF1
1.05543	5.66e-20	6.31e-19	CSTF1	CSTF1
-1.16149	5.71e-20	6.37e-19	ATP6V0D1	ATP6V0D1
1.45618	5.84e-20	6.51e-19	RNF219	RNF219
4.80487	5.89e-20	6.55e-19	SNAR-H	SNAR-H
-2.41072	5.91e-20	6.57e-19	GPRIN2	GPRIN2
1.09117	5.97e-20	6.64e-19	GAR1	GAR1
-1.60686	6.1e-20	6.78e-19	GLOD5	GLOD5
-2.14541	6.13e-20	6.81e-19	CES2	CES2
-1.71563	6.25e-20	6.92e-19	FAM107B	FAM107B
-1.44816	6.46e-20	7.14e-19	TARP	TARP
1.15613	6.46e-20	7.14e-19	TRIM27	TRIM27
-2.8362	6.49e-20	7.17e-19	SRPX	SRPX
1.13423	6.52e-20	7.2e-19	POLE3	POLE3
-1.4161	6.58e-20	7.25e-19	PHLDB1	PHLDB1
-2.15896	6.59e-20	7.25e-19	CD14	CD14
-1.47122	6.59e-20	7.26e-19	SPECC1	SPECC1
-1.29806	6.82e-20	7.49e-19	PLEKHG6	PLEKHG6
1.29989	6.86e-20	7.53e-19	CEP78	CEP78
1.33241	6.86e-20	7.53e-19	CETN2	CETN2
-1.51246	7.05e-20	7.73e-19	SYNE1	SYNE1
-1.66214	7.16e-20	7.85e-19	ACOX1	ACOX1
-2.28309	7.31e-20	8e-19	PTN	PTN
-2.78342	7.32e-20	8.01e-19	OSTBETA	OSTBETA
-2.47697	7.36e-20	8.05e-19	CDHR2	CDHR2
-1.10724	7.41e-20	8.09e-19	BLOC1S1	BLOC1S1
-1.31773	7.46e-20	8.13e-19	PPP2CB	PPP2CB
1.5977	7.55e-20	8.23e-19	SNHG6	SNHG6
-1.64434	7.68e-20	8.36e-19	IGSF9	IGSF9
-1.39489	1.56e-24	4.19e-23	LSM2	LSM2
-1.82023	7.75e-20	8.42e-19	C10orf99	C10orf99
2.23541	7.84e-20	8.51e-19	LOC388796	LOC388796
-1.66597	7.89e-20	8.57e-19	ACSF2	ACSF2
1.90892	7.97e-20	8.64e-19	POLD2	POLD2
1.08439	7.98e-20	8.65e-19	WBSCR22	WBSCR22
-2.094	7.99e-20	8.66e-19	KIAA0513	KIAA0513
-2.2677	8.36e-20	9.03e-19	PIGZ	PIGZ
2.01525	8.67e-20	9.35e-19	FAM111B	FAM111B
-2.37394	8.79e-20	9.47e-19	FAM46C	FAM46C
-3.31737	8.84e-20	9.52e-19	CCL21	CCL21
-1.59491	9.13e-20	9.82e-19	STAP2	STAP2
2.14297	9.2e-20	9.89e-19	PLAU	PLAU
-1.03075	9.29e-20	9.98e-19	PRR13	PRR13
1.10818	9.97e-20	1.07e-18	MRPL36	MRPL36
1.42309	9.98e-20	1.07e-18	XLOC_l2_013480	XLOC_l2_013480
1.46931	9.98e-20	1.07e-18	HSP90AB2P	HSP90AB2P
1.08533	1.04e-19	1.12e-18	SMARCC1	SMARCC1
1.89819	1.05e-19	1.12e-18	EXOSC5	EXOSC5
1.69451	1.07e-19	1.15e-18	CD44	CD44
1.05049	1.08e-19	1.15e-18	NASP	NASP
1.05978	1.08e-19	1.15e-18	SNRPD2	SNRPD2
1.6845	1.09e-19	1.16e-18	N6AMT2	N6AMT2
-1.13343	1.13e-19	1.2e-18	KIAA1161	KIAA1161
4.77795	1.17e-19	1.24e-18	SNAR-G2	SNAR-G2
2.1637	1.18e-19	1.25e-18	POLQ	POLQ
1.19413	1.19e-19	1.26e-18	RBM19	RBM19
1.17719	1.2e-19	1.27e-18	NUP37	NUP37
-1.74142	1.32e-19	1.39e-18	HMOX1	HMOX1
1.43554	1.32e-19	1.4e-18	FAM156B	FAM156B
-1.13679	1.36e-19	1.43e-18	XLOC_l2_004611	XLOC_l2_004611
1.06419	1.37e-19	1.44e-18	LMBR1	LMBR1
-2.91271	1.42e-19	1.49e-18	PDZK1	PDZK1
-1.38116	1.43e-19	1.49e-18	STK17B	STK17B
-2.69907	1.43e-19	1.5e-18	XLOC_011284	XLOC_011284
1.00265	1.47e-19	1.53e-18	MLLT1	MLLT1
1.10162	1.48e-19	1.55e-18	UMPS	UMPS
1.01526	1.49e-19	1.56e-18	SNRPD1	SNRPD1
1.06626	1.5e-19	1.57e-18	SNRPA	SNRPA
1.33575	1.5e-19	1.57e-18	TRIM28	TRIM28
1.95656	1.51e-19	1.57e-18	GINS2	GINS2
-1.46366	1.51e-19	1.58e-18	TRIM10	TRIM10
-1.50568	1.54e-19	1.6e-18	RBKS	RBKS
1.16544	1.56e-19	1.63e-18	NUP85	NUP85
-1.37962	1.63e-19	1.69e-18	SLC9A3R1	SLC9A3R1
1.34627	1.64e-19	1.7e-18	GPN3	GPN3
-1.37619	1.66e-19	1.72e-18	SIRT6	SIRT6
1.02576	1.66e-19	1.72e-18	RPAP3	RPAP3
-1.19913	1.68e-19	1.74e-18	TOM1L2	TOM1L2
1.35023	1.7e-19	1.76e-18	CCDC167	CCDC167
1.44453	1.71e-19	1.77e-18	STIL	STIL
1.61555	1.73e-19	1.78e-18	EMD	EMD
1.36587	1.73e-19	1.79e-18	GALK1	GALK1
-1.35595	1.76e-19	1.82e-18	CLRN3	CLRN3
-1.14512	1.81e-19	1.86e-18	NBEAL1	NBEAL1
-1.58944	1.86e-19	1.91e-18	PTK2B	PTK2B
1.4868	1.88e-19	1.93e-18	FXN	FXN
1.76477	1.9e-19	1.95e-18	SNHG1	SNHG1
-1.18015	1.94e-19	1.99e-18	MED11	MED11
1.10048	1.96e-19	2.01e-18	CEP250	CEP250
1.43104	1.97e-19	2.02e-18	RFC2	RFC2
-1.40635	2.03e-19	2.07e-18	MPPE1	MPPE1
-3.14666	2.14e-19	2.18e-18	MT1A	MT1A
2.61074	2.18e-19	2.21e-18	TMEM158	TMEM158
1.17947	2.18e-19	2.21e-18	KBTBD6	KBTBD6
1.6789	2.19e-19	2.22e-18	SNORD38B	SNORD38B
1.02422	2.19e-19	2.22e-18	CUL4A	CUL4A
1.54308	2.2e-19	2.23e-18	GARS	GARS
1.52353	2.2e-19	2.23e-18	RCC1	RCC1
1.60589	2.25e-19	2.28e-18	CTU2	CTU2
1.02017	2.25e-19	2.28e-18	BZW2	BZW2
-1.60791	2.29e-19	2.32e-18	WDR78	WDR78
1.14295	2.3e-19	2.32e-18	RFC5	RFC5
-1.23167	2.3e-19	2.32e-18	C2CD2L	C2CD2L
-1.32173	2.32e-19	2.34e-18	MAPK3	MAPK3
1.76636	2.37e-19	2.39e-18	AXIN2	AXIN2
-1.1654	2.39e-19	2.4e-18	ACSS2	ACSS2
-1.30084	2.39e-19	2.4e-18	GALNT7	GALNT7
3.31951	2.43e-19	2.44e-18	IL23A	IL23A
-1.31507	2.51e-19	2.52e-18	GIPC1	GIPC1
-2.30065	2.52e-19	2.53e-18	SPARCL1	SPARCL1
1.21457	2.53e-19	2.54e-18	PTPLAD1	PTPLAD1
-1.22292	2.58e-19	2.58e-18	SMCHD1	SMCHD1
1.17912	2.6e-19	2.61e-18	MRPL3	MRPL3
-4.334	2.6e-19	2.61e-18	INSL5	INSL5
-1.50372	2.61e-19	2.61e-18	IVNS1ABP	IVNS1ABP
1.6528	2.63e-19	2.63e-18	ZNFX1-AS1	ZNFX1-AS1
1.17139	2.64e-19	2.64e-18	ANKRD16	ANKRD16
1.3613	2.67e-19	2.66e-18	CLEC2D	CLEC2D
-1.29664	2.68e-19	2.67e-18	TESK2	TESK2
1.23174	2.69e-19	2.68e-18	MSTO1	MSTO1
-3.85678	2.79e-19	2.77e-18	LGALS2	LGALS2
-1.11102	2.79e-19	2.77e-18	SYNJ2BP	SYNJ2BP
-1.10011	2.81e-19	2.79e-18	CTBS	CTBS
-1.35241	2.82e-19	2.79e-18	DGKA	DGKA
4.54511	2.85e-19	2.82e-18	SAA2	SAA2
1.17092	2.87e-19	2.84e-18	GEMIN8	GEMIN8
-4.56701	2.87e-19	2.84e-18	CA4	CA4
1.35237	2.97e-19	2.93e-18	ZDHHC9	ZDHHC9
3.58375	3.01e-19	2.96e-18	SRPX2	SRPX2
-1.8064	3.04e-19	2.99e-18	MYO15B	MYO15B
1.28581	3.1e-19	3.05e-18	USP36	USP36
-3.15106	3.11e-19	3.05e-18	RUNDC3B	RUNDC3B
1.59048	3.18e-19	3.12e-18	FAM86B2	FAM86B2
1.618	3.19e-19	3.12e-18	PAFAH1B3	PAFAH1B3
-1.34648	3.22e-19	3.15e-18	USP53	USP53
1.34301	3.24e-19	3.17e-18	LYRM4	LYRM4
1.26811	3.27e-19	3.19e-18	NAT9	NAT9
-1.0079	3.27e-19	3.2e-18	GABARAP	GABARAP
1.01118	3.29e-19	3.21e-18	UBA2	UBA2
1.43973	3.32e-19	3.24e-18	MTAP	MTAP
-5.68355	3.32e-19	3.24e-18	CD177	CD177
-1.03818	3.33e-19	3.24e-18	FZD5	FZD5
-1.32052	3.35e-19	3.26e-18	PAFAH2	PAFAH2
-1.24585	3.36e-19	3.27e-18	SPTSSA	SPTSSA
2.21169	3.41e-19	3.32e-18	HIST2H3A	HIST2H3A
1.00233	3.45e-19	3.35e-18	ANKRD39	ANKRD39
1.50512	3.48e-19	3.37e-18	ARHGEF19	ARHGEF19
-3.19653	3.49e-19	3.39e-18	MFAP4	MFAP4
-1.21304	3.51e-19	3.4e-18	TRAF3IP2	TRAF3IP2
1.31102	3.53e-19	3.42e-18	POLR3K	POLR3K
-1.2616	3.55e-19	3.43e-18	SUCLG2	SUCLG2
-2.76827	3.64e-19	3.51e-18	FAM189A2	FAM189A2
1.70937	3.64e-19	3.51e-18	WDHD1	WDHD1
-1.52587	3.64e-19	3.52e-18	GIMAP5	GIMAP5
1.44517	3.68e-19	3.54e-18	AARS	AARS
1.49998	3.73e-19	3.6e-18	ZWINT	ZWINT
-4.04802	3.74e-19	3.6e-18	EDN2	EDN2
-3.39179	3.74e-19	3.6e-18	MT1X	MT1X
1.44091	3.74e-19	3.6e-18	C1orf96	C1orf96
1.19171	3.75e-19	3.6e-18	RIOK1	RIOK1
-1.29281	3.75e-19	3.6e-18	PPP1R14D	PPP1R14D
-1.10104	3.82e-19	3.66e-18	ARHGEF18	ARHGEF18
-1.4066	3.83e-19	3.66e-18	CIDECP	CIDECP
1.14741	3.86e-19	3.69e-18	SDCCAG3	SDCCAG3
1.04558	3.89e-19	3.71e-18	DOM3Z	DOM3Z
-2.44574	3.89e-19	3.71e-18	ARHGAP44	ARHGAP44
2.86427	3.9e-19	3.71e-18	SNORD86	SNORD86
4.51757	3.9e-19	3.71e-18	LY6G6D	LY6G6D
1.31745	3.9e-19	3.71e-18	MIF	MIF
2.22758	4.01e-19	3.82e-18	LOXL2	LOXL2
1.68087	4.03e-19	3.83e-18	KIF11	KIF11
1.28763	4.14e-19	3.93e-18	TMEM9	TMEM9
1.70771	4.23e-19	4.01e-18	NXT1	NXT1
1.61599	4.24e-19	4.02e-18	KNTC1	KNTC1
-3.66145	4.27e-19	4.05e-18	SCNN1B	SCNN1B
1.13589	4.36e-19	4.13e-18	GLT25D1	GLT25D1
-1.5999	4.42e-19	4.18e-18	PBLD	PBLD
-1.32193	4.43e-19	4.19e-18	MAPK6	MAPK6
1.08826	4.48e-19	4.24e-18	CSNK1E	CSNK1E
-1.54616	4.52e-19	4.27e-18	ARSA	ARSA
1.44016	4.57e-19	4.31e-18	TMEM63A	TMEM63A
1.73022	4.59e-19	4.33e-18	XLOC_l2_014504	XLOC_l2_014504
1.6499	4.59e-19	4.33e-18	C8orf55	C8orf55
-1.56819	4.59e-19	4.33e-18	GRAMD1C	GRAMD1C
-1.51876	4.63e-19	4.36e-18	C19orf33	C19orf33
1.09644	4.76e-19	4.48e-18	HNRPDL	HNRPDL
-1.25211	4.8e-19	4.52e-18	DIRC2	DIRC2
-1.19317	4.93e-19	4.63e-18	LGALSL	LGALSL
1.59544	4.97e-19	4.66e-18	POLA2	POLA2
1.30304	4.99e-19	4.67e-18	PSMG4	PSMG4
1.4626	5.06e-19	4.73e-18	LOC284889	LOC284889
-1.60333	5.12e-19	4.78e-18	SMAD7	SMAD7
1.66913	5.12e-19	4.78e-18	POLR1A	POLR1A
-1.13116	5.2e-19	4.84e-18	MFSD11	MFSD11
1.15216	5.35e-19	4.98e-18	TUBG1	TUBG1
-3.35734	5.43e-19	5.04e-18	MT1B	MT1B
-1.20098	5.49e-19	5.1e-18	PQLC1	PQLC1
1.17911	5.52e-19	5.12e-18	C12orf11	C12orf11
1.07607	5.64e-19	5.24e-18	TOMM5	TOMM5
1.09815	5.85e-19	5.41e-18	BCCIP	BCCIP
-1.42806	5.9e-19	5.46e-18	TBKBP1	TBKBP1
-1.6341	6.08e-19	5.62e-18	TAX1BP3	TAX1BP3
1.78249	6.09e-19	5.63e-18	SPC24	SPC24
-1.27691	6.09e-19	5.63e-18	NEDD9	NEDD9
-1.08055	6.48e-19	5.99e-18	SSFA2	SSFA2
-4.90814	6.75e-19	6.23e-18	CLDN8	CLDN8
-1.23301	6.84e-19	6.31e-18	FAM108C1	FAM108C1
1.05846	6.88e-19	6.33e-18	PDDC1	PDDC1
-1.96499	6.89e-19	6.34e-18	CRYAB	CRYAB
1.00923	6.95e-19	6.39e-18	CTNNBL1	CTNNBL1
-6.70708	6.98e-19	6.41e-18	CA1	CA1
-1.68747	7e-19	6.43e-18	PSD3	PSD3
-1.46497	7.38e-19	6.78e-18	HPSE	HPSE
1.6024	7.6e-19	6.96e-18	FAM86C1	FAM86C1
-1.26812	7.78e-19	7.12e-18	LOC100652987	LOC100652987
1.77592	7.83e-19	7.16e-18	TIPIN	TIPIN
-1.39883	8.04e-19	7.35e-18	GOLM1	GOLM1
-1.26276	8.11e-19	7.4e-18	MYO1D	MYO1D
1.13886	8.22e-19	7.5e-18	XLOC_l2_012150	XLOC_l2_012150
-2.06284	8.27e-19	7.54e-18	HGD	HGD
-1.14906	8.28e-19	7.55e-18	DSG2	DSG2
3.21458	8.31e-19	7.57e-18	S100A2	S100A2
1.04573	8.44e-19	7.68e-18	TRMT11	TRMT11
-2.51351	8.47e-19	7.7e-18	BHLHE41	BHLHE41
-1.0398	8.5e-19	7.73e-18	RNF103	RNF103
-1.17724	8.55e-19	7.76e-18	SPATS2L	SPATS2L
-1.44231	8.67e-19	7.85e-18	SMPDL3B	SMPDL3B
1.82731	8.71e-19	7.88e-18	PIF1	PIF1
1.03759	9.04e-19	8.18e-18	RBBP7	RBBP7
-1.49096	9.16e-19	8.29e-18	DOCK10	DOCK10
1.66425	9.18e-19	8.3e-18	MKI67	MKI67
1.62807	9.23e-19	8.33e-18	PMAIP1	PMAIP1
-1.59394	9.32e-19	8.4e-18	PGM1	PGM1
-1.05655	9.43e-19	8.5e-18	VPS37B	VPS37B
-3.36129	9.47e-19	8.52e-18	AKR1B15	AKR1B15
1.0134	9.84e-19	8.85e-18	UTP6	UTP6
1.32344	9.98e-19	8.97e-18	NOTCH4	NOTCH4
1.75014	1.03e-18	9.2e-18	NLE1	NLE1
-1.32037	1.04e-18	9.31e-18	TSHZ1	TSHZ1
-2.45062	1.04e-18	9.32e-18	SLC2A5	SLC2A5
-1.43861	1.05e-18	9.42e-18	TBC1D9	TBC1D9
1.03905	1.07e-18	9.59e-18	PCBD1	PCBD1
1.14055	1.09e-18	9.77e-18	SLC25A19	SLC25A19
2.03668	1.14e-18	1.01e-17	CHCHD6	CHCHD6
2.47736	1.2e-18	1.07e-17	AGT	AGT
-2.61003	1.2e-18	1.07e-17	CLU	CLU
-3.16165	1.2e-18	1.07e-17	VIP	VIP
1.19155	1.22e-18	1.08e-17	THOC4	THOC4
-1.07113	1.22e-18	1.09e-17	CRADD	CRADD
1.15107	1.25e-18	1.11e-17	TRMT112	TRMT112
-1.20884	1.26e-18	1.12e-17	SESN2	SESN2
1.47013	1.28e-18	1.14e-17	ZWILCH	ZWILCH
-1.28825	1.29e-18	1.14e-17	NHEJ1	NHEJ1
2.213	1.29e-18	1.14e-17	ERVMER34-1	ERVMER34-1
1.46105	1.33e-18	1.17e-17	NPEPL1	NPEPL1
-1.39469	1.36e-18	1.2e-17	SLC25A20	SLC25A20
2.72806	1.39e-18	1.23e-17	RRM2	RRM2
2.04528	1.41e-18	1.25e-17	SNORD47	SNORD47
-5.05521	1.45e-18	1.28e-17	MT1M	MT1M
1.82019	1.45e-18	1.28e-17	ASPM	ASPM
-1.45025	1.46e-18	1.29e-17	MAF	MAF
-1.10251	1.47e-18	1.29e-17	CLSTN1	CLSTN1
1.31408	1.49e-18	1.31e-17	NAA10	NAA10
1.65851	1.51e-18	1.32e-17	ASNS	ASNS
-1.18673	1.53e-18	1.34e-17	DHRS1	DHRS1
-1.72813	1.54e-18	1.35e-17	UPP1	UPP1
1.6738	1.54e-18	1.35e-17	ZNRF3	ZNRF3
-2.1065	1.54e-18	1.35e-17	RNASE1	RNASE1
1.11738	1.54e-18	1.35e-17	DNAJA3	DNAJA3
1.16851	1.56e-18	1.37e-17	SIGMAR1	SIGMAR1
-1.27316	1.58e-18	1.38e-17	NAPEPLD	NAPEPLD
1.17945	1.59e-18	1.38e-17	ENOPH1	ENOPH1
1.20072	1.6e-18	1.39e-17	C17orf79	C17orf79
1.50238	1.61e-18	1.41e-17	PDRG1	PDRG1
1.11178	1.62e-18	1.41e-17	BOD1	BOD1
1.74786	1.64e-18	1.43e-17	PRR11	PRR11
-1.74457	1.66e-18	1.44e-17	NEURL1B	NEURL1B
-1.73133	1.68e-18	1.46e-17	ZFYVE28	ZFYVE28
-1.18267	1.74e-18	1.51e-17	MAX	MAX
2.20177	1.74e-18	1.51e-17	GOLT1A	GOLT1A
1.27494	1.75e-18	1.51e-17	TGDS	TGDS
-3.4665	1.75e-18	1.52e-17	AKR1B10	AKR1B10
1.75473	1.76e-18	1.52e-17	SCD	SCD
-1.01579	1.8e-18	1.56e-17	GBA2	GBA2
-1.08359	1.85e-18	1.6e-17	MBNL3	MBNL3
-1.62684	1.86e-18	1.6e-17	ACAA2	ACAA2
-1.04119	1.88e-18	1.62e-17	ZFAND2B	ZFAND2B
1.12525	1.91e-18	1.65e-17	GSTP1	GSTP1
1.31405	1.96e-18	1.69e-17	GLA	GLA
1.31268	2.03e-18	1.74e-17	ERI3	ERI3
-1.52319	2.06e-18	1.76e-17	B3GNT8	B3GNT8
-1.43614	2.08e-18	1.78e-17	C14orf129	C14orf129
1.68867	2.1e-18	1.8e-17	HAUS7	HAUS7
-2.91136	2.12e-18	1.81e-17	KRTAP13-2	KRTAP13-2
1.02609	2.13e-18	1.82e-17	PMS2P5	PMS2P5
-1.29247	2.15e-18	1.84e-17	HECTD3	HECTD3
-1.20099	2.16e-18	1.85e-17	CHMP2B	CHMP2B
-1.45895	2.17e-18	1.85e-17	BCL2	BCL2
1.58562	2.19e-18	1.86e-17	PSRC1	PSRC1
1.41529	2.21e-18	1.88e-17	MAP6D1	MAP6D1
-1.79997	2.27e-18	1.93e-17	NOV	NOV
-1.16616	2.27e-18	1.93e-17	MAST2	MAST2
1.72629	2.28e-18	1.94e-17	F12	F12
-1.16681	2.33e-18	1.98e-17	PYROXD1	PYROXD1
1.27533	2.36e-18	2e-17	DHODH	DHODH
-1.02622	2.39e-18	2.02e-17	SLC25A24	SLC25A24
1.1805	2.47e-18	2.09e-17	NFXL1	NFXL1
1.14864	2.49e-18	2.1e-17	EIF2B3	EIF2B3
1.13462	2.5e-18	2.11e-17	ZNF275	ZNF275
1.66264	2.51e-18	2.12e-17	CDC7	CDC7
1.422	2.55e-18	2.15e-17	TMEM237	TMEM237
-2.61961	2.56e-18	2.16e-17	CFH	CFH
1.14881	2.58e-18	2.17e-17	MIS18A	MIS18A
1.35696	2.59e-18	2.18e-17	FAM86A	FAM86A
-1.8317	2.6e-18	2.18e-17	LOC344887	LOC344887
1.548	2.69e-18	2.26e-17	HIST1H2AM	HIST1H2AM
1.56602	2.75e-18	2.31e-17	PFDN4	PFDN4
-1.19757	2.76e-18	2.31e-17	VAMP8	VAMP8
-1.24549	2.77e-18	2.31e-17	ACADM	ACADM
-1.39931	2.77e-18	2.32e-17	NIPAL1	NIPAL1
2.77659	2.78e-18	2.32e-17	FAM92A1	FAM92A1
5.02765	2.82e-18	2.36e-17	SNAR-F	SNAR-F
-3.75316	2.87e-18	2.39e-17	ANPEP	ANPEP
1.34328	2.89e-18	2.41e-17	GABPB1	GABPB1
1.33383	2.9e-18	2.41e-17	MSL3P1	MSL3P1
1.24448	2.91e-18	2.42e-17	ANO6	ANO6
-1.77358	2.94e-18	2.44e-17	ABHD11-AS1	ABHD11-AS1
4.55705	2.97e-18	2.47e-17	MMP1	MMP1
1.28045	2.98e-18	2.47e-17	ZNF783	ZNF783
1.65402	2.98e-18	2.47e-17	CDR2L	CDR2L
1.79434	3.1e-18	2.57e-17	FERMT1	FERMT1
5.11673	3.14e-18	2.6e-17	SNAR-G1	SNAR-G1
-2.94077	3.16e-18	2.61e-17	XLOC_003315	XLOC_003315
-1.08246	3.16e-18	2.62e-17	RER1	RER1
1.52831	3.27e-18	2.7e-17	OTUD6B	OTUD6B
4.69945	3.34e-18	2.76e-17	SLC35D3	SLC35D3
1.59989	3.45e-18	2.84e-17	SPAG5	SPAG5
-2.20291	3.48e-18	2.86e-17	EMP1	EMP1
1.06416	3.61e-18	2.97e-17	DDX19A	DDX19A
-1.42609	3.61e-18	2.97e-17	SIPA1L2	SIPA1L2
-3.41556	3.64e-18	2.99e-17	MT1L	MT1L
1.23487	3.64e-18	2.99e-17	FARSA	FARSA
2.12765	3.67e-18	3.01e-17	NT5DC2	NT5DC2
-5.13974	3.7e-18	3.03e-17	MS4A12	MS4A12
-1.04775	3.72e-18	3.04e-17	RXRA	RXRA
-1.60301	3.82e-18	3.12e-17	SLC44A4	SLC44A4
-1.79114	3.86e-18	3.16e-17	TINAG	TINAG
-3.59688	3.93e-18	3.21e-17	SFRP2	SFRP2
-1.05866	4.01e-18	3.28e-17	SH3RF1	SH3RF1
-2.35347	4.12e-18	3.36e-17	ITPKA	ITPKA
-1.71571	4.16e-18	3.38e-17	CD96	CD96
1.88225	4.27e-18	3.46e-17	SNORD36A	SNORD36A
-1.57941	4.39e-18	3.56e-17	PLXDC2	PLXDC2
1.46369	4.48e-18	3.63e-17	PLAGL2	PLAGL2
1.83403	4.54e-18	3.67e-17	CENPE	CENPE
-1.64216	4.54e-18	3.67e-17	PVRIG	PVRIG
1.39287	4.55e-18	3.67e-17	TXLNG	TXLNG
1.30149	4.57e-18	3.69e-17	OGFOD1	OGFOD1
-2.21819	4.77e-18	3.84e-17	BDKRB1	BDKRB1
1.23076	4.79e-18	3.86e-17	RELT	RELT
1.31394	4.81e-18	3.87e-17	VRK1	VRK1
-1.55021	4.82e-18	3.88e-17	AKR1CL1	AKR1CL1
-1.16922	4.95e-18	3.98e-17	AKAP13	AKAP13
-1.01368	4.99e-18	4.01e-17	SMAD1	SMAD1
-2.16877	5.04e-18	4.04e-17	APOBR	APOBR
-1.8363	5.16e-18	4.14e-17	SGK2	SGK2
-2.29058	5.2e-18	4.17e-17	CFHR3	CFHR3
2.35884	5.21e-18	4.17e-17	FBXO41	FBXO41
1.03496	5.46e-18	4.36e-17	NUDT5	NUDT5
-1.69579	5.47e-18	4.37e-17	CTSO	CTSO
-1.09333	5.58e-18	4.45e-17	SELS	SELS
-1.4239	5.71e-18	4.55e-17	ETFDH	ETFDH
-2.10725	5.72e-18	4.56e-17	AKR1C1	AKR1C1
-1.73698	5.75e-18	4.58e-17	KRT19P2	KRT19P2
1.95506	5.92e-18	4.72e-17	CDC20	CDC20
1.08681	6.02e-18	4.79e-17	CHAF1A	CHAF1A
-1.3318	6.05e-18	4.81e-17	C9orf7	C9orf7
-1.76353	6.13e-18	4.87e-17	SOCS2	SOCS2
1.19796	6.16e-18	4.89e-17	YDJC	YDJC
2.42431	6.27e-18	4.97e-17	TOP2A	TOP2A
1.26425	6.33e-18	5.01e-17	KIF20B	KIF20B
-1.22249	6.36e-18	5.03e-17	LOC100128498	LOC100128498
-2.96095	6.36e-18	5.03e-17	SI	SI
1.21345	6.37e-18	5.04e-17	PMS1	PMS1
1.04491	6.41e-18	5.07e-17	NAA38	NAA38
-1.2946	6.57e-18	5.19e-17	KITLG	KITLG
1.04709	6.6e-18	5.2e-17	UPF3A	UPF3A
-2.47707	6.86e-18	5.41e-17	F13A1	F13A1
1.3877	6.87e-18	5.42e-17	PSMG1	PSMG1
-1.48699	6.97e-18	5.49e-17	CDKN1A	CDKN1A
-1.06346	7.02e-18	5.52e-17	FAM126B	FAM126B
1.90308	7.32e-18	5.75e-17	RHBDF2	RHBDF2
2.747	7.5e-18	5.89e-17	C2CD4B	C2CD4B
1.08265	7.51e-18	5.9e-17	QTRTD1	QTRTD1
-1.34175	7.52e-18	5.9e-17	TMEM45B	TMEM45B
1.15252	7.63e-18	5.98e-17	RAD18	RAD18
1.89881	7.95e-18	6.22e-17	DLGAP5	DLGAP5
-1.26135	7.97e-18	6.23e-17	FLNB	FLNB
-1.66271	8.15e-18	6.36e-17	XLOC_001331	XLOC_001331
1.63583	8.37e-18	6.52e-17	OIP5	OIP5
-2.08011	8.39e-18	6.54e-17	FOLR2	FOLR2
-2.51407	8.41e-18	6.55e-17	PPARGC1A	PPARGC1A
-1.18225	8.44e-18	6.57e-17	TMEM9B	TMEM9B
1.40508	8.45e-18	6.57e-17	IRAK1	IRAK1
1.35398	8.79e-18	6.83e-17	SNHG11	SNHG11
-3.20292	8.82e-18	6.85e-17	PCK1	PCK1
1.19412	8.85e-18	6.87e-17	UCHL3	UCHL3
1.027	8.97e-18	6.96e-17	LBR	LBR
-1.1892	9.12e-18	7.07e-17	BTG1	BTG1
1.18339	9.16e-18	7.1e-17	MIPEP	MIPEP
1.35447	9.47e-18	7.33e-17	CCNB2	CCNB2
1.06004	9.74e-18	7.53e-17	FARSB	FARSB
-1.05076	1.01e-17	7.81e-17	MYL12B	MYL12B
1.03986	1.02e-17	7.84e-17	SRPK1	SRPK1
1.08756	1.03e-17	7.91e-17	RFWD3	RFWD3
1.02572	1.03e-17	7.91e-17	YEATS2	YEATS2
1.73805	1.05e-17	8.08e-17	PBX4	PBX4
1.4057	1.06e-17	8.17e-17	EIF2C2	EIF2C2
-1.37242	1.09e-17	8.36e-17	GIMAP6	GIMAP6
-1.31094	1.1e-17	8.39e-17	UQCR10	UQCR10
1.14517	1.11e-17	8.46e-17	FPGS	FPGS
-2.4386	1.12e-17	8.53e-17	ST3GAL4	ST3GAL4
1.0793	1.13e-17	8.66e-17	PFKFB3	PFKFB3
-1.85724	1.16e-17	8.82e-17	CCNJL	CCNJL
1.3169	1.16e-17	8.84e-17	HEATR2	HEATR2
-1.26498	1.18e-17	8.98e-17	PTTG1IP	PTTG1IP
-2.511	1.2e-17	9.09e-17	GCNT3	GCNT3
-1.00869	1.2e-17	9.13e-17	ACADSB	ACADSB
-1.17482	1.24e-17	9.38e-17	PIGS	PIGS
1.0258	1.28e-17	9.72e-17	SRSF7	SRSF7
-1.58878	1.31e-17	9.91e-17	GABARAPL1	GABARAPL1
-1.08639	1.32e-17	9.98e-17	MYL12A	MYL12A
1.78503	1.33e-17	1e-16	XLOC_l2_014191	XLOC_l2_014191
-1.37282	1.34e-17	1.01e-16	DST	DST
-3.08287	1.35e-17	1.02e-16	MT2A	MT2A
1.22581	1.35e-17	1.02e-16	C7orf44	C7orf44
1.17383	1.38e-17	1.04e-16	CCNB1IP1	CCNB1IP1
1.32783	1.41e-17	1.06e-16	DEF8	DEF8
1.73625	1.45e-17	1.09e-16	HMGA1	HMGA1
1.07414	1.45e-17	1.09e-16	HMGB1	HMGB1
1.42116	1.45e-17	1.09e-16	ZNF692	ZNF692
-1.03076	1.49e-17	1.12e-16	GPR108	GPR108
1.62299	1.53e-17	1.15e-16	LOC100130009	LOC100130009
1.28001	1.58e-17	1.18e-16	NTHL1	NTHL1
1.00329	1.59e-17	1.19e-16	HDAC8	HDAC8
-2.00607	1.59e-17	1.19e-16	KCNMA1	KCNMA1
1.24142	1.6e-17	1.19e-16	C6orf48	C6orf48
-1.28444	1.6e-17	1.19e-16	C5orf32	C5orf32
1.69812	1.63e-17	1.21e-16	HIST1H2BF	HIST1H2BF
-1.08551	1.63e-17	1.21e-16	MUDENG	MUDENG
3.91072	1.66e-17	1.23e-16	TNFRSF6B	TNFRSF6B
1.72608	1.66e-17	1.23e-16	HMGB3	HMGB3
1.08628	1.7e-17	1.26e-16	KIAA1704	KIAA1704
2.44122	1.72e-17	1.28e-16	SLC7A11	SLC7A11
2.17393	1.73e-17	1.28e-16	KIAA0226L	KIAA0226L
2.33975	1.74e-17	1.29e-16	ALDH4A1	ALDH4A1
-1.91787	1.75e-17	1.29e-16	EPHX2	EPHX2
1.0253	1.77e-17	1.31e-16	UBE2H	UBE2H
-1.01578	1.8e-17	1.33e-16	FTH1	FTH1
-1.04172	1.81e-17	1.33e-16	GBA	GBA
1.26533	1.91e-17	1.41e-16	CCDC34	CCDC34
1.21356	1.92e-17	1.41e-16	BCL7A	BCL7A
-3.04467	1.93e-17	1.42e-16	ABCB1	ABCB1
2.49538	1.96e-17	1.44e-16	LY6E	LY6E
1.08129	2.02e-17	1.48e-16	CHD7	CHD7
-1.63279	2.04e-17	1.5e-16	FAM55B	FAM55B
-1.11525	2.09e-17	1.53e-16	TRAK2	TRAK2
-1.40083	2.14e-17	1.57e-16	MARCH3	MARCH3
-2.03923	2.15e-17	1.57e-16	ADRA2A	ADRA2A
-2.04056	2.15e-17	1.57e-16	CEACAM1	CEACAM1
2.21247	2.16e-17	1.58e-16	C20orf27	C20orf27
-1.41937	2.23e-17	1.63e-16	PPAP2B	PPAP2B
-1.24173	2.24e-17	1.63e-16	PRR5L	PRR5L
1.33424	2.25e-17	1.64e-16	PODXL	PODXL
1.86251	2.27e-17	1.66e-16	CDKN3	CDKN3
1.42629	2.29e-17	1.67e-16	FLVCR1	FLVCR1
-1.01094	2.39e-17	1.73e-16	SCARB2	SCARB2
-1.71611	2.39e-17	1.74e-16	HOTAIRM1	HOTAIRM1
1.27343	2.4e-17	1.74e-16	RAD51	RAD51
-1.15815	2.44e-17	1.77e-16	HMGCL	HMGCL
1.35122	2.46e-17	1.78e-16	SPRY4	SPRY4
1.20538	2.49e-17	1.8e-16	LOC100506190	LOC100506190
1.54535	2.51e-17	1.82e-16	IER5L	IER5L
-1.6059	2.53e-17	1.82e-16	IGF1	IGF1
-1.8265	2.57e-17	1.86e-16	BDKRB2	BDKRB2
1.18433	2.59e-17	1.87e-16	POLR1D	POLR1D
-1.22863	2.62e-17	1.89e-16	TLCD2	TLCD2
1.09778	2.63e-17	1.9e-16	PTDSS1	PTDSS1
-1.32426	2.69e-17	1.93e-16	XLOC_l2_006745	XLOC_l2_006745
1.07088	2.82e-17	2.02e-16	HN1L	HN1L
-1.92611	2.83e-17	2.03e-16	TXNIP	TXNIP
-1.06591	2.89e-17	2.08e-16	IDH3A	IDH3A
3.41222	2.92e-17	2.1e-16	ADAMTS4	ADAMTS4
-1.01513	2.99e-17	2.15e-16	PTEN	PTEN
-1.66687	3.01e-17	2.16e-16	ACVR1C	ACVR1C
-2.82227	3.03e-17	2.17e-16	PLAC8	PLAC8
-2.18034	3.16e-17	2.26e-16	EGLN3	EGLN3
-1.35865	3.22e-17	2.3e-16	A1CF	A1CF
-1.15131	3.26e-17	2.33e-16	METRNL	METRNL
1.05381	3.3e-17	2.36e-16	FAM98A	FAM98A
1.23366	3.32e-17	2.37e-16	MEST	MEST
-1.25206	3.4e-17	2.42e-16	BSG	BSG
-1.83568	3.4e-17	2.42e-16	HCST	HCST
-1.60143	3.44e-17	2.45e-16	CD3G	CD3G
1.07966	3.47e-17	2.47e-16	ACOT9	ACOT9
-1.32859	3.51e-17	2.49e-16	LRP10	LRP10
-1.27319	3.56e-17	2.53e-16	ANKRD12	ANKRD12
-1.29863	3.6e-17	2.55e-16	KRCC1	KRCC1
-3.16962	3.65e-17	2.59e-16	KRTAP13-1	KRTAP13-1
-2.03814	3.66e-17	2.59e-16	ENPP1	ENPP1
1.00425	3.68e-17	2.6e-16	PMS2P4	PMS2P4
-1.11298	3.68e-17	2.6e-16	STRADB	STRADB
2.66715	3.68e-17	2.61e-16	MLXIPL	MLXIPL
-1.71772	3.72e-17	2.63e-16	SMPD3	SMPD3
-2.34741	3.78e-17	2.67e-16	SEMA6A	SEMA6A
2.90611	3.82e-17	2.7e-16	Q6IHG2	Q6IHG2
1.36751	3.85e-17	2.71e-16	H2AFX	H2AFX
-2.67492	3.85e-17	2.71e-16	ISX	ISX
-1.19352	3.96e-17	2.79e-16	MEF2D	MEF2D
-1.16564	4.19e-17	2.95e-16	TPRG1L	TPRG1L
-1.24603	4.26e-17	2.99e-16	GRN	GRN
1.21438	4.3e-17	3.02e-16	FGFR4	FGFR4
1.0532	4.32e-17	3.03e-16	EIF1AX	EIF1AX
1.87332	4.37e-17	3.06e-16	TCFL5	TCFL5
1.10413	4.38e-17	3.06e-16	REXO2	REXO2
5.1031	4.42e-17	3.09e-16	KLK8	KLK8
1.21065	4.53e-17	3.16e-16	PSMA7	PSMA7
-1.37703	4.61e-17	3.22e-16	TNS1	TNS1
1.07563	4.61e-17	3.22e-16	MON1A	MON1A
-1.14438	4.85e-17	3.38e-16	C17orf59	C17orf59
1.23	4.94e-17	3.44e-16	KLHL23	KLHL23
-1.02237	4.99e-17	3.47e-16	EIF4EBP2	EIF4EBP2
1.87303	5.02e-17	3.49e-16	HMMR	HMMR
-1.37095	5.22e-17	3.63e-16	BTBD3	BTBD3
-3.76286	5.37e-17	3.72e-16	ADH1C	ADH1C
1.20092	5.38e-17	3.73e-16	KIF3A	KIF3A
-1.08167	5.4e-17	3.74e-16	FBXO8	FBXO8
1.49737	5.55e-17	3.84e-16	BORA	BORA
-1.71608	5.56e-17	3.85e-16	MOGAT2	MOGAT2
-1.62576	5.56e-17	3.85e-16	CHST6	CHST6
-2.16216	5.66e-17	3.91e-16	ACVRL1	ACVRL1
1.71338	5.66e-17	3.91e-16	OSBPL3	OSBPL3
-2.02933	5.76e-17	3.98e-16	FAM134B	FAM134B
2.43992	1.73e-26	7.44e-25	PES1	PES1
1.19407	5.87e-17	4.04e-16	PDLIM7	PDLIM7
-1.01191	5.87e-17	4.04e-16	RNF138P1	RNF138P1
1.16577	5.87e-17	4.04e-16	C8orf59	C8orf59
-1.43698	5.88e-17	4.05e-16	MAN1A1	MAN1A1
-1.73362	5.96e-17	4.1e-16	ABCA5	ABCA5
-1.68301	6.07e-17	4.18e-16	NAT1	NAT1
-2.47008	6.1e-17	4.19e-16	CNN1	CNN1
-3.6508	6.31e-17	4.33e-16	PDE6A	PDE6A
1.10102	6.49e-17	4.44e-16	PFDN6	PFDN6
-1.17561	6.61e-17	4.53e-16	C11orf75	C11orf75
1.0801	6.86e-17	4.7e-16	NARS2	NARS2
-1.2737	6.95e-17	4.75e-16	CYP4F12	CYP4F12
-2.14888	6.97e-17	4.77e-16	TBX10	TBX10
1.31202	7.01e-17	4.79e-16	PRIM1	PRIM1
2.8192	7.02e-17	4.79e-16	PABPC1L	PABPC1L
-1.02834	7.05e-17	4.81e-16	RAB9A	RAB9A
-1.3381	7.18e-17	4.9e-16	ACOT4	ACOT4
-1.57759	7.22e-17	4.92e-16	C16orf62	C16orf62
-1.02849	7.24e-17	4.93e-16	FAM102A	FAM102A
-1.56199	7.26e-17	4.95e-16	C16orf54	C16orf54
1.78434	7.3e-17	4.97e-16	TRAF5	TRAF5
-1.0248	7.36e-17	5.01e-16	SH3BGRL3	SH3BGRL3
-1.67932	7.36e-17	5.01e-16	RAB37	RAB37
1.09352	7.36e-17	5.01e-16	EXOSC4	EXOSC4
1.009	7.47e-17	5.08e-16	GCSH	GCSH
-1.05997	7.59e-17	5.14e-16	ITFG1	ITFG1
-1.77701	7.72e-17	5.23e-16	ADAMTSL1	ADAMTSL1
-1.19696	7.91e-17	5.35e-16	LPCAT4	LPCAT4
2.58719	8.01e-17	5.42e-16	SLC4A11	SLC4A11
1.86594	8.19e-17	5.53e-16	GTF3A	GTF3A
1.71363	8.66e-17	5.85e-16	CASC5	CASC5
1.73819	8.81e-17	5.94e-16	XLOC_006544	XLOC_006544
-1.24483	8.98e-17	6.06e-16	GALNT1	GALNT1
1.42129	9.06e-17	6.1e-16	AP3M2	AP3M2
1.18757	9.06e-17	6.1e-16	SFXN3	SFXN3
1.74961	9.18e-17	6.17e-16	INCENP	INCENP
-2.09075	9.28e-17	6.25e-16	C1orf81	C1orf81
-1.07816	9.31e-17	6.26e-16	AQP11	AQP11
-1.75888	9.39e-17	6.31e-16	PGCP	PGCP
-1.08918	9.43e-17	6.33e-16	ATP5A1	ATP5A1
1.20202	9.52e-17	6.39e-16	CHPF	CHPF
1.6228	9.55e-17	6.4e-16	KHDRBS3	KHDRBS3
1.07177	9.59e-17	6.42e-16	NDE1	NDE1
1.02931	9.75e-17	6.53e-16	ELAVL1	ELAVL1
-2.92443	9.91e-17	6.63e-16	MAL	MAL
1.48773	9.94e-17	6.64e-16	AGMAT	AGMAT
-4.76127	1.01e-16	6.72e-16	CHGA	CHGA
1.55897	1.02e-16	6.81e-16	CTSH	CTSH
1.58438	1.02e-16	6.83e-16	PRPS1	PRPS1
1.49405	1.02e-16	6.83e-16	COMT	COMT
1.53332	1.02e-16	6.83e-16	FASN	FASN
1.33653	1.03e-16	6.89e-16	KCNE3	KCNE3
-1.16071	1.04e-16	6.91e-16	PRSS3	PRSS3
1.45268	1.07e-16	7.11e-16	TRIM11	TRIM11
-1.0537	1.13e-16	7.52e-16	GNG7	GNG7
-1.48823	1.14e-16	7.57e-16	ARMCX1	ARMCX1
1.84265	1.14e-16	7.57e-16	SNORA70C	SNORA70C
1.68206	1.15e-16	7.6e-16	TIMP1	TIMP1
7.85583	1.19e-16	7.89e-16	REG1A	REG1A
-3.6835	1.21e-16	8.02e-16	MT1E	MT1E
1.39749	1.23e-16	8.13e-16	CENPJ	CENPJ
-1.01647	1.23e-16	8.14e-16	TMPRSS4	TMPRSS4
1.07464	1.25e-16	8.23e-16	IMPDH2	IMPDH2
-1.35033	1.25e-16	8.26e-16	FRMD4B	FRMD4B
-1.31346	1.25e-16	8.28e-16	CPXM2	CPXM2
-1.74058	1.26e-16	8.3e-16	GAL3ST1	GAL3ST1
-1.19678	1.27e-16	8.36e-16	RIPK3	RIPK3
-1.2102	1.29e-16	8.48e-16	ANO7	ANO7
1.21391	1.31e-16	8.6e-16	C7orf23	C7orf23
-1.46302	1.33e-16	8.72e-16	SAMD9	SAMD9
-1.93654	1.34e-16	8.79e-16	DDX60	DDX60
1.53902	1.38e-16	9.05e-16	KIF15	KIF15
1.08694	1.4e-16	9.17e-16	WDR18	WDR18
2.6977	1.4e-16	9.21e-16	ASB9	ASB9
-2.01485	1.44e-16	9.44e-16	LILRB5	LILRB5
-1.98597	1.51e-16	9.89e-16	C17orf109	C17orf109
-1.11008	1.51e-16	9.89e-16	LOC440335	LOC440335
-1.07876	1.54e-16	1.01e-15	INSR	INSR
-1.16274	1.57e-16	1.02e-15	TNFRSF1A	TNFRSF1A
1.00344	1.6e-16	1.04e-15	PAN3	PAN3
-1.76445	1.62e-16	1.06e-15	LRRC66	LRRC66
-1.06639	1.66e-16	1.08e-15	PCSK7	PCSK7
1.82735	1.66e-16	1.08e-15	SNORA70G	SNORA70G
1.64401	1.66e-16	1.08e-15	MC1R	MC1R
1.11698	1.69e-16	1.1e-15	SMC2	SMC2
1.24443	1.74e-16	1.13e-15	TTPAL	TTPAL
-2.26648	1.76e-16	1.14e-15	LOC100507594	LOC100507594
1.35647	1.78e-16	1.15e-15	TK1	TK1
1.62902	1.78e-16	1.15e-15	MCM8	MCM8
1.06195	1.88e-16	1.21e-15	TGIF1	TGIF1
1.14086	1.89e-16	1.22e-15	LONP1	LONP1
1.47015	1.9e-16	1.22e-15	LSM14B	LSM14B
-1.23813	1.92e-16	1.24e-15	C5orf41	C5orf41
1.2044	1.92e-16	1.24e-15	SRD5A1	SRD5A1
-1.38481	1.94e-16	1.25e-15	C7orf10	C7orf10
-1.84894	1.95e-16	1.25e-15	ATP8A1	ATP8A1
-1.26798	2.12e-16	1.36e-15	ATL1	ATL1
1.32783	2.12e-16	1.36e-15	MRPS23	MRPS23
1.21119	2.15e-16	1.38e-15	STMN1	STMN1
1.36559	2.17e-16	1.39e-15	C12orf73	C12orf73
1.07522	2.26e-16	1.45e-15	GYG1	GYG1
1.22198	2.27e-16	1.45e-15	THEM4	THEM4
1.4959	2.32e-16	1.48e-15	GPR180	GPR180
-1.25613	2.33e-16	1.49e-15	C1orf106	C1orf106
-1.44419	2.34e-16	1.49e-15	CBFA2T3	CBFA2T3
-1.65448	2.42e-16	1.54e-15	ANKRD43	ANKRD43
1.70473	2.45e-16	1.56e-15	KIAA0101	KIAA0101
1.17713	2.46e-16	1.56e-15	ITGB3BP	ITGB3BP
3.80169	2.48e-16	1.58e-15	PCSK9	PCSK9
-1.10393	2.49e-16	1.58e-15	SCAMP2	SCAMP2
1.53945	2.58e-16	1.64e-15	NME4	NME4
3.36052	2.59e-16	1.64e-15	OSM	OSM
1.17733	2.59e-16	1.65e-15	NRM	NRM
-1.30192	2.61e-16	1.66e-15	GIMAP4	GIMAP4
-1.06696	2.89e-16	1.83e-15	TMBIM1	TMBIM1
-4.83455	2.99e-16	1.89e-15	PCOLCE2	PCOLCE2
1.47562	3.07e-16	1.94e-15	NAP1L1	NAP1L1
-1.17488	3.11e-16	1.96e-15	TSPAN8	TSPAN8
-1.13743	3.13e-16	1.97e-15	SH3KBP1	SH3KBP1
-1.47849	3.24e-16	2.04e-15	STX19	STX19
1.31282	3.28e-16	2.06e-15	NAA11	NAA11
-1.24112	3.3e-16	2.07e-15	LGALS9	LGALS9
1.19228	3.5e-16	2.2e-15	KIAA1430	KIAA1430
-1.8013	3.58e-16	2.24e-15	PDGFA	PDGFA
1.10657	3.65e-16	2.28e-15	C9orf16	C9orf16
1.55766	3.68e-16	2.3e-15	MRTO4	MRTO4
-1.59799	3.71e-16	2.32e-15	PLOD2	PLOD2
-1.16684	3.75e-16	2.34e-15	IFNGR2	IFNGR2
1.15539	3.77e-16	2.35e-15	ZYX	ZYX
-1.8985	3.81e-16	2.38e-15	XLOC_l2_010636	XLOC_l2_010636
1.00702	3.82e-16	2.38e-15	TMEM147	TMEM147
1.2506	3.93e-16	2.44e-15	RHEB	RHEB
1.19731	3.99e-16	2.48e-15	SLC12A2	SLC12A2
5.17636	4e-16	2.48e-15	KRT6B	KRT6B
-1.24069	4.01e-16	2.49e-15	LGALS9C	LGALS9C
-2.1668	4.05e-16	2.51e-15	XDH	XDH
-2.385	4.15e-16	2.57e-15	GZMA	GZMA
1.50326	4.17e-16	2.58e-15	YARS	YARS
1.14911	4.19e-16	2.59e-15	IQCB1	IQCB1
-1.68668	4.21e-16	2.6e-15	COL23A1	COL23A1
1.49653	4.22e-16	2.61e-15	TACC3	TACC3
1.04779	4.35e-16	2.68e-15	CENPQ	CENPQ
-1.19846	4.42e-16	2.72e-15	HHAT	HHAT
-2.43376	4.48e-16	2.76e-15	KCNIP4	KCNIP4
1.00654	4.5e-16	2.77e-15	RNF216	RNF216
1.59411	4.61e-16	2.84e-15	RBPMS	RBPMS
1.36041	4.64e-16	2.85e-15	FAM156A	FAM156A
-4.36736	4.73e-16	2.9e-15	CLCA1	CLCA1
1.13994	4.73e-16	2.9e-15	GPR172A	GPR172A
-1.36901	4.75e-16	2.92e-15	SEMA4G	SEMA4G
1.15592	4.88e-16	2.99e-15	MORC4	MORC4
1.24609	4.91e-16	3.01e-15	ADRM1	ADRM1
1.04838	4.93e-16	3.02e-15	XLOC_l2_012374	XLOC_l2_012374
-1.52238	4.95e-16	3.03e-15	CPAMD8	CPAMD8
-1.58829	4.98e-16	3.04e-15	FABP1	FABP1
-1.01034	5.03e-16	3.07e-15	KRAS	KRAS
-1.15957	5.12e-16	3.12e-15	C19orf21	C19orf21
-1.14652	5.15e-16	3.14e-15	EPS8	EPS8
-1.4659	5.2e-16	3.17e-15	ESPN	ESPN
-1.20572	5.28e-16	3.22e-15	LOC644189	LOC644189
-3.41331	5.55e-16	3.37e-15	BEST2	BEST2
-1.03265	5.58e-16	3.39e-15	SRGAP1	SRGAP1
-1.04516	5.61e-16	3.41e-15	ALAD	ALAD
1.69162	5.64e-16	3.42e-15	DHCR7	DHCR7
1.02992	5.66e-16	3.44e-15	PRPF6	PRPF6
-2.98507	5.67e-16	3.44e-15	FSIP2	FSIP2
1.17202	5.75e-16	3.49e-15	USP35	USP35
-1.53546	5.77e-16	3.49e-15	SGCA	SGCA
1.60296	5.9e-16	3.56e-15	CDCA2	CDCA2
-1.57245	6.01e-16	3.63e-15	IL2RG	IL2RG
-1.25076	6.13e-16	3.7e-15	RFK	RFK
-2.71754	6.24e-16	3.76e-15	EDIL3	EDIL3
-1.16799	6.27e-16	3.77e-15	PRKCH	PRKCH
-1.03122	6.62e-16	3.98e-15	PRKCD	PRKCD
1.28018	6.73e-16	4.03e-15	C20orf134	C20orf134
-2.4419	6.89e-16	4.12e-15	PTPRR	PTPRR
1.97142	7.22e-16	4.31e-15	CHAC1	CHAC1
-1.83621	7.24e-16	4.32e-15	AMN	AMN
-1.06913	7.36e-16	4.39e-15	CAST	CAST
1.04254	7.79e-16	4.64e-15	NCAPD2	NCAPD2
2.05124	7.93e-16	4.72e-15	PITX1	PITX1
1.94858	7.95e-16	4.73e-15	CELSR1	CELSR1
1.12164	8.07e-16	4.8e-15	C11orf73	C11orf73
1.04339	8.12e-16	4.82e-15	CCDC41	CCDC41
1.01146	8.23e-16	4.88e-15	LSM5	LSM5
-1.6181	8.35e-16	4.95e-15	C2orf72	C2orf72
1.22151	8.57e-16	5.08e-15	CD81	CD81
-1.579	8.71e-16	5.17e-15	SLC46A3	SLC46A3
-1.03827	8.74e-16	5.18e-15	CALML4	CALML4
-1.31572	8.93e-16	5.29e-15	MPI	MPI
1.15287	9e-16	5.33e-15	PCMTD2	PCMTD2
1.17947	9.14e-16	5.41e-15	SMC4	SMC4
1.2147	1.03e-15	6.04e-15	TIMM50	TIMM50
-1.20623	1.04e-15	6.14e-15	LRRC31	LRRC31
-1.11205	1.05e-15	6.15e-15	CDS1	CDS1
1.1196	1.09e-15	6.42e-15	KDM1A	KDM1A
-1.07299	1.12e-15	6.57e-15	MBP	MBP
2.07681	1.17e-15	6.87e-15	GDF15	GDF15
-1.48074	1.2e-15	7.01e-15	MSRA	MSRA
-1.08538	1.2e-15	7.01e-15	ALDH6A1	ALDH6A1
1.15426	1.21e-15	7.07e-15	FTSJ2	FTSJ2
-3.04516	1.21e-15	7.09e-15	SGK1	SGK1
-1.1183	1.25e-15	7.3e-15	PMM1	PMM1
-2.73754	1.25e-15	7.31e-15	LOC100130111	LOC100130111
-2.13654	1.26e-15	7.33e-15	TMEM61	TMEM61
-3.64405	1.27e-15	7.42e-15	VSIG2	VSIG2
-2.40515	1.29e-15	7.53e-15	SEPP1	SEPP1
-1.18181	1.31e-15	7.62e-15	CBX7	CBX7
-3.13697	1.31e-15	7.62e-15	C6orf105	C6orf105
1.2102	1.33e-15	7.74e-15	UGGT2	UGGT2
1.04684	1.34e-15	7.76e-15	MYL6B	MYL6B
1.09264	1.35e-15	7.82e-15	SETD6	SETD6
1.26193	1.36e-15	7.87e-15	HIST1H3F	HIST1H3F
-1.7658	1.41e-15	8.18e-15	SLC2A10	SLC2A10
-1.8637	1.42e-15	8.24e-15	KLRB1	KLRB1
-1.22203	1.43e-15	8.26e-15	OR7E14P	OR7E14P
-1.2025	1.45e-15	8.36e-15	KBTBD11	KBTBD11
-1.00944	1.45e-15	8.37e-15	ARL6IP5	ARL6IP5
-1.07702	1.47e-15	8.46e-15	BAD	BAD
-1.74876	1.47e-15	8.51e-15	SSTR1	SSTR1
1.71284	1.55e-15	8.95e-15	CPNE1	CPNE1
-1.05436	1.6e-15	9.23e-15	DOLPP1	DOLPP1
1.3497	1.61e-15	9.26e-15	UBTD1	UBTD1
1.00025	1.61e-15	9.27e-15	ZBED3	ZBED3
-2.16454	1.61e-15	9.28e-15	FAM132A	FAM132A
1.21454	1.71e-15	9.83e-15	PEA15	PEA15
1.02277	1.72e-15	9.85e-15	DCPS	DCPS
-2.13985	1.72e-15	9.86e-15	CDA	CDA
1.97152	1.74e-15	1e-14	FLJ43663	FLJ43663
1.36901	1.8e-15	1.03e-14	LOC100507507	LOC100507507
-1.08299	1.8e-15	1.03e-14	C9orf46	C9orf46
-3.19351	1.83e-15	1.05e-14	HRASLS2	HRASLS2
1.46279	1.84e-15	1.05e-14	AGTRAP	AGTRAP
1.46924	1.86e-15	1.06e-14	ALDH1B1	ALDH1B1
-2.66505	1.86e-15	1.06e-14	FAM55D	FAM55D
1.03098	1.87e-15	1.07e-14	CXXC5	CXXC5
2.08987	1.89e-15	1.08e-14	LOC647086	LOC647086
1.06825	1.94e-15	1.1e-14	SMS	SMS
-1.93789	2.04e-15	1.16e-14	SLC6A8	SLC6A8
-1.21746	2.13e-15	1.21e-14	MBOAT1	MBOAT1
1.39759	2.18e-15	1.23e-14	ZNF696	ZNF696
1.14113	2.2e-15	1.24e-14	H2AFZ	H2AFZ
-1.2176	2.21e-15	1.25e-14	CAMK2D	CAMK2D
2.44218	2.22e-15	1.26e-14	ASPHD1	ASPHD1
1.09728	2.23e-15	1.26e-14	PRPS2	PRPS2
1.25635	2.24e-15	1.26e-14	WDYHV1	WDYHV1
1.64056	2.24e-15	1.26e-14	ZNF703	ZNF703
3.89947	2.44e-15	1.37e-14	TACSTD2	TACSTD2
-1.25025	2.45e-15	1.38e-14	CTSA	CTSA
2.25362	2.47e-15	1.39e-14	DACH1	DACH1
1.39078	2.6e-15	1.46e-14	LMNB1	LMNB1
1.31546	2.72e-15	1.52e-14	ERF	ERF
-1.04381	2.72e-15	1.52e-14	DHRS7	DHRS7
1.19091	2.79e-15	1.56e-14	RNASEH1	RNASEH1
-1.04704	2.79e-15	1.56e-14	C1orf201	C1orf201
-2.00003	2.79e-15	1.56e-14	CAPN9	CAPN9
-1.23778	2.83e-15	1.58e-14	ZNF226	ZNF226
-2.12282	2.86e-15	1.6e-14	RARRES2	RARRES2
1.48119	2.94e-15	1.64e-14	TPD52L2	TPD52L2
-1.09508	2.95e-15	1.64e-14	FOXO1	FOXO1
-1.03605	2.98e-15	1.66e-14	KLF6	KLF6
-1.81311	3.03e-15	1.69e-14	PAQR8	PAQR8
-1.6141	3.15e-15	1.75e-14	IFIT2	IFIT2
-1.2558	3.24e-15	1.8e-14	LDOC1	LDOC1
-1.37809	3.29e-15	1.82e-14	ABTB2	ABTB2
-1.20149	3.43e-15	1.9e-14	SSC5D	SSC5D
1.32087	3.47e-15	1.92e-14	XLOC_l2_000917	XLOC_l2_000917
1.70805	3.53e-15	1.95e-14	SNORA70B	SNORA70B
-1.16676	3.58e-15	1.98e-14	FAM177A1	FAM177A1
1.02053	3.71e-15	2.05e-14	CCNJ	CCNJ
1.18396	3.76e-15	2.07e-14	GEMIN4	GEMIN4
-3.50442	3.78e-15	2.08e-14	HS3ST6	HS3ST6
1.07069	3.83e-15	2.11e-14	CAMSAP2	CAMSAP2
-1.74045	3.85e-15	2.11e-14	CD36	CD36
-1.06498	3.89e-15	2.14e-14	RELB	RELB
-1.92963	4.01e-15	2.2e-14	ATP2A3	ATP2A3
-1.85563	4.01e-15	2.2e-14	KLRC1	KLRC1
-1.35236	4.03e-15	2.21e-14	NTN4	NTN4
-2.14779	4.16e-15	2.28e-14	SELENBP1	SELENBP1
1.35513	4.21e-15	2.31e-14	SAMD10	SAMD10
1.2414	4.22e-15	2.31e-14	MSI2	MSI2
-1.14343	4.23e-15	2.31e-14	PDK2	PDK2
-3.22839	4.24e-15	2.32e-14	XLOC_003474	XLOC_003474
-2.09904	4.4e-15	2.4e-14	PDZD3	PDZD3
-1.02697	4.42e-15	2.41e-14	XLOC_014161	XLOC_014161
5.64812	4.66e-15	2.53e-14	REG3A	REG3A
-2.29045	4.7e-15	2.55e-14	SLC9A2	SLC9A2
1.12903	4.74e-15	2.57e-14	NSDHL	NSDHL
-1.70967	4.79e-15	2.6e-14	PID1	PID1
1.30234	4.8e-15	2.6e-14	EIF4EBP1	EIF4EBP1
1.39848	4.83e-15	2.62e-14	B9D1	B9D1
1.29801	4.84e-15	2.62e-14	PROSER1	PROSER1
-2.10414	4.88e-15	2.64e-14	XLOC_l2_004840	XLOC_l2_004840
-1.2046	4.89e-15	2.64e-14	PPARG	PPARG
-1.3661	5.03e-15	2.72e-14	KRT19	KRT19
-1.05326	5.11e-15	2.76e-14	PEX11A	PEX11A
-1.1014	5.12e-15	2.76e-14	CDH17	CDH17
1.06786	5.2e-15	2.8e-14	ANKS6	ANKS6
-1.19103	5.24e-15	2.82e-14	VSIG10	VSIG10
-1.35361	5.35e-15	2.88e-14	MAN1C1	MAN1C1
-2.78022	5.4e-15	2.9e-14	ANO5	ANO5
-2.31235	5.5e-15	2.95e-14	NEU4	NEU4
-2.45273	5.64e-15	3.03e-14	GPX3	GPX3
-2.37508	5.66e-15	3.04e-14	TPSAB1	TPSAB1
1.48703	5.74e-15	3.07e-14	GPC4	GPC4
1.00137	5.81e-15	3.1e-14	PABPC4	PABPC4
1.43133	5.91e-15	3.16e-14	PPM1N	PPM1N
1.49137	5.99e-15	3.2e-14	HMGB3P1	HMGB3P1
1.00132	6.13e-15	3.27e-14	GAS8	GAS8
-1.79437	6.36e-15	3.39e-14	SULT1B1	SULT1B1
[truncated: 989 more rows]

## Sheet: GSE87211
GSE87211
Log2FC	Pval	Padj	Gene	Symbol
5.62594	2.25e-138	7.66e-134	FOXQ1	FOXQ1
6.65217	9.09e-134	1.55e-129	KRT80	KRT80
6.60683	1.98e-130	2.26e-126	WNT2	WNT2
5.09291	5.53e-129	4.72e-125	CLDN1	CLDN1
-3.98533	1.52e-124	1.04e-120	GCG	GCG
3.69048	6.39e-124	3.64e-120	CDH3	CDH3
5.35618	3.04e-122	1.48e-118	INHBA	INHBA
-3.58532	3.53e-122	1.51e-118	PYY2	PYY2
2.83161	2.32e-119	8.81e-116	AJUBA	AJUBA
5.80037	1.72e-116	5.88e-113	ESM1	ESM1
2.83369	2.03e-116	6.3e-113	FUT1	FUT1
2.4713	3.78e-114	1.07e-110	ZAK	ZAK
4.14798	1.88e-110	4.94e-107	GRIN2D	GRIN2D
3.31341	2.4e-109	5.85e-106	TRIB3	TRIB3
-4.77495	2.72e-109	6.2e-106	LOC157503	LOC157503
3.91709	3.37e-108	7.19e-105	CBX2	CBX2
1.92001	4.64e-108	9.32e-105	SLC29A1	SLC29A1
4.52167	1.54e-107	2.91e-104	EGFL6	EGFL6
4.06497	2.86e-107	5.14e-104	EPHX4	EPHX4
5.57654	7.31e-107	1.25e-103	FABP6	FABP6
-2.56307	1.26e-106	2.05e-103	GLP2R	GLP2R
3.93047	1.45e-106	2.17e-103	SALL4	SALL4
-2.64989	1.47e-106	2.17e-103	CRYBA2	CRYBA2
2.69503	1.72e-106	2.45e-103	SLC6A6	SLC6A6
-4.63568	7.47e-105	1.02e-101	CA7	CA7
2.6183	5.77e-104	7.57e-101	TGFBI	TGFBI
-3.4202	9.7e-104	1.23e-100	SPIB	SPIB
3.72957	3.01e-102	3.63e-99	ETV4	ETV4
2.23434	3.09e-102	3.63e-99	NFE2L3	NFE2L3
6.12531	5e-101	5.68e-98	DPEP1	DPEP1
3.19415	7.41e-101	8.16e-98	MDFI	MDFI
-4.51828	4.77e-100	5.08e-97	SCGN	SCGN
2.92451	5.28e-100	5.46e-97	ASCL2	ASCL2
5.35198	1.54e-98	1.5e-95	NOX4	NOX4
-3.75983	2.8e-98	2.65e-95	BEST4	BEST4
6.73695	3.64e-98	3.36e-95	KRT23	KRT23
-3.93651	5.27e-98	4.73e-95	PLP1	PLP1
-2.37459	1.2e-97	1.04e-94	B3GNT7	B3GNT7
-3.86343	1.22e-97	1.04e-94	PMP2	PMP2
-3.42924	1.45e-97	1.21e-94	FEV	FEV
4.32287	3.77e-97	3.06e-94	KIAA1199	KIAA1199
-3.19771	4.53e-97	3.59e-94	CXCL12	CXCL12
-2.4723	7.88e-97	6.12e-94	ASPA	ASPA
-4.09043	6.33e-96	4.7e-93	XKR4	XKR4
2.15418	1.7e-95	1.24e-92	TPX2	TPX2
-3.66534	2.19e-95	1.55e-92	VSTM2A	VSTM2A
-1.28278	2.37e-95	1.65e-92	GNPTAB	GNPTAB
3.20704	3.15e-95	2.15e-92	C17orf96	C17orf96
1.94971	4.1e-95	2.74e-92	TEAD4	TEAD4
3.11055	1.6e-94	1.05e-91	PDPN	PDPN
3.07981	5.93e-94	3.82e-91	CPNE7	CPNE7
4.20621	1.3e-93	8.22e-91	COL8A1	COL8A1
3.57687	1.43e-93	8.88e-91	ANXA9	ANXA9
-4.69756	2.33e-93	1.42e-90	LOC283454	LOC283454
2.79623	3.56e-93	2.13e-90	ANGPT2	ANGPT2
-4.75203	4.32e-93	2.54e-90	CPB1	CPB1
1.53482	2.53e-92	1.47e-89	CSE1L	CSE1L
-4.37111	3.17e-92	1.8e-89	NRXN1	NRXN1
3.16727	4.7e-92	2.59e-89	SULT2B1	SULT2B1
-1.97995	4.79e-92	2.6e-89	PDCD4	PDCD4
1.91124	5.61e-92	2.99e-89	MACC1	MACC1
2.9908	8.86e-92	4.65e-89	SLC7A5	SLC7A5
1.54733	1.12e-91	5.78e-89	FAM188B	FAM188B
4.86644	1.66e-91	8.47e-89	PITX2	PITX2
-1.86886	2.37e-91	1.19e-88	UGDH	UGDH
3.97313	3.51e-91	1.73e-88	FAP	FAP
2.00962	4.39e-91	2.14e-88	LOC541471	LOC541471
-2.81503	1.04e-90	5.01e-88	CAPN13	CAPN13
2.04929	1.53e-90	7.25e-88	ARNTL2	ARNTL2
-4.34385	1.73e-90	8.08e-88	PLCXD3	PLCXD3
1.90865	1.86e-90	8.57e-88	GTF2IRD1	GTF2IRD1
3.43273	4.63e-90	2.11e-87	TUBB3	TUBB3
-1.81162	7.69e-90	3.45e-87	ENDOD1	ENDOD1
2.13677	1.08e-89	4.79e-87	ATP11A	ATP11A
-2.20009	1.76e-89	7.71e-87	SLC25A34	SLC25A34
6.29634	2.55e-89	1.1e-86	LEMD1	LEMD1
-6.40214	2.7e-89	1.15e-86	SST	SST
-2.02573	2.84e-89	1.2e-86	C4orf34	C4orf34
2.19114	3.29e-89	1.37e-86	HILPDA	HILPDA
-1.71427	4.07e-89	1.67e-86	GFRA2	GFRA2
-4.29085	5.36e-89	2.18e-86	ANGPTL7	ANGPTL7
-1.40971	1.12e-88	4.49e-86	ETFDH	ETFDH
-3.29511	1.73e-88	6.77e-86	OR51E2	OR51E2
2.60436	2.78e-88	1.08e-85	SLCO4A1	SLCO4A1
-5.01826	4.48e-88	1.72e-85	SCN7A	SCN7A
3.27664	5.34e-88	2.03e-85	NKD2	NKD2
-1.84871	5.65e-88	2.12e-85	FUCA1	FUCA1
-1.91474	1.77e-87	6.55e-85	ATP8B1	ATP8B1
-2.48743	3.12e-87	1.14e-84	RNF112	RNF112
6.35365	3.22e-87	1.17e-84	MMP7	MMP7
-3.8364	4.1e-87	1.47e-84	OSR1	OSR1
2.0181	4.42e-87	1.57e-84	KLF7	KLF7
1.67797	5.49e-87	1.93e-84	GPSM2	GPSM2
1.96979	6.44e-87	2.24e-84	TRIP13	TRIP13
2.85399	7.34e-87	2.53e-84	SRPX2	SRPX2
2.14484	8.74e-87	2.98e-84	MTHFD1L	MTHFD1L
-3.36993	1.15e-86	3.89e-84	KIF5C	KIF5C
4.05619	1.43e-86	4.78e-84	C6orf223	C6orf223
-2.216	2.22e-86	7.37e-84	HIGD1A	HIGD1A
-2.17431	3.34e-86	1.1e-83	PLCE1	PLCE1
4.63897	3.56e-86	1.16e-83	THBS2	THBS2
1.74069	3.61e-86	1.16e-83	LOC92659	LOC92659
6.04454	3.82e-86	1.22e-83	LOC100190940	LOC100190940
2.64101	4.5e-86	1.42e-83	ACAN	ACAN
3.95147	5.49e-86	1.72e-83	MMP11	MMP11
4.73815	8.81e-86	2.71e-83	SIX1	SIX1
-4.85219	1.21e-85	3.67e-83	CA2	CA2
-3.79783	1.28e-85	3.86e-83	PCSK2	PCSK2
-3.36182	1.36e-85	4.05e-83	PADI2	PADI2
2.02875	1.38e-85	4.06e-83	DIAPH3	DIAPH3
-4.16751	1.41e-85	4.12e-83	MYOT	MYOT
-1.88269	1.52e-85	4.38e-83	SLC22A23	SLC22A23
1.75117	1.77e-85	5.09e-83	CENPP	CENPP
2.43191	2.1e-85	5.92e-83	LOC145694	LOC145694
-3.43463	3.61e-85	1.01e-82	LOC339988	LOC339988
-4.38021	5.29e-85	1.47e-82	TPH1	TPH1
-2.58268	6.73e-85	1.85e-82	CLDN23	CLDN23
-1.57454	1.13e-84	3.08e-82	UGP2	UGP2
-2.84236	1.26e-84	3.43e-82	ST6GALNAC6	ST6GALNAC6
-2.97005	2.25e-84	6.05e-82	CBLN2	CBLN2
2.03808	2.27e-84	6.05e-82	GPT2	GPT2
2.0358	2.59e-84	6.86e-82	SKA3	SKA3
-1.44672	2.73e-84	7.17e-82	CDKL1	CDKL1
3.36889	3.79e-84	9.87e-82	TESC	TESC
1.5556	4.75e-84	1.23e-81	RIPK2	RIPK2
2.42404	5.52e-84	1.42e-81	LMTK3	LMTK3
2.27998	8.7e-84	2.21e-81	UBE2C	UBE2C
-4.76717	9.23e-84	2.33e-81	GUCA2B	GUCA2B
4.7083	1.21e-83	3.02e-81	MSX1	MSX1
1.98277	1.29e-83	3.21e-81	PVT1	PVT1
1.61016	1.63e-83	4.03e-81	TOMM34	TOMM34
-2.04224	4.34e-83	1.06e-80	DHRS11	DHRS11
1.55465	4.35e-83	1.06e-80	C20orf20	C20orf20
4.24313	5.27e-83	1.27e-80	STRA6	STRA6
2.07655	5.42e-83	1.3e-80	SNTB1	SNTB1
-4.53218	8.59e-83	2.05e-80	NOL4	NOL4
-3.61453	9.34e-83	2.21e-80	ANGPTL1	ANGPTL1
-3.35468	1.21e-82	2.85e-80	ABCA8	ABCA8
-2.08517	1.35e-82	3.17e-80	RNF152	RNF152
1.49856	1.84e-82	4.28e-80	IMPDH1	IMPDH1
2.39738	1.86e-82	4.3e-80	OXTR	OXTR
-2.28839	3.96e-82	9.06e-80	KCNMA1	KCNMA1
1.43768	4.36e-82	9.93e-80	TBC1D16	TBC1D16
2.31592	4.84e-82	1.09e-79	TMEM132A	TMEM132A
2.14735	5.2e-82	1.17e-79	IFITM4P	IFITM4P
2.49006	1.3e-81	2.89e-79	IFITM1	IFITM1
-3.67386	1.46e-81	3.23e-79	PKIB	PKIB
2.206	1.55e-81	3.41e-79	ANLN	ANLN
-2.15264	2.34e-81	5.11e-79	C16orf89	C16orf89
-2.16019	3.24e-81	7.05e-79	AGPAT9	AGPAT9
1.76301	4.83e-81	1.04e-78	CDCA5	CDCA5
2.16054	9.38e-81	2e-78	LRRC6	LRRC6
1.91051	1.13e-80	2.4e-78	E2F1	E2F1
2.01945	1.37e-80	2.88e-78	BFSP1	BFSP1
2.30502	2.08e-80	4.33e-78	PTP4A3	PTP4A3
1.52574	2.32e-80	4.8e-78	SLC19A1	SLC19A1
3.08672	2.77e-80	5.7e-78	TGM2	TGM2
1.94282	3.13e-80	6.41e-78	TTC26	TTC26
2.00901	4.78e-80	9.71e-78	EFCAB3	EFCAB3
2.16018	8.24e-80	1.66e-77	RGS16	RGS16
2.05768	8.41e-80	1.68e-77	C4orf48	C4orf48
-3.96689	1.07e-79	2.12e-77	LOC285878	LOC285878
3.84974	1.25e-79	2.47e-77	SLC22A3	SLC22A3
-2.60283	1.55e-79	3.03e-77	AHCYL2	AHCYL2
-1.75461	1.6e-79	3.12e-77	ABHD3	ABHD3
-4.53738	1.68e-79	3.26e-77	ATP1A2	ATP1A2
2.5843	1.83e-79	3.52e-77	MEX3A	MEX3A
3.06594	2.74e-79	5.25e-77	TMPRSS3	TMPRSS3
5.66923	2.81e-79	5.35e-77	IL11	IL11
-1.59809	4.15e-79	7.87e-77	TMEM30B	TMEM30B
-3.09792	4.34e-79	8.18e-77	ADAMDEC1	ADAMDEC1
-4.17191	4.7e-79	8.81e-77	BEST2	BEST2
-4.16321	4.72e-79	8.81e-77	MAMDC2	MAMDC2
-1.48721	5.32e-79	9.88e-77	CASD1	CASD1
2.54797	5.49e-79	1.01e-76	WDR66	WDR66
1.88577	6.83e-79	1.25e-76	NEK2	NEK2
2.29185	6.91e-79	1.26e-76	FJX1	FJX1
3.84661	6.92e-79	1.26e-76	STC2	STC2
-2.32183	8.57e-79	1.54e-76	SMPDL3A	SMPDL3A
2.12952	1.38e-78	2.44e-76	TIMP1	TIMP1
3.43434	1.41e-78	2.49e-76	CTHRC1	CTHRC1
-4.51688	1.45e-78	2.54e-76	OR8D4	OR8D4
-1.41328	2.16e-78	3.76e-76	TMCC3	TMCC3
-1.40664	3.29e-78	5.64e-76	GLTP	GLTP
-1.49455	3.31e-78	5.65e-76	CNNM4	CNNM4
-1.48582	3.84e-78	6.51e-76	NDRG2	NDRG2
-5.11153	4.06e-78	6.87e-76	RFX6	RFX6
1.42015	5.04e-78	8.47e-76	LRRC20	LRRC20
-1.77532	5.88e-78	9.83e-76	KIRREL3	KIRREL3
-3.82997	6.4e-78	1.07e-75	GLYATL3	GLYATL3
-4.13525	7.35e-78	1.22e-75	GLDN	GLDN
-1.62389	7.77e-78	1.28e-75	PLCD1	PLCD1
1.5024	1.12e-77	1.83e-75	ABCC1	ABCC1
1.84145	1.24e-77	2.02e-75	C1orf135	C1orf135
1.50052	1.53e-77	2.46e-75	CBX8	CBX8
-3.54172	1.58e-77	2.54e-75	GALR1	GALR1
-1.87232	1.73e-77	2.76e-75	LOC100132741	LOC100132741
1.50746	2.03e-77	3.22e-75	KIF2C	KIF2C
2.76126	2.76e-77	4.31e-75	BTBD16	BTBD16
-3.02573	2.82e-77	4.39e-75	IL1R2	IL1R2
-2.15042	4.97e-77	7.71e-75	DUSP26	DUSP26
1.83572	6.34e-77	9.79e-75	DUSP14	DUSP14
-3.66369	7.7e-77	1.18e-74	KIAA2022	KIAA2022
2.07893	8.08e-77	1.24e-74	CDC25B	CDC25B
1.41847	9.24e-77	1.41e-74	MZT1	MZT1
-3.25422	1.25e-76	1.89e-74	ARHGAP36	ARHGAP36
3.59809	1.25e-76	1.89e-74	COL12A1	COL12A1
-2.13465	1.81e-76	2.71e-74	METTL7A	METTL7A
3.05005	2.65e-76	3.95e-74	VSNL1	VSNL1
-2.28627	2.67e-76	3.96e-74	NEDD4L	NEDD4L
-3.67669	2.99e-76	4.4e-74	NLGN1	NLGN1
2.62095	3.1e-76	4.52e-74	HKDC1	HKDC1
1.82966	3.1e-76	4.52e-74	RECQL4	RECQL4
-2.36326	3.18e-76	4.59e-74	ADHFE1	ADHFE1
-2.13589	3.45e-76	4.95e-74	CACNA1A	CACNA1A
-4.13632	3.73e-76	5.32e-74	AQP8	AQP8
-1.86486	4.49e-76	6.38e-74	UNC5C	UNC5C
4.84646	5.34e-76	7.56e-74	CLDN2	CLDN2
-4.19538	5.72e-76	8.07e-74	NKX2-2	NKX2-2
-2.42204	1.09e-75	1.53e-73	FAM107A	FAM107A
-1.28791	1.09e-75	1.53e-73	ACADSB	ACADSB
2.57184	1.25e-75	1.74e-73	AGT	AGT
2.25985	1.7e-75	2.36e-73	COL4A1	COL4A1
-1.42986	2.79e-75	3.84e-73	PTP4A1	PTP4A1
-3.98103	2.89e-75	3.96e-73	DSCAML1	DSCAML1
1.43432	3.33e-75	4.55e-73	TEAD2	TEAD2
2.03389	4.09e-75	5.53e-73	IFITM3	IFITM3
-2.31878	4.27e-75	5.76e-73	KLF4	KLF4
-1.32219	4.31e-75	5.79e-73	ZZEF1	ZZEF1
3.35943	5.61e-75	7.51e-73	LOC254057	LOC254057
1.31448	5.69e-75	7.58e-73	SHMT2	SHMT2
-3.55047	5.73e-75	7.61e-73	NAP1L2	NAP1L2
-4.18328	9.2e-75	1.21e-72	C2orf40	C2orf40
2.5738	1.07e-74	1.41e-72	LOXL2	LOXL2
-1.69121	1.09e-74	1.42e-72	SYTL2	SYTL2
-1.76175	1.32e-74	1.72e-72	KCTD12	KCTD12
-2.02427	1.33e-74	1.72e-72	ABCC8	ABCC8
-1.45035	1.33e-74	1.72e-72	MIER3	MIER3
-1.18231	1.36e-74	1.75e-72	PACSIN2	PACSIN2
-2.11402	1.76e-74	2.26e-72	ENTPD5	ENTPD5
-2.47728	2.36e-74	3.02e-72	PTGDR	PTGDR
4.28261	2.65e-74	3.37e-72	CHI3L1	CHI3L1
-2.43395	2.84e-74	3.6e-72	OTOP2	OTOP2
1.80693	2.91e-74	3.68e-72	BRCA2	BRCA2
-2.85467	3.18e-74	4e-72	HRK	HRK
-3.63357	3.41e-74	4.26e-72	FMN2	FMN2
1.63378	3.94e-74	4.89e-72	TNFSF15	TNFSF15
-3.15348	4.55e-74	5.63e-72	LDHD	LDHD
-1.35194	4.81e-74	5.92e-72	SIPA1L2	SIPA1L2
1.52423	5.59e-74	6.86e-72	FANCB	FANCB
-1.41464	6.38e-74	7.81e-72	LIMA1	LIMA1
1.54008	7.25e-74	8.83e-72	IQGAP3	IQGAP3
-4.21999	7.95e-74	9.65e-72	DAO	DAO
-1.26029	9.69e-74	1.17e-71	GPD1L	GPD1L
-1.0043	1.15e-73	1.38e-71	PDE8A	PDE8A
-1.64184	1.19e-73	1.42e-71	PLCL2	PLCL2
-1.93727	1.24e-73	1.48e-71	LILRB5	LILRB5
1.63846	1.36e-73	1.61e-71	GALNT6	GALNT6
-2.08661	1.43e-73	1.69e-71	CNNM2	CNNM2
-2.58884	1.83e-73	2.16e-71	TSPAN7	TSPAN7
-1.45983	1.89e-73	2.23e-71	FXYD1	FXYD1
-3.82276	2.34e-73	2.74e-71	SLC5A8	SLC5A8
3.93559	2.85e-73	3.33e-71	NKD1	NKD1
1.71394	3.82e-73	4.45e-71	CKAP2	CKAP2
1.37565	4.01e-73	4.65e-71	C19orf28	C19orf28
-2.7789	6e-73	6.95e-71	TEX11	TEX11
-2.64303	7.01e-73	8.08e-71	CADM3	CADM3
1.93863	7.39e-73	8.49e-71	MYC	MYC
-3.70505	7.43e-73	8.51e-71	NCAM1	NCAM1
-3.8948	8.68e-73	9.91e-71	FAM135B	FAM135B
1.37444	1.15e-72	1.31e-70	RBL1	RBL1
-2.30882	1.21e-72	1.37e-70	HSD11B2	HSD11B2
1.57227	1.29e-72	1.46e-70	SLMO1	SLMO1
1.33586	1.51e-72	1.69e-70	FLVCR1	FLVCR1
5.77208	1.64e-72	1.84e-70	SAA2	SAA2
-4.00482	2.29e-72	2.55e-70	COL2A1	COL2A1
-1.95578	2.37e-72	2.63e-70	DISP2	DISP2
-3.60039	2.81e-72	3.11e-70	LGI1	LGI1
-1.31916	2.96e-72	3.25e-70	AKAP9	AKAP9
2.08632	3.1e-72	3.4e-70	LINC00152	LINC00152
1.53468	3.75e-72	4.1e-70	C3orf26	C3orf26
-3.63984	3.91e-72	4.26e-70	SEC14L5	SEC14L5
-1.27749	4.1e-72	4.44e-70	SPPL2A	SPPL2A
-4.92272	4.64e-72	5.01e-70	INSM1	INSM1
1.50978	4.98e-72	5.36e-70	CCDC85B	CCDC85B
2.21789	7.24e-72	7.72e-70	LMO7	LMO7
2.30634	7.31e-72	7.78e-70	ABLIM2	ABLIM2
-1.36715	8.69e-72	9.18e-70	KIAA0513	KIAA0513
1.35722	9.93e-72	1.04e-69	CLPB	CLPB
-2.57233	1.1e-71	1.15e-69	VWA5B2	VWA5B2
3.91212	1.16e-71	1.21e-69	SLC35D3	SLC35D3
2.25411	1.36e-71	1.42e-69	WNT5A	WNT5A
-1.96035	1.53e-71	1.58e-69	PDE7B	PDE7B
-1.45329	1.81e-71	1.87e-69	LRRN2	LRRN2
3.95996	1.95e-71	2e-69	C1orf180	C1orf180
-1.43086	2.05e-71	2.1e-69	RBM47	RBM47
-2.02058	2.58e-71	2.62e-69	KCNIP4	KCNIP4
-5.72517	2.7e-71	2.74e-69	NEUROD1	NEUROD1
1.73857	3.09e-71	3.13e-69	UBTD1	UBTD1
2.23092	3.19e-71	3.22e-69	LRP8	LRP8
2.16526	3.21e-71	3.23e-69	CABYR	CABYR
-5.66937	3.42e-71	3.44e-69	SLC4A4	SLC4A4
-7.2548	4.2e-71	4.2e-69	CA1	CA1
1.73739	4.49e-71	4.46e-69	KIAA1549	KIAA1549
-3.29286	4.85e-71	4.79e-69	DHRS7C	DHRS7C
-4.14236	5.08e-71	5.01e-69	AMPD1	AMPD1
-1.63482	5.65e-71	5.55e-69	ADAM28	ADAM28
-3.62936	6.06e-71	5.95e-69	KCNB1	KCNB1
2.84267	6.59e-71	6.45e-69	SULF1	SULF1
-1.78988	7.21e-71	7.03e-69	CLMN	CLMN
2.03267	8.38e-71	8.15e-69	FAM40B	FAM40B
2.26557	1.22e-70	1.18e-68	MFAP2	MFAP2
1.86185	1.28e-70	1.24e-68	DGAT2	DGAT2
-3.23593	1.34e-70	1.29e-68	CHGB	CHGB
1.45681	1.47e-70	1.41e-68	PRR11	PRR11
1.75045	1.5e-70	1.44e-68	CEP72	CEP72
2.70304	1.58e-70	1.51e-68	CXCL1	CXCL1
-2.29366	1.63e-70	1.56e-68	FAM46C	FAM46C
1.682	1.82e-70	1.73e-68	RFC3	RFC3
-2.84439	2.9e-70	2.74e-68	NR3C2	NR3C2
1.36312	3.54e-70	3.33e-68	MTBP	MTBP
-4.1406	3.84e-70	3.59e-68	CDH19	CDH19
1.76111	4.18e-70	3.9e-68	CENPF	CENPF
1.2073	4.68e-70	4.35e-68	C1orf112	C1orf112
-1.35356	5.04e-70	4.67e-68	CAMK2D	CAMK2D
1.41609	5.07e-70	4.69e-68	MYBL2	MYBL2
1.56395	5.12e-70	4.72e-68	GDF11	GDF11
-2.07568	5.46e-70	5.02e-68	RNF125	RNF125
3.34453	5.5e-70	5.05e-68	COL1A1	COL1A1
-1.21562	6.02e-70	5.51e-68	VPS4B	VPS4B
-1.74371	6.89e-70	6.29e-68	C4orf19	C4orf19
1.47143	7.98e-70	7.26e-68	KLHL31	KLHL31
-2.99959	8.96e-70	8.13e-68	CHST5	CHST5
-1.48716	9.18e-70	8.31e-68	KIAA1370	KIAA1370
-7.32737	9.27e-70	8.37e-68	INSL5	INSL5
1.92626	1.04e-69	9.3e-68	C2	C2
1.6329	1.18e-69	1.05e-67	CEP55	CEP55
-1.7355	1.37e-69	1.23e-67	BCL2	BCL2
-3.22509	1.72e-69	1.53e-67	SCG2	SCG2
-1.75573	1.74e-69	1.55e-67	RDH5	RDH5
-3.27603	1.75e-69	1.55e-67	SLC26A2	SLC26A2
-1.26492	1.77e-69	1.56e-67	RIOK3	RIOK3
-1.43077	2.03e-69	1.79e-67	MOB3B	MOB3B
1.30376	2.11e-69	1.85e-67	AMOTL2	AMOTL2
1.46623	2.19e-69	1.91e-67	IER5L	IER5L
-2.35786	2.88e-69	2.5e-67	MAOA	MAOA
-1.77786	3e-69	2.6e-67	GOLM1	GOLM1
3.26417	3.69e-69	3.2e-67	UCN2	UCN2
1.09378	3.86e-69	3.34e-67	RHEB	RHEB
-1.83979	3.99e-69	3.44e-67	MAL	MAL
-1.78049	4.57e-69	3.93e-67	BCHE	BCHE
1.81837	4.66e-69	3.99e-67	CCDC150	CCDC150
-1.12951	5.69e-69	4.87e-67	LGALSL	LGALSL
2.58217	5.94e-69	5.06e-67	FAM176A	FAM176A
-4.00394	6.45e-69	5.49e-67	NTRK3	NTRK3
1.10151	8.35e-69	7.07e-67	NONO	NONO
-1.8096	1.07e-68	9.07e-67	FAM151A	FAM151A
-1.68302	1.08e-68	9.1e-67	BMP2	BMP2
-1.1441	1.18e-68	9.96e-67	GRAMD3	GRAMD3
1.3742	1.22e-68	1.02e-66	NT5DC2	NT5DC2
1.31329	1.34e-68	1.11e-66	TMEM206	TMEM206
1.32562	1.38e-68	1.15e-66	FANCI	FANCI
-1.10788	1.5e-68	1.25e-66	CHMP1B	CHMP1B
-1.22108	1.7e-68	1.41e-66	MBOAT1	MBOAT1
-1.01903	1.94e-68	1.6e-66	ACO2	ACO2
-1.29719	1.95e-68	1.61e-66	FAM82A1	FAM82A1
1.22568	2.41e-68	1.98e-66	IPO5	IPO5
-2.36717	2.72e-68	2.23e-66	EPB41L4A	EPB41L4A
1.82761	3.36e-68	2.75e-66	DSCC1	DSCC1
-1.17893	3.43e-68	2.8e-66	CHP	CHP
-2.77562	3.71e-68	3.02e-66	NOVA1	NOVA1
-4.52493	3.74e-68	3.04e-66	ADH1C	ADH1C
-3.21907	3.75e-68	3.04e-66	SEMA3E	SEMA3E
2.24177	4.01e-68	3.24e-66	SNAI1	SNAI1
-1.10322	4.28e-68	3.45e-66	SUCLG2	SUCLG2
-2.53663	4.41e-68	3.55e-66	LOC100289178	LOC100289178
1.52406	4.79e-68	3.85e-66	PHF19	PHF19
-4.58407	5.27e-68	4.22e-66	CCL23	CCL23
1.52118	5.4e-68	4.31e-66	RAD54B	RAD54B
1.88614	6.19e-68	4.94e-66	IFITM2	IFITM2
-5.09906	6.36e-68	5.06e-66	GUCA2A	GUCA2A
1.85479	6.82e-68	5.41e-66	ProSAPiP1	ProSAPiP1
-3.52996	6.86e-68	5.43e-66	MAPK4	MAPK4
2.46144	6.91e-68	5.46e-66	AZGP1	AZGP1
1.34055	6.99e-68	5.51e-66	PKMYT1	PKMYT1
2.13807	7.11e-68	5.59e-66	ACCN2	ACCN2
-1.93312	7.56e-68	5.93e-66	ACADS	ACADS
-3.53537	8.1e-68	6.34e-66	TRPM6	TRPM6
1.52007	8.7e-68	6.8e-66	BOP1	BOP1
1.19052	8.87e-68	6.91e-66	C11orf84	C11orf84
-1.94596	9.83e-68	7.64e-66	FGFR2	FGFR2
-1.55262	1.06e-67	8.23e-66	PAPSS2	PAPSS2
-2.56827	1.13e-67	8.71e-66	NID2	NID2
-2.1747	1.33e-67	1.03e-65	AKAP7	AKAP7
-2.33294	1.42e-67	1.09e-65	C14orf176	C14orf176
-3.79797	1.43e-67	1.1e-65	KRTAP13-1	KRTAP13-1
-2.45111	1.49e-67	1.14e-65	LOC100131355	LOC100131355
-3.50148	1.7e-67	1.29e-65	SEMA3D	SEMA3D
-2.87226	2.11e-67	1.61e-65	LOC401022	LOC401022
2.02828	2.21e-67	1.68e-65	ANKRD13B	ANKRD13B
-1.79703	2.31e-67	1.74e-65	RAB27A	RAB27A
2.42388	2.46e-67	1.86e-65	NANOS3	NANOS3
-1.39669	2.47e-67	1.86e-65	BCAR3	BCAR3
-1.56862	2.52e-67	1.89e-65	ZNF575	ZNF575
1.49623	2.53e-67	1.9e-65	RAD54L	RAD54L
1.13488	2.56e-67	1.91e-65	CALU	CALU
-1.10271	2.71e-67	2.02e-65	RNF138P1	RNF138P1
-2.16576	2.73e-67	2.02e-65	NR5A2	NR5A2
1.40989	2.77e-67	2.05e-65	SGOL1	SGOL1
-1.56088	2.81e-67	2.08e-65	LPAR1	LPAR1
1.17457	3.15e-67	2.32e-65	RNASEH2A	RNASEH2A
-3.4199	3.18e-67	2.34e-65	MFSD4	MFSD4
1.5733	3.47e-67	2.54e-65	UBE2S	UBE2S
1.5091	3.62e-67	2.65e-65	RNF43	RNF43
1.66819	3.68e-67	2.68e-65	PFDN4	PFDN4
-3.49394	3.71e-67	2.7e-65	AGTR1	AGTR1
1.16546	3.9e-67	2.83e-65	SKP2	SKP2
-1.11534	5.03e-67	3.63e-65	PANK3	PANK3
1.78504	5.45e-67	3.92e-65	EPSTI1	EPSTI1
1.40982	5.5e-67	3.94e-65	HJURP	HJURP
-1.28722	5.62e-67	4.02e-65	PPP2R3A	PPP2R3A
-1.10634	5.96e-67	4.26e-65	SH3RF1	SH3RF1
2.57165	6.11e-67	4.35e-65	F2RL2	F2RL2
1.57133	6.17e-67	4.39e-65	RUNX1	RUNX1
-1.51134	6.22e-67	4.41e-65	SULT1A2	SULT1A2
1.14122	6.23e-67	4.41e-65	XPOT	XPOT
1.26304	6.39e-67	4.51e-65	RCL1	RCL1
4.26756	6.51e-67	4.59e-65	SPERT	SPERT
2.77817	6.82e-67	4.8e-65	FLJ25917	FLJ25917
1.38287	6.87e-67	4.83e-65	CHEK1	CHEK1
-2.50943	7.1e-67	4.97e-65	SDCBP2	SDCBP2
-2.05149	7.68e-67	5.37e-65	CLEC3B	CLEC3B
-1.73693	8.42e-67	5.87e-65	SEMA4G	SEMA4G
-2.43323	8.85e-67	6.15e-65	ARHGAP44	ARHGAP44
4.37584	1.44e-66	1e-64	CSF2	CSF2
-2.55531	1.72e-66	1.18e-64	DPF3	DPF3
-3.33561	2.14e-66	1.47e-64	FOXD3	FOXD3
-3.42157	3.25e-66	2.23e-64	COL19A1	COL19A1
2.14579	3.5e-66	2.4e-64	WNT3	WNT3
-4.60212	4.03e-66	2.76e-64	ADH1A	ADH1A
4.18283	4.27e-66	2.91e-64	LINC00460	LINC00460
-1.61784	4.6e-66	3.14e-64	NAAA	NAAA
-1.52538	4.89e-66	3.32e-64	P2RX1	P2RX1
-3.8833	5.06e-66	3.43e-64	SPINK2	SPINK2
-3.32686	5.09e-66	3.45e-64	SCARA5	SCARA5
-2.97252	5.71e-66	3.86e-64	PRIMA1	PRIMA1
-2.96021	7.02e-66	4.73e-64	SLC16A12	SLC16A12
1.72408	7.57e-66	5.09e-64	CENPA	CENPA
-4.24976	7.75e-66	5.2e-64	ADH1B	ADH1B
4.28307	7.78e-66	5.21e-64	MMP1	MMP1
-2.39529	9.43e-66	6.3e-64	C17orf109	C17orf109
-1.21292	9.7e-66	6.46e-64	CYCS	CYCS
-1.57226	1.22e-65	8.09e-64	PHLPP2	PHLPP2
-2.11409	1.41e-65	9.38e-64	STYK1	STYK1
1.50519	1.44e-65	9.52e-64	DUSP10	DUSP10
2.19539	1.48e-65	9.79e-64	CARD14	CARD14
-2.82045	1.61e-65	1.06e-63	HAPLN1	HAPLN1
-2.04786	1.72e-65	1.13e-63	CMAHP	CMAHP
2.7217	2.33e-65	1.53e-63	C10orf81	C10orf81
1.90459	2.4e-65	1.57e-63	PMEPA1	PMEPA1
-2.94738	2.83e-65	1.84e-63	LRRC7	LRRC7
-3.01125	3.27e-65	2.13e-63	GHR	GHR
-2.07466	3.52e-65	2.28e-63	LOC100289255	LOC100289255
-1.08905	4.54e-65	2.93e-63	CALCOCO2	CALCOCO2
-2.92503	4.95e-65	3.19e-63	CADM2	CADM2
1.00664	5.15e-65	3.32e-63	SMARCC1	SMARCC1
-1.26283	5.19e-65	3.33e-63	VSX1	VSX1
1.21069	5.3e-65	3.4e-63	CDK4	CDK4
-1.44672	5.71e-65	3.65e-63	PPP1R12B	PPP1R12B
1.26569	7.83e-65	4.98e-63	PLXNA1	PLXNA1
-1.03079	8.85e-65	5.61e-63	CDC42SE2	CDC42SE2
1.06833	9.09e-65	5.75e-63	TFDP1	TFDP1
1.15873	1.02e-64	6.45e-63	BYSL	BYSL
-1.94053	1.03e-64	6.53e-63	HPGDS	HPGDS
1.05131	1.09e-64	6.84e-63	EIF3B	EIF3B
3.72937	1.12e-64	7.05e-63	GAL	GAL
1.24033	1.18e-64	7.41e-63	CTPS	CTPS
-1.51497	1.2e-64	7.49e-63	CAPN5	CAPN5
-6.50302	1.32e-64	8.22e-63	TMIGD1	TMIGD1
-1.51844	1.44e-64	8.99e-63	ARRDC4	ARRDC4
1.49089	1.56e-64	9.68e-63	E2F7	E2F7
5.13564	1.58e-64	9.81e-63	SAA1	SAA1
-1.35006	1.6e-64	9.88e-63	C17orf76	C17orf76
-1.50749	1.68e-64	1.04e-62	SLC44A2	SLC44A2
-2.21075	1.81e-64	1.12e-62	ZBTB7C	ZBTB7C
-2.92528	2.08e-64	1.28e-62	ABI3BP	ABI3BP
-1.46605	2.11e-64	1.3e-62	PTGER4	PTGER4
-1.47775	2.13e-64	1.31e-62	FAS	FAS
1.97189	2.17e-64	1.33e-62	FAM92A1	FAM92A1
-4.58646	2.29e-64	1.4e-62	C21orf88	C21orf88
-1.10692	2.48e-64	1.51e-62	ACAT1	ACAT1
-2.06667	2.57e-64	1.56e-62	PARM1	PARM1
2.06453	2.65e-64	1.61e-62	DIO2	DIO2
-2.6012	2.65e-64	1.61e-62	ITM2C	ITM2C
1.16917	2.95e-64	1.79e-62	TRAIP	TRAIP
2.42705	3.1e-64	1.87e-62	THY1	THY1
1.44198	3.41e-64	2.05e-62	TOP1MT	TOP1MT
-1.56898	3.58e-64	2.15e-62	SYTL4	SYTL4
4.76588	3.59e-64	2.15e-62	H19	H19
1.00016	3.59e-64	2.15e-62	ACD	ACD
-2.68188	4.31e-64	2.58e-62	LRRC19	LRRC19
2.60406	4.34e-64	2.59e-62	FCGR3A	FCGR3A
1.31765	4.42e-64	2.63e-62	STX1A	STX1A
3.41998	4.44e-64	2.64e-62	KRT17	KRT17
1.47852	6.21e-64	3.67e-62	AURKA	AURKA
-4.70811	6.68e-64	3.95e-62	TTR	TTR
3.41694	6.73e-64	3.97e-62	GRIN2B	GRIN2B
-1.68966	7.27e-64	4.28e-62	ITM2A	ITM2A
1.34555	8.08e-64	4.74e-62	SH3PXD2B	SH3PXD2B
1.01258	8.76e-64	5.12e-62	CD46	CD46
1.66102	1.1e-63	6.4e-62	TCFL5	TCFL5
3.15223	1.1e-63	6.41e-62	CPZ	CPZ
-2.66367	1.15e-63	6.66e-62	KRTAP13-2	KRTAP13-2
1.68898	1.26e-63	7.31e-62	C11orf82	C11orf82
1.17988	1.31e-63	7.57e-62	TFDP3	TFDP3
1.59422	1.54e-63	8.9e-62	F2R	F2R
-2.395	1.58e-63	9.12e-62	SCN9A	SCN9A
-1.01783	1.61e-63	9.28e-62	MUDENG	MUDENG
4.22606	1.68e-63	9.65e-62	SAA4	SAA4
1.65671	1.91e-63	1.09e-61	BIRC5	BIRC5
1.17691	1.92e-63	1.1e-61	CHCHD6	CHCHD6
-4.30443	1.97e-63	1.13e-61	HOXD13	HOXD13
-1.75444	1.99e-63	1.14e-61	ATP2A3	ATP2A3
-5.50636	2.14e-63	1.22e-61	SLC30A10	SLC30A10
-4.2585	2.17e-63	1.23e-61	NRAP	NRAP
1.077	2.23e-63	1.26e-61	ESPL1	ESPL1
1.34342	2.38e-63	1.35e-61	CDCA3	CDCA3
1.81405	2.65e-63	1.49e-61	ARID3A	ARID3A
1.28773	2.92e-63	1.64e-61	FAM89A	FAM89A
3.95539	3.28e-63	1.84e-61	AQP9	AQP9
-1.78161	3.46e-63	1.94e-61	FLJ31104	FLJ31104
-3.04564	3.48e-63	1.95e-61	TMEM236	TMEM236
-3.79273	4.9e-63	2.73e-61	FLJ38379	FLJ38379
-4.11527	5.2e-63	2.88e-61	SCNN1B	SCNN1B
-2.07013	6.02e-63	3.33e-61	TONSL	TONSL
2.70937	7.54e-63	4.16e-61	CXCL2	CXCL2
2.51142	8.94e-63	4.93e-61	TDGF1	TDGF1
-1.34734	9e-63	4.95e-61	ASAP3	ASAP3
-1.62567	9.85e-63	5.41e-61	ARHGAP20	ARHGAP20
-1.02614	1.01e-62	5.53e-61	RNF138	RNF138
1.32476	1.06e-62	5.8e-61	C12orf48	C12orf48
1.16026	1.08e-62	5.89e-61	HMGA1	HMGA1
1.20155	1.18e-62	6.46e-61	EPHB4	EPHB4
-4.61934	1.2e-62	6.51e-61	HEPACAM2	HEPACAM2
1.24619	1.31e-62	7.1e-61	RHEBL1	RHEBL1
-3.02201	1.34e-62	7.28e-61	KCNJ6	KCNJ6
-2.1038	1.41e-62	7.63e-61	SPDEF	SPDEF
-1.97653	1.51e-62	8.16e-61	KIF16B	KIF16B
-1.63392	1.61e-62	8.69e-61	TMPRSS2	TMPRSS2
-2.54386	1.63e-62	8.79e-61	UGT2B10	UGT2B10
1.05922	1.83e-62	9.84e-61	IRAK1	IRAK1
-2.34549	1.83e-62	9.85e-61	CA12	CA12
-1.37601	1.84e-62	9.85e-61	KIF13B	KIF13B
1.76353	1.86e-62	9.96e-61	LOC254896	LOC254896
1.30481	1.87e-62	1e-60	ATAD2	ATAD2
1.49072	2e-62	1.06e-60	BUB1	BUB1
-2.76126	2.03e-62	1.08e-60	SLC4A10	SLC4A10
-2.55859	2.09e-62	1.11e-60	GBA3	GBA3
-3.07375	2.11e-62	1.12e-60	SVOP	SVOP
3.37599	2.37e-62	1.26e-60	SIM2	SIM2
5.08306	2.39e-62	1.26e-60	IL8	IL8
-6.76895	2.4e-62	1.27e-60	CHGA	CHGA
-1.90564	2.68e-62	1.41e-60	PTPRH	PTPRH
-4.24265	2.9e-62	1.52e-60	OGN	OGN
1.49526	2.92e-62	1.53e-60	KIF14	KIF14
5.11717	3.05e-62	1.6e-60	CSF3	CSF3
-3.65186	3.28e-62	1.71e-60	RBM24	RBM24
4.21567	3.95e-62	2.06e-60	SOX11	SOX11
1.08327	4.37e-62	2.27e-60	DSN1	DSN1
-3.44639	4.53e-62	2.35e-60	C2orf88	C2orf88
1.45386	5.06e-62	2.62e-60	CENPI	CENPI
-3.19224	5.36e-62	2.77e-60	PDE6A	PDE6A
-3.43725	5.81e-62	3e-60	LGALS2	LGALS2
-3.5637	6.31e-62	3.24e-60	UGT2B11	UGT2B11
-1.19097	6.35e-62	3.26e-60	ADAMTSL1	ADAMTSL1
-1.46198	8.3e-62	4.25e-60	ACVRL1	ACVRL1
-1.30375	8.77e-62	4.48e-60	RAVER2	RAVER2
1.78968	8.99e-62	4.59e-60	SMOX	SMOX
1.1072	9.82e-62	4.99e-60	PDRG1	PDRG1
-2.4546	1.05e-61	5.34e-60	FAM19A2	FAM19A2
-2.00517	1.37e-61	6.92e-60	DENND2A	DENND2A
-2.70724	1.51e-61	7.6e-60	HSD17B2	HSD17B2
-1.34372	1.64e-61	8.28e-60	SLC35A1	SLC35A1
1.17772	1.65e-61	8.32e-60	CDR2L	CDR2L
3.56181	1.86e-61	9.32e-60	FIBIN	FIBIN
-2.99266	1.96e-61	9.82e-60	RIC3	RIC3
1.43208	2.09e-61	1.05e-59	RAB36	RAB36
5.25986	2.26e-61	1.13e-59	MMP3	MMP3
1.89954	2.35e-61	1.17e-59	PHLDA1	PHLDA1
-2.18002	2.45e-61	1.22e-59	MATN2	MATN2
-2.6868	3.29e-61	1.63e-59	VIT	VIT
-1.78617	3.52e-61	1.74e-59	LRMP	LRMP
-2.61937	3.75e-61	1.85e-59	SPON1	SPON1
-2.82686	3.86e-61	1.9e-59	SH2D6	SH2D6
1.77599	4.1e-61	2.01e-59	FAM92A3	FAM92A3
-1.73122	4.66e-61	2.29e-59	EDIL3	EDIL3
-1.6192	4.87e-61	2.38e-59	DSC2	DSC2
-1.78249	4.96e-61	2.42e-59	SIAE	SIAE
1.49716	5.43e-61	2.65e-59	CEBPB	CEBPB
-1.51646	5.52e-61	2.69e-59	TP53TG3	TP53TG3
2.05101	6.24e-61	3.03e-59	SP6	SP6
-1.19973	6.31e-61	3.06e-59	CASP7	CASP7
-2.85315	7.03e-61	3.39e-59	LOC284578	LOC284578
1.12306	7.1e-61	3.42e-59	PUS7	PUS7
-2.06469	7.48e-61	3.6e-59	CCDC68	CCDC68
1.00819	7.89e-61	3.78e-59	HAUS5	HAUS5
-1.4683	7.89e-61	3.78e-59	PNPLA7	PNPLA7
1.5154	8.77e-61	4.19e-59	C9orf140	C9orf140
1.4825	9.34e-61	4.46e-59	LOC100130938	LOC100130938
-3.06244	9.42e-61	4.49e-59	SLC9A2	SLC9A2
1.36037	9.87e-61	4.7e-59	HMGB3P1	HMGB3P1
-3.16127	1.06e-60	5.02e-59	CD160	CD160
-1.1807	1.07e-60	5.09e-59	PDE4D	PDE4D
1.27785	1.1e-60	5.22e-59	TACC3	TACC3
-2.24403	1.17e-60	5.55e-59	KLB	KLB
-1.42918	1.22e-60	5.76e-59	SLC9A9	SLC9A9
-1.83273	1.42e-60	6.7e-59	CCR10	CCR10
-2.52555	1.46e-60	6.89e-59	FMO5	FMO5
3.66859	1.47e-60	6.93e-59	CST1	CST1
2.20053	1.48e-60	6.93e-59	LARP6	LARP6
3.22563	1.48e-60	6.95e-59	OTX1	OTX1
-2.36007	1.49e-60	6.99e-59	LIFR	LIFR
-1.01898	1.53e-60	7.17e-59	SIDT2	SIDT2
1.04964	1.62e-60	7.56e-59	RAE1	RAE1
1.88399	1.96e-60	9.12e-59	TGFB2	TGFB2
1.49737	2.01e-60	9.36e-59	PRR19	PRR19
-3.87134	2.05e-60	9.51e-59	RGS13	RGS13
4.19184	2.1e-60	9.7e-59	KRT14	KRT14
2.59924	2.74e-60	1.26e-58	TG	TG
1.04973	3.29e-60	1.51e-58	PDK3	PDK3
1.69396	3.3e-60	1.52e-58	PGF	PGF
-3.08251	3.35e-60	1.54e-58	KCNE2	KCNE2
-1.7261	3.69e-60	1.69e-58	ABCA5	ABCA5
-1.26363	3.72e-60	1.71e-58	UAP1	UAP1
-1.16078	4.03e-60	1.84e-58	SLC17A5	SLC17A5
-1.94861	4.07e-60	1.86e-58	FAM134B	FAM134B
-2.67279	4.12e-60	1.88e-58	SLC16A9	SLC16A9
-1.52064	4.24e-60	1.93e-58	ALPI	ALPI
-2.30379	4.61e-60	2.09e-58	HOXD1	HOXD1
-2.01388	4.68e-60	2.12e-58	CBFA2T3	CBFA2T3
-1.09925	4.69e-60	2.12e-58	CPT2	CPT2
3.23927	4.75e-60	2.15e-58	FNDC1	FNDC1
-3.25018	5.76e-60	2.59e-58	RETNLB	RETNLB
-1.13575	6.14e-60	2.76e-58	ATP5A1	ATP5A1
3.20135	7.19e-60	3.23e-58	TNFRSF6B	TNFRSF6B
3.26284	8.25e-60	3.7e-58	S100A9	S100A9
-1.06734	9.21e-60	4.12e-58	PAFAH2	PAFAH2
-3.27105	9.26e-60	4.14e-58	SH3GL2	SH3GL2
1.44564	9.46e-60	4.22e-58	AHCY	AHCY
1.30321	9.49e-60	4.23e-58	SORD	SORD
-4.95157	9.6e-60	4.27e-58	CWH43	CWH43
2.97433	9.65e-60	4.29e-58	LIN7A	LIN7A
2.17172	1.08e-59	4.79e-58	SPON2	SPON2
1.36105	1.23e-59	5.47e-58	FBXO41	FBXO41
-2.08517	1.47e-59	6.5e-58	ROR1	ROR1
1.31265	1.53e-59	6.76e-58	CDC25C	CDC25C
-1.32768	1.62e-59	7.15e-58	KAT2B	KAT2B
-2.55734	1.72e-59	7.57e-58	TMEM61	TMEM61
-1.98791	1.74e-59	7.64e-58	TMEM171	TMEM171
-1.62888	1.87e-59	8.21e-58	EPHX2	EPHX2
1.64102	2.03e-59	8.86e-58	FAM83D	FAM83D
-1.96099	2.15e-59	9.37e-58	SMPD3	SMPD3
1.756	2.38e-59	1.04e-57	HECW2	HECW2
1.39311	2.72e-59	1.18e-57	C16orf59	C16orf59
-2.33199	2.81e-59	1.22e-57	UGT1A6	UGT1A6
-1.19199	3.6e-59	1.56e-57	AHNAK	AHNAK
-1.7161	3.63e-59	1.57e-57	PTN	PTN
-3.19306	3.66e-59	1.58e-57	B3GALT1	B3GALT1
-1.31206	3.7e-59	1.59e-57	FAM46A	FAM46A
-2.22468	3.95e-59	1.7e-57	SSTR2	SSTR2
-1.95161	3.96e-59	1.7e-57	ECEL1P2	ECEL1P2
-1.37826	4.06e-59	1.74e-57	RETSAT	RETSAT
1.04966	4.35e-59	1.86e-57	LEPRE1	LEPRE1
1.16612	4.93e-59	2.11e-57	PSRC1	PSRC1
-2.12037	5.02e-59	2.14e-57	PPY	PPY
-1.6811	5.52e-59	2.35e-57	LOC100505585	LOC100505585
-1.04975	6.81e-59	2.89e-57	ECHDC2	ECHDC2
-3.7051	6.86e-59	2.91e-57	LONRF2	LONRF2
-6.73682	7.38e-59	3.12e-57	CLDN8	CLDN8
1.26167	7.5e-59	3.17e-57	PAFAH1B3	PAFAH1B3
-1.83879	7.8e-59	3.29e-57	APOBR	APOBR
-2.49131	7.82e-59	3.3e-57	LOC344887	LOC344887
2.87749	7.87e-59	3.32e-57	ADAMTS12	ADAMTS12
-2.52022	8.42e-59	3.54e-57	KIF1A	KIF1A
-1.92833	8.91e-59	3.74e-57	UST	UST
-1.16291	9.25e-59	3.87e-57	PTPN21	PTPN21
-1.33617	1.01e-58	4.22e-57	KCNA3	KCNA3
1.37857	1.01e-58	4.22e-57	CDK1	CDK1
-3.25258	1.32e-58	5.49e-57	EDN3	EDN3
-1.22846	1.36e-58	5.65e-57	KLF9	KLF9
-2.29875	1.72e-58	7.13e-57	FRMD3	FRMD3
-1.54566	1.74e-58	7.2e-57	CTNND2	CTNND2
2.0969	1.8e-58	7.44e-57	GPR4	GPR4
1.03893	1.85e-58	7.62e-57	MMS22L	MMS22L
-1.01777	1.93e-58	7.95e-57	SSFA2	SSFA2
1.30483	1.99e-58	8.18e-57	SLC5A6	SLC5A6
-1.8751	2.08e-58	8.52e-57	CPNE8	CPNE8
-1.28175	2.15e-58	8.83e-57	NRARP	NRARP
2.79906	2.24e-58	9.19e-57	FGF1	FGF1
1.04767	2.25e-58	9.22e-57	MAD2L2	MAD2L2
-1.40337	2.44e-58	9.97e-57	F2RL1	F2RL1
-1.72164	2.71e-58	1.1e-56	LOC339524	LOC339524
1.47425	2.78e-58	1.13e-56	MKI67	MKI67
-3.11921	2.93e-58	1.19e-56	FER1L6	FER1L6
2.3237	3.18e-58	1.29e-56	SLC4A11	SLC4A11
1.07376	3.19e-58	1.29e-56	AGAP3	AGAP3
-1.09637	3.43e-58	1.39e-56	CD302	CD302
-2.80609	3.67e-58	1.48e-56	PCDH11Y	PCDH11Y
1.17317	3.83e-58	1.54e-56	HMGB3	HMGB3
-3.23999	3.86e-58	1.55e-56	SLC26A7	SLC26A7
1.96795	3.93e-58	1.58e-56	LEF1	LEF1
2.19371	3.94e-58	1.58e-56	CFI	CFI
1.47889	4.05e-58	1.62e-56	ZNRF3	ZNRF3
-1.81073	4.51e-58	1.8e-56	ENHO	ENHO
-2.06831	4.64e-58	1.85e-56	MFSD6L	MFSD6L
3.45347	4.71e-58	1.87e-56	ACSL6	ACSL6
-1.85325	4.82e-58	1.92e-56	DCLK1	DCLK1
-1.80541	6.02e-58	2.39e-56	LGALS4	LGALS4
1.95432	6.14e-58	2.43e-56	PODNL1	PODNL1
1.10808	6.8e-58	2.69e-56	TH1L	TH1L
1.3075	6.82e-58	2.7e-56	TCF7	TCF7
-3.21023	6.83e-58	2.7e-56	GPT	GPT
1.2054	6.88e-58	2.71e-56	TKT	TKT
-1.89437	7.16e-58	2.82e-56	C1orf186	C1orf186
2.77584	7.16e-58	2.82e-56	C8orf51	C8orf51
4.49531	7.51e-58	2.95e-56	MMP13	MMP13
-2.03993	9.19e-58	3.59e-56	CACNB2	CACNB2
3.43724	9.25e-58	3.61e-56	TREM1	TREM1
3.87616	9.75e-58	3.79e-56	CA9	CA9
2.04399	9.78e-58	3.8e-56	FOXS1	FOXS1
1.29866	9.94e-58	3.86e-56	OLFML2B	OLFML2B
-3.81762	9.97e-58	3.87e-56	VSIG2	VSIG2
1.48087	1.01e-57	3.91e-56	VWA2	VWA2
-1.14616	1.07e-57	4.15e-56	APPL2	APPL2
-1.16779	1.08e-57	4.18e-56	SNX24	SNX24
1.34685	1.22e-57	4.68e-56	PLK1	PLK1
-3.49714	1.28e-57	4.93e-56	SYT4	SYT4
2.81326	1.29e-57	4.93e-56	CCR8	CCR8
1.05155	1.29e-57	4.95e-56	CD3EAP	CD3EAP
1.05093	1.34e-57	5.14e-56	LRP11	LRP11
-1.11648	1.38e-57	5.26e-56	HEXIM1	HEXIM1
1.76477	1.45e-57	5.55e-56	SERPINE2	SERPINE2
-2.27161	1.65e-57	6.3e-56	ADRB1	ADRB1
1.83379	1.71e-57	6.5e-56	XKRX	XKRX
1.92545	1.87e-57	7.12e-56	FADS1	FADS1
2.40725	1.95e-57	7.38e-56	PLAU	PLAU
-2.01751	1.98e-57	7.52e-56	GNE	GNE
4.03306	2.08e-57	7.85e-56	DKK2	DKK2
-1.28672	2.21e-57	8.36e-56	KIAA1468	KIAA1468
1.73713	2.23e-57	8.42e-56	C15orf42	C15orf42
-2.909	2.3e-57	8.69e-56	HOXD10	HOXD10
-1.25579	2.45e-57	9.23e-56	GSTM2	GSTM2
-1.27602	2.67e-57	1e-55	SRI	SRI
-1.12761	2.77e-57	1.04e-55	C10orf57	C10orf57
1.32227	2.8e-57	1.05e-55	EEPD1	EEPD1
2.90231	3.16e-57	1.18e-55	ITGBL1	ITGBL1
2.24137	3.28e-57	1.23e-55	SH3TC2	SH3TC2
1.57106	3.3e-57	1.23e-55	KIF20A	KIF20A
1.47738	3.38e-57	1.26e-55	CCNB1	CCNB1
3.81679	3.41e-57	1.27e-55	KLK6	KLK6
1.01392	3.42e-57	1.28e-55	CIRH1A	CIRH1A
1.44152	3.53e-57	1.31e-55	MND1	MND1
-1.28292	3.81e-57	1.42e-55	CLDN7	CLDN7
-2.20563	3.99e-57	1.48e-55	SIDT1	SIDT1
-1.04494	4.05e-57	1.5e-55	NBEAL1	NBEAL1
-1.2332	4.08e-57	1.51e-55	SLC22A5	SLC22A5
-2.91809	4.33e-57	1.6e-55	LAMA1	LAMA1
1.5201	4.35e-57	1.6e-55	TGIF2	TGIF2
-2.65848	4.36e-57	1.61e-55	NEU4	NEU4
-2.26219	4.52e-57	1.66e-55	THRB	THRB
1.73829	4.66e-57	1.71e-55	RHPN1	RHPN1
1.34987	4.71e-57	1.73e-55	KIF4A	KIF4A
3.24609	5.14e-57	1.88e-55	DLX4	DLX4
-2.0468	5.55e-57	2.03e-55	PDE9A	PDE9A
2.12932	6.01e-57	2.2e-55	HTRA3	HTRA3
1.55358	6.31e-57	2.3e-55	SPC25	SPC25
1.42935	7.34e-57	2.67e-55	FOXM1	FOXM1
-1.63168	7.64e-57	2.77e-55	PRPH	PRPH
-1.48963	8.32e-57	3.02e-55	FOLR2	FOLR2
2.76948	9.04e-57	3.27e-55	TNS4	TNS4
-3.04558	9.18e-57	3.32e-55	HOXD11	HOXD11
1.20907	9.78e-57	3.54e-55	PODXL	PODXL
1.02625	9.89e-57	3.57e-55	BORA	BORA
-1.67139	1.02e-56	3.67e-55	RGS9	RGS9
1.00695	1.06e-56	3.8e-55	KAT2A	KAT2A
-1.5866	1.2e-56	4.31e-55	PLCD3	PLCD3
-3.73856	1.28e-56	4.59e-55	GP2	GP2
-4.53415	1.34e-56	4.79e-55	SLC26A3	SLC26A3
-1.85608	1.51e-56	5.4e-55	CD163L1	CD163L1
-3.84703	1.67e-56	5.98e-55	CHP2	CHP2
-1.28164	1.72e-56	6.12e-55	C16orf62	C16orf62
-2.64113	1.95e-56	6.93e-55	HPGD	HPGD
-1.89537	1.97e-56	6.99e-55	SLC22A18AS	SLC22A18AS
-3.45347	1.98e-56	7.03e-55	PCSK5	PCSK5
2.14902	2.03e-56	7.19e-55	LOC284751	LOC284751
2.80639	2.03e-56	7.2e-55	LY6G6D	LY6G6D
-3.12734	2.14e-56	7.59e-55	CDKL2	CDKL2
1.11257	2.37e-56	8.36e-55	RACGAP1	RACGAP1
3.47384	2.47e-56	8.7e-55	CMTM2	CMTM2
-1.19546	2.69e-56	9.48e-55	IMPA1	IMPA1
1.58993	2.85e-56	1e-54	GTF3A	GTF3A
-1.19113	3.24e-56	1.13e-54	PHF7	PHF7
2.35003	3.5e-56	1.22e-54	LYPD1	LYPD1
-3.97729	3.66e-56	1.28e-54	ANO5	ANO5
-1.47703	3.67e-56	1.28e-54	GALNT12	GALNT12
2.76908	3.73e-56	1.3e-54	SNAR-A3	SNAR-A3
1.35637	3.76e-56	1.31e-54	C12orf70	C12orf70
-1.24914	4.1e-56	1.42e-54	LGR4	LGR4
-1.44198	4.37e-56	1.51e-54	C2orf72	C2orf72
2.08429	4.77e-56	1.65e-54	NOTCH3	NOTCH3
-2.46495	5.15e-56	1.78e-54	LRRC3B	LRRC3B
-1.32094	5.38e-56	1.86e-54	HSBP1L1	HSBP1L1
-1.33765	5.39e-56	1.86e-54	GNG7	GNG7
1.38314	5.48e-56	1.89e-54	TTK	TTK
1.21417	5.78e-56	1.99e-54	LOC100130009	LOC100130009
4.17899	5.84e-56	2.01e-54	IL24	IL24
1.07294	5.86e-56	2.01e-54	ZDHHC9	ZDHHC9
-1.41671	6.17e-56	2.11e-54	FMO4	FMO4
-2.73129	6.38e-56	2.18e-54	TTLL6	TTLL6
-1.18248	6.66e-56	2.27e-54	SLC25A23	SLC25A23
-2.26908	7.25e-56	2.47e-54	ST3GAL4	ST3GAL4
1.4294	7.94e-56	2.7e-54	PAQR4	PAQR4
2.73477	8.13e-56	2.77e-54	WISP1	WISP1
-3.72964	9.43e-56	3.2e-54	KLK15	KLK15
3.65523	9.55e-56	3.24e-54	AFP	AFP
1.08185	9.94e-56	3.37e-54	KDELC1	KDELC1
-2.23701	1.14e-55	3.86e-54	ANO7	ANO7
-4.93813	1.15e-55	3.9e-54	CDKN2B-AS	CDKN2B-AS
-2.64645	1.16e-55	3.9e-54	LOC100652922	LOC100652922
-1.44133	1.29e-55	4.36e-54	BDH1	BDH1
-3.75847	1.79e-55	6.01e-54	PCK1	PCK1
-1.97703	2e-55	6.67e-54	RUNDC3B	RUNDC3B
1.22393	2.19e-55	7.32e-54	CHTF18	CHTF18
1.153	2.2e-55	7.32e-54	SOX4	SOX4
-1.14938	2.27e-55	7.55e-54	CDS1	CDS1
1.27396	2.37e-55	7.89e-54	CDC45	CDC45
2.53246	2.38e-55	7.91e-54	CRNDE	CRNDE
-1.80326	3.17e-55	1.05e-53	ATP8A1	ATP8A1
1.2378	3.42e-55	1.13e-53	PYCR1	PYCR1
-2.07644	3.44e-55	1.14e-53	GPA33	GPA33
1.08739	3.52e-55	1.16e-53	GRB10	GRB10
1.79606	3.58e-55	1.18e-53	C9orf116	C9orf116
-1.92271	3.63e-55	1.19e-53	FAM150B	FAM150B
1.57124	3.64e-55	1.2e-53	TPD52L1	TPD52L1
-6.23452	3.83e-55	1.26e-53	CLCA1	CLCA1
1.46679	3.94e-55	1.29e-53	EXO1	EXO1
1.48841	4.13e-55	1.35e-53	GINS1	GINS1
-1.80399	4.23e-55	1.38e-53	PDK4	PDK4
2.74848	4.32e-55	1.41e-53	CXCR2	CXCR2
-1.81223	5.23e-55	1.71e-53	SAMD13	SAMD13
1.25094	5.73e-55	1.87e-53	MET	MET
-3.02742	6.13e-55	1.99e-53	SLITRK5	SLITRK5
-1.17495	6.21e-55	2.02e-53	SLC35D1	SLC35D1
-2.49625	6.33e-55	2.05e-53	GCNT2	GCNT2
1.39756	6.4e-55	2.08e-53	SLC16A4	SLC16A4
2.09938	6.47e-55	2.1e-53	ZNF695	ZNF695
1.86005	6.56e-55	2.12e-53	ASGR1	ASGR1
-1.33914	7.54e-55	2.44e-53	SLC35A3	SLC35A3
2.84345	7.77e-55	2.51e-53	FAM53C	FAM53C
1.94642	8.67e-55	2.8e-53	GRHL3	GRHL3
-1.09547	8.82e-55	2.84e-53	ITGB7	ITGB7
1.1857	9.08e-55	2.93e-53	CHAF1B	CHAF1B
-1.02367	9.29e-55	2.99e-53	B4GALT4	B4GALT4
-1.68851	1e-54	3.21e-53	HHLA2	HHLA2
1.99161	1.01e-54	3.25e-53	AXIN2	AXIN2
-1.3196	1.12e-54	3.59e-53	NANS	NANS
1.14577	1.18e-54	3.76e-53	TRAP1	TRAP1
-1.02523	1.44e-54	4.58e-53	LOC100505719	LOC100505719
-3.07062	1.46e-54	4.65e-53	ENPP6	ENPP6
-1.48538	1.48e-54	4.7e-53	GGTA1P	GGTA1P
-1.69215	1.52e-54	4.83e-53	BEND5	BEND5
1.62816	1.54e-54	4.88e-53	CITED4	CITED4
1.13539	1.55e-54	4.93e-53	ERO1L	ERO1L
-2.9287	1.82e-54	5.79e-53	LOC100127909	LOC100127909
-3.11293	2.04e-54	6.46e-53	BAI3	BAI3
1.33096	2.08e-54	6.58e-53	TMEM97	TMEM97
1.17397	2.25e-54	7.12e-53	CDCA4	CDCA4
-2.87339	2.42e-54	7.62e-53	HS3ST6	HS3ST6
-3.52331	2.43e-54	7.65e-53	CNTN3	CNTN3
2.61189	2.5e-54	7.86e-53	ADAMTS6	ADAMTS6
-2.42804	2.54e-54	7.97e-53	FAM189A2	FAM189A2
-1.57588	2.58e-54	8.12e-53	SLC44A4	SLC44A4
-1.97114	2.63e-54	8.27e-53	TCEA3	TCEA3
2.59486	2.76e-54	8.66e-53	CXCL3	CXCL3
-2.49444	2.92e-54	9.15e-53	BEND4	BEND4
1.20606	2.95e-54	9.24e-53	IFFO2	IFFO2
-1.14482	3.07e-54	9.59e-53	SCP2	SCP2
-1.04984	3.08e-54	9.62e-53	MAGI3	MAGI3
-2.64832	3.13e-54	9.74e-53	ATP13A4	ATP13A4
1.79888	3.36e-54	1.05e-52	ASPHD1	ASPHD1
1.0726	3.77e-54	1.17e-52	MSI2	MSI2
1.0974	3.82e-54	1.19e-52	TXLNG	TXLNG
-1.82917	3.88e-54	1.2e-52	HPCA	HPCA
-1.26934	3.94e-54	1.22e-52	C1orf210	C1orf210
-1.1629	4.06e-54	1.26e-52	CTNND1	CTNND1
2.1097	4.26e-54	1.32e-52	IL23A	IL23A
-1.58401	4.37e-54	1.35e-52	CES2	CES2
-1.0402	4.8e-54	1.48e-52	CD164	CD164
-1.30874	4.87e-54	1.5e-52	EPB41L4B	EPB41L4B
-3.97789	4.91e-54	1.51e-52	SCGB2A1	SCGB2A1
1.06407	4.97e-54	1.53e-52	CENPN	CENPN
1.14957	5.18e-54	1.59e-52	DCUN1D5	DCUN1D5
1.48018	5.21e-54	1.6e-52	DDIT4	DDIT4
1.13338	5.21e-54	1.6e-52	NLE1	NLE1
-1.32506	5.41e-54	1.66e-52	BMP6	BMP6
1.03349	5.48e-54	1.68e-52	NFS1	NFS1
1.23868	5.5e-54	1.68e-52	ZSWIM4	ZSWIM4
1.45875	5.51e-54	1.68e-52	CEP250	CEP250
1.9021	6.48e-54	1.97e-52	GUCA1B	GUCA1B
-1.17435	6.59e-54	2.01e-52	RILP	RILP
-2.33963	6.73e-54	2.05e-52	SORCS1	SORCS1
1.01294	6.82e-54	2.07e-52	RRP9	RRP9
1.04465	6.97e-54	2.12e-52	LIMK1	LIMK1
-2.10045	7.16e-54	2.17e-52	CHRNA7	CHRNA7
-2.22822	7.35e-54	2.23e-52	FSIP2	FSIP2
-2.99817	8.35e-54	2.53e-52	CNGA3	CNGA3
1.28438	8.57e-54	2.59e-52	S100A11	S100A11
-1.64521	8.68e-54	2.62e-52	CD36	CD36
-1.09531	9.28e-54	2.8e-52	SULT1A4	SULT1A4
-2.47408	9.39e-54	2.83e-52	OSTBETA	OSTBETA
-1.71626	1.04e-53	3.14e-52	TNFRSF11A	TNFRSF11A
1.68654	1.05e-53	3.17e-52	RGS5	RGS5
-1.41059	1.06e-53	3.18e-52	CCL14	CCL14
1.06763	1.16e-53	3.46e-52	MCM2	MCM2
4.89359	1.19e-53	3.56e-52	SLCO1B3	SLCO1B3
-2.07573	1.19e-53	3.57e-52	LPHN3	LPHN3
-1.81015	1.23e-53	3.68e-52	ZNF540	ZNF540
2.58995	1.29e-53	3.84e-52	NFE2	NFE2
-3.92832	1.34e-53	3.99e-52	PP14571	PP14571
1.0065	1.38e-53	4.1e-52	POC1A	POC1A
-2.95571	1.45e-53	4.32e-52	TMEFF2	TMEFF2
-3.79513	1.6e-53	4.73e-52	SPINK5	SPINK5
1.03132	1.6e-53	4.73e-52	OLA1	OLA1
-1.00926	1.79e-53	5.29e-52	FAM3C	FAM3C
2.78996	1.81e-53	5.37e-52	SHC3	SHC3
1.00733	1.95e-53	5.77e-52	CENPL	CENPL
1.54924	2.02e-53	5.97e-52	PROCR	PROCR
2.11009	2.07e-53	6.1e-52	OR51E1	OR51E1
-1.2283	2.07e-53	6.1e-52	DHDDS	DHDDS
1.12866	2.19e-53	6.45e-52	DTL	DTL
-1.55789	2.25e-53	6.62e-52	PLS1	PLS1
-3.04754	2.3e-53	6.76e-52	BCAS1	BCAS1
2.05996	2.37e-53	6.96e-52	APLN	APLN
-1.39917	2.4e-53	7.04e-52	BRP44L	BRP44L
1.43679	2.58e-53	7.57e-52	NUF2	NUF2
2.01559	2.7e-53	7.9e-52	LY6E	LY6E
1.50909	2.93e-53	8.57e-52	RNFT2	RNFT2
-1.58393	3.09e-53	9.01e-52	AFF3	AFF3
1.93336	3.31e-53	9.64e-52	S100A3	S100A3
1.02966	3.35e-53	9.74e-52	MCM7	MCM7
-1.07396	3.44e-53	1e-51	SHROOM3	SHROOM3
1.01511	3.51e-53	1.02e-51	HAUS6	HAUS6
-3.10865	3.57e-53	1.04e-51	FETUB	FETUB
2.96692	3.62e-53	1.05e-51	SHISA2	SHISA2
1.44493	4.31e-53	1.25e-51	CKAP2L	CKAP2L
-1.31969	4.49e-53	1.3e-51	MXD1	MXD1
-1.31606	4.67e-53	1.35e-51	PAQR5	PAQR5
2.25376	4.68e-53	1.35e-51	TRIM29	TRIM29
1.31207	4.69e-53	1.35e-51	FAM54A	FAM54A
2.41032	4.7e-53	1.35e-51	RNF183	RNF183
-1.05751	4.98e-53	1.43e-51	ALDH6A1	ALDH6A1
-2.40522	5.06e-53	1.46e-51	KLK1	KLK1
1.28796	5.44e-53	1.56e-51	NUDT1	NUDT1
-1.15346	5.62e-53	1.61e-51	DDX26B	DDX26B
2.31858	5.64e-53	1.62e-51	PSAT1	PSAT1
-2.09822	5.71e-53	1.63e-51	TOX	TOX
-2.75423	6.04e-53	1.73e-51	PKNOX2	PKNOX2
-1.516	6.08e-53	1.74e-51	ASB2	ASB2
4.26597	6.71e-53	1.92e-51	TCN1	TCN1
1.38642	7.16e-53	2.04e-51	SERPINH1	SERPINH1
-2.51851	7.16e-53	2.04e-51	ARL14	ARL14
1.1292	7.28e-53	2.07e-51	PPP2R3B	PPP2R3B
-4.37892	8.16e-53	2.31e-51	MYOC	MYOC
-2.44037	8.17e-53	2.31e-51	TSPAN1	TSPAN1
1.22255	8.24e-53	2.33e-51	C13orf27	C13orf27
1.31205	9.41e-53	2.65e-51	ASPM	ASPM
1.30698	9.42e-53	2.65e-51	MAD2L1	MAD2L1
-1.04466	1.02e-52	2.87e-51	PPAP2A	PPAP2A
1.77135	1.11e-52	3.1e-51	HAPLN3	HAPLN3
1.1798	1.12e-52	3.14e-51	C7orf40	C7orf40
2.02324	1.16e-52	3.25e-51	JAG2	JAG2
1.39625	1.21e-52	3.39e-51	PTTG3P	PTTG3P
-1.46034	1.28e-52	3.58e-51	TDP2	TDP2
1.77564	1.32e-52	3.68e-51	CFB	CFB
-1.35184	1.33e-52	3.71e-51	GALNT7	GALNT7
-2.31992	1.37e-52	3.79e-51	SYNPO2	SYNPO2
1.20406	1.39e-52	3.86e-51	HSPH1	HSPH1
-1.5176	1.4e-52	3.89e-51	VILL	VILL
-1.3275	1.54e-52	4.26e-51	PXMP2	PXMP2
1.60177	1.57e-52	4.35e-51	GPRIN1	GPRIN1
1.39717	1.63e-52	4.49e-51	FXYD5	FXYD5
-4.57956	1.65e-52	4.55e-51	DPP10	DPP10
2.63949	1.83e-52	5.04e-51	LDLRAD3	LDLRAD3
-1.63695	1.92e-52	5.29e-51	PRKACB	PRKACB
-1.03906	1.95e-52	5.35e-51	SGSM3	SGSM3
1.76452	1.98e-52	5.43e-51	CPT1C	CPT1C
-1.49753	1.99e-52	5.44e-51	TLR7	TLR7
2.75667	2.08e-52	5.69e-51	FPR1	FPR1
-1.07745	2.44e-52	6.65e-51	TP53I3	TP53I3
-5.11631	2.57e-52	7e-51	MS4A12	MS4A12
-1.38362	2.62e-52	7.12e-51	CCNYL1	CCNYL1
-2.06113	2.7e-52	7.34e-51	VIPR1	VIPR1
-2.63586	2.81e-52	7.61e-51	RHBDL2	RHBDL2
-1.53218	2.83e-52	7.65e-51	FAM59B	FAM59B
1.0678	2.84e-52	7.67e-51	RUVBL1	RUVBL1
-2.57779	2.86e-52	7.72e-51	NPY	NPY
-1.86738	2.87e-52	7.74e-51	C17orf110	C17orf110
-1.69234	2.98e-52	8.04e-51	APBA1	APBA1
-1.85143	3.17e-52	8.53e-51	EPHA10	EPHA10
-1.88254	3.26e-52	8.75e-51	FRZB	FRZB
1.17336	3.29e-52	8.84e-51	PLS3	PLS3
-1.5517	3.36e-52	9.02e-51	CLEC10A	CLEC10A
1.59721	3.41e-52	9.15e-51	KLHL35	KLHL35
-3.13738	3.5e-52	9.38e-51	SH2D7	SH2D7
-1.98535	3.71e-52	9.91e-51	NBEA	NBEA
-1.31086	4.38e-52	1.17e-50	PDE5A	PDE5A
-2.44068	4.8e-52	1.28e-50	CALN1	CALN1
1.0592	5.15e-52	1.37e-50	NPRL3	NPRL3
-1.34367	5.31e-52	1.41e-50	CCDC89	CCDC89
3.55002	5.92e-52	1.57e-50	SPP1	SPP1
-1.37771	6.22e-52	1.65e-50	FGL2	FGL2
1.32329	6.82e-52	1.8e-50	ALDH4A1	ALDH4A1
1.18536	8.09e-52	2.14e-50	ZNF623	ZNF623
-1.17864	8.34e-52	2.19e-50	FRMD4B	FRMD4B
1.89841	8.37e-52	2.2e-50	SGIP1	SGIP1
2.14627	9.01e-52	2.37e-50	COL7A1	COL7A1
1.55912	1.06e-51	2.79e-50	C1QTNF5	C1QTNF5
-1.51806	1.09e-51	2.86e-50	GFI1	GFI1
1.3129	1.16e-51	3.02e-50	DLGAP5	DLGAP5
-1.82012	1.17e-51	3.06e-50	F13A1	F13A1
-1.17508	1.43e-51	3.71e-50	DMXL1	DMXL1
-2.20917	1.52e-51	3.96e-50	FXYD3	FXYD3
1.13813	1.53e-51	3.97e-50	CDC20	CDC20
2.09727	1.6e-51	4.13e-50	KLC3	KLC3
3.96047	1.72e-51	4.43e-50	LOC400568	LOC400568
1.35514	1.72e-51	4.43e-50	FAM72D	FAM72D
-1.78305	1.79e-51	4.61e-50	ANKRD20A2	ANKRD20A2
-2.07995	1.83e-51	4.71e-50	SELENBP1	SELENBP1
-1.60213	1.9e-51	4.89e-50	C9orf24	C9orf24
-2.95221	1.95e-51	5.01e-50	WSCD1	WSCD1
1.07366	1.97e-51	5.06e-50	GNPDA1	GNPDA1
-1.81601	2.18e-51	5.59e-50	CFD	CFD
-2.84779	2.2e-51	5.64e-50	KCNC1	KCNC1
1.2883	2.23e-51	5.71e-50	TFAP4	TFAP4
-1.41798	2.39e-51	6.11e-50	NTN4	NTN4
1.48886	2.45e-51	6.26e-50	MIPEPP3	MIPEPP3
-2.65522	2.53e-51	6.44e-50	PLA2G10	PLA2G10
1.29386	2.56e-51	6.53e-50	UBE2T	UBE2T
1.24076	2.64e-51	6.72e-50	VEGFA	VEGFA
1.17564	2.66e-51	6.76e-50	NCAPG2	NCAPG2
-2.7032	2.74e-51	6.97e-50	KCNK2	KCNK2
-1.53012	2.85e-51	7.23e-50	SMPD1	SMPD1
-1.73328	3.02e-51	7.66e-50	TMEM100	TMEM100
2.69691	3.25e-51	8.21e-50	UBD	UBD
1.93238	3.38e-51	8.54e-50	S100A2	S100A2
1.95128	3.59e-51	9.04e-50	COL5A2	COL5A2
-1.68988	3.73e-51	9.38e-50	MALL	MALL
-1.38304	3.85e-51	9.67e-50	SETBP1	SETBP1
-2.13085	3.93e-51	9.87e-50	CDHR5	CDHR5
1.36721	4.03e-51	1.01e-49	C20orf27	C20orf27
-1.16819	4.06e-51	1.02e-49	ANK3	ANK3
-1.1134	4.07e-51	1.02e-49	SLC25A20	SLC25A20
1.49553	4.34e-51	1.08e-49	NMB	NMB
-1.02573	4.6e-51	1.15e-49	IMPA2	IMPA2
2.03761	4.89e-51	1.22e-49	ZNF469	ZNF469
1.8693	5e-51	1.25e-49	TMEM158	TMEM158
2.21008	5.5e-51	1.37e-49	FAM19A5	FAM19A5
1.16954	5.89e-51	1.46e-49	TROAP	TROAP
1.32324	6.01e-51	1.49e-49	PMAIP1	PMAIP1
1.02252	6.07e-51	1.5e-49	PRC1	PRC1
-3.20858	6.29e-51	1.55e-49	RSPO2	RSPO2
1.11715	6.99e-51	1.72e-49	ADCY3	ADCY3
1.22329	7.58e-51	1.87e-49	CPNE1	CPNE1
-3.54057	8.11e-51	1.99e-49	RBFOX3	RBFOX3
-2.64971	9.2e-51	2.26e-49	ENTPD8	ENTPD8
-1.08203	9.33e-51	2.29e-49	FAM107B	FAM107B
1.86646	1.04e-50	2.54e-49	C9orf169	C9orf169
-1.94774	1.06e-50	2.58e-49	GPRIN2	GPRIN2
-3.2064	1.12e-50	2.72e-49	C1orf168	C1orf168
-2.7879	1.22e-50	2.97e-49	BEX1	BEX1
1.12384	1.25e-50	3.04e-49	DHFR	DHFR
1.11405	1.32e-50	3.2e-49	CCNB2	CCNB2
1.2223	1.32e-50	3.2e-49	C19orf48	C19orf48
-4.50941	1.42e-50	3.43e-49	CD177	CD177
-1.3686	1.46e-50	3.54e-49	ETHE1	ETHE1
-1.1614	1.48e-50	3.58e-49	SMPDL3B	SMPDL3B
1.85783	1.61e-50	3.89e-49	MGC16121	MGC16121
1.40515	1.68e-50	4.05e-49	LBH	LBH
-1.95701	1.74e-50	4.2e-49	TNXB	TNXB
1.06678	1.75e-50	4.22e-49	LMNB2	LMNB2
1.83985	1.83e-50	4.4e-49	GUCY1B3	GUCY1B3
-4.52551	1.9e-50	4.55e-49	CA4	CA4
3.57913	1.92e-50	4.61e-49	LOC440132	LOC440132
-1.07339	2e-50	4.79e-49	C7	C7
1.06921	2.13e-50	5.09e-49	BAALC	BAALC
-1.4816	2.14e-50	5.09e-49	FAM83E	FAM83E
-3.18445	2.17e-50	5.18e-49	GREM2	GREM2
2.31543	2.28e-50	5.42e-49	STC1	STC1
-1.18104	2.3e-50	5.47e-49	DOCK10	DOCK10
1.04067	2.59e-50	6.15e-49	NCAPD2	NCAPD2
2.32678	2.77e-50	6.56e-49	GZMB	GZMB
1.29751	2.85e-50	6.73e-49	MIR17HG	MIR17HG
-2.67349	2.86e-50	6.75e-49	HCN4	HCN4
2.15489	2.93e-50	6.9e-49	MGC4294	MGC4294
1.85842	3.01e-50	7.1e-49	KIAA1257	KIAA1257
-3.11067	3.06e-50	7.2e-49	SLC17A4	SLC17A4
-1.96035	3.09e-50	7.26e-49	SLC7A2	SLC7A2
-1.78352	3.28e-50	7.71e-49	TP53INP2	TP53INP2
-2.16408	3.39e-50	7.95e-49	PPIH	PPIH
1.3524	3.4e-50	7.96e-49	NOS3	NOS3
1.16842	3.53e-50	8.25e-49	SUV39H1	SUV39H1
2.89994	3.77e-50	8.81e-49	FLJ13744	FLJ13744
-1.55591	3.81e-50	8.9e-49	TFCP2L1	TFCP2L1
-1.26576	3.84e-50	8.97e-49	SQRDL	SQRDL
-2.52393	3.87e-50	9.02e-49	FSIP1	FSIP1
-1.16034	4.24e-50	9.88e-49	ARHGEF9	ARHGEF9
1.27838	4.56e-50	1.06e-48	MCM10	MCM10
1.52625	4.73e-50	1.1e-48	GRHL1	GRHL1
1.08819	4.8e-50	1.11e-48	PDCD2L	PDCD2L
1.74504	4.84e-50	1.12e-48	ITGA11	ITGA11
3.05505	4.85e-50	1.12e-48	PPAPDC1A	PPAPDC1A
-1.00649	4.92e-50	1.14e-48	SLC41A2	SLC41A2
1.42292	5.52e-50	1.27e-48	GSG2	GSG2
-1.28629	5.67e-50	1.31e-48	YIF1B	YIF1B
-1.08186	5.79e-50	1.33e-48	CGN	CGN
-4.07712	5.81e-50	1.34e-48	UGT2A3	UGT2A3
1.42906	5.99e-50	1.38e-48	OTUB2	OTUB2
3.1728	6.63e-50	1.52e-48	SFTA2	SFTA2
-2.29251	6.84e-50	1.57e-48	LOC572558	LOC572558
-2.79956	6.9e-50	1.58e-48	LOC283392	LOC283392
-3.59711	7.25e-50	1.66e-48	FAM55A	FAM55A
-1.05272	7.36e-50	1.69e-48	GAB1	GAB1
3.42621	7.62e-50	1.74e-48	IL6	IL6
4.62566	7.89e-50	1.8e-48	KLK8	KLK8
-2.4568	8.39e-50	1.92e-48	C1orf81	C1orf81
-1.58149	8.81e-50	2.01e-48	CLIC5	CLIC5
-1.34038	9.05e-50	2.06e-48	KLHL6	KLHL6
-1.52808	9.21e-50	2.1e-48	ANKRD20A5P	ANKRD20A5P
3.97856	1.02e-49	2.33e-48	SFRP4	SFRP4
1.08678	1.05e-49	2.39e-48	B3GNTL1	B3GNTL1
1.96398	1.05e-49	2.39e-48	TNNI3	TNNI3
-1.06592	1.07e-49	2.43e-48	CANT1	CANT1
-1.78497	1.11e-49	2.53e-48	ABP1	ABP1
3.34939	1.14e-49	2.57e-48	S100A8	S100A8
-1.019	1.17e-49	2.64e-48	SLC36A1	SLC36A1
-1.28054	1.21e-49	2.75e-48	KRT19P2	KRT19P2
-1.17905	1.21e-49	2.75e-48	TMEM59	TMEM59
-1.34256	1.28e-49	2.88e-48	CHODL	CHODL
-2.24269	1.31e-49	2.95e-48	SLC6A19	SLC6A19
1.50404	1.4e-49	3.16e-48	PTTG1	PTTG1
1.04124	1.42e-49	3.2e-48	C8orf55	C8orf55
-2.78217	1.62e-49	3.65e-48	STMN2	STMN2
-1.01285	1.75e-49	3.94e-48	GPR161	GPR161
-1.63454	1.78e-49	3.99e-48	ABCG2	ABCG2
1.42268	1.78e-49	3.99e-48	GPR19	GPR19
1.08073	1.8e-49	4.05e-48	PSMC3IP	PSMC3IP
3.14587	1.89e-49	4.22e-48	HTR1D	HTR1D
-2.44038	1.91e-49	4.27e-48	DKFZp686K1684	DKFZp686K1684
1.58875	1.91e-49	4.27e-48	DACH1	DACH1
1.02632	1.95e-49	4.35e-48	ASXL1	ASXL1
-2.05283	2e-49	4.47e-48	PDZD3	PDZD3
1.87884	2.01e-49	4.48e-48	C6orf97	C6orf97
-2.67759	2.1e-49	4.68e-48	EYS	EYS
1.02847	2.2e-49	4.89e-48	CBX3	CBX3
1.37384	2.21e-49	4.9e-48	LOC647086	LOC647086
-1.42448	2.23e-49	4.96e-48	C1orf21	C1orf21
-1.18823	2.32e-49	5.15e-48	CAMK2N1	CAMK2N1
1.63654	2.38e-49	5.27e-48	GLS2	GLS2
-1.78071	2.45e-49	5.42e-48	FCRL2	FCRL2
-2.66833	2.45e-49	5.42e-48	FAM189A1	FAM189A1
-1.23882	2.47e-49	5.45e-48	CES3	CES3
-1.10161	2.59e-49	5.73e-48	LPCAT4	LPCAT4
-1.16973	2.61e-49	5.77e-48	CTSS	CTSS
-1.71082	2.65e-49	5.85e-48	ITPKA	ITPKA
-2.98858	2.9e-49	6.38e-48	CAPN9	CAPN9
-2.10116	2.95e-49	6.5e-48	ESR2	ESR2
-2.05742	3.01e-49	6.61e-48	CACNA2D2	CACNA2D2
1.33285	3.58e-49	7.83e-48	ZNF503-AS2	ZNF503-AS2
-1.14442	3.7e-49	8.1e-48	ECH1	ECH1
1.78521	3.73e-49	8.14e-48	CHN1	CHN1
1.72489	3.86e-49	8.43e-48	MLXIPL	MLXIPL
-1.32457	4e-49	8.72e-48	ELOVL6	ELOVL6
-1.06963	4.07e-49	8.88e-48	CYP1A2	CYP1A2
-1.19541	4.38e-49	9.53e-48	PPARGC1B	PPARGC1B
-1.26802	4.5e-49	9.77e-48	MTM1	MTM1
-1.11703	4.66e-49	1.01e-47	PINK1	PINK1
2.72165	4.82e-49	1.05e-47	FMO3	FMO3
1.16091	5.05e-49	1.09e-47	KIAA1274	KIAA1274
1.3158	5.12e-49	1.11e-47	CARD6	CARD6
2.23504	5.33e-49	1.15e-47	COL1A2	COL1A2
-1.35004	5.82e-49	1.25e-47	EXPH5	EXPH5
-1.27538	6.01e-49	1.29e-47	C9orf152	C9orf152
-1.41707	6.14e-49	1.32e-47	RCAN2	RCAN2
1.28485	6.41e-49	1.38e-47	MELK	MELK
-2.84558	6.46e-49	1.39e-47	GDPD2	GDPD2
-1.453	6.51e-49	1.4e-47	PID1	PID1
-1.25049	6.55e-49	1.4e-47	BCL2L15	BCL2L15
3.37018	6.7e-49	1.44e-47	EPHB1	EPHB1
1.32462	6.73e-49	1.44e-47	CLSPN	CLSPN
-1.15721	7.35e-49	1.57e-47	CHCHD10	CHCHD10
-3.47984	8.33e-49	1.77e-47	SCNN1G	SCNN1G
-1.66519	9.9e-49	2.1e-47	ABCA6	ABCA6
2.52815	1.02e-48	2.15e-47	LAIR2	LAIR2
1.05017	1.09e-48	2.32e-47	PRPS1L1	PRPS1L1
-2.98416	1.19e-48	2.52e-47	AKR1B10	AKR1B10
1.05138	1.23e-48	2.6e-47	CIT	CIT
-1.47623	1.25e-48	2.64e-47	GPX3	GPX3
-1.3692	1.28e-48	2.7e-47	EAF2	EAF2
1.04663	1.29e-48	2.72e-47	PERP	PERP
4.03306	2.08e-57	7.85e-56	ERN2	ERN2
-3.40111	1.51e-48	3.17e-47	B3GALT5	B3GALT5
1.26225	1.58e-48	3.31e-47	CCNA2	CCNA2
-1.58188	1.74e-48	3.64e-47	SCG5	SCG5
2.23509	1.75e-48	3.65e-47	FKBP10	FKBP10
1.01786	1.77e-48	3.7e-47	PTRH1	PTRH1
-1.30665	1.82e-48	3.79e-47	FAM13A-AS1	FAM13A-AS1
-2.4337	1.84e-48	3.84e-47	RIMBP2	RIMBP2
2.09647	1.9e-48	3.95e-47	MMP12	MMP12
2.34868	1.92e-48	3.99e-47	CST2	CST2
-1.36965	2.38e-48	4.94e-47	RAB37	RAB37
-2.26772	2.64e-48	5.48e-47	SEMA6D	SEMA6D
-1.06516	2.76e-48	5.73e-47	TSPAN3	TSPAN3
-1.95646	2.84e-48	5.87e-47	EYA2	EYA2
2.555	2.86e-48	5.92e-47	C2CD4A	C2CD4A
1.05566	2.88e-48	5.95e-47	LOC100128292	LOC100128292
2.08194	3.23e-48	6.65e-47	CLDN14	CLDN14
1.40134	3.36e-48	6.91e-47	SLC39A10	SLC39A10
-1.58115	3.39e-48	6.97e-47	FLJ11235	FLJ11235
-1.05736	3.42e-48	7.04e-47	NHEJ1	NHEJ1
1.36896	3.58e-48	7.35e-47	LOC388796	LOC388796
-2.62233	3.64e-48	7.48e-47	KCNMB2	KCNMB2
-2.95339	4.37e-48	8.91e-47	NTRK2	NTRK2
-2.57954	4.59e-48	9.35e-47	LOC728606	LOC728606
-1.24946	4.62e-48	9.4e-47	GLIPR2	GLIPR2
2.57552	4.71e-48	9.58e-47	BDNF	BDNF
-1.63688	4.79e-48	9.73e-47	RSPH9	RSPH9
-1.72661	4.8e-48	9.75e-47	MYO1A	MYO1A
-1.63863	5.04e-48	1.02e-46	LOC727916	LOC727916
1.64976	5.12e-48	1.04e-46	COL8A2	COL8A2
1.28028	5.39e-48	1.09e-46	ORC6	ORC6
-3.06882	5.57e-48	1.13e-46	WFDC2	WFDC2
2.31694	5.88e-48	1.19e-46	APOLD1	APOLD1
-1.64733	5.91e-48	1.19e-46	LIPH	LIPH
1.6843	6.2e-48	1.25e-46	PPM1H	PPM1H
2.05836	6.47e-48	1.3e-46	PTGES	PTGES
-2.02564	6.48e-48	1.3e-46	FAM95B1	FAM95B1
1.1232	6.74e-48	1.35e-46	ATAD5	ATAD5
1.55156	6.97e-48	1.4e-46	MMP14	MMP14
-2.01192	7.32e-48	1.47e-46	LOC553103	LOC553103
1.05123	7.39e-48	1.48e-46	RILPL1	RILPL1
-1.52676	7.55e-48	1.51e-46	GGT6	GGT6
2.05965	8.53e-48	1.71e-46	CCNO	CCNO
-2.89647	8.7e-48	1.74e-46	MT1M	MT1M
-1.00064	9.08e-48	1.81e-46	MMP28	MMP28
1.93587	1.02e-47	2.04e-46	CDKN2A	CDKN2A
2.61443	1.07e-47	2.13e-46	SIX4	SIX4
-1.63961	1.14e-47	2.26e-46	GNAO1	GNAO1
4.79539	1.16e-47	2.31e-46	NOTUM	NOTUM
-2.01656	1.17e-47	2.31e-46	HGD	HGD
-1.34555	1.2e-47	2.38e-46	THSD4	THSD4
1.47812	1.22e-47	2.42e-46	PTTG2	PTTG2
2.17675	1.26e-47	2.49e-46	CYP2B6	CYP2B6
-1.12928	1.32e-47	2.62e-46	ZNF397	ZNF397
-1.7986	1.35e-47	2.67e-46	AKAP5	AKAP5
-1.17699	1.38e-47	2.73e-46	MARCH3	MARCH3
-2.6029	1.5e-47	2.97e-46	CTSG	CTSG
6.6156	1.52e-47	2.99e-46	REG1A	REG1A
-1.01622	1.55e-47	3.05e-46	STOX2	STOX2
-5.54645	1.57e-47	3.09e-46	LOC389023	LOC389023
-2.54279	1.71e-47	3.37e-46	DNASE1L3	DNASE1L3
-1.22008	1.73e-47	3.41e-46	FAM161B	FAM161B
-1.0179	1.81e-47	3.56e-46	PGM1	PGM1
-1.94503	1.83e-47	3.59e-46	PITPNM3	PITPNM3
-1.15146	1.84e-47	3.62e-46	NHSL1	NHSL1
-1.16462	1.89e-47	3.71e-46	OSBPL1A	OSBPL1A
-1.06268	2e-47	3.93e-46	SYNE1	SYNE1
1.35836	2.1e-47	4.11e-46	DNMT3B	DNMT3B
-2.66985	2.19e-47	4.28e-46	LOC389332	LOC389332
1.94525	2.3e-47	4.5e-46	KIAA1462	KIAA1462
-1.90594	2.34e-47	4.57e-46	BMP5	BMP5
1.22991	2.38e-47	4.64e-46	CHAC1	CHAC1
1.54012	2.38e-47	4.64e-46	LRRC32	LRRC32
-1.89712	2.47e-47	4.81e-46	KIAA1324	KIAA1324
-2.30076	2.49e-47	4.83e-46	CCDC85A	CCDC85A
-1.64002	2.49e-47	4.83e-46	ISL1	ISL1
-1.10218	2.51e-47	4.88e-46	MPEG1	MPEG1
-1.3182	2.52e-47	4.9e-46	EPB41L3	EPB41L3
-2.01115	2.68e-47	5.21e-46	SEPP1	SEPP1
2.72069	2.71e-47	5.26e-46	TWIST1	TWIST1
1.11341	2.83e-47	5.48e-46	BRCA1	BRCA1
-1.33462	2.92e-47	5.65e-46	DIRAS1	DIRAS1
-1.02084	2.95e-47	5.71e-46	RNASEL	RNASEL
-2.31582	3e-47	5.8e-46	KRT20	KRT20
-1.72448	3.14e-47	6.05e-46	RORC	RORC
-1.24112	3.21e-47	6.19e-46	SEPT2	SEPT2
-1.7099	3.46e-47	6.66e-46	BMX	BMX
1.13583	3.55e-47	6.83e-46	RPS21	RPS21
1.80076	3.58e-47	6.87e-46	PDGFRB	PDGFRB
-3.84647	3.69e-47	7.08e-46	KLK3	KLK3
-3.05773	3.84e-47	7.36e-46	MB	MB
2.17214	3.89e-47	7.45e-46	PMCH	PMCH
-1.03791	3.89e-47	7.45e-46	MYO5C	MYO5C
-2.90208	4e-47	7.66e-46	ST6GALNAC1	ST6GALNAC1
-1.10917	4.12e-47	7.88e-46	P2RY1	P2RY1
1.70196	4.13e-47	7.89e-46	FBXL2	FBXL2
1.45643	4.39e-47	8.37e-46	ERCC6L	ERCC6L
1.08762	5.07e-47	9.64e-46	N6AMT2	N6AMT2
-1.49193	5.08e-47	9.67e-46	SLAMF7	SLAMF7
1.8462	5.69e-47	1.08e-45	PLA2G16	PLA2G16
1.13995	5.76e-47	1.09e-45	EFCAB11	EFCAB11
-1.13426	5.99e-47	1.13e-45	LRRC26	LRRC26
1.73349	6.4e-47	1.21e-45	CCDC3	CCDC3
1.47942	6.52e-47	1.23e-45	LINC00340	LINC00340
-1.75015	6.6e-47	1.25e-45	NOV	NOV
3.41077	6.95e-47	1.31e-45	MMP10	MMP10
2.55894	7.33e-47	1.38e-45	KCNJ15	KCNJ15
-2.91201	7.8e-47	1.47e-45	C6orf105	C6orf105
1.31868	8.25e-47	1.55e-45	WDR4	WDR4
-2.66321	8.5e-47	1.6e-45	REP15	REP15
-1.08389	8.52e-47	1.6e-45	FZD5	FZD5
1.59918	8.75e-47	1.64e-45	KCNJ8	KCNJ8
-1.07733	9.06e-47	1.7e-45	UQCR10	UQCR10
-1.18438	9.15e-47	1.72e-45	TRIM10	TRIM10
-2.96832	9.89e-47	1.85e-45	FLJ35024	FLJ35024
-2.00595	9.95e-47	1.86e-45	LOC644339	LOC644339
1.23365	1.02e-46	1.91e-45	NOTCH4	NOTCH4
-3.44843	1.03e-46	1.91e-45	B3GNT6	B3GNT6
-2.13358	1.05e-46	1.96e-45	FAM55B	FAM55B
-4.01861	1.11e-46	2.06e-45	BMP3	BMP3
-2.82842	1.19e-46	2.21e-45	BTNL3	BTNL3
1.3492	1.19e-46	2.22e-45	ECM1	ECM1
2.41804	1.35e-46	2.51e-45	HAS3	HAS3
2.19391	1.4e-46	2.61e-45	GPR143	GPR143
1.27905	1.48e-46	2.75e-45	GABRE	GABRE
-2.70265	1.73e-46	3.19e-45	SLC15A2	SLC15A2
-2.75776	1.78e-46	3.3e-45	STAP1	STAP1
-3.63673	1.86e-46	3.44e-45	LOC646627	LOC646627
1.1837	1.87e-46	3.44e-45	TFAP2C	TFAP2C
1.15543	1.95e-46	3.59e-45	LOC284889	LOC284889
-1.92906	1.99e-46	3.67e-45	SLC6A7	SLC6A7
-2.93792	2.08e-46	3.82e-45	MS4A8B	MS4A8B
1.28613	2.23e-46	4.09e-45	ZNF503	ZNF503
1.55428	2.41e-46	4.43e-45	PLCB1	PLCB1
-2.36849	2.44e-46	4.46e-45	PLAC2	PLAC2
-4.00755	2.56e-46	4.69e-45	FAM55D	FAM55D
1.42902	2.59e-46	4.74e-45	PDGFB	PDGFB
-2.40999	2.63e-46	4.8e-45	ISX	ISX
-1.71304	3.14e-46	5.72e-45	SLC10A5	SLC10A5
-2.63848	3.56e-46	6.47e-45	SEMA6A	SEMA6A
1.22452	3.88e-46	7.05e-45	ECT2	ECT2
-2.80644	3.9e-46	7.08e-45	PIRT	PIRT
1.97741	3.94e-46	7.15e-45	GUCY1A3	GUCY1A3
-1.30241	4.11e-46	7.46e-45	CMTM5	CMTM5
-1.11435	4.37e-46	7.93e-45	BTNL8	BTNL8
-1.12354	5.84e-46	1.05e-44	GSN	GSN
-1.59681	5.97e-46	1.08e-44	RASD1	RASD1
-1.02807	6.06e-46	1.09e-44	P2RX4	P2RX4
-2.4561	6.97e-46	1.26e-44	CNR1	CNR1
2.01095	7.02e-46	1.26e-44	TNFRSF10C	TNFRSF10C
-1.73641	7.06e-46	1.27e-44	FAM101A	FAM101A
1.7742	7.17e-46	1.29e-44	TRPM2	TRPM2
-4.77492	7.5e-46	1.35e-44	CLCA4	CLCA4
-3.1143	7.94e-46	1.42e-44	CNTFR	CNTFR
-1.8746	8.02e-46	1.44e-44	CLECL1	CLECL1
-1.73857	8.08e-46	1.45e-44	CCR2	CCR2
1.11571	8.5e-46	1.52e-44	PRIC285	PRIC285
-2.31991	8.74e-46	1.56e-44	PPARGC1A	PPARGC1A
1.31191	8.78e-46	1.57e-44	KIF18A	KIF18A
1.06712	9.88e-46	1.76e-44	IMMP2L	IMMP2L
-2.12647	1.01e-45	1.8e-44	PROM2	PROM2
1.5663	1.03e-45	1.83e-44	ASB9	ASB9
1.77486	1.13e-45	2.01e-44	NDUFA4L2	NDUFA4L2
-1.11015	1.15e-45	2.04e-44	NR3C1	NR3C1
-1.61746	1.23e-45	2.18e-44	LOC283713	LOC283713
-2.86924	1.25e-45	2.21e-44	GPR12	GPR12
-1.38582	1.26e-45	2.23e-44	MUC13	MUC13
2.39732	1.36e-45	2.4e-44	CNIH3	CNIH3
-1.09054	1.44e-45	2.55e-44	LOC115110	LOC115110
1.41942	1.48e-45	2.61e-44	ZP3	ZP3
2.48168	1.49e-45	2.62e-44	CXCL6	CXCL6
1.3304	1.55e-45	2.72e-44	TRIP6	TRIP6
1.43398	1.57e-45	2.76e-44	ELOVL5	ELOVL5
-3.39097	1.6e-45	2.8e-44	FCRLA	FCRLA
-2.11907	1.66e-45	2.91e-44	MTMR7	MTMR7
3.09352	1.79e-45	3.14e-44	IGFL4	IGFL4
-1.31913	1.82e-45	3.19e-44	ADRB2	ADRB2
1.02316	1.92e-45	3.36e-44	UHRF1	UHRF1
1.52007	8.7e-68	6.8e-66	ARL1	ARL1
-1.65848	2.21e-45	3.86e-44	PLAC9	PLAC9
-1.73115	2.32e-45	4.05e-44	CHRFAM7A	CHRFAM7A
2.60875	2.54e-45	4.42e-44	LOC440356	LOC440356
-1.55777	2.73e-45	4.74e-44	CRYM	CRYM
1.76312	2.82e-45	4.9e-44	CSGALNACT1	CSGALNACT1
1.9702	2.94e-45	5.1e-44	LOC100128881	LOC100128881
-1.26139	3.09e-45	5.36e-44	FAM162A	FAM162A
-2.80351	3.13e-45	5.42e-44	SLC27A6	SLC27A6
3.32908	3.27e-45	5.67e-44	S100A12	S100A12
1.028	3.41e-45	5.9e-44	GRINA	GRINA
-1.04042	3.49e-45	6.03e-44	CCDC111	CCDC111
-2.02672	3.54e-45	6.12e-44	IL2	IL2
-4.84116	3.65e-45	6.3e-44	SI	SI
-1.35388	3.75e-45	6.47e-44	LOC100133319	LOC100133319
1.15346	4.1e-45	7.07e-44	CDT1	CDT1
1.49984	4.17e-45	7.19e-44	CCNF	CCNF
-1.92359	4.2e-45	7.23e-44	TNFRSF13B	TNFRSF13B
-1.2842	4.36e-45	7.49e-44	ATP2C2	ATP2C2
1.27568	4.48e-45	7.68e-44	FOXP3	FOXP3
4.03306	2.08e-57	7.85e-56	SOS2	SOS2
-2.64891	4.57e-45	7.83e-44	UGT1A8	UGT1A8
-1.09448	4.71e-45	8.07e-44	CYP2J2	CYP2J2
-1.23329	4.97e-45	8.5e-44	NAT1	NAT1
-2.10921	5.27e-45	9.02e-44	CNTN2	CNTN2
1.57427	5.34e-45	9.13e-44	CELSR3	CELSR3
1.31855	6.2e-45	1.06e-43	IL1RAP	IL1RAP
-1.22003	7.53e-45	1.28e-43	TMC4	TMC4
-2.35689	7.87e-45	1.34e-43	SCIN	SCIN
1.00876	7.97e-45	1.35e-43	MKS1	MKS1
-3.85304	8.41e-45	1.42e-43	FCGBP	FCGBP
-2.1423	8.51e-45	1.44e-43	C15orf48	C15orf48
-1.54324	8.7e-45	1.47e-43	MOGAT2	MOGAT2
1.81601	9.36e-45	1.58e-43	ADAM12	ADAM12
-1.16571	9.52e-45	1.61e-43	USP53	USP53
3.20855	1.15e-44	1.93e-43	TACSTD2	TACSTD2
-1.22872	1.3e-44	2.18e-43	TRANK1	TRANK1
-3.87376	1.3e-44	2.18e-43	CEACAM7	CEACAM7
2.68374	1.45e-44	2.43e-43	AQP6	AQP6
-1.06949	1.51e-44	2.54e-43	C5orf30	C5orf30
1.35077	1.55e-44	2.6e-43	LAPTM4B	LAPTM4B
-3.07071	1.56e-44	2.6e-43	DHRS9	DHRS9
-2.8171	1.58e-44	2.65e-43	GRIN2A	GRIN2A
1.16793	1.66e-44	2.77e-43	C11orf95	C11orf95
-3.07403	1.77e-44	2.95e-43	ST6GAL2	ST6GAL2
1.48726	1.84e-44	3.07e-43	LOC645249	LOC645249
-1.66169	1.93e-44	3.21e-43	GNA14	GNA14
-1.22502	2.02e-44	3.35e-43	KCTD1	KCTD1
-2.14104	2.04e-44	3.39e-43	RAB26	RAB26
-2.43421	2.16e-44	3.58e-43	BLK	BLK
-1.90087	2.24e-44	3.7e-43	SYP	SYP
-1.32635	2.49e-44	4.12e-43	CPEB3	CPEB3
-1.22773	2.55e-44	4.21e-43	LOC642366	LOC642366
-1.91771	2.65e-44	4.37e-43	FGF9	FGF9
1.33538	3.01e-44	4.96e-43	KHK	KHK
4.37264	3.09e-44	5.08e-43	KRT6B	KRT6B
2.12606	3.44e-44	5.66e-43	LZTS1	LZTS1
1.32054	3.53e-44	5.8e-43	MSMP	MSMP
-1.9413	3.63e-44	5.96e-43	MCOLN2	MCOLN2
-1.11828	3.77e-44	6.18e-43	PVRL3	PVRL3
1.06652	3.85e-44	6.29e-43	CDCA7	CDCA7
-1.25813	4.32e-44	7.06e-43	MYOM1	MYOM1
1.12568	4.34e-44	7.09e-43	RAI14	RAI14
-1.62432	4.42e-44	7.22e-43	KLRC1	KLRC1
-1.71727	4.64e-44	7.57e-43	EPHA4	EPHA4
1.55246	4.78e-44	7.79e-43	KIF3C	KIF3C
3.21907	4.81e-44	7.84e-43	CXCL11	CXCL11
1.13341	4.84e-44	7.89e-43	HSP90AB2P	HSP90AB2P
-3.05932	4.84e-44	7.89e-43	AKR1B15	AKR1B15
-2.22076	4.92e-44	8.01e-43	XDH	XDH
-1.29945	5.16e-44	8.38e-43	LY9	LY9
2.38202	5.35e-44	8.7e-43	PALM2	PALM2
-1.08759	5.81e-44	9.42e-43	CHAD	CHAD
-1.38662	6.02e-44	9.77e-43	BHLHE41	BHLHE41
-1.27827	6.58e-44	1.06e-42	CPNE5	CPNE5
1.06534	6.72e-44	1.09e-42	HMGB1	HMGB1
-2.49314	6.97e-44	1.13e-42	PTCHD1	PTCHD1
-2.67316	7.29e-44	1.18e-42	ZNF536	ZNF536
-1.07907	8.15e-44	1.31e-42	LPAR5	LPAR5
2.51478	8.22e-44	1.32e-42	INHBB	INHBB
3.80833	8.3e-44	1.33e-42	FAM3B	FAM3B
1.0034	8.43e-44	1.36e-42	PLEKHA8	PLEKHA8
-1.72765	8.94e-44	1.44e-42	PIGZ	PIGZ
-2.06443	9.27e-44	1.49e-42	FCRL5	FCRL5
-1.0279	9.87e-44	1.58e-42	HERPUD1	HERPUD1
1.28719	1.01e-43	1.62e-42	VMA21	VMA21
-1.00803	1.05e-43	1.68e-42	PEX26	PEX26
-4.32965	1.09e-43	1.75e-42	MST1P9	MST1P9
1.44665	1.1e-43	1.77e-42	FSTL3	FSTL3
-1.54539	1.13e-43	1.8e-42	ADORA3	ADORA3
-1.30751	1.15e-43	1.83e-42	SRPX	SRPX
1.13675	1.17e-43	1.86e-42	NEBL	NEBL
-1.07964	1.19e-43	1.9e-42	KBTBD11	KBTBD11
1.05363	1.34e-43	2.13e-42	FAM167B	FAM167B
1.1985	1.36e-43	2.17e-42	LOC729680	LOC729680
1.7455	1.37e-43	2.19e-42	ULBP1	ULBP1
-1.39598	1.48e-43	2.35e-42	SCARA3	SCARA3
2.07198	1.48e-43	2.35e-42	TNFSF9	TNFSF9
-1.14975	1.48e-43	2.36e-42	SH3BGRL2	SH3BGRL2
-1.04895	1.62e-43	2.56e-42	ENDOV	ENDOV
1.83646	1.71e-43	2.71e-42	CREB5	CREB5
1.66333	1.8e-43	2.85e-42	BMP8A	BMP8A
-3.15164	1.86e-43	2.94e-42	COL4A6	COL4A6
-1.99085	1.88e-43	2.98e-42	FAM3D	FAM3D
1.82957	1.96e-43	3.1e-42	LOC340340	LOC340340
-1.17618	2.16e-43	3.4e-42	MTUS1	MTUS1
-2.45014	2.25e-43	3.53e-42	KSR2	KSR2
-2.31949	2.25e-43	3.53e-42	MT1F	MT1F
-2.29072	2.25e-43	3.54e-42	ACSM5	ACSM5
-1.11358	2.27e-43	3.57e-42	SLC39A8	SLC39A8
-1.60046	2.36e-43	3.7e-42	NTN1	NTN1
-2.71635	2.74e-43	4.29e-42	SLC18A1	SLC18A1
2.07276	2.79e-43	4.36e-42	GSC	GSC
1.46803	2.81e-43	4.4e-42	NCS1	NCS1
-2.38892	3.05e-43	4.76e-42	MARCH4	MARCH4
-1.0868	3.35e-43	5.23e-42	RCAN1	RCAN1
-1.20857	3.5e-43	5.46e-42	PRKAR2B	PRKAR2B
1.27186	3.61e-43	5.62e-42	CDKN3	CDKN3
1.02518	3.71e-43	5.78e-42	PSMA7	PSMA7
-1.3463	4.08e-43	6.34e-42	LOC283070	LOC283070
-1.30244	4.35e-43	6.76e-42	MYO5B	MYO5B
1.0567	4.36e-43	6.77e-42	ARHGAP11B	ARHGAP11B
2.19662	4.63e-43	7.17e-42	AKNAD1	AKNAD1
-1.02179	4.73e-43	7.32e-42	HSD17B11	HSD17B11
-1.87996	4.85e-43	7.49e-42	TBX10	TBX10
-1.12908	5.04e-43	7.8e-42	STAP2	STAP2
-3.29053	5.54e-43	8.55e-42	PRKAA2	PRKAA2
1.26635	5.56e-43	8.58e-42	LOC730102	LOC730102
-1.28791	5.57e-43	8.6e-42	SIGLEC8	SIGLEC8
3.07657	5.68e-43	8.76e-42	MYT1	MYT1
1.30162	6.18e-43	9.53e-42	C5orf34	C5orf34
-1.15194	6.54e-43	1.01e-41	AKR1B1	AKR1B1
-3.54091	6.59e-43	1.01e-41	FABP2	FABP2
1.16202	6.59e-43	1.01e-41	POU5F1	POU5F1
-1.05862	7.36e-43	1.13e-41	GSTM2P1	GSTM2P1
-2.98734	7.39e-43	1.13e-41	MT1H	MT1H
2.4815	7.41e-43	1.14e-41	IL1A	IL1A
-2.47326	7.53e-43	1.15e-41	PKHD1L1	PKHD1L1
1.04369	7.62e-43	1.17e-41	RBCK1	RBCK1
-1.9217	8.4e-43	1.28e-41	HHIP	HHIP
-1.01878	8.66e-43	1.32e-41	TNFSF10	TNFSF10
-2.18464	9e-43	1.37e-41	TRDN	TRDN
-1.06668	9.02e-43	1.37e-41	KRCC1	KRCC1
-3.06244	9.13e-43	1.39e-41	NAP1L6	NAP1L6
-1.28367	9.32e-43	1.42e-41	C1orf115	C1orf115
1.43278	9.37e-43	1.43e-41	CKS2	CKS2
-1.17796	9.75e-43	1.48e-41	ELL3	ELL3
-1.83085	1e-42	1.53e-41	IGSF5	IGSF5
-2.23275	1.11e-42	1.68e-41	FRAS1	FRAS1
2.51394	1.2e-42	1.82e-41	C7orf69	C7orf69
1.06224	1.25e-42	1.89e-41	CCDC74B	CCDC74B
3.21186	1.26e-42	1.91e-41	MSX2P1	MSX2P1
-1.80924	1.35e-42	2.04e-41	PDGFD	PDGFD
3.77368	1.36e-42	2.05e-41	PROK2	PROK2
1.42675	1.36e-42	2.06e-41	CTSK	CTSK
-1.02658	1.52e-42	2.29e-41	STARD10	STARD10
-2.62678	1.59e-42	2.39e-41	CHRNA3	CHRNA3
-5.11186	1.6e-42	2.41e-41	ITLN1	ITLN1
1.03055	1.64e-42	2.47e-41	EBPL	EBPL
1.68221	1.81e-42	2.71e-41	PLEKHN1	PLEKHN1
1.12296	1.87e-42	2.8e-41	ACSL4	ACSL4
-1.23603	1.9e-42	2.84e-41	PIGN	PIGN
-1.16233	1.9e-42	2.85e-41	TCF7L2	TCF7L2
-2.28903	1.93e-42	2.88e-41	SNTG2	SNTG2
-2.33674	2.01e-42	3.01e-41	EPHA7	EPHA7
1.11113	2.03e-42	3.03e-41	GYLTL1B	GYLTL1B
1.02933	2.23e-42	3.32e-41	PLAGL2	PLAGL2
-1.60594	2.29e-42	3.41e-41	GPM6B	GPM6B
-1.08794	2.43e-42	3.62e-41	GNG2	GNG2
1.1086	2.54e-42	3.77e-41	MYL6B	MYL6B
-5.40592	2.61e-42	3.88e-41	ZG16	ZG16
-1.11157	2.7e-42	4.01e-41	ECI2	ECI2
-1.12124	2.78e-42	4.11e-41	C3orf52	C3orf52
-1.09409	2.88e-42	4.26e-41	CAMK1D	CAMK1D
-2.90719	3.09e-42	4.56e-41	C11orf86	C11orf86
2.29967	3.42e-42	5.04e-41	CEL	CEL
-1.44654	3.49e-42	5.14e-41	RIMKLA	RIMKLA
-1.19038	3.73e-42	5.49e-41	FAM160A1	FAM160A1
-1.1905	3.75e-42	5.52e-41	KLRC4	KLRC4
1.04804	4.4e-42	6.46e-41	CENPH	CENPH
1.18425	4.44e-42	6.5e-41	OAS3	OAS3
1.02218	4.51e-42	6.61e-41	SOX9	SOX9
-2.49534	4.69e-42	6.86e-41	GSG1	GSG1
1.56601	4.83e-42	7.06e-41	EDNRA	EDNRA
-1.52722	4.98e-42	7.28e-41	HTR3E	HTR3E
1.24214	5.23e-42	7.63e-41	C9orf9	C9orf9
1.37315	5.48e-42	7.98e-41	MYEOV	MYEOV
-1.44613	5.94e-42	8.63e-41	ANG	ANG
-1.18479	6e-42	8.72e-41	IL6R	IL6R
1.82468	6.06e-42	8.8e-41	VWA1	VWA1
-1.06757	6.12e-42	8.89e-41	FOXD2	FOXD2
1.8616	6.65e-42	9.63e-41	PROX1	PROX1
3.24239	7.03e-42	1.02e-40	LOC100287221	LOC100287221
-1.34445	7.05e-42	1.02e-40	TTC39A	TTC39A
1.87102	7.67e-42	1.11e-40	ULBP2	ULBP2
-1.67686	7.99e-42	1.15e-40	RAB3B	RAB3B
-1.04777	8.04e-42	1.16e-40	B3GALT4	B3GALT4
1.45931	8.08e-42	1.16e-40	DNAH2	DNAH2
-1.06716	8.17e-42	1.18e-40	MXI1	MXI1
-1.08693	9.64e-42	1.39e-40	DOPEY2	DOPEY2
1.61626	1.13e-41	1.62e-40	FAM72A	FAM72A
1.54802	1.17e-41	1.68e-40	PABPC1L	PABPC1L
2.61858	1.18e-41	1.69e-40	TM4SF19	TM4SF19
1.81096	1.21e-41	1.74e-40	VWCE	VWCE
-2.36019	1.21e-41	1.74e-40	DMRTC1	DMRTC1
-1.69175	1.27e-41	1.81e-40	RYR3	RYR3
1.62135	1.29e-41	1.85e-40	LTBP2	LTBP2
1.00208	1.62e-41	2.3e-40	BUB1B	BUB1B
-1.05799	1.62e-41	2.31e-40	PAG1	PAG1
1.0751	1.92e-41	2.71e-40	DEF8	DEF8
1.29998	1.97e-41	2.78e-40	COL4A2	COL4A2
-2.01466	2.13e-41	3.01e-40	SLC17A8	SLC17A8
1.05343	2.38e-41	3.36e-40	LOC100507507	LOC100507507
1.61136	2.72e-41	3.83e-40	HTRA1	HTRA1
-2.10525	2.73e-41	3.84e-40	LOC57399	LOC57399
-1.6342	2.84e-41	3.99e-40	CLEC9A	CLEC9A
-2.85826	2.84e-41	3.99e-40	MUC12	MUC12
-2.82715	2.9e-41	4.08e-40	LINC00261	LINC00261
-2.15874	3.08e-41	4.33e-40	LOC284191	LOC284191
-1.97242	3.11e-41	4.36e-40	GRIA2	GRIA2
-2.41202	3.16e-41	4.44e-40	POU2AF1	POU2AF1
-2.19433	3.53e-41	4.94e-40	FABP4	FABP4
-1.35187	3.78e-41	5.28e-40	TARP	TARP
1.85879	3.79e-41	5.29e-40	C19orf59	C19orf59
-1.20327	3.86e-41	5.39e-40	MIA3	MIA3
1.01092	3.94e-41	5.5e-40	SPC24	SPC24
-2.76146	4.26e-41	5.94e-40	GRIK3	GRIK3
2.20691	4.87e-41	6.78e-40	SLC6A4	SLC6A4
-1.23906	4.89e-41	6.8e-40	LXN	LXN
2.21606	4.89e-41	6.8e-40	TTBK1	TTBK1
-2.9869	4.96e-41	6.89e-40	ABCC13	ABCC13
1.02612	5.18e-41	7.2e-40	EPB41L2	EPB41L2
1.43217	5.29e-41	7.34e-40	ROBO1	ROBO1
2.31936	5.47e-41	7.58e-40	GSDMC	GSDMC
4.20311	5.5e-41	7.62e-40	CKMT2	CKMT2
-3.3199	6.11e-41	8.46e-40	TNFRSF17	TNFRSF17
1.18511	6.3e-41	8.71e-40	CDCA2	CDCA2
1.00544	6.42e-41	8.88e-40	C10orf2	C10orf2
-1.02748	6.53e-41	9.03e-40	TLE4	TLE4
1.40363	6.6e-41	9.12e-40	RTEL1	RTEL1
-1.98112	6.91e-41	9.53e-40	TNFAIP8L3	TNFAIP8L3
1.4293	6.93e-41	9.56e-40	BGN	BGN
1.7755	6.94e-41	9.57e-40	COL6A3	COL6A3
-1.1468	7.06e-41	9.72e-40	KAZALD1	KAZALD1
-1.28982	7.74e-41	1.07e-39	DLG2	DLG2
1.4732	8.31e-41	1.14e-39	SHCBP1	SHCBP1
-2.47905	8.58e-41	1.18e-39	UNC5D	UNC5D
-1.91523	9.04e-41	1.24e-39	BTLA	BTLA
1.54521	9.35e-41	1.28e-39	GPR84	GPR84
2.10592	9.49e-41	1.3e-39	CXCR1	CXCR1
-1.25337	9.63e-41	1.32e-39	TRAF3IP3	TRAF3IP3
-1.58077	1.01e-40	1.39e-39	TRIM36	TRIM36
1.00002	1.01e-40	1.39e-39	LOC286109	LOC286109
-1.53334	1.07e-40	1.46e-39	RIMS4	RIMS4
2.36642	1.08e-40	1.47e-39	MATN3	MATN3
-1.00695	1.23e-40	1.68e-39	IGSF9	IGSF9
-1.36082	1.3e-40	1.77e-39	LOC643201	LOC643201
-2.04774	1.32e-40	1.79e-39	FOXP2	FOXP2
-1.41908	1.39e-40	1.89e-39	AGFG2	AGFG2
1.17088	1.43e-40	1.94e-39	PPM1N	PPM1N
-2.14166	1.46e-40	1.99e-39	CCL28	CCL28
-2.26501	1.53e-40	2.08e-39	GCET2	GCET2
-2.56661	1.57e-40	2.13e-39	DNAJB7	DNAJB7
1.03484	1.59e-40	2.16e-39	SACS	SACS
-1.90448	1.63e-40	2.21e-39	TAS2R39	TAS2R39
-1.2966	1.66e-40	2.25e-39	C9orf125	C9orf125
-1.78663	1.71e-40	2.32e-39	SFRP1	SFRP1
-1.40002	1.76e-40	2.38e-39	CLEC4G	CLEC4G
-2.00087	1.81e-40	2.45e-39	CD19	CD19
2.66384	1.88e-40	2.54e-39	PPEF1	PPEF1
-1.53771	1.9e-40	2.56e-39	SECTM1	SECTM1
-1.65089	2.16e-40	2.91e-39	VPREB3	VPREB3
-1.12598	2.16e-40	2.91e-39	PLLP	PLLP
1.94966	2.19e-40	2.95e-39	LOC100128278	LOC100128278
-1.29103	2.2e-40	2.96e-39	CD48	CD48
-1.86778	2.21e-40	2.98e-39	BTBD17	BTBD17
-1.81993	2.27e-40	3.05e-39	FAM123C	FAM123C
1.10002	2.34e-40	3.14e-39	PSMG4	PSMG4
2.62942	2.34e-40	3.15e-39	TBX15	TBX15
-3.14581	2.39e-40	3.2e-39	MUC2	MUC2
-2.56045	2.56e-40	3.43e-39	MYPN	MYPN
1.82173	2.69e-40	3.6e-39	GAS2	GAS2
1.15622	2.7e-40	3.61e-39	DYRK3	DYRK3
1.55789	2.71e-40	3.63e-39	NAMPT	NAMPT
1.05749	2.73e-40	3.64e-39	WFS1	WFS1
-2.11139	2.99e-40	3.99e-39	SDK2	SDK2
-1.44314	3.04e-40	4.05e-39	ACOXL	ACOXL
3.37951	3.12e-40	4.15e-39	OSM	OSM
1.20771	3.42e-40	4.55e-39	TSPAN5	TSPAN5
-1.11604	3.44e-40	4.57e-39	ADSSL1	ADSSL1
-2.34395	3.46e-40	4.6e-39	SFTPA2	SFTPA2
1.06637	3.47e-40	4.61e-39	C1orf216	C1orf216
-2.07044	3.56e-40	4.72e-39	SYT10	SYT10
1.49171	3.89e-40	5.15e-39	ADAMTS5	ADAMTS5
1.36838	3.96e-40	5.24e-39	VCAN	VCAN
-2.76917	4.28e-40	5.65e-39	CHRM1	CHRM1
-1.01764	4.3e-40	5.68e-39	LOC100129534	LOC100129534
1.81273	4.39e-40	5.8e-39	IGFBP5	IGFBP5
-2.81318	4.44e-40	5.87e-39	MT1G	MT1G
2.37399	4.47e-40	5.89e-39	COL10A1	COL10A1
-1.77373	4.48e-40	5.9e-39	FCRL1	FCRL1
2.10455	4.54e-40	5.98e-39	PLIN2	PLIN2
-1.8005	5.13e-40	6.74e-39	SULT1B1	SULT1B1
1.66917	5.42e-40	7.13e-39	RNASE2	RNASE2
1.0047	5.61e-40	7.37e-39	CTSH	CTSH
-1.26376	5.96e-40	7.82e-39	PVRIG	PVRIG
-1.32659	6.03e-40	7.91e-39	ZC3H12C	ZC3H12C
-1.67914	6.37e-40	8.35e-39	ANKRD20A9P	ANKRD20A9P
1.46359	6.45e-40	8.45e-39	MCAM	MCAM
-1.22849	6.55e-40	8.58e-39	SP140	SP140
1.1167	7.69e-40	1e-38	PIR	PIR
-1.97584	7.72e-40	1.01e-38	LOC400958	LOC400958
1.37297	7.75e-40	1.01e-38	LOC440149	LOC440149
-1.23513	7.9e-40	1.03e-38	KLHDC1	KLHDC1
1.28677	8.06e-40	1.05e-38	LRRC8E	LRRC8E
1.19466	8.21e-40	1.07e-38	IGFBP7	IGFBP7
-1.0508	8.28e-40	1.08e-38	BCL10	BCL10
1.66006	9.03e-40	1.18e-38	EMR3	EMR3
-1.89059	9.42e-40	1.22e-38	MS4A10	MS4A10
1.03359	1.05e-39	1.36e-38	HIST2H2BE	HIST2H2BE
1.08539	1.06e-39	1.37e-38	ASAP1	ASAP1
1.58005	1.06e-39	1.38e-38	CATSPER1	CATSPER1
1.21438	1.08e-39	1.41e-38	KIFC1	KIFC1
1.04161	1.11e-39	1.44e-38	LAGE3	LAGE3
1.00702	1.14e-39	1.47e-38	KIF24	KIF24
-1.65812	1.2e-39	1.55e-38	KLRK1	KLRK1
-1.17939	1.25e-39	1.62e-38	CP	CP
1.11638	1.26e-39	1.63e-38	C16orf55	C16orf55
-1.87024	1.3e-39	1.67e-38	KIAA1211	KIAA1211
-3.16609	1.44e-39	1.86e-38	PAX6	PAX6
-1.23493	1.54e-39	1.98e-38	FRRS1	FRRS1
1.34271	1.57e-39	2.02e-38	ZNF703	ZNF703
3.09576	1.59e-39	2.04e-38	SLC22A11	SLC22A11
-1.24047	1.63e-39	2.09e-38	TRPM4	TRPM4
-1.16057	1.67e-39	2.15e-38	C1orf220	C1orf220
1.14489	1.69e-39	2.16e-38	ADA	ADA
-1.34262	1.72e-39	2.2e-38	CKMT1A	CKMT1A
1.21227	1.77e-39	2.27e-38	DHDH	DHDH
-2.52263	1.79e-39	2.28e-38	C8orf47	C8orf47
-1.39747	1.86e-39	2.38e-38	ZSCAN18	ZSCAN18
-1.97556	1.93e-39	2.46e-38	IRF4	IRF4
-2.60792	2.04e-39	2.6e-38	SOSTDC1	SOSTDC1
-2.31165	2.2e-39	2.8e-38	FCRL4	FCRL4
-1.05076	2.33e-39	2.97e-38	C18orf18	C18orf18
1.45433	2.41e-39	3.06e-38	RASGRF2	RASGRF2
1.83482	2.45e-39	3.11e-38	PHGDH	PHGDH
-1.39274	2.59e-39	3.29e-38	SIGLECP3	SIGLECP3
-1.4143	2.64e-39	3.34e-38	CEACAM1	CEACAM1
-1.10011	2.68e-39	3.39e-38	TIAM1	TIAM1
-1.4017	2.76e-39	3.49e-38	CD27	CD27
-1.05802	2.88e-39	3.65e-38	LOC84989	LOC84989
-1.11593	2.9e-39	3.66e-38	PLCG2	PLCG2
-1.60779	2.94e-39	3.71e-38	PDE3A	PDE3A
2.29338	3.02e-39	3.81e-38	LOC283028	LOC283028
-1.77862	3.11e-39	3.92e-38	LOC100506253	LOC100506253
1.1664	3.19e-39	4.03e-38	STX2	STX2
-1.82067	3.27e-39	4.12e-38	ZNF793	ZNF793
2.727	3.29e-39	4.13e-38	DEFA3	DEFA3
-1.30975	3.37e-39	4.23e-38	VLDLR	VLDLR
-1.37075	3.37e-39	4.24e-38	CELA3A	CELA3A
-3.0066	3.39e-39	4.27e-38	FABP1	FABP1
-2.47202	3.4e-39	4.27e-38	MS4A1	MS4A1
1.01041	3.4e-39	4.27e-38	FSD1L	FSD1L
-1.84723	3.66e-39	4.59e-38	MYH11	MYH11
-2.07676	3.74e-39	4.69e-38	CCDC110	CCDC110
-1.97006	3.76e-39	4.71e-38	ENTPD3	ENTPD3
1.95627	3.83e-39	4.8e-38	CGREF1	CGREF1
-1.80457	3.89e-39	4.87e-38	LEPREL1	LEPREL1
-1.98091	4.15e-39	5.2e-38	GPER	GPER
1.00268	4.33e-39	5.41e-38	BCL2L12	BCL2L12
-1.37057	4.39e-39	5.49e-38	P2RY14	P2RY14
-1.23327	4.47e-39	5.59e-38	ANKRD12	ANKRD12
-1.07523	4.65e-39	5.8e-38	MYZAP	MYZAP
1.47487	5.49e-39	6.84e-38	ARHGAP23	ARHGAP23
-2.26856	5.53e-39	6.89e-38	SSTR1	SSTR1
1.55092	5.64e-39	7.01e-38	ANGPTL2	ANGPTL2
-1.26951	6.1e-39	7.58e-38	ZFYVE28	ZFYVE28
-2.48092	6.19e-39	7.69e-38	FAM5C	FAM5C
3.8771	6.3e-39	7.82e-38	PAH	PAH
2.52795	6.37e-39	7.9e-38	DUSP15	DUSP15
2.06059	6.52e-39	8.08e-38	CXorf36	CXorf36
-1.52676	6.76e-39	8.36e-38	STXBP5L	STXBP5L
-1.32446	6.84e-39	8.46e-38	SGCA	SGCA
-1.8668	7e-39	8.66e-38	MST1	MST1
-1.07805	7.13e-39	8.81e-38	IL16	IL16
-1.62585	7.52e-39	9.28e-38	B3GALT2	B3GALT2
-1.35549	7.75e-39	9.56e-38	RNASE4	RNASE4
1.39255	7.84e-39	9.67e-38	DBNDD1	DBNDD1
-2.98442	8.14e-39	1e-37	PLAC8	PLAC8
2.08283	8.46e-39	1.04e-37	BRSK2	BRSK2
-1.15315	8.7e-39	1.07e-37	TST	TST
-3.2093	8.71e-39	1.07e-37	HOXB13	HOXB13
-1.53842	9e-39	1.11e-37	SCN5A	SCN5A
1.32035	9.06e-39	1.11e-37	CNN2	CNN2
-1.33372	9.38e-39	1.15e-37	SLITRK4	SLITRK4
-2.79324	9.6e-39	1.18e-37	AGR3	AGR3
-1.94888	9.9e-39	1.21e-37	CELA3B	CELA3B
-2.74716	9.93e-39	1.22e-37	PI16	PI16
2.56498	9.93e-39	1.22e-37	FPR2	FPR2
2.92238	1.01e-38	1.24e-37	KRTAP4-1	KRTAP4-1
-1.55705	1.01e-38	1.24e-37	JAM2	JAM2
-1.17645	1.05e-38	1.29e-37	SERINC2	SERINC2
-1.09845	1.11e-38	1.36e-37	HK2	HK2
-2.16692	1.16e-38	1.41e-37	PGM5	PGM5
-1.34705	1.24e-38	1.52e-37	TUSC3	TUSC3
-1.11765	1.25e-38	1.52e-37	LOC286161	LOC286161
-1.09648	1.27e-38	1.55e-37	BLNK	BLNK
-2.01469	1.29e-38	1.57e-37	LOC100506898	LOC100506898
-2.05063	1.38e-38	1.68e-37	PTGDR2	PTGDR2
1.61271	1.41e-38	1.71e-37	LPHN2	LPHN2
1.35731	1.41e-38	1.72e-37	SLC7A11	SLC7A11
-1.06158	1.44e-38	1.75e-37	TSPAN13	TSPAN13
-1.25509	1.46e-38	1.77e-37	SLCO2A1	SLCO2A1
1.00732	1.55e-38	1.87e-37	FITM2	FITM2
1.29046	1.72e-38	2.08e-37	KIRREL	KIRREL
-2.16752	1.8e-38	2.18e-37	ASPG	ASPG
-1.09365	1.83e-38	2.22e-37	PIP5K1B	PIP5K1B
-3.57491	1.97e-38	2.38e-37	CR2	CR2
-1.0008	2.1e-38	2.53e-37	OSBPL7	OSBPL7
1.9072	2.1e-38	2.53e-37	ISM1	ISM1
-1.21745	2.1e-38	2.53e-37	CADM1	CADM1
3.53301	2.1e-38	2.53e-37	PPBP	PPBP
1.21329	2.15e-38	2.58e-37	GRAMD1A	GRAMD1A
1.29177	2.21e-38	2.66e-37	DKK3	DKK3
-1.12668	2.57e-38	3.08e-37	ZNF655	ZNF655
-1.08309	2.76e-38	3.31e-37	PLSCR4	PLSCR4
-2.40743	2.79e-38	3.35e-37	CKB	CKB
-1.0875	2.9e-38	3.47e-37	LINC00482	LINC00482
2.82662	3.22e-38	3.86e-37	CLEC5A	CLEC5A
-1.48144	3.34e-38	3.99e-37	CYP3A5	CYP3A5
-2.21944	3.45e-38	4.12e-37	MT1E	MT1E
1.13877	3.47e-38	4.15e-37	CLEC11A	CLEC11A
-2.15302	3.5e-38	4.18e-37	ATOH1	ATOH1
1.68741	3.52e-38	4.19e-37	NNMT	NNMT
-1.68269	3.91e-38	4.66e-37	PHGR1	PHGR1
-2.12834	3.95e-38	4.71e-37	C8orf80	C8orf80
-2.69579	4.83e-38	5.74e-37	SLITRK6	SLITRK6
-1.00033	4.95e-38	5.88e-37	ACACB	ACACB
-1.97454	5.23e-38	6.2e-37	C1orf173	C1orf173
-1.35217	5.33e-38	6.32e-37	RAB39B	RAB39B
-1.53057	6.15e-38	7.28e-37	CHST6	CHST6
-3.22497	6.26e-38	7.41e-37	GABRB3	GABRB3
-2.33141	7.12e-38	8.4e-37	FCRL3	FCRL3
-2.44932	7.25e-38	8.55e-37	ANO4	ANO4
-2.01426	7.39e-38	8.7e-37	MYO3A	MYO3A
-1.11909	7.63e-38	8.98e-37	FAM110C	FAM110C
1.03793	7.88e-38	9.27e-37	RCC1	RCC1
3.30208	7.93e-38	9.33e-37	HCAR3	HCAR3
2.51665	8.77e-38	1.03e-36	C21orf37	C21orf37
1.50248	9.78e-38	1.15e-36	FSCN1	FSCN1
2.37185	1.06e-37	1.24e-36	APOBEC1	APOBEC1
-2.95637	1.12e-37	1.3e-36	KIAA0125	KIAA0125
-1.33744	1.17e-37	1.37e-36	MEI1	MEI1
-1.87673	1.18e-37	1.37e-36	SPTLC3	SPTLC3
1.31819	1.27e-37	1.48e-36	SOD2	SOD2
2.25999	1.3e-37	1.52e-36	GRP	GRP
-2.18487	1.32e-37	1.54e-36	SCN2B	SCN2B
1.47929	1.37e-37	1.59e-36	COL18A1	COL18A1
-1.48656	1.44e-37	1.67e-36	CYP3A7	CYP3A7
2.60216	1.52e-37	1.76e-36	SELE	SELE
-1.35231	1.6e-37	1.85e-36	MUSTN1	MUSTN1
4.20433	1.66e-37	1.92e-36	KLK7	KLK7
-2.07256	1.85e-37	2.14e-36	LOC100507244	LOC100507244
1.61058	1.88e-37	2.17e-36	C9orf53	C9orf53
3.34541	1.9e-37	2.19e-36	GNGT1	GNGT1
-1.56912	2.14e-37	2.47e-36	CPEB1	CPEB1
-1.5341	2.18e-37	2.51e-36	TTLL7	TTLL7
-1.25242	2.25e-37	2.59e-36	TLR3	TLR3
-1.88833	2.3e-37	2.64e-36	MS4A2	MS4A2
1.41951	2.32e-37	2.66e-36	GOLT1A	GOLT1A
-1.95516	2.36e-37	2.71e-36	MGAT4C	MGAT4C
-2.52956	2.46e-37	2.82e-36	APOH	APOH
-1.01749	2.5e-37	2.87e-36	SHD	SHD
1.02089	2.54e-37	2.92e-36	BRIP1	BRIP1
-1.35504	2.7e-37	3.09e-36	EPN3	EPN3
-1.86971	2.74e-37	3.13e-36	TNNC1	TNNC1
-1.26828	3.02e-37	3.45e-36	SLC9A1	SLC9A1
-1.02966	3.03e-37	3.46e-36	IL28RA	IL28RA
-1.47488	3.14e-37	3.58e-36	NAT2	NAT2
1.02529	3.4e-37	3.87e-36	ENC1	ENC1
-1.39177	3.52e-37	4.01e-36	CD96	CD96
-1.37649	3.7e-37	4.2e-36	STAG3	STAG3
-2.3204	3.7e-37	4.2e-36	MUM1L1	MUM1L1
-1.2403	3.89e-37	4.41e-36	GLOD5	GLOD5
-2.6474	4.07e-37	4.61e-36	NPY1R	NPY1R
5.5032	4.1e-37	4.65e-36	REG3G	REG3G
-1.60658	4.18e-37	4.73e-36	LOC100505501	LOC100505501
2.7088	4.21e-37	4.77e-36	MYADML2	MYADML2
-1.16786	4.36e-37	4.93e-36	PFKFB2	PFKFB2
-1.08944	4.48e-37	5.06e-36	KIAA1683	KIAA1683
-1.75562	4.9e-37	5.53e-36	GPR98	GPR98
1.67769	4.93e-37	5.56e-36	COL3A1	COL3A1
1.37927	5.13e-37	5.79e-36	COL27A1	COL27A1
-2.07406	5.16e-37	5.81e-36	ASXL3	ASXL3
1.60119	5.77e-37	6.49e-36	CRABP2	CRABP2
-1.07121	5.77e-37	6.49e-36	CALML4	CALML4
1.21728	6.08e-37	6.83e-36	POFUT1	POFUT1
2.11275	6.63e-37	7.43e-36	P4HA3	P4HA3
1.80288	6.72e-37	7.53e-36	GOLGA7B	GOLGA7B
-1.56619	6.92e-37	7.74e-36	ARHGAP24	ARHGAP24
-1.85873	7.12e-37	7.96e-36	HLF	HLF
-1.65601	7.21e-37	8.05e-36	TMEM35	TMEM35
-1.62007	7.76e-37	8.65e-36	KLRC3	KLRC3
-1.04384	7.9e-37	8.8e-36	PDE2A	PDE2A
2.48749	8.24e-37	9.17e-36	GAD1	GAD1
1.36272	8.25e-37	9.17e-36	KCNJ14	KCNJ14
2.23154	8.29e-37	9.21e-36	CCDC148	CCDC148
-1.61775	8.59e-37	9.55e-36	COL4A5	COL4A5
1.24178	8.92e-37	9.91e-36	C10orf10	C10orf10
-2.09878	9.41e-37	1.04e-35	FOXA1	FOXA1
-1.06949	9.74e-37	1.08e-35	BTK	BTK
2.55081	9.81e-37	1.08e-35	OLR1	OLR1
1.02018	1.02e-36	1.13e-35	NXT1	NXT1
-1.35326	1.06e-36	1.18e-35	SCN4B	SCN4B
1.03805	1.07e-36	1.18e-35	PBX4	PBX4
1.04449	1.4e-36	1.54e-35	CEP112	CEP112
1.21596	1.46e-36	1.61e-35	FSTL1	FSTL1
-2.22247	1.5e-36	1.65e-35	LOC145837	LOC145837
1.96525	1.52e-36	1.67e-35	C4BPA	C4BPA
-1.86216	1.55e-36	1.7e-35	CASR	CASR
1.84748	1.56e-36	1.72e-35	FFAR3	FFAR3
-2.10648	1.6e-36	1.76e-35	KHDRBS2	KHDRBS2
-1.5797	1.63e-36	1.78e-35	CLU	CLU
1.1613	1.68e-36	1.84e-35	GTSE1	GTSE1
-2.22253	1.7e-36	1.86e-35	NTNG1	NTNG1
1.67283	1.72e-36	1.88e-35	MYOM3	MYOM3
1.1059	1.8e-36	1.97e-35	RPS6KL1	RPS6KL1
2.40306	1.87e-36	2.04e-35	CCDC164	CCDC164
1.00742	1.89e-36	2.07e-35	HMMR	HMMR
1.31745	1.93e-36	2.1e-35	ROBO4	ROBO4
3.25971	1.98e-36	2.16e-35	KRT6C	KRT6C
-1.18018	2.25e-36	2.45e-35	TJP3	TJP3
1.75706	2.28e-36	2.48e-35	HIST1H1A	HIST1H1A
1.11267	2.53e-36	2.75e-35	PLEKHA4	PLEKHA4
1.23964	2.54e-36	2.76e-35	ITGA2	ITGA2
1.11526	2.68e-36	2.9e-35	GINS2	GINS2
1.41228	2.73e-36	2.96e-35	C19orf45	C19orf45
1.14084	3.14e-36	3.39e-35	SLC9B2	SLC9B2
1.92995	3.14e-36	3.39e-35	SP5	SP5
1.37281	3.47e-36	3.74e-35	NR2F1	NR2F1
1.10154	3.67e-36	3.95e-35	TMEM17	TMEM17
-2.49292	3.78e-36	4.07e-35	LDLRAD2	LDLRAD2
-1.46258	4.27e-36	4.59e-35	KIT	KIT
-2.14905	4.27e-36	4.59e-35	CMA1	CMA1
-1.73621	4.74e-36	5.08e-35	DES	DES
1.38532	5.5e-36	5.88e-35	C20orf195	C20orf195
1.31359	5.95e-36	6.34e-35	SLIT3	SLIT3
-2.89281	6.98e-36	7.43e-35	KIAA1239	KIAA1239
1.9498	7.08e-36	7.53e-35	TNC	TNC
-2.93225	7.21e-36	7.68e-35	CPA6	CPA6
-1.62844	7.66e-36	8.14e-35	GDPD3	GDPD3
-1.56035	7.98e-36	8.47e-35	GPR18	GPR18
-1.65957	1.05e-35	1.11e-34	PPY2	PPY2
1.00848	1.06e-35	1.12e-34	ECE2	ECE2
-1.10248	1.14e-35	1.2e-34	TXNIP	TXNIP
-3.35601	1.16e-35	1.23e-34	PNLIPRP2	PNLIPRP2
-2.77696	1.17e-35	1.24e-34	CASQ2	CASQ2
1.11022	1.23e-35	1.3e-34	LMCD1	LMCD1
-1.93032	1.23e-35	1.3e-34	LOC651536	LOC651536
-2.09026	1.28e-35	1.35e-34	CCDC152	CCDC152
-1.30072	1.35e-35	1.42e-34	CCL15	CCL15
3.0531	1.43e-35	1.51e-34	MIR31HG	MIR31HG
-1.55942	1.51e-35	1.58e-34	NPAS3	NPAS3
-1.05085	1.55e-35	1.63e-34	TTC34	TTC34
-1.5278	1.73e-35	1.81e-34	LOC100128816	LOC100128816
-1.25586	1.73e-35	1.81e-34	RAPGEFL1	RAPGEFL1
1.33724	1.87e-35	1.95e-34	CDH11	CDH11
4.92765	1.88e-35	1.97e-34	REG3A	REG3A
1.22761	1.91e-35	2e-34	AFAP1L1	AFAP1L1
-1.00211	1.93e-35	2.02e-34	TPD52	TPD52
1.09944	2.09e-35	2.18e-34	FANCA	FANCA
-1.15431	2.24e-35	2.33e-34	MTSS1	MTSS1
-1.9984	2.4e-35	2.49e-34	CDHR3	CDHR3
-1.00067	2.51e-35	2.61e-34	RIPK3	RIPK3
5.09738	2.59e-35	2.69e-34	REG1B	REG1B
-1.11106	2.89e-35	3e-34	NOSTRIN	NOSTRIN
-1.02685	3.11e-35	3.22e-34	FOXA3	FOXA3
1.47218	3.15e-35	3.26e-34	LOX	LOX
1.42054	3.18e-35	3.29e-34	LOC389602	LOC389602
-1.17416	3.18e-35	3.29e-34	SATB2	SATB2
1.6188	3.36e-35	3.47e-34	ISLR	ISLR
1.87164	3.4e-35	3.51e-34	LPL	LPL
1.9246	3.61e-35	3.72e-34	LOC646851	LOC646851
-1.74284	3.66e-35	3.77e-34	TMED6	TMED6
-2.6356	3.85e-35	3.96e-34	IGJ	IGJ
1.68716	4.17e-35	4.29e-34	MAT1A	MAT1A
2.00855	4.55e-35	4.68e-34	PMCHL1	PMCHL1
-1.11515	4.64e-35	4.77e-34	DUX4L4	DUX4L4
-2.58874	5.33e-35	5.46e-34	GRIA4	GRIA4
1.35587	5.75e-35	5.89e-34	KIF26B	KIF26B
-1.79928	5.88e-35	6.01e-34	FCER1A	FCER1A
1.0618	6.01e-35	6.13e-34	ZNF239	ZNF239
-1.08814	6.09e-35	6.22e-34	CTH	CTH
-1.00106	6.13e-35	6.25e-34	PTGER2	PTGER2
-1.40272	6.44e-35	6.57e-34	AIFM3	AIFM3
-1.23666	6.68e-35	6.82e-34	PTPRCAP	PTPRCAP
1.95467	6.74e-35	6.88e-34	TLX1	TLX1
1.04084	6.83e-35	6.96e-34	TIMM8A	TIMM8A
-1.20181	7.22e-35	7.35e-34	SAMD9	SAMD9
-1.93468	7.58e-35	7.71e-34	CT62	CT62
1.00547	7.66e-35	7.79e-34	KLHL29	KLHL29
-1.20004	8.12e-35	8.24e-34	FLJ27352	FLJ27352
1.2817	8.14e-35	8.26e-34	GJC1	GJC1
1.31706	8.39e-35	8.51e-34	VASN	VASN
-2.49701	8.89e-35	9e-34	UTS2D	UTS2D
-1.82218	9.18e-35	9.3e-34	CHL1	CHL1
1.17507	9.55e-35	9.66e-34	CENPW	CENPW
-2.03818	1.04e-34	1.05e-33	NAALAD2	NAALAD2
-1.30744	1.07e-34	1.08e-33	ITGA8	ITGA8
-1.69187	1.19e-34	1.2e-33	MT1X	MT1X
1.53851	1.22e-34	1.23e-33	MME	MME
[truncated: 1,328 more rows]

## Sheet: GSE68204
GSE68204
Log2FC	Pval	Padj	Gene	Symbol
5.62043	1.7e-37	4.96e-33	KRT80	KRT80
5.0408	2.07e-32	2.01e-28	ETV4	ETV4
5.5744	6.75e-30	4.91e-26	INHBA	INHBA
6.28927	2.6e-29	1.51e-25	CLDN1	CLDN1
3.50681	6.62e-29	3.21e-25	AJUBA	AJUBA
4.76018	3.39e-28	1.41e-24	STC2	STC2
6.39475	2.56e-26	9.3e-23	CXCL8	CXCL8
3.91166	3.37e-26	1.09e-22	CDH3	CDH3
2.64046	8.8e-26	2.56e-22	MYC	MYC
4.03591	2.51e-25	6.64e-22	COL12A1	COL12A1
5.86245	3.88e-25	9.41e-22	FOXQ1	FOXQ1
7.38279	5.54e-25	1.24e-21	MMP7	MMP7
-4.4774	9.27e-25	1.93e-21	CA7	CA7
3.96638	4.36e-24	8.46e-21	ANGPT2	ANGPT2
3.67844	4.71e-24	8.58e-21	TRIB3	TRIB3
4.17518	7.54e-24	1.29e-20	ACAN	ACAN
2.99112	1.46e-23	2.36e-20	TGFBI	TGFBI
2.96877	1.92e-23	2.94e-20	ANLN	ANLN
4.04151	3.65e-23	5.32e-20	WISP1	WISP1
4.52751	3.92e-23	5.44e-20	CEMIP	CEMIP
3.11668	4.53e-23	6e-20	ASCL2	ASCL2
3.92983	9.55e-23	1.16e-19	ANXA9	ANXA9
4.00387	1.28e-22	1.47e-19	CXCL2	CXCL2
2.62289	1.31e-22	1.47e-19	NFE2L3	NFE2L3
3.94529	1.59e-22	1.72e-19	AZGP1	AZGP1
3.87372	2.45e-22	2.55e-19	CXCL1	CXCL1
2.55733	2.76e-22	2.77e-19	SLC29A1	SLC29A1
4.39121	3.88e-22	3.76e-19	FAP	FAP
3.35855	7.63e-22	7.17e-19	FUT1	FUT1
2.34386	8.72e-22	7.93e-19	EXO1	EXO1
4.37833	1.53e-21	1.35e-18	APLN	APLN
3.42246	1.75e-21	1.5e-18	CXCL3	CXCL3
3.19289	2.06e-21	1.71e-18	CARD14	CARD14
3.9935	2.84e-21	2.26e-18	SMKR1	SMKR1
2.59561	2.87e-21	2.26e-18	RFC3	RFC3
2.78164	4.91e-21	3.76e-18	IFITM1	IFITM1
2.54801	5.43e-21	3.95e-18	ATAD2	ATAD2
2.79593	6.61e-21	4.7e-18	IFITM4P	IFITM4P
3.99548	7.18e-21	4.98e-18	BTBD16	BTBD16
2.34423	8.76e-21	5.94e-18	RAD54B	RAD54B
2.54935	9.99e-21	6.61e-18	IFITM3	IFITM3
2.52472	1.05e-20	6.75e-18	HILPDA	HILPDA
3.12712	1.07e-20	6.75e-18	DSCC1	DSCC1
2.13922	1.11e-20	6.86e-18	CMSS1	CMSS1
2.65221	1.22e-20	7.42e-18	DIAPH3	DIAPH3
-3.38036	1.32e-20	7.86e-18	B3GNT7	B3GNT7
1.81705	1.51e-20	8.43e-18	LRRC20	LRRC20
2.51581	1.58e-20	8.71e-18	C4orf48	C4orf48
2.94707	1.71e-20	9.25e-18	SLC6A6	SLC6A6
-3.15871	2.26e-20	1.19e-17	IL1R2	IL1R2
4.14206	2.36e-20	1.23e-17	PITX2	PITX2
3.33727	2.52e-20	1.29e-17	PLEKHS1	PLEKHS1
2.55799	2.59e-20	1.3e-17	ATP11A	ATP11A
2.21876	2.66e-20	1.31e-17	BUB1	BUB1
3.12425	3.59e-20	1.71e-17	PDPN	PDPN
4.16197	6.27e-20	2.89e-17	COL8A1	COL8A1
4.3418	6.35e-20	2.89e-17	THBS2	THBS2
2.28154	6.59e-20	2.95e-17	MTHFD1L	MTHFD1L
-2.57588	7.31e-20	3.23e-17	DSCAML1	DSCAML1
5.16684	1.02e-19	4.41e-17	GAL	GAL
1.65976	1.27e-19	5.4e-17	AHCY	AHCY
2.56926	1.28e-19	5.4e-17	SKA3	SKA3
2.59154	1.49e-19	6.19e-17	CENPN	CENPN
2.13011	1.65e-19	6.77e-17	RIPK2	RIPK2
2.29247	1.68e-19	6.8e-17	TMEM132A	TMEM132A
3.72768	1.86e-19	7.43e-17	NKD2	NKD2
2.62762	2.45e-19	9.5e-17	E2F1	E2F1
2.6143	2.53e-19	9.69e-17	CDK1	CDK1
-3.18289	2.82e-19	1.07e-16	RNF112	RNF112
4.11421	3.22e-19	1.2e-16	CTHRC1	CTHRC1
2.98867	3.29e-19	1.21e-16	ZAK	ZAK
4.04422	3.44e-19	1.25e-16	TGM2	TGM2
3.24949	4.15e-19	1.44e-16	PHLDA1	PHLDA1
3.62368	4.16e-19	1.44e-16	NOX4	NOX4
2.23977	4.41e-19	1.51e-16	GPT2	GPT2
2.33149	4.49e-19	1.51e-16	NUF2	NUF2
-3.98452	4.68e-19	1.54e-16	CRYBA2	CRYBA2
2.15868	4.7e-19	1.54e-16	CHEK1	CHEK1
2.60665	5.5e-19	1.76e-16	AUNIP	AUNIP
2.1509	5.58e-19	1.77e-16	MTBP	MTBP
3.28302	7.42e-19	2.32e-16	SLC7A5	SLC7A5
3.66564	7.56e-19	2.34e-16	S100A2	S100A2
2.56272	7.91e-19	2.42e-16	TPX2	TPX2
-3.70787	8.05e-19	2.44e-16	CDH19	CDH19
2.6179	8.91e-19	2.67e-16	ERCC6L	ERCC6L
2.88035	9.22e-19	2.73e-16	DUSP14	DUSP14
-3.01573	9.28e-19	2.73e-16	PLP1	PLP1
2.58392	9.6e-19	2.79e-16	NEBL	NEBL
2.10808	9.66e-19	2.79e-16	ECT2	ECT2
2.50116	9.9e-19	2.8e-16	CEP55	CEP55
2.09483	1.25e-18	3.5e-16	KDELC1	KDELC1
2.53029	1.28e-18	3.55e-16	SLC39A10	SLC39A10
2.51248	1.4e-18	3.85e-16	TTC26	TTC26
-4.25465	1.6e-18	4.34e-16	AMPD1	AMPD1
2.54224	1.7e-18	4.58e-16	NEK2	NEK2
1.83149	1.73e-18	4.61e-16	NCAPH	NCAPH
2.90649	1.91e-18	5.05e-16	SLCO4A1	SLCO4A1
3.2387	2.26e-18	5.87e-16	PSAT1	PSAT1
5.0785	2.59e-18	6.61e-16	SAA2	SAA2
2.13498	3.04e-18	7.62e-16	TMEM206	TMEM206
1.90829	4.1e-18	1.01e-15	RNASEH2A	RNASEH2A
2.19055	5.66e-18	1.33e-15	HELLS	HELLS
-2.74623	5.7e-18	1.33e-15	KCNMA1	KCNMA1
1.84142	6.47e-18	1.48e-15	CDC45	CDC45
2.11698	7.06e-18	1.61e-15	MACC1	MACC1
5.9768	7.2e-18	1.63e-15	H19	H19
3.52672	7.87e-18	1.76e-15	MMP11	MMP11
2.60191	7.99e-18	1.78e-15	C2	C2
3.82475	8.21e-18	1.81e-15	TUBB3	TUBB3
2.18423	8.94e-18	1.96e-15	CEP72	CEP72
2.82031	9.08e-18	1.97e-15	LRP8	LRP8
2.29589	9.3e-18	2e-15	TEX30	TEX30
2.2701	9.33e-18	2e-15	ASIC1	ASIC1
2.37279	9.72e-18	2.07e-15	CENPP	CENPP
2.11268	1e-17	2.11e-15	UBE2T	UBE2T
1.97405	1.01e-17	2.11e-15	PLK1	PLK1
-3.68449	1.02e-17	2.12e-15	DAO	DAO
2.21465	1.22e-17	2.53e-15	SHCBP1	SHCBP1
1.9126	1.26e-17	2.58e-15	ASPM	ASPM
2.56942	1.27e-17	2.59e-15	DDIAS	DDIAS
-2.75889	1.39e-17	2.81e-15	CA12	CA12
2.08963	1.61e-17	3.23e-15	CSE1L	CSE1L
4.14082	1.75e-17	3.5e-15	COL11A1	COL11A1
3.31082	1.81e-17	3.59e-15	CCAT1	CCAT1
2.76413	1.83e-17	3.59e-15	HKDC1	HKDC1
3.27286	1.85e-17	3.62e-15	FOLH1	FOLH1
2.8412	1.88e-17	3.62e-15	ZNF695	ZNF695
-2.22825	1.89e-17	3.62e-15	C7	C7
3.15859	1.92e-17	3.65e-15	WNT5A	WNT5A
2.07593	1.93e-17	3.65e-15	FLVCR1	FLVCR1
2.31036	2.09e-17	3.9e-15	ORC6	ORC6
2.61031	2.27e-17	4.21e-15	EIF5A2	EIF5A2
2.40256	2.28e-17	4.21e-15	MCM10	MCM10
1.98327	2.33e-17	4.28e-15	CD44	CD44
2.54469	2.51e-17	4.55e-15	CCDC3	CCDC3
2.3977	2.52e-17	4.55e-15	RAD51AP1	RAD51AP1
-4.27827	2.96e-17	5.31e-15	SST	SST
2.21121	3.17e-17	5.66e-15	GPSM2	GPSM2
2.84977	3.19e-17	5.67e-15	NCOA7	NCOA7
3.66026	3.23e-17	5.69e-15	TESC	TESC
1.89944	3.66e-17	6.34e-15	MTFR2	MTFR2
3.63994	3.78e-17	6.51e-15	LOC101927746	LOC101927746
2.27239	4.24e-17	7.2e-15	KIF11	KIF11
3.21353	4.25e-17	7.2e-15	F2RL2	F2RL2
1.86617	4.33e-17	7.28e-15	NCAPG2	NCAPG2
3.8109	4.53e-17	7.59e-15	SIX1	SIX1
3.22259	4.58e-17	7.62e-15	AGT	AGT
3.01378	5.51e-17	9.11e-15	TDGF1	TDGF1
2.04594	5.65e-17	9.3e-15	TICRR	TICRR
2.45477	6.16e-17	1e-14	PMAIP1	PMAIP1
2.14199	6.18e-17	1e-14	PARPBP	PARPBP
-3.52664	6.2e-17	1e-14	ANGPTL1	ANGPTL1
2.98569	6.5e-17	1.05e-14	DGAT2	DGAT2
8.95704	6.88e-17	1.1e-14	REG1A	REG1A
2.00347	7.08e-17	1.13e-14	BRCA1	BRCA1
1.91213	7.17e-17	1.13e-14	NCAPG	NCAPG
3.39836	7.18e-17	1.13e-14	NANOS3	NANOS3
3.77989	7.6e-17	1.19e-14	TMPRSS3	TMPRSS3
2.05781	8.39e-17	1.3e-14	KIF2C	KIF2C
2.01011	8.43e-17	1.3e-14	GTF2IRD1	GTF2IRD1
-3.19585	9.73e-17	1.49e-14	NAP1L2	NAP1L2
2.34393	9.94e-17	1.52e-14	MAD2L1	MAD2L1
2.07436	1.04e-16	1.57e-14	SLC19A1	SLC19A1
2.38692	1.1e-16	1.65e-14	KIF3C	KIF3C
2.31847	1.12e-16	1.67e-14	SGO1	SGO1
2.1641	1.13e-16	1.67e-14	CKS2	CKS2
2.80223	1.21e-16	1.76e-14	OLFML2B	OLFML2B
2.60376	1.26e-16	1.82e-14	PTP4A3	PTP4A3
4.60156	1.35e-16	1.94e-14	MMP1	MMP1
2.19894	1.35e-16	1.94e-14	UBE2S	UBE2S
2.37408	1.55e-16	2.19e-14	TTK	TTK
-6.56142	1.62e-16	2.28e-14	CLDN8	CLDN8
2.5846	1.65e-16	2.31e-14	TRIP13	TRIP13
2.78449	1.75e-16	2.44e-14	FAM92A1	FAM92A1
1.88273	1.81e-16	2.51e-14	C1orf112	C1orf112
1.97394	1.86e-16	2.56e-14	BIRC5	BIRC5
4.07752	1.9e-16	2.6e-14	CHI3L1	CHI3L1
2.53339	1.91e-16	2.61e-14	PFDN4	PFDN4
2.57754	2.19e-16	2.97e-14	LRRC6	LRRC6
2.55211	2.28e-16	3.07e-14	SPC25	SPC25
2.58805	2.38e-16	3.19e-14	BFSP1	BFSP1
3.42842	2.48e-16	3.31e-14	TDGF1P3	TDGF1P3
-4.21681	2.52e-16	3.36e-14	GLDN	GLDN
1.96864	2.61e-16	3.45e-14	PHF19	PHF19
3.18085	3.55e-16	4.63e-14	CYR61	CYR61
2.2368	3.73e-16	4.85e-14	CKAP2	CKAP2
3.71667	3.77e-16	4.87e-14	SALL4	SALL4
1.97937	3.85e-16	4.95e-14	CEBPB	CEBPB
1.58538	3.86e-16	4.95e-14	RFC4	RFC4
2.13664	4.02e-16	5.13e-14	PTTG2	PTTG2
2.10809	4.42e-16	5.62e-14	NUDCD1	NUDCD1
2.42929	4.45e-16	5.63e-14	SMOX	SMOX
1.98805	4.73e-16	5.93e-14	RECQL4	RECQL4
3.23245	5.12e-16	6.35e-14	FCGR3A	FCGR3A
1.93846	5.13e-16	6.35e-14	CCDC85B	CCDC85B
2.05749	6.27e-16	7.67e-14	MZT1	MZT1
3.55134	6.44e-16	7.85e-14	LYPD1	LYPD1
2.3476	6.57e-16	7.97e-14	LINC00152	LINC00152
1.54672	7e-16	8.45e-14	CHAF1B	CHAF1B
1.75892	7.05e-16	8.49e-14	NUDT1	NUDT1
4.69349	7.33e-16	8.79e-14	IL6	IL6
1.84194	7.49e-16	8.94e-14	XPOT	XPOT
2.51052	9.08e-16	1.07e-13	RTKN2	RTKN2
1.82672	9.49e-16	1.12e-13	PRELID3A	PRELID3A
2.43468	1.02e-15	1.2e-13	RGS16	RGS16
1.95717	1.03e-15	1.2e-13	CENPH	CENPH
3.77822	1.28e-15	1.49e-13	NFE2	NFE2
2.34165	1.28e-15	1.49e-13	IFITM2	IFITM2
2.05423	1.34e-15	1.55e-13	RBL1	RBL1
2.28091	1.35e-15	1.55e-13	ARNTL2	ARNTL2
1.75685	1.37e-15	1.57e-13	CENPF	CENPF
1.79395	1.42e-15	1.62e-13	BRIX1	BRIX1
2.28814	1.44e-15	1.63e-13	MND1	MND1
2.07879	1.46e-15	1.66e-13	DLGAP5	DLGAP5
2.8607	1.5e-15	1.68e-13	MDFI	MDFI
2.19003	1.58e-15	1.77e-13	TMEM97	TMEM97
2.08786	1.76e-15	1.97e-13	C12orf29	C12orf29
-4.73526	1.84e-15	2.04e-13	CA2	CA2
2.13553	1.87e-15	2.06e-13	NT5DC2	NT5DC2
2.40231	1.94e-15	2.13e-13	E2F7	E2F7
2.47948	2.24e-15	2.46e-13	TGIF2	TGIF2
2.72895	2.34e-15	2.56e-13	OR51E1	OR51E1
2.3942	2.42e-15	2.63e-13	CENPA	CENPA
-3.55065	2.74e-15	2.95e-13	BEST2	BEST2
-2.17048	2.77e-15	2.97e-13	NEDD4L	NEDD4L
1.87713	3.19e-15	3.4e-13	DCUN1D5	DCUN1D5
3.48059	3.61e-15	3.84e-13	GLYATL1	GLYATL1
3.97709	3.64e-15	3.86e-13	DEFA3	DEFA3
-7.37257	3.88e-15	4.09e-13	CA1	CA1
1.93585	3.92e-15	4.12e-13	MELK	MELK
1.89633	3.99e-15	4.17e-13	OSBPL3	OSBPL3
1.91079	4e-15	4.17e-13	TNFSF15	TNFSF15
1.76667	4.38e-15	4.55e-13	C16orf59	C16orf59
3.47531	4.88e-15	5.02e-13	C4BPA	C4BPA
-2.79204	5.14e-15	5.28e-13	RFX6	RFX6
2.06662	5.37e-15	5.47e-13	RRM2	RRM2
-3.83861	5.63e-15	5.71e-13	SPIB	SPIB
-3.39417	5.94e-15	6.01e-13	ATP1A2	ATP1A2
1.80439	6e-15	6.05e-13	TMEM237	TMEM237
1.60386	6.25e-15	6.28e-13	TRAIP	TRAIP
2.39965	6.57e-15	6.57e-13	C11orf84	C11orf84
1.66082	6.61e-15	6.59e-13	LIN9	LIN9
-5.54311	7.29e-15	7.24e-13	B3GALT5-AS1	B3GALT5-AS1
2.34754	7.76e-15	7.69e-13	GDF15	GDF15
-2.0719	7.98e-15	7.88e-13	PLCE1	PLCE1
-3.24887	8.07e-15	7.94e-13	CAPN13	CAPN13
2.55541	8.26e-15	8.06e-13	DACH1	DACH1
2.16648	8.26e-15	8.06e-13	CDC25B	CDC25B
2.54986	8.28e-15	8.06e-13	LOXL2	LOXL2
2.38052	8.41e-15	8.17e-13	GDF11	GDF11
1.84314	8.91e-15	8.62e-13	MET	MET
1.67628	9e-15	8.68e-13	IMPDH1	IMPDH1
1.88112	9.03e-15	8.68e-13	GTF3A	GTF3A
2.59867	1.08e-14	1.03e-12	PLAU	PLAU
1.69166	1.14e-14	1.09e-12	RACGAP1	RACGAP1
1.67311	1.23e-14	1.16e-12	CCDC150	CCDC150
3.80528	1.31e-14	1.23e-12	APOBEC1	APOBEC1
2.51824	1.35e-14	1.26e-12	MASTL	MASTL
2.42476	1.36e-14	1.26e-12	MIR4435-2HG	MIR4435-2HG
-2.83145	1.36e-14	1.26e-12	CHGA	CHGA
1.93777	1.37e-14	1.27e-12	SGO2	SGO2
1.83479	1.37e-14	1.27e-12	NMB	NMB
1.57943	1.4e-14	1.29e-12	KIF23	KIF23
2.29572	1.45e-14	1.33e-12	PRIM1	PRIM1
3.00805	1.49e-14	1.36e-12	TG	TG
2.10727	1.56e-14	1.41e-12	XRCC2	XRCC2
3.16706	1.57e-14	1.42e-12	ADAMTS4	ADAMTS4
1.98462	1.6e-14	1.44e-12	RFC2	RFC2
1.91413	1.62e-14	1.45e-12	CCNB1	CCNB1
4.11212	1.63e-14	1.46e-12	AQP9	AQP9
-3.63915	1.63e-14	1.46e-12	SCNN1B	SCNN1B
1.91347	1.77e-14	1.57e-12	SOX9	SOX9
1.7341	1.86e-14	1.65e-12	KIF18B	KIF18B
3.79243	1.88e-14	1.66e-12	PTGS2	PTGS2
1.52694	1.91e-14	1.68e-12	C12orf73	C12orf73
1.6342	1.95e-14	1.72e-12	CD46	CD46
2.30743	2.03e-14	1.77e-12	CCNA2	CCNA2
-1.93565	2.03e-14	1.77e-12	SMPD3	SMPD3
1.75963	2.13e-14	1.85e-12	GINS2	GINS2
2.10224	2.2e-14	1.9e-12	PRR7	PRR7
4.9855	2.27e-14	1.97e-12	FAM3B	FAM3B
1.62526	2.29e-14	1.97e-12	SORD	SORD
2.56208	2.35e-14	2.01e-12	COL4A1	COL4A1
3.69028	2.48e-14	2.11e-12	TREM1	TREM1
3.27555	2.5e-14	2.13e-12	DYX1C1	DYX1C1
-3.23624	2.61e-14	2.22e-12	CPM	CPM
1.65198	2.65e-14	2.24e-12	CDT1	CDT1
1.92536	2.67e-14	2.25e-12	DTL	DTL
1.75375	2.77e-14	2.32e-12	CCDC138	CCDC138
2.66913	2.82e-14	2.35e-12	APOLD1	APOLD1
1.70977	2.82e-14	2.35e-12	PKMYT1	PKMYT1
2.76167	2.91e-14	2.41e-12	CFI	CFI
1.83981	2.94e-14	2.43e-12	HMGB3	HMGB3
1.89852	3.01e-14	2.48e-12	MRGBP	MRGBP
2.74769	3.07e-14	2.52e-12	TGFB2	TGFB2
2.94583	3.14e-14	2.57e-12	FADS1	FADS1
-4.28355	3.3e-14	2.68e-12	TRPM6	TRPM6
2.50001	3.65e-14	2.95e-12	CPNE7	CPNE7
-4.5465	3.85e-14	3.09e-12	CWH43	CWH43
1.84383	4.1e-14	3.28e-12	SCLY	SCLY
-3.50676	4.59e-14	3.64e-12	PKIB	PKIB
2.03384	4.59e-14	3.64e-12	GATC	GATC
1.97833	4.71e-14	3.72e-12	SAPCD2	SAPCD2
3.24896	5.18e-14	4.08e-12	CRNDE	CRNDE
2.53346	5.22e-14	4.1e-12	BICD1	BICD1
1.9682	5.39e-14	4.22e-12	HMMR	HMMR
2.33508	5.59e-14	4.35e-12	CKAP2L	CKAP2L
1.78975	5.89e-14	4.57e-12	NAP1L1	NAP1L1
2.71877	6.37e-14	4.93e-12	FJX1	FJX1
6.7167	6.82e-14	5.27e-12	REG3A	REG3A
1.62945	6.87e-14	5.29e-12	KIAA1958	KIAA1958
1.56238	7.13e-14	5.47e-12	HAUS6	HAUS6
2.29782	7.25e-14	5.52e-12	NCS1	NCS1
2.25908	7.83e-14	5.95e-12	FXYD5	FXYD5
-2.63736	7.89e-14	5.98e-12	CXCL12	CXCL12
1.50537	7.93e-14	6e-12	FANCI	FANCI
2.1798	7.97e-14	6.01e-12	LINC00346	LINC00346
4.06131	8.27e-14	6.22e-12	OSM	OSM
2.0442	8.45e-14	6.34e-12	TEAD4	TEAD4
-2.14456	9.09e-14	6.8e-12	PARM1	PARM1
1.82323	9.21e-14	6.84e-12	IMMP2L	IMMP2L
1.68556	9.31e-14	6.9e-12	PAFAH1B3	PAFAH1B3
2.44522	9.71e-14	7.14e-12	CABYR	CABYR
1.79883	9.87e-14	7.24e-12	PLK4	PLK4
1.54917	1.01e-13	7.4e-12	WDHD1	WDHD1
2.46517	1.02e-13	7.47e-12	GPR4	GPR4
1.72619	1.03e-13	7.5e-12	FIGNL1	FIGNL1
-2.80361	1.03e-13	7.51e-12	ANO7	ANO7
-4.79377	1.05e-13	7.59e-12	SLC4A4	SLC4A4
3.35439	1.07e-13	7.74e-12	EVA1A	EVA1A
-3.61095	1.07e-13	7.74e-12	SFRP1	SFRP1
3.59122	1.09e-13	7.82e-12	SLC6A20	SLC6A20
1.30246	1.12e-13	8.02e-12	GGCT	GGCT
2.26645	1.16e-13	8.28e-12	KIAA1524	KIAA1524
1.71542	1.17e-13	8.32e-12	ZFP69B	ZFP69B
1.80484	1.19e-13	8.44e-12	KIAA1143	KIAA1143
1.81906	1.19e-13	8.45e-12	NUP155	NUP155
2.02202	1.2e-13	8.51e-12	FAM72D	FAM72D
2.18859	1.25e-13	8.86e-12	ARID3A	ARID3A
1.59613	1.26e-13	8.92e-12	TMPO	TMPO
2.43161	1.37e-13	9.63e-12	HTRA3	HTRA3
1.76776	1.46e-13	1.02e-11	DUS4L	DUS4L
2.35994	1.46e-13	1.02e-11	MYBL2	MYBL2
2.74829	1.47e-13	1.03e-11	RNF183	RNF183
1.54708	1.55e-13	1.08e-11	AMOTL2	AMOTL2
1.74127	1.55e-13	1.08e-11	NAMPT	NAMPT
2.03428	1.56e-13	1.08e-11	KIF20A	KIF20A
1.89316	1.59e-13	1.1e-11	AURKA	AURKA
2.03486	1.66e-13	1.14e-11	CDC25C	CDC25C
2.0289	1.66e-13	1.14e-11	CENPQ	CENPQ
1.6342	1.68e-13	1.15e-11	CCDC34	CCDC34
-2.38208	1.71e-13	1.17e-11	AHCYL2	AHCYL2
2.80116	1.76e-13	1.2e-11	LINC01186	LINC01186
3.31063	1.81e-13	1.23e-11	GATA2-AS1	GATA2-AS1
3.11945	1.85e-13	1.25e-11	TRPM2	TRPM2
1.57527	1.89e-13	1.28e-11	SPDL1	SPDL1
2.19526	1.92e-13	1.29e-11	MEX3A	MEX3A
1.67268	1.95e-13	1.31e-11	SUV39H2	SUV39H2
1.50476	1.97e-13	1.32e-11	PRIM2	PRIM2
-3.1599	2.01e-13	1.34e-11	C2orf88	C2orf88
-1.65943	2.09e-13	1.39e-11	SCN7A	SCN7A
-2.6358	2.11e-13	1.4e-11	KIF5C	KIF5C
1.41782	2.12e-13	1.4e-11	BCL2L12	BCL2L12
2.52415	2.14e-13	1.41e-11	BRCA2	BRCA2
1.48622	2.18e-13	1.43e-11	HPRT1	HPRT1
3.36598	2.18e-13	1.43e-11	CLDN14	CLDN14
2.83375	2.25e-13	1.47e-11	C2orf27A	C2orf27A
1.60387	2.28e-13	1.49e-11	DBF4	DBF4
1.49039	2.35e-13	1.53e-11	GPN3	GPN3
3.27371	2.38e-13	1.55e-11	GZMB	GZMB
2.00868	2.44e-13	1.58e-11	ATAD5	ATAD5
1.55208	2.45e-13	1.58e-11	FBXO5	FBXO5
1.89433	2.51e-13	1.62e-11	CDC6	CDC6
-2.08797	2.58e-13	1.66e-11	APOBR	APOBR
1.86141	2.6e-13	1.67e-11	EEF1E1	EEF1E1
1.75803	2.71e-13	1.74e-11	S100A11	S100A11
1.75152	2.8e-13	1.79e-11	CKS1B	CKS1B
1.88679	2.95e-13	1.88e-11	RAB36	RAB36
1.73768	3.03e-13	1.93e-11	NUFIP1	NUFIP1
1.67151	3.14e-13	2e-11	EIF2S2	EIF2S2
1.8435	3.15e-13	2e-11	OIP5	OIP5
2.724	3.22e-13	2.04e-11	CYP2B6	CYP2B6
-3.55079	3.4e-13	2.14e-11	SEMA3D	SEMA3D
2.82316	3.5e-13	2.2e-11	DIO2	DIO2
2.01239	3.54e-13	2.22e-11	TOP2A	TOP2A
3.29347	3.58e-13	2.24e-11	CXCL6	CXCL6
1.88769	3.84e-13	2.39e-11	KIAA1549	KIAA1549
1.61921	3.87e-13	2.4e-11	CCNB2	CCNB2
1.68303	4.2e-13	2.6e-11	LRP11	LRP11
3.18592	4.29e-13	2.65e-11	CPZ	CPZ
1.76075	4.32e-13	2.66e-11	MMS22L	MMS22L
2.61058	4.42e-13	2.72e-11	CDH6	CDH6
1.36775	4.55e-13	2.78e-11	FANCD2	FANCD2
1.98917	4.74e-13	2.89e-11	CENPW	CENPW
1.4713	4.78e-13	2.9e-11	MYL6B	MYL6B
1.91733	4.92e-13	2.99e-11	SMC2	SMC2
-2.97856	4.99e-13	3.02e-11	ST6GALNAC6	ST6GALNAC6
2.14621	5.01e-13	3.03e-11	TCFL5	TCFL5
1.57054	5.77e-13	3.46e-11	SNHG15	SNHG15
1.58431	6.16e-13	3.68e-11	BLM	BLM
1.95937	6.19e-13	3.69e-11	GINS3	GINS3
1.72045	6.35e-13	3.78e-11	CENPE	CENPE
1.57676	6.61e-13	3.93e-11	CBX3	CBX3
1.88123	6.88e-13	4.08e-11	FOXM1	FOXM1
3.87039	7.27e-13	4.3e-11	PGC	PGC
1.79114	7.3e-13	4.31e-11	DEPDC1B	DEPDC1B
1.82016	7.51e-13	4.42e-11	PTTG1	PTTG1
-4.81193	7.55e-13	4.44e-11	CD177	CD177
4.091	7.59e-13	4.46e-11	SFRP4	SFRP4
2.64442	7.9e-13	4.62e-11	AREG	AREG
-3.56354	8.16e-13	4.76e-11	FMN2	FMN2
-1.78152	8.19e-13	4.77e-11	ENDOD1	ENDOD1
2.82112	8.63e-13	5e-11	MFAP2	MFAP2
1.50639	8.7e-13	5.03e-11	ADK	ADK
1.79973	8.76e-13	5.05e-11	KLHL7	KLHL7
4.02406	8.95e-13	5.15e-11	ACSL6	ACSL6
-3.92424	9.07e-13	5.21e-11	NRAP	NRAP
1.55984	9.26e-13	5.3e-11	TOP1MT	TOP1MT
-3.6159	9.38e-13	5.35e-11	MMP28	MMP28
3.09476	9.41e-13	5.36e-11	LY6E	LY6E
2.20783	9.57e-13	5.45e-11	FAM83D	FAM83D
1.94871	9.64e-13	5.47e-11	KIAA0101	KIAA0101
1.69512	9.96e-13	5.64e-11	GPALPP1	GPALPP1
2.00853	1.01e-12	5.73e-11	VMA21	VMA21
4.06277	1.04e-12	5.83e-11	IL24	IL24
1.54234	1.07e-12	5.97e-11	LYAR	LYAR
2.68771	1.07e-12	5.99e-11	SRPX2	SRPX2
1.57724	1.08e-12	5.99e-11	RRP1B	RRP1B
1.58186	1.12e-12	6.21e-11	CCNE1	CCNE1
1.49402	1.12e-12	6.21e-11	DCAF13	DCAF13
2.72063	1.12e-12	6.21e-11	ASGR1	ASGR1
1.60115	1.16e-12	6.39e-11	CD3EAP	CD3EAP
1.64488	1.17e-12	6.45e-11	HIKESHI	HIKESHI
-2.32562	1.17e-12	6.46e-11	GLP2R	GLP2R
2.22456	1.18e-12	6.46e-11	ENPEP	ENPEP
2.50296	1.19e-12	6.51e-11	SLC27A5	SLC27A5
1.65715	1.21e-12	6.6e-11	ZNF670	ZNF670
-2.62163	1.22e-12	6.64e-11	MST1P2	MST1P2
1.50328	1.27e-12	6.86e-11	PYCR1	PYCR1
1.62855	1.28e-12	6.91e-11	CENPJ	CENPJ
1.19569	1.29e-12	6.94e-11	CHAF1A	CHAF1A
2.14092	1.29e-12	6.94e-11	ELOVL5	ELOVL5
1.66603	1.29e-12	6.94e-11	GABPB1	GABPB1
-4.04087	1.31e-12	7.02e-11	ANO5	ANO5
2.18667	1.31e-12	7.03e-11	PROCR	PROCR
1.6519	1.32e-12	7.07e-11	CDK4	CDK4
-2.13513	1.32e-12	7.07e-11	TNXB	TNXB
2.87786	1.45e-12	7.73e-11	PLA2G16	PLA2G16
2.20505	1.53e-12	8.11e-11	GINS4	GINS4
1.55573	1.53e-12	8.11e-11	PUS7	PUS7
1.19899	1.56e-12	8.23e-11	RPS21	RPS21
2.0703	1.56e-12	8.23e-11	SPARC	SPARC
-2.35832	1.62e-12	8.52e-11	HSD11B2	HSD11B2
2.43836	1.65e-12	8.62e-11	NDC80	NDC80
2.07786	1.65e-12	8.62e-11	COL5A2	COL5A2
-3.15037	1.66e-12	8.68e-11	LAMA1	LAMA1
-2.42729	1.68e-12	8.74e-11	RBM24	RBM24
2.22388	1.69e-12	8.81e-11	ASB9	ASB9
1.44157	1.7e-12	8.81e-11	MSH2	MSH2
-2.64296	1.72e-12	8.93e-11	SATB2-AS1	SATB2-AS1
1.16905	1.73e-12	8.97e-11	DNAJC2	DNAJC2
2.12945	1.75e-12	9.03e-11	KIAA1462	KIAA1462
1.90429	1.76e-12	9.05e-11	RNASEH2B	RNASEH2B
2.23211	1.76e-12	9.07e-11	FAM216A	FAM216A
-2.92252	1.79e-12	9.2e-11	ADAM28	ADAM28
1.55905	1.86e-12	9.53e-11	DPM1	DPM1
1.73928	1.88e-12	9.61e-11	PDCD2L	PDCD2L
1.51564	1.92e-12	9.81e-11	PTPRG	PTPRG
2.19603	1.95e-12	9.9e-11	TMEM158	TMEM158
2.49725	1.96e-12	9.97e-11	LGALS7B	LGALS7B
1.66004	1.97e-12	9.97e-11	ZC3HAV1L	ZC3HAV1L
2.36739	1.97e-12	9.98e-11	SKP2	SKP2
1.96885	1.98e-12	1e-10	RAD54L	RAD54L
1.23727	2.11e-12	1.06e-10	TIMELESS	TIMELESS
1.39664	2.14e-12	1.08e-10	PRDX4	PRDX4
-3.73595	2.15e-12	1.08e-10	HOXD11	HOXD11
2.79904	2.26e-12	1.13e-10	PCSK9	PCSK9
2.0276	2.29e-12	1.15e-10	ZNF286A	ZNF286A
3.15442	2.44e-12	1.22e-10	MEDAG	MEDAG
2.97221	2.47e-12	1.22e-10	LPL	LPL
1.42062	2.55e-12	1.27e-10	SHMT2	SHMT2
1.42342	2.69e-12	1.33e-10	CTPS1	CTPS1
2.2339	2.72e-12	1.34e-10	NFS1	NFS1
-1.84997	2.72e-12	1.34e-10	SLC22A23	SLC22A23
2.54433	2.74e-12	1.35e-10	FAM92A1P2	FAM92A1P2
1.30383	2.76e-12	1.36e-10	TSEN15	TSEN15
1.82522	2.77e-12	1.36e-10	CCDC59	CCDC59
1.92189	2.83e-12	1.39e-10	DHFR	DHFR
-3.31724	2.84e-12	1.39e-10	KRTAP13-1	KRTAP13-1
2.87761	2.89e-12	1.41e-10	PACSIN3	PACSIN3
1.6556	2.94e-12	1.44e-10	MCFD2	MCFD2
1.35305	3.01e-12	1.47e-10	TOMM5	TOMM5
-2.88855	3.02e-12	1.47e-10	PTGDR	PTGDR
1.63262	3.04e-12	1.48e-10	DTYMK	DTYMK
1.33118	3.16e-12	1.53e-10	FBXO41	FBXO41
2.55381	3.22e-12	1.56e-10	PLCB1	PLCB1
1.71	3.24e-12	1.57e-10	ARHGAP11A	ARHGAP11A
2.00453	3.26e-12	1.57e-10	DYNLT3	DYNLT3
1.44171	3.27e-12	1.57e-10	PAICS	PAICS
2.00686	3.38e-12	1.62e-10	KIF20B	KIF20B
1.60869	3.42e-12	1.64e-10	LAMP2	LAMP2
-2.13652	3.56e-12	1.71e-10	ARHGAP44	ARHGAP44
-2.66729	3.57e-12	1.71e-10	NMRAL1P1	NMRAL1P1
1.59072	3.68e-12	1.76e-10	KIF15	KIF15
2.10383	3.76e-12	1.79e-10	JAG2	JAG2
3.77506	3.8e-12	1.81e-10	CXCL11	CXCL11
3.38463	3.88e-12	1.84e-10	FPR1	FPR1
2.67438	3.99e-12	1.89e-10	PHGDH	PHGDH
2.159	4.01e-12	1.9e-10	EFCAB11	EFCAB11
1.94968	4.08e-12	1.92e-10	PBK	PBK
1.47379	4.12e-12	1.93e-10	PODXL	PODXL
2.42163	4.12e-12	1.93e-10	CNIH3	CNIH3
2.6536	4.2e-12	1.97e-10	COL1A1	COL1A1
-2.42785	4.22e-12	1.98e-10	MST1	MST1
1.39292	4.31e-12	2e-10	NEMP1	NEMP1
1.76771	4.41e-12	2.05e-10	IER3	IER3
-2.90149	4.42e-12	2.05e-10	MFSD4A	MFSD4A
-1.38422	4.43e-12	2.05e-10	PLCXD3	PLCXD3
2.13895	4.44e-12	2.05e-10	DNAH14	DNAH14
1.62356	4.49e-12	2.07e-10	DIMT1	DIMT1
1.33049	4.54e-12	2.09e-10	PDCD5	PDCD5
1.63617	4.58e-12	2.1e-10	RPGRIP1L	RPGRIP1L
-1.72266	4.59e-12	2.11e-10	PDCD4	PDCD4
1.60126	4.62e-12	2.12e-10	ZNF280C	ZNF280C
2.43797	4.74e-12	2.17e-10	GUCY1B3	GUCY1B3
1.24404	4.77e-12	2.17e-10	WDR12	WDR12
-2.16111	4.9e-12	2.23e-10	DISP2	DISP2
-3.15474	5.29e-12	2.39e-10	FAM189A1	FAM189A1
2.64363	5.32e-12	2.4e-10	UBD	UBD
1.48014	5.34e-12	2.41e-10	EXOSC8	EXOSC8
1.41655	5.4e-12	2.43e-10	LINC00691	LINC00691
2.53723	5.49e-12	2.47e-10	STRIP2	STRIP2
-3.22958	5.51e-12	2.47e-10	PCK1	PCK1
1.74046	5.58e-12	2.5e-10	SUV39H1	SUV39H1
2.2487	5.61e-12	2.51e-10	PALD1	PALD1
1.59209	5.7e-12	2.54e-10	GEMIN6	GEMIN6
1.70287	5.9e-12	2.63e-10	NUP37	NUP37
1.20338	6e-12	2.67e-10	BICD2	BICD2
1.57777	6.18e-12	2.74e-10	MRPL17	MRPL17
2.15825	6.28e-12	2.78e-10	B9D1	B9D1
-2.89857	6.46e-12	2.86e-10	PADI2	PADI2
1.4249	6.49e-12	2.86e-10	CDCA7	CDCA7
1.78274	6.57e-12	2.89e-10	MYL3	MYL3
2.15318	6.71e-12	2.95e-10	ADAMTS5	ADAMTS5
3.75773	7.04e-12	3.08e-10	PROK2	PROK2
1.54297	7.12e-12	3.11e-10	SLC25A32	SLC25A32
1.55037	7.41e-12	3.23e-10	ATP6V1F	ATP6V1F
3.30937	7.54e-12	3.28e-10	TNFRSF6B	TNFRSF6B
-1.9825	7.63e-12	3.32e-10	MAOA	MAOA
1.88014	7.65e-12	3.32e-10	ESCO2	ESCO2
1.27598	7.84e-12	3.38e-10	TBC1D16	TBC1D16
2.67388	7.84e-12	3.38e-10	EDNRA	EDNRA
1.65592	8.08e-12	3.47e-10	NUSAP1	NUSAP1
1.98244	8.12e-12	3.48e-10	DNMT3B	DNMT3B
2.21724	8.23e-12	3.52e-10	NEIL3	NEIL3
2.29595	8.37e-12	3.57e-10	C2CD4B	C2CD4B
1.41102	8.39e-12	3.57e-10	POT1	POT1
1.66294	8.56e-12	3.64e-10	RPA3	RPA3
1.78592	8.69e-12	3.68e-10	MTAP	MTAP
-3.92503	9.15e-12	3.86e-10	HEPACAM2	HEPACAM2
1.81136	9.24e-12	3.89e-10	PLS3	PLS3
1.18827	9.39e-12	3.95e-10	MCM3	MCM3
2.15524	9.5e-12	3.99e-10	PARD6A	PARD6A
2.21752	9.74e-12	4.08e-10	TIMP1	TIMP1
2.05554	9.75e-12	4.08e-10	SCD	SCD
2.20715	9.78e-12	4.08e-10	S100A3	S100A3
1.491	9.84e-12	4.09e-10	MRPL36	MRPL36
1.67275	9.84e-12	4.09e-10	GTF2F2	GTF2F2
1.81665	9.97e-12	4.13e-10	NMD3	NMD3
1.60303	1e-11	4.16e-10	TP53RK	TP53RK
2.55187	1.01e-11	4.17e-10	ESM1	ESM1
1.72042	1.02e-11	4.2e-10	STIL	STIL
2.48698	1.05e-11	4.31e-10	LGALS7	LGALS7
1.73353	1.06e-11	4.32e-10	PTRH1	PTRH1
1.6027	1.06e-11	4.33e-10	TRMT112	TRMT112
-2.76958	1.08e-11	4.4e-10	TSPAN7	TSPAN7
1.54441	1.09e-11	4.44e-10	POC1A	POC1A
2.74977	1.09e-11	4.44e-10	TNS4	TNS4
1.5112	1.11e-11	4.52e-10	PPAT	PPAT
-2.17355	1.12e-11	4.53e-10	LRRC19	LRRC19
2.61514	1.13e-11	4.58e-10	FAM19A5	FAM19A5
1.80676	1.15e-11	4.64e-10	LARGE2	LARGE2
1.28566	1.17e-11	4.71e-10	RAD51	RAD51
-2.20132	1.17e-11	4.73e-10	PDE9A	PDE9A
1.9028	1.18e-11	4.76e-10	ERO1A	ERO1A
2.62874	1.2e-11	4.83e-10	KIAA1257	KIAA1257
1.63747	1.2e-11	4.83e-10	DSN1	DSN1
-2.09607	1.21e-11	4.84e-10	KLF4	KLF4
1.52516	1.22e-11	4.89e-10	NKRF	NKRF
1.55798	1.22e-11	4.9e-10	MRPS23	MRPS23
2.31479	1.25e-11	4.96e-10	ASPHD1	ASPHD1
2.70195	1.25e-11	4.97e-10	MMP12	MMP12
2.13269	1.29e-11	5.11e-10	GALNT6	GALNT6
1.75226	1.29e-11	5.11e-10	MPP6	MPP6
1.67086	1.33e-11	5.27e-10	OSGIN2	OSGIN2
2.67405	1.33e-11	5.27e-10	MCEMP1	MCEMP1
-2.08998	1.36e-11	5.35e-10	CBFA2T3	CBFA2T3
1.45802	1.37e-11	5.39e-10	TRIM59	TRIM59
-3.07163	1.38e-11	5.44e-10	HAGLR	HAGLR
-1.82308	1.44e-11	5.64e-10	CEACAM19	CEACAM19
1.29935	1.48e-11	5.79e-10	DIEXF	DIEXF
1.63115	1.5e-11	5.85e-10	IFT22	IFT22
-1.98778	1.52e-11	5.93e-10	MAZ	MAZ
2.13165	1.53e-11	5.96e-10	FAM210B	FAM210B
1.4664	1.53e-11	5.96e-10	POLR1D	POLR1D
3.35293	1.55e-11	6e-10	TMPRSS13	TMPRSS13
1.50528	1.57e-11	6.1e-10	DPH3P1	DPH3P1
1.68586	1.6e-11	6.18e-10	CENPU	CENPU
-2.10785	1.6e-11	6.2e-10	IGSF21	IGSF21
1.91876	1.62e-11	6.23e-10	CCDC113	CCDC113
-1.4897	1.62e-11	6.24e-10	SEC31B	SEC31B
2.49795	1.62e-11	6.24e-10	FKBP10	FKBP10
1.89189	1.7e-11	6.52e-10	TUBGCP3	TUBGCP3
1.51152	1.75e-11	6.69e-10	TMTC4	TMTC4
1.52649	1.76e-11	6.71e-10	MRPS17	MRPS17
1.43789	1.76e-11	6.71e-10	TGDS	TGDS
1.77016	1.77e-11	6.75e-10	RPL22L1	RPL22L1
1.89041	1.8e-11	6.83e-10	KIF4A	KIF4A
1.58779	1.81e-11	6.86e-10	SNRPE	SNRPE
1.23134	1.85e-11	7.03e-10	ASUN	ASUN
1.71435	1.94e-11	7.34e-10	TMEM182	TMEM182
1.39702	1.98e-11	7.46e-10	SIGMAR1	SIGMAR1
1.71897	1.99e-11	7.52e-10	FAM89A	FAM89A
2.3516	2.05e-11	7.71e-10	CBR3	CBR3
-1.36755	2.05e-11	7.71e-10	BAIAP2L2	BAIAP2L2
-2.41194	2.07e-11	7.78e-10	MCOLN2	MCOLN2
4.84749	2.09e-11	7.84e-10	KLK8	KLK8
2.08687	2.11e-11	7.89e-10	ARG2	ARG2
-1.72412	2.13e-11	7.96e-10	ADAMTSL1	ADAMTSL1
1.37798	2.14e-11	7.98e-10	IPO5	IPO5
1.8245	2.18e-11	8.1e-10	PAQR4	PAQR4
1.35143	2.23e-11	8.3e-10	CDCA8	CDCA8
1.88214	2.38e-11	8.82e-10	TOMM34	TOMM34
-5.23749	2.39e-11	8.85e-10	CLCA4	CLCA4
1.40255	2.39e-11	8.86e-10	LYRM4	LYRM4
-1.85474	2.4e-11	8.88e-10	METTL7A	METTL7A
1.51437	2.45e-11	9.02e-10	MCM2	MCM2
1.40615	2.5e-11	9.19e-10	NOLC1	NOLC1
1.4358	2.61e-11	9.56e-10	NIT2	NIT2
1.56795	2.65e-11	9.7e-10	AKIP1	AKIP1
1.39748	2.76e-11	1.01e-09	XPNPEP3	XPNPEP3
-2.46523	2.79e-11	1.02e-09	FAM107A	FAM107A
1.34239	2.79e-11	1.02e-09	ANAPC10	ANAPC10
-4.39936	2.82e-11	1.02e-09	ADH1A	ADH1A
1.73988	2.86e-11	1.04e-09	VEGFA	VEGFA
1.14812	2.88e-11	1.04e-09	SNRPD2	SNRPD2
1.27942	2.88e-11	1.04e-09	NPM1	NPM1
1.69673	2.97e-11	1.07e-09	PRPS1L1	PRPS1L1
1.23242	3.01e-11	1.09e-09	TEX10	TEX10
1.50117	3.07e-11	1.11e-09	GTPBP10	GTPBP10
1.69637	3.11e-11	1.12e-09	CDH13	CDH13
1.82744	3.11e-11	1.12e-09	SPON2	SPON2
-3.37729	3.32e-11	1.19e-09	MUC4	MUC4
1.69857	3.32e-11	1.19e-09	CDC20	CDC20
-2.27221	3.33e-11	1.19e-09	LOC283454	LOC283454
-1.88296	3.33e-11	1.19e-09	TNFRSF11A	TNFRSF11A
-4.27005	3.34e-11	1.19e-09	ADH1C	ADH1C
-1.89168	3.41e-11	1.21e-09	CHST6	CHST6
1.93095	3.43e-11	1.22e-09	ARHGEF39	ARHGEF39
-1.61572	3.51e-11	1.24e-09	PPP1R12B	PPP1R12B
3.24059	3.51e-11	1.24e-09	SELE	SELE
2.2744	3.52e-11	1.24e-09	SULF1	SULF1
1.61419	3.56e-11	1.26e-09	BORA	BORA
1.17634	3.6e-11	1.27e-09	TKT	TKT
1.5187	3.63e-11	1.28e-09	RSRC1	RSRC1
1.81756	3.68e-11	1.29e-09	HOMER1	HOMER1
1.66145	3.69e-11	1.29e-09	CDCA2	CDCA2
-2.61848	3.73e-11	1.31e-09	ADAMDEC1	ADAMDEC1
1.76268	3.75e-11	1.31e-09	IER5L	IER5L
-1.50625	3.78e-11	1.32e-09	ZNF575	ZNF575
1.4686	3.83e-11	1.33e-09	UBE2H	UBE2H
-1.68262	3.86e-11	1.34e-09	SEMA4G	SEMA4G
1.48938	3.87e-11	1.34e-09	RPAP3	RPAP3
1.4487	4.14e-11	1.43e-09	METTL6	METTL6
1.30355	4.18e-11	1.44e-09	TRMT11	TRMT11
2.17951	4.25e-11	1.46e-09	GPR19	GPR19
-2.20322	4.27e-11	1.47e-09	C2orf40	C2orf40
2.63681	4.3e-11	1.48e-09	LRRC34	LRRC34
-1.36125	4.3e-11	1.48e-09	SLC15A2	SLC15A2
-2.46553	4.32e-11	1.48e-09	WISP2	WISP2
1.68372	4.45e-11	1.52e-09	RNF114	RNF114
2.10728	4.58e-11	1.57e-09	CPT1C	CPT1C
-5.04581	4.75e-11	1.62e-09	DPP10-AS1	DPP10-AS1
1.38231	4.79e-11	1.63e-09	VBP1	VBP1
1.55188	4.8e-11	1.63e-09	NEDD1	NEDD1
1.40417	4.89e-11	1.66e-09	GLA	GLA
1.52443	5.16e-11	1.75e-09	NLE1	NLE1
1.45271	5.24e-11	1.77e-09	PSRC1	PSRC1
-3.1283	5.28e-11	1.78e-09	FAM189A2	FAM189A2
1.49082	5.33e-11	1.8e-09	VRK1	VRK1
1.51763	5.36e-11	1.8e-09	USP6NL	USP6NL
1.90395	5.43e-11	1.82e-09	PIR	PIR
3.34849	5.47e-11	1.83e-09	EREG	EREG
1.23856	5.52e-11	1.85e-09	LOC641746	LOC641746
1.80643	5.6e-11	1.87e-09	SLC39A6	SLC39A6
2.25242	5.62e-11	1.88e-09	C20orf27	C20orf27
2.56917	5.66e-11	1.89e-09	MGC32805	MGC32805
1.59504	5.86e-11	1.95e-09	LIMS1	LIMS1
1.46822	6.02e-11	2e-09	PSMC3IP	PSMC3IP
2.61124	6.05e-11	2e-09	LINC00525	LINC00525
3.142	6.13e-11	2.03e-09	LAIR2	LAIR2
1.95681	6.17e-11	2.04e-09	CEP41	CEP41
1.40035	6.24e-11	2.06e-09	PRC1	PRC1
3.7587	6.29e-11	2.07e-09	GAD1	GAD1
1.62573	6.36e-11	2.09e-09	RNASEH1-AS1	RNASEH1-AS1
1.53881	6.72e-11	2.2e-09	LACTB2	LACTB2
1.51084	6.73e-11	2.21e-09	CEP78	CEP78
7.15055	6.83e-11	2.24e-09	REG1B	REG1B
1.33136	6.87e-11	2.25e-09	MCM7	MCM7
1.44697	6.95e-11	2.27e-09	LMBR1	LMBR1
1.42113	6.96e-11	2.27e-09	LINC00998	LINC00998
1.30039	7e-11	2.28e-09	ANO6	ANO6
-4.95202	7.1e-11	2.31e-09	MS4A12	MS4A12
1.6542	7.17e-11	2.33e-09	TYRO3	TYRO3
1.42975	7.43e-11	2.41e-09	YEATS4	YEATS4
1.2594	7.45e-11	2.42e-09	NUP107	NUP107
2.02783	7.87e-11	2.55e-09	HMGB3P1	HMGB3P1
1.96619	7.9e-11	2.55e-09	C17orf53	C17orf53
-3.94689	7.98e-11	2.58e-09	SCGN	SCGN
1.40414	8.14e-11	2.63e-09	EIF3E	EIF3E
1.44114	8.24e-11	2.66e-09	WDR5	WDR5
2.38449	8.27e-11	2.66e-09	CD55	CD55
1.62547	8.27e-11	2.66e-09	NTMT1	NTMT1
2.48921	8.41e-11	2.69e-09	MYCN	MYCN
1.91374	8.46e-11	2.71e-09	NUP62CL	NUP62CL
1.39661	8.46e-11	2.71e-09	KNSTRN	KNSTRN
1.15939	8.67e-11	2.76e-09	CHTF18	CHTF18
3.2266	8.67e-11	2.76e-09	LOC100507460	LOC100507460
3.5651	8.76e-11	2.78e-09	HCAR3	HCAR3
1.42054	9.17e-11	2.91e-09	EBPL	EBPL
1.58277	9.19e-11	2.91e-09	DEF8	DEF8
1.78039	9.22e-11	2.92e-09	UNC5CL	UNC5CL
1.13906	9.29e-11	2.93e-09	LMNB2	LMNB2
-2.71336	9.37e-11	2.95e-09	ITM2C	ITM2C
-2.4817	9.41e-11	2.96e-09	ANKRD20A2	ANKRD20A2
-3.17157	9.43e-11	2.97e-09	LDHD	LDHD
1.46123	9.87e-11	3.1e-09	ABI2	ABI2
-3.15849	9.97e-11	3.12e-09	CHST5	CHST5
1.29089	1.01e-10	3.16e-09	NUP58	NUP58
1.38161	1.01e-10	3.16e-09	MTHFD2	MTHFD2
1.67681	1.02e-10	3.16e-09	NPM3	NPM3
1.30681	1.02e-10	3.17e-09	WDYHV1	WDYHV1
1.41601	1.03e-10	3.2e-09	ARMC10	ARMC10
1.52511	1.03e-10	3.2e-09	RP9P	RP9P
1.50584	1.04e-10	3.21e-09	CBFB	CBFB
1.33568	1.04e-10	3.23e-09	MNAT1	MNAT1
1.24035	1.05e-10	3.24e-09	HMGB2	HMGB2
-1.65892	1.05e-10	3.24e-09	CRACR2A	CRACR2A
1.27989	1.07e-10	3.29e-09	NME1	NME1
4.70114	1.1e-10	3.39e-09	KRT6B	KRT6B
1.26475	1.13e-10	3.47e-09	PRPS1	PRPS1
1.17421	1.15e-10	3.53e-09	GCSH	GCSH
3.41388	1.21e-10	3.7e-09	CSF3	CSF3
2.38463	1.22e-10	3.72e-09	LINC00839	LINC00839
-2.81517	1.23e-10	3.76e-09	BTNL3	BTNL3
1.33718	1.25e-10	3.8e-09	NOTCH4	NOTCH4
1.37687	1.26e-10	3.85e-09	GLMN	GLMN
-1.70466	1.27e-10	3.85e-09	KIAA2022	KIAA2022
-2.63809	1.29e-10	3.9e-09	ROR1	ROR1
-2.32042	1.29e-10	3.92e-09	INSM1	INSM1
1.49402	1.3e-10	3.94e-09	IL1RAP	IL1RAP
1.6257	1.31e-10	3.96e-09	ITGB3BP	ITGB3BP
1.31698	1.32e-10	3.97e-09	FAM161A	FAM161A
2.28211	1.32e-10	3.97e-09	LOX	LOX
3.06743	1.37e-10	4.12e-09	S100A12	S100A12
2.37565	1.38e-10	4.15e-09	SERPINE1	SERPINE1
2.44383	1.39e-10	4.17e-09	IL23A	IL23A
2.2499	1.41e-10	4.24e-09	BACE2	BACE2
1.30939	1.43e-10	4.27e-09	MEST	MEST
1.2244	1.43e-10	4.27e-09	RANBP1	RANBP1
-3.22004	1.44e-10	4.3e-09	MUC12	MUC12
1.39934	1.45e-10	4.32e-09	RPP40	RPP40
2.28188	1.49e-10	4.45e-09	GINS1	GINS1
-2.29003	1.54e-10	4.57e-09	ST6GALNAC1	ST6GALNAC1
1.90246	1.54e-10	4.57e-09	KHK	KHK
1.6578	1.57e-10	4.65e-09	CKLF	CKLF
1.50594	1.57e-10	4.66e-09	XRCC4	XRCC4
2.01719	1.58e-10	4.66e-09	TRIP6	TRIP6
2.26054	1.58e-10	4.66e-09	DHDH	DHDH
2.51303	1.58e-10	4.67e-09	PIFO	PIFO
1.19359	1.59e-10	4.67e-09	FANCG	FANCG
1.6147	1.59e-10	4.67e-09	TIMM8A	TIMM8A
1.35034	1.59e-10	4.67e-09	BID	BID
1.41875	1.62e-10	4.75e-09	ENC1	ENC1
1.6746	1.66e-10	4.87e-09	HYAL3	HYAL3
1.44559	1.67e-10	4.88e-09	SQLE	SQLE
1.67352	1.67e-10	4.88e-09	EXOSC5	EXOSC5
-1.73678	1.67e-10	4.88e-09	GPA33	GPA33
1.62055	1.69e-10	4.94e-09	MSI2	MSI2
1.54948	1.7e-10	4.96e-09	C12orf45	C12orf45
1.35675	1.71e-10	4.97e-09	NOC3L	NOC3L
1.29852	1.72e-10	4.99e-09	H2AFZ	H2AFZ
1.35258	1.74e-10	5.05e-09	TWISTNB	TWISTNB
1.45328	1.74e-10	5.05e-09	LAGE3	LAGE3
1.21726	1.77e-10	5.14e-09	CIT	CIT
1.7673	1.78e-10	5.15e-09	CDCA3	CDCA3
1.57085	1.79e-10	5.18e-09	LOC729680	LOC729680
2.03961	1.83e-10	5.29e-09	MCAM	MCAM
1.42723	1.84e-10	5.32e-09	MOCS3	MOCS3
1.68177	1.85e-10	5.33e-09	SMCO2	SMCO2
-2.33011	1.87e-10	5.38e-09	TTLL6	TTLL6
1.59079	1.88e-10	5.41e-09	STEAP1	STEAP1
4.73958	1.9e-10	5.47e-09	PPBP	PPBP
1.65957	1.9e-10	5.47e-09	HMGB1	HMGB1
1.82459	1.91e-10	5.48e-09	MNX1-AS1	MNX1-AS1
1.79427	2e-10	5.72e-09	ZNF367	ZNF367
1.52283	2.02e-10	5.77e-09	ESPL1	ESPL1
1.9011	2.05e-10	5.84e-09	ACSL4	ACSL4
-2.37839	2.1e-10	5.98e-09	CDHR5	CDHR5
1.53157	2.11e-10	6.01e-09	LOC730102	LOC730102
1.73102	2.12e-10	6.04e-09	MAD2L2	MAD2L2
2.34038	2.22e-10	6.29e-09	SH3TC2	SH3TC2
1.02121	2.22e-10	6.3e-09	RPL35	RPL35
-2.59646	2.26e-10	6.42e-09	SPON1	SPON1
1.6154	2.28e-10	6.46e-09	RPF2	RPF2
1.40714	2.3e-10	6.49e-09	TMEM68	TMEM68
1.3607	2.36e-10	6.66e-09	ACOT9	ACOT9
1.09997	2.37e-10	6.7e-09	PTPN12	PTPN12
1.5052	2.4e-10	6.76e-09	ZNF587	ZNF587
1.50265	2.43e-10	6.83e-09	CHRNA5	CHRNA5
1.51807	2.43e-10	6.83e-09	C16orf87	C16orf87
1.49553	2.53e-10	7.08e-09	C19orf48	C19orf48
1.52901	2.55e-10	7.12e-09	ZNF503	ZNF503
1.45343	2.57e-10	7.17e-09	GRPEL2	GRPEL2
1.92067	2.58e-10	7.21e-09	RNFT2	RNFT2
1.38393	2.64e-10	7.35e-09	LRRC61	LRRC61
-1.5529	2.64e-10	7.36e-09	ANGPTL7	ANGPTL7
-3.72566	2.84e-10	7.88e-09	UGT2B17	UGT2B17
1.39753	2.84e-10	7.89e-09	NCAPD3	NCAPD3
1.80482	2.9e-10	8.03e-09	DUSP10	DUSP10
1.22403	2.93e-10	8.09e-09	PNO1	PNO1
2.38836	2.93e-10	8.1e-09	GUCA1B	GUCA1B
1.41434	2.96e-10	8.17e-09	GLO1	GLO1
-1.62778	3.06e-10	8.42e-09	NAAA	NAAA
1.49291	3.09e-10	8.47e-09	NAA11	NAA11
1.40038	3.11e-10	8.53e-09	CDC7	CDC7
1.74228	3.11e-10	8.53e-09	C1QTNF5	C1QTNF5
1.18442	3.12e-10	8.54e-09	THOC3	THOC3
3.06828	3.15e-10	8.61e-09	SAA4	SAA4
1.47162	3.2e-10	8.72e-09	CCDC74B	CCDC74B
1.41224	3.2e-10	8.73e-09	HAUS2	HAUS2
1.38805	3.24e-10	8.83e-09	DPCD	DPCD
-1.32068	3.27e-10	8.9e-09	KIF13B	KIF13B
-1.72934	3.29e-10	8.95e-09	KIAA0513	KIAA0513
2.28821	3.36e-10	9.12e-09	KLHL35	KLHL35
2.70298	3.38e-10	9.17e-09	SHC3	SHC3
-1.9219	3.43e-10	9.31e-09	RHBDL2	RHBDL2
1.3783	3.46e-10	9.37e-09	CHCHD6	CHCHD6
1.29222	3.47e-10	9.38e-09	MTERF3	MTERF3
1.54041	3.49e-10	9.41e-09	XPO4	XPO4
2.09457	3.49e-10	9.42e-09	FANCB	FANCB
2.37473	3.51e-10	9.45e-09	CADPS	CADPS
1.53783	3.55e-10	9.55e-09	MAGOHB	MAGOHB
1.33016	3.56e-10	9.56e-09	URB2	URB2
1.36553	3.57e-10	9.58e-09	SNHG16	SNHG16
-2.39985	3.59e-10	9.62e-09	NEURL1	NEURL1
1.10049	3.59e-10	9.62e-09	MIF	MIF
1.23396	3.63e-10	9.73e-09	EXOSC3	EXOSC3
1.46007	3.66e-10	9.77e-09	SAP30	SAP30
1.40966	3.68e-10	9.82e-09	IPO11	IPO11
-2.5139	3.79e-10	1.01e-08	PLA2G10	PLA2G10
1.3759	3.79e-10	1.01e-08	ZBED3-AS1	ZBED3-AS1
2.2164	3.81e-10	1.01e-08	AMIGO2	AMIGO2
-1.44826	3.83e-10	1.02e-08	CLMN	CLMN
1.83556	3.84e-10	1.02e-08	CCNE2	CCNE2
-1.31665	3.89e-10	1.03e-08	TRIM10	TRIM10
1.25476	3.91e-10	1.04e-08	DKC1	DKC1
1.57968	3.94e-10	1.04e-08	PPIH	PPIH
1.37736	3.97e-10	1.05e-08	RLIM	RLIM
1.32552	4e-10	1.05e-08	ZMYM5	ZMYM5
-2.17846	4.1e-10	1.08e-08	LOC101928673	LOC101928673
1.50764	4.15e-10	1.09e-08	PITX1	PITX1
2.67542	4.17e-10	1.09e-08	CGREF1	CGREF1
-2.14941	4.32e-10	1.13e-08	SMPDL3A	SMPDL3A
1.81882	4.34e-10	1.14e-08	CXorf36	CXorf36
1.60641	4.39e-10	1.15e-08	AFAP1L1	AFAP1L1
-1.7926	4.4e-10	1.15e-08	AKAP7	AKAP7
2.06675	4.52e-10	1.18e-08	NFE4	NFE4
2.39612	4.53e-10	1.18e-08	MIR503HG	MIR503HG
1.5053	4.56e-10	1.19e-08	PHOSPHO2-KLHL23	PHOSPHO2-KLHL23
2.04694	4.64e-10	1.2e-08	IKBIP	IKBIP
1.20601	4.76e-10	1.23e-08	SMC4	SMC4
-1.93947	4.77e-10	1.23e-08	LOC729732	LOC729732
1.0904	4.78e-10	1.24e-08	PPT1	PPT1
-2.42637	4.81e-10	1.24e-08	HSD17B2	HSD17B2
-2.2968	4.9e-10	1.26e-08	ANKRD20A11P	ANKRD20A11P
1.45798	4.92e-10	1.27e-08	MCM8	MCM8
1.37412	4.94e-10	1.27e-08	YTHDF1	YTHDF1
-1.87186	4.94e-10	1.27e-08	LOC105379426	LOC105379426
1.4844	5e-10	1.29e-08	EEF1AKMT1	EEF1AKMT1
-2.19078	5.07e-10	1.3e-08	C2orf72	C2orf72
1.16424	5.1e-10	1.31e-08	ZFP64	ZFP64
1.76674	5.12e-10	1.31e-08	PMEPA1	PMEPA1
1.84203	5.14e-10	1.31e-08	ZDHHC20	ZDHHC20
-1.26686	5.22e-10	1.33e-08	CNNM4	CNNM4
1.82302	5.24e-10	1.34e-08	LIMS3	LIMS3
1.4267	5.25e-10	1.34e-08	RIF1	RIF1
1.65032	5.3e-10	1.35e-08	CDR2L	CDR2L
1.33484	5.34e-10	1.36e-08	SNAPC1	SNAPC1
2.03678	5.37e-10	1.37e-08	DYRK3	DYRK3
-1.65527	5.47e-10	1.39e-08	LINC00675	LINC00675
1.51783	5.5e-10	1.4e-08	C4orf46	C4orf46
2.02782	5.57e-10	1.41e-08	CENPI	CENPI
1.89513	5.64e-10	1.43e-08	LEF1	LEF1
1.43499	5.65e-10	1.43e-08	PYCRL	PYCRL
-1.58724	5.76e-10	1.45e-08	HSBP1L1	HSBP1L1
1.72425	5.9e-10	1.49e-08	UHRF1	UHRF1
1.28343	5.91e-10	1.49e-08	MRE11A	MRE11A
1.48034	6e-10	1.51e-08	PSMG1	PSMG1
1.19472	6.09e-10	1.53e-08	ACTL6A	ACTL6A
2.05406	6.19e-10	1.55e-08	MME	MME
2.10673	6.32e-10	1.58e-08	IL1A	IL1A
-1.81831	6.46e-10	1.62e-08	MALL	MALL
1.71599	6.48e-10	1.62e-08	SNX5	SNX5
1.60669	6.54e-10	1.63e-08	DDIT4	DDIT4
2.01323	6.55e-10	1.63e-08	EPSTI1	EPSTI1
1.74958	6.57e-10	1.64e-08	SNHG17	SNHG17
1.49319	6.59e-10	1.64e-08	AGO2	AGO2
1.52659	6.62e-10	1.65e-08	BHLHE40	BHLHE40
-3.2883	6.67e-10	1.66e-08	UGT2B11	UGT2B11
-1.55761	6.83e-10	1.69e-08	HIGD1A	HIGD1A
-1.87336	6.87e-10	1.7e-08	MICAL3	MICAL3
1.18225	6.89e-10	1.71e-08	PCID2	PCID2
2.84869	6.95e-10	1.72e-08	OTX1	OTX1
2.15118	7.12e-10	1.76e-08	C6orf223	C6orf223
1.87278	7.13e-10	1.76e-08	PMFBP1	PMFBP1
1.38768	7.18e-10	1.77e-08	GCLM	GCLM
1.52432	7.18e-10	1.77e-08	BYSL	BYSL
1.94529	7.21e-10	1.77e-08	GDPD5	GDPD5
1.69767	7.26e-10	1.78e-08	TMEM123	TMEM123
-1.26654	7.27e-10	1.79e-08	NDRG2	NDRG2
1.40513	7.33e-10	1.8e-08	ABCE1	ABCE1
1.61807	7.37e-10	1.81e-08	DUSP2	DUSP2
-2.35224	7.38e-10	1.81e-08	MATN2	MATN2
1.86209	7.45e-10	1.82e-08	DLEU2	DLEU2
1.56487	7.68e-10	1.88e-08	WDR54	WDR54
1.63837	7.73e-10	1.89e-08	HTRA1	HTRA1
1.19893	7.76e-10	1.89e-08	FDX1L	FDX1L
-2.79467	7.81e-10	1.9e-08	SLC17A4	SLC17A4
1.42471	7.82e-10	1.9e-08	RAB23	RAB23
2.18182	7.84e-10	1.91e-08	UBAC2-AS1	UBAC2-AS1
-1.21638	8.06e-10	1.95e-08	UGP2	UGP2
1.31953	8.13e-10	1.97e-08	RBM33	RBM33
1.48855	8.14e-10	1.97e-08	NXT1	NXT1
1.71253	8.16e-10	1.97e-08	SS18L1	SS18L1
2.50001	8.24e-10	1.99e-08	CCNO	CCNO
-3.05563	8.25e-10	1.99e-08	GREM2	GREM2
1.91892	8.25e-10	1.99e-08	HECW2	HECW2
-3.6	8.34e-10	2.01e-08	IGH	IGH
2.18207	8.44e-10	2.03e-08	CASC15	CASC15
1.46594	8.6e-10	2.07e-08	TMEM14A	TMEM14A
1.24842	8.65e-10	2.08e-08	BORCS5	BORCS5
1.79788	8.66e-10	2.08e-08	SPNS3	SPNS3
-2.34477	8.78e-10	2.1e-08	SELENBP1	SELENBP1
1.26353	8.81e-10	2.11e-08	PFDN2	PFDN2
2.26286	8.87e-10	2.12e-08	FOXC1	FOXC1
2.71399	8.92e-10	2.13e-08	MAT1A	MAT1A
-2.60583	9.08e-10	2.17e-08	GHR	GHR
1.2736	9.13e-10	2.18e-08	UQCC2	UQCC2
1.44377	9.18e-10	2.19e-08	TDRKH	TDRKH
2.29036	9.24e-10	2.2e-08	GUCY1A3	GUCY1A3
1.4007	9.55e-10	2.26e-08	MRPL50	MRPL50
1.45331	9.55e-10	2.26e-08	RECQL	RECQL
1.69778	9.58e-10	2.27e-08	RSL1D1	RSL1D1
2.3741	9.59e-10	2.27e-08	GPRIN1	GPRIN1
-1.87962	9.71e-10	2.3e-08	ENTPD5	ENTPD5
-3.2208	9.72e-10	2.3e-08	NXPE1	NXPE1
-1.86257	9.77e-10	2.31e-08	CES3	CES3
1.55699	9.87e-10	2.33e-08	MKS1	MKS1
1.2848	9.9e-10	2.33e-08	TCEB1	TCEB1
1.71868	9.91e-10	2.33e-08	ITGA11	ITGA11
1.21633	1.01e-09	2.38e-08	FAM86B2	FAM86B2
1.107	1.02e-09	2.39e-08	PLXNA1	PLXNA1
1.35235	1.03e-09	2.41e-08	CDADC1	CDADC1
-1.23761	1.04e-09	2.43e-08	ECHDC2	ECHDC2
1.20089	1.04e-09	2.44e-08	POP7	POP7
1.22892	1.04e-09	2.44e-08	FANCA	FANCA
1.74418	1.04e-09	2.44e-08	ZWILCH	ZWILCH
1.49349	1.04e-09	2.44e-08	NEDD4	NEDD4
2.63753	1.05e-09	2.45e-08	ADRA2C	ADRA2C
-1.70413	1.06e-09	2.46e-08	IGSF9	IGSF9
-1.74962	1.06e-09	2.46e-08	KIF16B	KIF16B
1.383	1.06e-09	2.47e-08	POLR1E	POLR1E
-5.13847	1.06e-09	2.47e-08	CLCA1	CLCA1
2.04012	1.08e-09	2.5e-08	KLF7	KLF7
1.23105	1.08e-09	2.5e-08	CLEC2D	CLEC2D
-2.05869	1.09e-09	2.52e-08	PIGZ	PIGZ
3.01397	1.09e-09	2.53e-08	LIN7A	LIN7A
1.08311	1.1e-09	2.54e-08	SPAG5	SPAG5
1.67229	1.11e-09	2.56e-08	TMEM136	TMEM136
-1.60555	1.13e-09	2.6e-08	EPHX2	EPHX2
1.50569	1.13e-09	2.61e-08	POLD2	POLD2
1.60847	1.15e-09	2.64e-08	COL6A3	COL6A3
1.3228	1.15e-09	2.64e-08	POLQ	POLQ
2.09609	1.16e-09	2.67e-08	TWIST1	TWIST1
-2.01955	1.17e-09	2.68e-08	CNR1	CNR1
2.01494	1.2e-09	2.75e-08	PLTP	PLTP
-2.19114	1.23e-09	2.81e-08	SGSM1	SGSM1
1.65063	1.23e-09	2.81e-08	HEYL	HEYL
1.48532	1.24e-09	2.83e-08	RCN1	RCN1
1.45989	1.24e-09	2.83e-08	GGCX	GGCX
-1.5859	1.25e-09	2.85e-08	ABCA9	ABCA9
1.38177	1.26e-09	2.88e-08	RNF219	RNF219
1.53267	1.27e-09	2.88e-08	SKA2	SKA2
2.26367	1.27e-09	2.89e-08	CD70	CD70
1.33533	1.28e-09	2.91e-08	PNPT1	PNPT1
1.11513	1.29e-09	2.93e-08	MSH6	MSH6
-2.47232	1.32e-09	2.99e-08	TEX11	TEX11
1.17884	1.32e-09	2.99e-08	PSMA3	PSMA3
1.25355	1.39e-09	3.12e-08	RHEB	RHEB
1.22299	1.4e-09	3.15e-08	PPIL1	PPIL1
-1.9949	1.41e-09	3.15e-08	ACOT11	ACOT11
-2.46735	1.42e-09	3.17e-08	SEMA6A	SEMA6A
2.75032	1.44e-09	3.23e-08	IL13RA2	IL13RA2
1.16005	1.45e-09	3.24e-08	GMPS	GMPS
2.73616	1.46e-09	3.26e-08	HSPC102	HSPC102
1.27548	1.51e-09	3.36e-08	PIBF1	PIBF1
-1.30131	1.51e-09	3.36e-08	FAM214A	FAM214A
1.47576	1.52e-09	3.39e-08	PDRG1	PDRG1
1.38148	1.52e-09	3.39e-08	NAA10	NAA10
1.18585	1.53e-09	3.4e-08	RBM28	RBM28
1.68414	1.53e-09	3.4e-08	GPX8	GPX8
2.05937	1.56e-09	3.46e-08	CHN1	CHN1
1.3124	1.58e-09	3.49e-08	FAM64A	FAM64A
-2.13617	1.59e-09	3.51e-08	PDZD3	PDZD3
1.42932	1.59e-09	3.52e-08	FAM60A	FAM60A
1.37548	1.6e-09	3.54e-08	TATDN1	TATDN1
1.86542	1.62e-09	3.57e-08	CYP39A1	CYP39A1
1.4208	1.62e-09	3.58e-08	EIF1AX	EIF1AX
1.24363	1.63e-09	3.59e-08	DHCR7	DHCR7
1.89367	1.64e-09	3.62e-08	DNAH2	DNAH2
1.37186	1.64e-09	3.62e-08	DRAM1	DRAM1
2.92272	1.65e-09	3.62e-08	CXCL10	CXCL10
1.13677	1.67e-09	3.66e-08	HPS3	HPS3
1.4735	1.69e-09	3.71e-08	MRPL3	MRPL3
1.53888	1.7e-09	3.73e-08	SLC7A7	SLC7A7
1.97358	1.7e-09	3.73e-08	COL1A2	COL1A2
2.13041	1.72e-09	3.76e-08	SPHK1	SPHK1
1.84466	1.73e-09	3.77e-08	CFB	CFB
1.13358	1.73e-09	3.77e-08	CCT6A	CCT6A
1.41676	1.74e-09	3.79e-08	ZFAS1	ZFAS1
1.1415	1.74e-09	3.79e-08	SP100	SP100
-1.79793	1.75e-09	3.81e-08	WNK2	WNK2
1.44445	1.75e-09	3.81e-08	CDC25A	CDC25A
1.16768	1.77e-09	3.84e-08	RPL21	RPL21
-1.492	1.79e-09	3.88e-08	C1orf132	C1orf132
1.68121	1.79e-09	3.88e-08	CEP89	CEP89
1.45715	1.81e-09	3.91e-08	PCNA	PCNA
-2.41468	1.82e-09	3.94e-08	SLC16A9	SLC16A9
1.28409	1.84e-09	3.96e-08	CACYBP	CACYBP
1.97546	1.84e-09	3.98e-08	POFUT1	POFUT1
2.93393	1.96e-09	4.21e-08	UCA1	UCA1
1.12996	1.96e-09	4.22e-08	MYO19	MYO19
1.50458	1.97e-09	4.23e-08	ERF	ERF
1.44373	1.97e-09	4.23e-08	CALU	CALU
1.42699	1.98e-09	4.24e-08	LINC00094	LINC00094
2.55275	1.98e-09	4.25e-08	TDO2	TDO2
1.7721	2e-09	4.28e-08	ALDH4A1	ALDH4A1
1.45211	2.01e-09	4.29e-08	PSMA7	PSMA7
1.00455	2.01e-09	4.3e-08	SMYD2	SMYD2
2.50177	2.01e-09	4.3e-08	CD109	CD109
2.13587	2.03e-09	4.32e-08	SERPINE2	SERPINE2
1.20322	2.05e-09	4.38e-08	RAN	RAN
-2.37825	2.09e-09	4.45e-08	DUSP26	DUSP26
2.00799	2.1e-09	4.47e-08	TBX15	TBX15
1.1633	2.11e-09	4.48e-08	SLC25A15	SLC25A15
1.27284	2.15e-09	4.55e-08	POLA1	POLA1
1.25061	2.2e-09	4.65e-08	SSBP1	SSBP1
1.69615	2.2e-09	4.66e-08	STX1A	STX1A
1.09298	2.21e-09	4.67e-08	NOP58	NOP58
-2.61174	2.22e-09	4.67e-08	ABCG2	ABCG2
1.75243	2.27e-09	4.77e-08	APLF	APLF
-2.09475	2.29e-09	4.81e-08	RNF152	RNF152
1.41833	2.32e-09	4.88e-08	DTD1	DTD1
1.83466	2.34e-09	4.9e-08	PDK3	PDK3
1.26844	2.34e-09	4.9e-08	PAM16	PAM16
1.23982	2.35e-09	4.92e-08	MTFR1	MTFR1
1.52795	2.38e-09	4.99e-08	EEPD1	EEPD1
1.40422	2.4e-09	5.03e-08	ASF1B	ASF1B
1.41151	2.41e-09	5.05e-08	COA1	COA1
-1.48009	2.45e-09	5.12e-08	GLIPR2	GLIPR2
-2.64163	2.48e-09	5.16e-08	BCAS1	BCAS1
-2.28512	2.48e-09	5.16e-08	SIDT1	SIDT1
1.64738	2.51e-09	5.22e-08	INCENP	INCENP
2.01356	2.53e-09	5.26e-08	CAMTA1	CAMTA1
1.12181	2.54e-09	5.27e-08	COPRS	COPRS
-2.51399	2.56e-09	5.31e-08	KLK15	KLK15
1.42227	2.59e-09	5.36e-08	CFAP97	CFAP97
2.37876	2.79e-09	5.76e-08	SLC16A1-AS1	SLC16A1-AS1
1.15955	2.82e-09	5.8e-08	PTPMT1	PTPMT1
1.37357	2.82e-09	5.81e-08	MSL3	MSL3
-1.41453	2.83e-09	5.82e-08	AK1	AK1
1.09817	2.85e-09	5.84e-08	URI1	URI1
1.64646	2.85e-09	5.85e-08	CITED4	CITED4
1.0098	2.87e-09	5.89e-08	GSTP1	GSTP1
1.06657	2.89e-09	5.93e-08	DARS	DARS
1.76138	2.93e-09	6e-08	SDC2	SDC2
1.36434	2.94e-09	6.01e-08	GPC4	GPC4
-3.26026	2.98e-09	6.09e-08	MUC2	MUC2
-3.20591	3.02e-09	6.15e-08	HTR4	HTR4
2.69932	3.02e-09	6.15e-08	LOC101928303	LOC101928303
1.85061	3.03e-09	6.16e-08	PTPN14	PTPN14
-1.84558	3.03e-09	6.16e-08	DHRS11	DHRS11
1.21808	3.05e-09	6.19e-08	PRELID3B	PRELID3B
2.4138	3.09e-09	6.26e-08	STK31	STK31
-2.05551	3.1e-09	6.29e-08	GPAT3	GPAT3
-1.47515	3.14e-09	6.37e-08	NEO1	NEO1
-2.01211	3.19e-09	6.45e-08	ABCA6	ABCA6
1.23406	3.22e-09	6.52e-08	EXOSC4	EXOSC4
1.0752	3.25e-09	6.56e-08	AASDHPPT	AASDHPPT
1.11215	3.27e-09	6.6e-08	DONSON	DONSON
1.48706	3.28e-09	6.62e-08	PFKFB3	PFKFB3
1.75443	3.33e-09	6.71e-08	LRRC32	LRRC32
1.33442	3.34e-09	6.73e-08	TIPIN	TIPIN
1.58058	3.39e-09	6.82e-08	PHF20	PHF20
1.79947	3.42e-09	6.88e-08	AURKB	AURKB
1.07582	3.43e-09	6.88e-08	DENR	DENR
1.1243	3.45e-09	6.92e-08	RAD1	RAD1
-1.32994	3.48e-09	6.97e-08	MCTP2	MCTP2
1.21876	3.48e-09	6.97e-08	SF3B3	SF3B3
-1.97679	3.51e-09	7.03e-08	CLDN23	CLDN23
2.16701	3.53e-09	7.06e-08	BCAT1	BCAT1
1.78473	3.56e-09	7.12e-08	CATSPER1	CATSPER1
1.11546	3.62e-09	7.24e-08	PDS5B	PDS5B
1.28673	3.63e-09	7.24e-08	DPY19L1	DPY19L1
-1.50465	3.65e-09	7.27e-08	FUCA1	FUCA1
1.63386	3.66e-09	7.29e-08	SLC11A2	SLC11A2
-1.32145	3.68e-09	7.32e-08	ETHE1	ETHE1
1.12283	3.68e-09	7.32e-08	PXYLP1	PXYLP1
-4.75925	3.7e-09	7.36e-08	ZG16	ZG16
1.22121	3.72e-09	7.38e-08	NDUFAF2	NDUFAF2
-1.79909	3.77e-09	7.47e-08	CLIC5	CLIC5
1.09964	3.79e-09	7.5e-08	TRIM24	TRIM24
1.17768	3.79e-09	7.5e-08	CPSF3	CPSF3
-1.80989	3.83e-09	7.57e-08	MFSD6L	MFSD6L
1.29898	3.89e-09	7.67e-08	FAM122B	FAM122B
1.44929	3.96e-09	7.79e-08	SNRPB	SNRPB
-4.27142	3.98e-09	7.82e-08	SLC26A3	SLC26A3
-2.30854	4e-09	7.86e-08	NR3C2	NR3C2
-1.58214	4.01e-09	7.87e-08	GOLM1	GOLM1
1.35626	4.07e-09	7.97e-08	USP31	USP31
1.60687	4.09e-09	8.01e-08	KNL1	KNL1
1.71399	4.1e-09	8.01e-08	ADGRL4	ADGRL4
1.24374	4.16e-09	8.12e-08	FBXO22	FBXO22
1.57289	4.16e-09	8.12e-08	ZNF273	ZNF273
1.59836	4.19e-09	8.17e-08	PRSS23	PRSS23
-1.77254	4.23e-09	8.24e-08	FEV	FEV
2.27919	4.35e-09	8.47e-08	TRIM29	TRIM29
1.29467	4.36e-09	8.48e-08	BRMS1L	BRMS1L
1.69939	4.37e-09	8.5e-08	PDGFRB	PDGFRB
1.89868	4.39e-09	8.53e-08	LRRC8E	LRRC8E
1.20029	4.4e-09	8.55e-08	SRPK2	SRPK2
1.3081	4.45e-09	8.62e-08	HEBP1	HEBP1
1.2339	4.49e-09	8.67e-08	ACTR3B	ACTR3B
2.10635	4.49e-09	8.68e-08	HIST1H2AL	HIST1H2AL
1.6065	4.53e-09	8.75e-08	FLT1	FLT1
-2.03525	4.58e-09	8.83e-08	SMPD1	SMPD1
1.42057	4.59e-09	8.85e-08	PXMP4	PXMP4
2.13684	4.62e-09	8.89e-08	LINC01232	LINC01232
1.29454	4.62e-09	8.9e-08	ARID5B	ARID5B
1.46935	4.64e-09	8.91e-08	ERCC8	ERCC8
1.62779	4.64e-09	8.91e-08	SLC12A2	SLC12A2
1.51345	4.64e-09	8.91e-08	C9orf16	C9orf16
1.26556	4.67e-09	8.96e-08	LOC100506302	LOC100506302
1.23301	4.68e-09	8.97e-08	SNRPF	SNRPF
-1.80739	4.82e-09	9.2e-08	PTPRH	PTPRH
1.05872	4.83e-09	9.2e-08	DDX10	DDX10
1.14799	4.99e-09	9.5e-08	TTF2	TTF2
1.85577	5.1e-09	9.69e-08	STX2	STX2
1.86106	5.1e-09	9.69e-08	TSPAN9	TSPAN9
1.17034	5.16e-09	9.79e-08	DPY30	DPY30
1.52604	5.2e-09	9.86e-08	TTYH3	TTYH3
1.36938	5.21e-09	9.87e-08	AGMAT	AGMAT
1.21202	5.32e-09	1.01e-07	PSMA2	PSMA2
1.72025	5.32e-09	1.01e-07	PSPH	PSPH
-2.81864	5.4e-09	1.02e-07	LGALS2	LGALS2
1.00874	5.43e-09	1.02e-07	PFKM	PFKM
1.61178	5.46e-09	1.03e-07	FSTL1	FSTL1
1.20342	5.46e-09	1.03e-07	RRP15	RRP15
1.32924	5.47e-09	1.03e-07	KIF9	KIF9
1.24038	5.48e-09	1.03e-07	REXO2	REXO2
1.1778	5.72e-09	1.07e-07	ZWINT	ZWINT
1.5433	5.75e-09	1.08e-07	CTSK	CTSK
-2.30801	5.76e-09	1.08e-07	ATP2A3	ATP2A3
-2.64937	5.79e-09	1.08e-07	NEU4	NEU4
1.19467	5.85e-09	1.09e-07	PTPN11	PTPN11
1.25869	5.86e-09	1.09e-07	SRD5A1	SRD5A1
1.12075	5.92e-09	1.1e-07	SLC19A2	SLC19A2
1.6337	5.93e-09	1.1e-07	SLC2A9	SLC2A9
-2.13006	6.03e-09	1.12e-07	MT1F	MT1F
1.74566	6.05e-09	1.13e-07	PCDH17	PCDH17
2.04477	6.23e-09	1.16e-07	MYEOV	MYEOV
2.02124	6.3e-09	1.17e-07	SIX4	SIX4
1.64599	6.33e-09	1.17e-07	NCF2	NCF2
-1.81201	6.44e-09	1.19e-07	NOV	NOV
-1.29498	6.46e-09	1.19e-07	ATP2C2	ATP2C2
-1.50017	6.48e-09	1.2e-07	UGDH	UGDH
-1.65618	6.49e-09	1.2e-07	PLCD1	PLCD1
2.28397	6.58e-09	1.21e-07	TNC	TNC
1.25095	6.59e-09	1.21e-07	EIF4EBP1	EIF4EBP1
2.11075	6.59e-09	1.21e-07	TMEM74B	TMEM74B
2.22364	6.66e-09	1.22e-07	C4BPB	C4BPB
-1.41631	6.7e-09	1.23e-07	ZZEF1	ZZEF1
1.22559	6.7e-09	1.23e-07	ADCY3	ADCY3
1.136	6.79e-09	1.25e-07	DDX27	DDX27
1.25875	6.89e-09	1.26e-07	FAM71E1	FAM71E1
1.38974	6.92e-09	1.27e-07	CCDC167	CCDC167
1.1048	6.92e-09	1.27e-07	GTPBP3	GTPBP3
1.37432	6.94e-09	1.27e-07	ANXA3	ANXA3
-1.60494	6.97e-09	1.27e-07	ABCA5	ABCA5
2.11481	7.04e-09	1.28e-07	ITGA2	ITGA2
-1.8087	7.11e-09	1.3e-07	AGFG2	AGFG2
1.11977	7.14e-09	1.3e-07	SNRPC	SNRPC
-1.68913	7.17e-09	1.31e-07	SULT1A2	SULT1A2
-2.98365	7.31e-09	1.33e-07	SPINK2	SPINK2
-1.17205	7.34e-09	1.33e-07	ETFDH	ETFDH
1.95238	7.34e-09	1.33e-07	LILRB3	LILRB3
1.3367	7.44e-09	1.35e-07	C19orf53	C19orf53
1.73514	7.45e-09	1.35e-07	LMTK3	LMTK3
1.18949	7.67e-09	1.39e-07	UTP4	UTP4
1.05895	7.73e-09	1.4e-07	ACBD6	ACBD6
1.07361	7.8e-09	1.41e-07	PORCN	PORCN
1.23252	7.86e-09	1.42e-07	OLA1	OLA1
-1.41458	7.92e-09	1.43e-07	PMP2	PMP2
1.19469	8.05e-09	1.45e-07	ASNS	ASNS
1.20767	8.12e-09	1.46e-07	RSL24D1	RSL24D1
1.65578	8.13e-09	1.46e-07	IFT52	IFT52
1.66493	8.16e-09	1.47e-07	DPY19L2P3	DPY19L2P3
2.56481	8.17e-09	1.47e-07	FAM111B	FAM111B
2.01262	8.21e-09	1.47e-07	S1PR5	S1PR5
1.48758	8.22e-09	1.47e-07	DPH6	DPH6
-1.08745	8.27e-09	1.48e-07	KIAA1522	KIAA1522
1.27817	8.29e-09	1.48e-07	E2F6	E2F6
-1.44248	8.32e-09	1.49e-07	ASPA	ASPA
1.03461	8.43e-09	1.51e-07	RRM1	RRM1
1.3448	8.61e-09	1.54e-07	CETN2	CETN2
-3.9659	8.63e-09	1.54e-07	VSIG2	VSIG2
1.19123	8.83e-09	1.58e-07	PAIP1	PAIP1
1.73855	8.86e-09	1.58e-07	CHSY3	CHSY3
1.19253	8.87e-09	1.58e-07	RILPL2	RILPL2
1.38258	8.99e-09	1.6e-07	C10orf35	C10orf35
1.53257	9.03e-09	1.6e-07	FOXRED2	FOXRED2
3.44455	9.07e-09	1.61e-07	DAPL1	DAPL1
-1.57281	9.09e-09	1.61e-07	TMCC3	TMCC3
-3.78272	9.12e-09	1.62e-07	SI	SI
1.08282	9.13e-09	1.62e-07	PRDX1	PRDX1
1.52003	9.15e-09	1.62e-07	CYP27B1	CYP27B1
-1.44393	9.2e-09	1.63e-07	MYO1A	MYO1A
1.25848	9.3e-09	1.64e-07	HSPH1	HSPH1
1.20162	9.37e-09	1.66e-07	SPRTN	SPRTN
1.03126	9.5e-09	1.68e-07	BUB3	BUB3
-2.78332	9.56e-09	1.69e-07	EYA2	EYA2
1.63423	9.56e-09	1.69e-07	RFWD3	RFWD3
1.00193	9.73e-09	1.71e-07	C10orf2	C10orf2
1.16387	9.75e-09	1.72e-07	GART	GART
1.50578	9.9e-09	1.74e-07	PPP2R3B	PPP2R3B
2.3366	1e-08	1.76e-07	SERPINI1	SERPINI1
1.56676	1.04e-08	1.81e-07	CENPM	CENPM
1.32571	1.04e-08	1.82e-07	TMEM185B	TMEM185B
1.39822	1.05e-08	1.84e-07	CARHSP1	CARHSP1
1.7816	1.06e-08	1.85e-07	AXIN2	AXIN2
-1.47575	1.08e-08	1.88e-07	B4GALNT3	B4GALNT3
-3.20578	1.09e-08	1.9e-07	TTR	TTR
1.14261	1.11e-08	1.93e-07	PRKDC	PRKDC
-2.29986	1.12e-08	1.94e-07	HOXB13	HOXB13
-2.83921	1.12e-08	1.94e-07	MT1M	MT1M
1.83607	1.12e-08	1.94e-07	SPC24	SPC24
-2.08051	1.12e-08	1.94e-07	MLPH	MLPH
1.15897	1.13e-08	1.95e-07	SSSCA1	SSSCA1
1.11056	1.13e-08	1.95e-07	DBR1	DBR1
-1.79288	1.13e-08	1.95e-07	CD160	CD160
1.53856	1.14e-08	1.96e-07	MORN4	MORN4
1.66896	1.15e-08	1.98e-07	KIAA0895	KIAA0895
-1.34665	1.15e-08	1.98e-07	INTS6L	INTS6L
1.34696	1.15e-08	1.98e-07	TANGO6	TANGO6
1.20204	1.15e-08	1.98e-07	NHP2	NHP2
1.3169	1.17e-08	2.02e-07	TAF1B	TAF1B
-1.94308	1.19e-08	2.04e-07	TMEM171	TMEM171
-1.63351	1.19e-08	2.04e-07	SLC44A4	SLC44A4
1.41116	1.2e-08	2.05e-07	ADRM1	ADRM1
1.25493	1.21e-08	2.07e-07	COPG2	COPG2
1.3861	1.21e-08	2.07e-07	FARP1	FARP1
1.17111	1.24e-08	2.11e-07	PSMD14	PSMD14
2.04883	1.26e-08	2.15e-07	PTHLH	PTHLH
1.07622	1.28e-08	2.19e-07	UCHL5	UCHL5
1.7296	1.29e-08	2.2e-07	ITGA9	ITGA9
1.03356	1.29e-08	2.2e-07	PPIA	PPIA
1.63145	1.3e-08	2.21e-07	IL17D	IL17D
-2.12131	1.3e-08	2.21e-07	MT1G	MT1G
1.25494	1.3e-08	2.21e-07	OGFOD1	OGFOD1
1.25773	1.31e-08	2.22e-07	GNB1L	GNB1L
1.17484	1.31e-08	2.22e-07	MRPL57	MRPL57
1.20544	1.32e-08	2.24e-07	SFR1	SFR1
-1.88922	1.32e-08	2.24e-07	KLB	KLB
1.74721	1.33e-08	2.25e-07	AP3M2	AP3M2
-3.73535	1.34e-08	2.26e-07	SLC28A2	SLC28A2
1.07774	1.34e-08	2.26e-07	RPS2P47	RPS2P47
1.27765	1.34e-08	2.26e-07	LDHB	LDHB
1.17382	1.35e-08	2.27e-07	WEE1	WEE1
1.48564	1.35e-08	2.27e-07	LCA5	LCA5
1.69858	1.38e-08	2.33e-07	MAGOH	MAGOH
1.85145	1.4e-08	2.35e-07	NNMT	NNMT
1.06356	1.41e-08	2.37e-07	NUP43	NUP43
2.24094	1.41e-08	2.38e-07	GRM8	GRM8
1.35254	1.41e-08	2.38e-07	POLR2K	POLR2K
1.92997	1.43e-08	2.4e-07	TNFRSF12A	TNFRSF12A
1.80302	1.43e-08	2.4e-07	ANXA1	ANXA1
1.56486	1.44e-08	2.41e-07	TMEM67	TMEM67
1.11113	1.44e-08	2.41e-07	HEATR1	HEATR1
1.59496	1.45e-08	2.42e-07	CENPO	CENPO
-1.59951	1.46e-08	2.43e-07	PGM5-AS1	PGM5-AS1
1.58152	1.46e-08	2.43e-07	SSB	SSB
1.23093	1.46e-08	2.44e-07	DNTTIP1	DNTTIP1
1.24216	1.47e-08	2.44e-07	CDK8	CDK8
1.17969	1.47e-08	2.45e-07	CCDC86	CCDC86
1.96545	1.47e-08	2.45e-07	CDH24	CDH24
-1.80624	1.48e-08	2.46e-07	EPHA10	EPHA10
2.03739	1.48e-08	2.46e-07	C8orf34	C8orf34
1.29453	1.48e-08	2.46e-07	CHCHD7	CHCHD7
1.30539	1.49e-08	2.47e-07	FAM86B3P	FAM86B3P
1.88785	1.5e-08	2.48e-07	SPATA17	SPATA17
1.22411	1.53e-08	2.53e-07	MACROD1	MACROD1
1.54522	1.54e-08	2.55e-07	POMP	POMP
1.70688	1.54e-08	2.56e-07	ADAMTS6	ADAMTS6
-1.44503	1.55e-08	2.56e-07	HNF1B	HNF1B
1.83413	1.56e-08	2.58e-07	C9orf72	C9orf72
1.33692	1.59e-08	2.63e-07	MFSD12	MFSD12
1.32145	1.6e-08	2.63e-07	CISD2	CISD2
1.2451	1.61e-08	2.66e-07	HNRNPA1L2	HNRNPA1L2
-2.46058	1.62e-08	2.68e-07	MOGAT2	MOGAT2
1.36535	1.63e-08	2.69e-07	CDK5RAP1	CDK5RAP1
1.10712	1.64e-08	2.71e-07	PSMD12	PSMD12
1.05762	1.65e-08	2.72e-07	HGH1	HGH1
-2.47335	1.66e-08	2.72e-07	MT1E	MT1E
1.45355	1.66e-08	2.72e-07	ASAP1	ASAP1
-2.68366	1.68e-08	2.76e-07	SCARA5	SCARA5
-1.34389	1.69e-08	2.77e-07	EPB41L4B	EPB41L4B
1.2212	1.71e-08	2.81e-07	UBE2NL	UBE2NL
1.15864	1.72e-08	2.81e-07	SPICE1	SPICE1
-3.54766	1.74e-08	2.84e-07	CEACAM7	CEACAM7
1.5837	1.75e-08	2.86e-07	DEPDC1	DEPDC1
1.48376	1.76e-08	2.86e-07	NME4	NME4
1.2454	1.76e-08	2.87e-07	SLC29A3	SLC29A3
1.4539	1.77e-08	2.89e-07	TMEM9	TMEM9
1.69905	1.77e-08	2.89e-07	QPCT	QPCT
-1.48349	1.78e-08	2.89e-07	CES2	CES2
1.52973	1.78e-08	2.9e-07	TCF7	TCF7
1.37699	1.8e-08	2.93e-07	SIN3B	SIN3B
1.3814	1.85e-08	3.01e-07	NAPB	NAPB
1.12685	1.86e-08	3.01e-07	MRPL58	MRPL58
1.82478	1.88e-08	3.05e-07	XKRX	XKRX
1.22984	1.89e-08	3.06e-07	CHAC1	CHAC1
1.37338	1.9e-08	3.08e-07	FZR1	FZR1
1.7004	1.91e-08	3.08e-07	FOPNL	FOPNL
1.34448	1.91e-08	3.08e-07	SH3PXD2B	SH3PXD2B
1.20889	1.93e-08	3.11e-07	SMS	SMS
1.70188	1.94e-08	3.12e-07	OR8B8	OR8B8
1.22306	1.95e-08	3.13e-07	SLC5A6	SLC5A6
1.2154	1.96e-08	3.14e-07	ANKRD16	ANKRD16
1.00333	1.96e-08	3.15e-07	GSTO1	GSTO1
1.26986	1.97e-08	3.15e-07	DEK	DEK
1.35503	1.97e-08	3.16e-07	PRMT3	PRMT3
1.23224	1.99e-08	3.18e-07	BET1	BET1
1.05684	2.01e-08	3.21e-07	DDX18	DDX18
1.91141	2.02e-08	3.22e-07	ZNRF3	ZNRF3
1.27674	2.02e-08	3.23e-07	WDR34	WDR34
1.1594	2.03e-08	3.23e-07	METTL5	METTL5
2.14528	2.03e-08	3.24e-07	IL33	IL33
1.10523	2.04e-08	3.25e-07	TCF3	TCF3
1.15876	2.06e-08	3.28e-07	NONO	NONO
-1.38634	2.07e-08	3.29e-07	MTERF4	MTERF4
-1.5531	2.08e-08	3.3e-07	MIR22HG	MIR22HG
-1.35957	2.09e-08	3.32e-07	TMPRSS2	TMPRSS2
1.17188	2.09e-08	3.32e-07	TGIF1	TGIF1
1.46164	2.1e-08	3.33e-07	TNFRSF10B	TNFRSF10B
1.26502	2.12e-08	3.37e-07	MRPS30	MRPS30
1.2195	2.13e-08	3.37e-07	RRP9	RRP9
1.99016	2.13e-08	3.38e-07	ARHGAP29	ARHGAP29
1.37279	2.14e-08	3.38e-07	CDK5	CDK5
-1.3986	2.14e-08	3.39e-07	LGALS4	LGALS4
1.72061	2.15e-08	3.4e-07	RAG1	RAG1
1.2879	2.15e-08	3.41e-07	FAM220A	FAM220A
1.06739	2.16e-08	3.41e-07	YDJC	YDJC
1.27433	2.16e-08	3.41e-07	SLC35B4	SLC35B4
1.47501	2.16e-08	3.41e-07	LAPTM4B	LAPTM4B
1.56978	2.21e-08	3.48e-07	DOCK11	DOCK11
1.27725	2.22e-08	3.49e-07	NME7	NME7
-1.63449	2.25e-08	3.54e-07	TRANK1	TRANK1
1.25962	2.28e-08	3.59e-07	RPL23A	RPL23A
1.12859	2.3e-08	3.61e-07	ABCB6	ABCB6
1.5045	2.34e-08	3.67e-07	TLR2	TLR2
-4.53125	2.35e-08	3.67e-07	CA4	CA4
-2.0903	2.35e-08	3.68e-07	SEMA6D	SEMA6D
1.91682	2.35e-08	3.68e-07	RHPN1-AS1	RHPN1-AS1
1.65424	2.36e-08	3.68e-07	TXLNG	TXLNG
1.23491	2.38e-08	3.71e-07	E2F5	E2F5
-1.62028	2.4e-08	3.74e-07	ACADS	ACADS
1.13591	2.41e-08	3.75e-07	CNIH4	CNIH4
-1.01983	2.42e-08	3.77e-07	BICDL2	BICDL2
1.12854	2.43e-08	3.79e-07	C6orf48	C6orf48
2.43938	2.44e-08	3.79e-07	ABCG5	ABCG5
1.14302	2.48e-08	3.85e-07	P3H1	P3H1
1.17853	2.52e-08	3.91e-07	THAP10	THAP10
2.02083	2.52e-08	3.91e-07	LZTS1	LZTS1
-2.24142	2.56e-08	3.97e-07	CKB	CKB
-1.18677	2.59e-08	4.01e-07	ANKAR	ANKAR
1.46002	2.61e-08	4.04e-07	F12	F12
1.41863	2.61e-08	4.04e-07	EMD	EMD
2.02631	2.62e-08	4.04e-07	CENPL	CENPL
-1.21355	2.64e-08	4.07e-07	ADCY6	ADCY6
1.09224	2.68e-08	4.12e-07	SLC41A1	SLC41A1
-2.01174	2.7e-08	4.15e-07	GAREM2	GAREM2
1.61133	2.72e-08	4.18e-07	THY1	THY1
1.6077	2.73e-08	4.19e-07	B3GNTL1	B3GNTL1
1.7723	2.74e-08	4.2e-07	RGCC	RGCC
1.21221	2.76e-08	4.24e-07	TIMM10	TIMM10
-1.62147	2.76e-08	4.24e-07	RETSAT	RETSAT
1.09299	2.79e-08	4.28e-07	PPIAL4A	PPIAL4A
1.47897	2.81e-08	4.3e-07	PSIP1	PSIP1
-2.46442	2.84e-08	4.35e-07	CHRNA3	CHRNA3
1.38281	2.85e-08	4.36e-07	SSX2IP	SSX2IP
1.27342	2.89e-08	4.42e-07	B3GALT6	B3GALT6
1.45726	2.91e-08	4.45e-07	ZBTB24	ZBTB24
1.51864	2.92e-08	4.45e-07	ECM1	ECM1
-3.11192	2.92e-08	4.45e-07	FCGBP	FCGBP
1.17603	2.93e-08	4.47e-07	SNRPG	SNRPG
2.40527	2.96e-08	4.51e-07	CCDC170	CCDC170
1.39137	2.98e-08	4.53e-07	EEA1	EEA1
1.386	2.98e-08	4.53e-07	SLC5A12	SLC5A12
3.19398	3e-08	4.56e-07	DSG3	DSG3
-2.80976	3.07e-08	4.66e-07	CPA6	CPA6
1.45651	3.08e-08	4.67e-07	UBE3C	UBE3C
1.03245	3.09e-08	4.68e-07	NPEPL1	NPEPL1
1.49739	3.09e-08	4.68e-07	FZD6	FZD6
1.71322	3.09e-08	4.68e-07	NUB1	NUB1
1.53668	3.1e-08	4.69e-07	FBN1	FBN1
1.29348	3.11e-08	4.71e-07	YAE1D1	YAE1D1
1.31506	3.13e-08	4.73e-07	LOC729080	LOC729080
1.17349	3.15e-08	4.76e-07	CBWD5	CBWD5
2.19979	3.16e-08	4.77e-07	PRSS33	PRSS33
1.0695	3.19e-08	4.8e-07	C6orf1	C6orf1
-2.26446	3.19e-08	4.81e-07	SSTR2	SSTR2
1.32327	3.21e-08	4.84e-07	HDAC4	HDAC4
1.20416	3.22e-08	4.85e-07	TIGAR	TIGAR
1.31239	3.23e-08	4.86e-07	RCBTB1	RCBTB1
-2.42996	3.23e-08	4.87e-07	SCIN	SCIN
-1.85955	3.24e-08	4.88e-07	MT1H	MT1H
1.45916	3.26e-08	4.9e-07	RHOQ	RHOQ
1.59708	3.36e-08	5.03e-07	GEM	GEM
2.76793	3.37e-08	5.04e-07	LINC01296	LINC01296
-2.04963	3.37e-08	5.05e-07	HOXD9	HOXD9
1.02901	3.41e-08	5.09e-07	RBMX2	RBMX2
1.92392	3.42e-08	5.11e-07	LINC00114	LINC00114
-1.56943	3.43e-08	5.11e-07	TCEA3	TCEA3
1.30475	3.45e-08	5.14e-07	PSME3	PSME3
1.63436	3.46e-08	5.15e-07	TEAD2	TEAD2
1.39299	3.48e-08	5.18e-07	SLC7A6	SLC7A6
1.17808	3.48e-08	5.18e-07	NIP7	NIP7
1.84347	3.49e-08	5.19e-07	LOC255308	LOC255308
1.20469	3.49e-08	5.19e-07	MIS18BP1	MIS18BP1
2.00966	3.51e-08	5.21e-07	KYNU	KYNU
1.69902	3.52e-08	5.22e-07	CPNE1	CPNE1
1.241	3.55e-08	5.26e-07	CAMSAP2	CAMSAP2
1.00989	3.57e-08	5.28e-07	ATP5J2	ATP5J2
1.3556	3.59e-08	5.31e-07	TBC1D31	TBC1D31
1.39305	3.59e-08	5.31e-07	DBF4B	DBF4B
-1.95935	3.61e-08	5.33e-07	CPNE8	CPNE8
1.87612	3.63e-08	5.36e-07	RHOB	RHOB
1.90527	3.65e-08	5.38e-07	SH2D5	SH2D5
1.02779	3.67e-08	5.41e-07	CSTF1	CSTF1
-1.45083	3.68e-08	5.43e-07	THSD4	THSD4
-1.28014	3.72e-08	5.48e-07	BCAR3	BCAR3
2.10842	3.79e-08	5.58e-07	BBS5	BBS5
1.14977	3.93e-08	5.77e-07	TMA16	TMA16
1.53137	3.97e-08	5.83e-07	TMCC1	TMCC1
1.48154	3.97e-08	5.83e-07	ADA	ADA
1.2203	4.01e-08	5.88e-07	AMOTL1	AMOTL1
-3.77938	4.03e-08	5.9e-07	UGT2B15	UGT2B15
1.56045	4.05e-08	5.92e-07	LGALS1	LGALS1
1.68557	4.11e-08	6.01e-07	ANGPTL2	ANGPTL2
1.2321	4.14e-08	6.05e-07	KLHDC10	KLHDC10
-2.69972	4.14e-08	6.05e-07	UGT2B10	UGT2B10
-1.12083	4.15e-08	6.06e-07	PXMP2	PXMP2
1.4979	4.23e-08	6.17e-07	WDR4	WDR4
-1.26924	4.25e-08	6.19e-07	CASD1	CASD1
1.77206	4.25e-08	6.19e-07	HEY2	HEY2
-1.78519	4.32e-08	6.27e-07	SECTM1	SECTM1
1.12564	4.34e-08	6.31e-07	C11orf58	C11orf58
1.20782	4.36e-08	6.32e-07	EMG1	EMG1
1.11877	4.37e-08	6.33e-07	GTPBP4	GTPBP4
1.61557	4.44e-08	6.44e-07	SUPT3H	SUPT3H
1.07207	4.54e-08	6.58e-07	PGM2	PGM2
1.12428	4.6e-08	6.67e-07	NSMCE1	NSMCE1
-1.16844	4.62e-08	6.68e-07	LINC01089	LINC01089
1.36405	4.62e-08	6.68e-07	ZNF593	ZNF593
2.98883	4.63e-08	6.69e-07	GNG4	GNG4
1.04896	4.66e-08	6.72e-07	NFYB	NFYB
-1.30307	4.72e-08	6.81e-07	FLNB	FLNB
1.24891	4.74e-08	6.84e-07	MOSPD1	MOSPD1
1.12359	4.82e-08	6.94e-07	UBFD1	UBFD1
1.07357	4.83e-08	6.96e-07	CCT2	CCT2
1.77209	4.85e-08	6.97e-07	TPD52L1	TPD52L1
-1.28932	4.88e-08	7.01e-07	CEP170B	CEP170B
1.1109	4.91e-08	7.06e-07	RFC5	RFC5
1.87529	4.96e-08	7.11e-07	PGAP1	PGAP1
1.57442	4.97e-08	7.12e-07	CRYZ	CRYZ
1.39809	5.01e-08	7.18e-07	TIA1	TIA1
-1.81204	5.01e-08	7.18e-07	COL4A6	COL4A6
-1.27842	5.02e-08	7.18e-07	AHNAK	AHNAK
3.26975	5.04e-08	7.21e-07	ALDOB	ALDOB
1.11793	5.06e-08	7.23e-07	WDFY2	WDFY2
1.33063	5.07e-08	7.24e-07	RNF24	RNF24
2.49985	5.11e-08	7.3e-07	SP5	SP5
1.07143	5.15e-08	7.34e-07	NENF	NENF
-1.64081	5.16e-08	7.36e-07	AMY1C	AMY1C
1.09339	5.22e-08	7.42e-07	YAF2	YAF2
-1.1757	5.3e-08	7.54e-07	LINC00341	LINC00341
1.66923	5.32e-08	7.56e-07	LHX6	LHX6
-1.83084	5.33e-08	7.56e-07	TP53TG3	TP53TG3
-2.15898	5.5e-08	7.78e-07	MT1L	MT1L
1.27747	5.56e-08	7.85e-07	STMN1	STMN1
1.15112	5.63e-08	7.95e-07	HAUS1	HAUS1
1.08728	5.65e-08	7.96e-07	NBN	NBN
1.10086	5.65e-08	7.96e-07	SERF1B	SERF1B
1.16159	5.72e-08	8.05e-07	ETS2	ETS2
1.52691	5.87e-08	8.25e-07	WWOX	WWOX
-1.60081	5.89e-08	8.28e-07	CLEC3B	CLEC3B
1.18575	5.99e-08	8.42e-07	LRR1	LRR1
-2.15908	6e-08	8.42e-07	EFNA5	EFNA5
1.36256	6.05e-08	8.49e-07	HENMT1	HENMT1
1.02881	6.06e-08	8.5e-07	RNF6	RNF6
1.14632	6.09e-08	8.52e-07	UCHL3	UCHL3
1.23683	6.12e-08	8.56e-07	KIF5B	KIF5B
-1.14459	6.12e-08	8.56e-07	NANS	NANS
1.44288	6.16e-08	8.59e-07	GGH	GGH
1.44572	6.23e-08	8.68e-07	KIF3A	KIF3A
1.10434	6.26e-08	8.71e-07	MED30	MED30
2.68025	6.35e-08	8.84e-07	SLC6A4	SLC6A4
1.08875	6.36e-08	8.86e-07	STK26	STK26
-3.02314	6.38e-08	8.88e-07	PDE6A	PDE6A
1.30106	6.43e-08	8.93e-07	NOM1	NOM1
1.26817	6.48e-08	9e-07	ZBED8	ZBED8
2.15548	6.54e-08	9.07e-07	RELL2	RELL2
1.0334	6.56e-08	9.11e-07	C2orf49	C2orf49
1.36962	6.59e-08	9.13e-07	NELFCD	NELFCD
1.1958	6.6e-08	9.15e-07	MAPRE1	MAPRE1
1.28278	6.62e-08	9.17e-07	METTL26	METTL26
1.38856	6.62e-08	9.17e-07	ECE2	ECE2
1.05306	6.66e-08	9.21e-07	FAIM	FAIM
1.79132	6.75e-08	9.32e-07	LUM	LUM
1.77416	6.8e-08	9.39e-07	P2RY6	P2RY6
1.09884	6.84e-08	9.43e-07	TRIO	TRIO
1.80419	6.89e-08	9.49e-07	SLC11A1	SLC11A1
-1.38352	6.89e-08	9.49e-07	CCL23	CCL23
1.26053	6.9e-08	9.49e-07	PLAGL2	PLAGL2
-1.28673	6.97e-08	9.58e-07	UNC13B	UNC13B
1.65456	7.02e-08	9.65e-07	KIRREL	KIRREL
1.24278	7.03e-08	9.66e-07	CCDC71L	CCDC71L
1.42447	7.03e-08	9.66e-07	AGTRAP	AGTRAP
-2.18118	7.04e-08	9.66e-07	LTK	LTK
1.74528	7.08e-08	9.71e-07	IRAK1BP1	IRAK1BP1
1.25081	7.13e-08	9.77e-07	WDR74	WDR74
1.80959	7.22e-08	9.89e-07	CMTM2	CMTM2
1.19547	7.24e-08	9.9e-07	MIS18A	MIS18A
1.59839	7.25e-08	9.92e-07	RAPGEF4	RAPGEF4
1.63097	7.26e-08	9.93e-07	LYPD5	LYPD5
1.91298	7.28e-08	9.94e-07	HGF	HGF
1.07037	7.3e-08	9.97e-07	NUDT5	NUDT5
1.21629	7.34e-08	1e-06	EXOSC7	EXOSC7
-2.02459	7.35e-08	1e-06	MEP1A	MEP1A
1.00296	7.39e-08	1.01e-06	PSMB2	PSMB2
1.17053	7.47e-08	1.02e-06	C17orf75	C17orf75
1.36087	7.55e-08	1.03e-06	PRKAR1B	PRKAR1B
1.22209	7.63e-08	1.04e-06	PUS7L	PUS7L
1.4244	7.76e-08	1.05e-06	PLEKHA8	PLEKHA8
1.23846	7.79e-08	1.06e-06	PAK1IP1	PAK1IP1
1.32304	7.85e-08	1.07e-06	SLC2A1	SLC2A1
4.24047	7.92e-08	1.07e-06	CKMT2	CKMT2
-1.38722	7.98e-08	1.08e-06	ACVRL1	ACVRL1
2.00244	8.01e-08	1.08e-06	ATP6V1C2	ATP6V1C2
1.11252	8.04e-08	1.09e-06	UTP18	UTP18
1.28915	8.09e-08	1.09e-06	CXorf38	CXorf38
1.49872	8.13e-08	1.1e-06	NREP	NREP
-1.06902	8.15e-08	1.1e-06	RNASEL	RNASEL
-1.29352	8.22e-08	1.11e-06	FAM120AOS	FAM120AOS
1.15758	8.25e-08	1.11e-06	MTDH	MTDH
1.48754	8.28e-08	1.12e-06	WFS1	WFS1
-1.52485	8.3e-08	1.12e-06	CR2	CR2
-1.54728	8.38e-08	1.13e-06	KIRREL3	KIRREL3
1.06192	8.43e-08	1.13e-06	NKAP	NKAP
-1.40556	8.57e-08	1.15e-06	DENND2A	DENND2A
2.64565	8.61e-08	1.16e-06	NMU	NMU
1.21899	8.62e-08	1.16e-06	WRB	WRB
-1.67955	8.67e-08	1.16e-06	CDC14A	CDC14A
1.26558	8.76e-08	1.17e-06	COX20	COX20
1.46542	8.84e-08	1.18e-06	GPR180	GPR180
-1.15842	8.98e-08	1.2e-06	LINC00597	LINC00597
1.22535	9.26e-08	1.23e-06	SLC38A10	SLC38A10
1.37756	9.29e-08	1.24e-06	MGME1	MGME1
1.05847	9.55e-08	1.27e-06	ITGB1BP1	ITGB1BP1
-2.01029	9.55e-08	1.27e-06	MT1X	MT1X
1.42357	9.58e-08	1.27e-06	CENPK	CENPK
1.31479	9.8e-08	1.3e-06	RPL23AP7	RPL23AP7
2.01001	9.83e-08	1.3e-06	IFNG	IFNG
1.03208	9.83e-08	1.3e-06	UBE2N	UBE2N
-2.42493	9.85e-08	1.3e-06	BRINP3	BRINP3
1.06771	9.93e-08	1.31e-06	RRP1	RRP1
1.83841	1.01e-07	1.33e-06	ZNF121	ZNF121
1.93504	1.01e-07	1.33e-06	SPERT	SPERT
1.30235	1.03e-07	1.35e-06	ERI3	ERI3
2.33067	1.03e-07	1.36e-06	GJC1	GJC1
1.16258	1.03e-07	1.36e-06	TTPAL	TTPAL
1.10006	1.04e-07	1.37e-06	MRPL4	MRPL4
-2.06052	1.04e-07	1.37e-06	TMEM61	TMEM61
1.32341	1.05e-07	1.38e-06	GID4	GID4
-1.73329	1.05e-07	1.38e-06	ABCC8	ABCC8
-3.05523	1.05e-07	1.38e-06	NXPE4	NXPE4
1.14937	1.06e-07	1.39e-06	PEA15	PEA15
-2.38123	1.06e-07	1.39e-06	RGL3	RGL3
-1.30799	1.06e-07	1.39e-06	MXD1	MXD1
1.09758	1.06e-07	1.39e-06	PCGF6	PCGF6
1.77625	1.07e-07	1.4e-06	SGIP1	SGIP1
-1.8513	1.07e-07	1.4e-06	IL16	IL16
1.01816	1.07e-07	1.4e-06	RPRD1B	RPRD1B
2.97691	1.07e-07	1.4e-06	DMBT1	DMBT1
1.20926	1.08e-07	1.42e-06	PSMD5	PSMD5
1.2229	1.09e-07	1.42e-06	IFFO2	IFFO2
-1.85367	1.09e-07	1.42e-06	14	14
1.34641	1.1e-07	1.44e-06	JPX	JPX
1.35942	1.11e-07	1.44e-06	C11orf95	C11orf95
1.00233	1.13e-07	1.47e-06	EIF3B	EIF3B
-1.55952	1.13e-07	1.48e-06	CCDC68	CCDC68
1.01707	1.14e-07	1.49e-06	WDR3	WDR3
1.26661	1.14e-07	1.49e-06	AIDA	AIDA
1.88237	1.15e-07	1.49e-06	CALCRL	CALCRL
1.02291	1.16e-07	1.51e-06	ZNF48	ZNF48
1.13021	1.16e-07	1.51e-06	SAAL1	SAAL1
-2.33026	1.16e-07	1.51e-06	GDPD2	GDPD2
1.0251	1.16e-07	1.51e-06	C1orf109	C1orf109
1.50775	1.17e-07	1.52e-06	SLC38A5	SLC38A5
1.90224	1.18e-07	1.54e-06	NDUFA4L2	NDUFA4L2
2.1804	1.19e-07	1.55e-06	FGGY	FGGY
1.24929	1.2e-07	1.56e-06	POLR2I	POLR2I
1.00083	1.22e-07	1.58e-06	MALSU1	MALSU1
1.23734	1.24e-07	1.6e-06	DTWD1	DTWD1
1.43391	1.27e-07	1.63e-06	VASN	VASN
1.21385	1.28e-07	1.65e-06	EIF1AD	EIF1AD
1.13284	1.28e-07	1.65e-06	C11orf74	C11orf74
-1.57794	1.28e-07	1.65e-06	SIAE	SIAE
1.96714	1.29e-07	1.65e-06	TM4SF18	TM4SF18
1.19788	1.29e-07	1.66e-06	HS2ST1	HS2ST1
1.52779	1.3e-07	1.67e-06	RACGAP1P	RACGAP1P
1.12057	1.3e-07	1.68e-06	LIPG	LIPG
1.70039	1.31e-07	1.68e-06	TTL	TTL
1.1109	1.33e-07	1.71e-06	PLD6	PLD6
1.32581	1.36e-07	1.75e-06	RB1	RB1
1.71227	1.37e-07	1.75e-06	PTGES	PTGES
-1.29626	1.37e-07	1.76e-06	MLXIP	MLXIP
1.245	1.38e-07	1.76e-06	APMAP	APMAP
1.11479	1.38e-07	1.76e-06	SWI5	SWI5
1.29771	1.38e-07	1.77e-06	UBE3D	UBE3D
-1.58074	1.39e-07	1.77e-06	FCRL1	FCRL1
1.26459	1.4e-07	1.78e-06	HIP1	HIP1
1.21293	1.41e-07	1.8e-06	GCLC	GCLC
1.0025	1.42e-07	1.8e-06	SCCPDH	SCCPDH
2.82439	1.44e-07	1.83e-06	SPP1	SPP1
1.52585	1.44e-07	1.83e-06	ENTPD1	ENTPD1
1.26798	1.46e-07	1.85e-06	SLC35F5	SLC35F5
1.13597	1.46e-07	1.86e-06	CNN3	CNN3
1.34351	1.47e-07	1.87e-06	SOD2	SOD2
1.36649	1.48e-07	1.87e-06	VPS50	VPS50
-1.88779	1.48e-07	1.87e-06	TSPAN1	TSPAN1
1.48335	1.49e-07	1.88e-06	CD93	CD93
1.1333	1.49e-07	1.89e-06	TRAF5	TRAF5
3.33917	1.51e-07	1.9e-06	KRT6A	KRT6A
1.10257	1.52e-07	1.92e-06	H2AFX	H2AFX
-1.19022	1.52e-07	1.92e-06	CGN	CGN
1.11054	1.52e-07	1.92e-06	METTL1	METTL1
1.16082	1.52e-07	1.92e-06	TRMT6	TRMT6
1.01364	1.55e-07	1.96e-06	PTGES3	PTGES3
1.53617	1.56e-07	1.97e-06	KLHL5	KLHL5
2.07557	1.58e-07	1.98e-06	ONECUT2	ONECUT2
1.18538	1.62e-07	2.03e-06	LPGAT1	LPGAT1
1.23711	1.63e-07	2.04e-06	ZNF544	ZNF544
1.11196	1.64e-07	2.05e-06	SLC3A2	SLC3A2
-1.77374	1.64e-07	2.06e-06	RNF125	RNF125
1.67894	1.65e-07	2.07e-06	CC2D2A	CC2D2A
1.59202	1.67e-07	2.09e-06	RTN2	RTN2
1.21248	1.69e-07	2.11e-06	FLAD1	FLAD1
-1.46975	1.7e-07	2.12e-06	RIMBP2	RIMBP2
1.3043	1.71e-07	2.13e-06	RAP2A	RAP2A
-1.42286	1.72e-07	2.14e-06	VILL	VILL
1.44054	1.73e-07	2.15e-06	CTGF	CTGF
1.07224	1.74e-07	2.17e-06	CMC2	CMC2
1.15044	1.75e-07	2.17e-06	RBM41	RBM41
-1.94086	1.76e-07	2.19e-06	MT1B	MT1B
1.26763	1.77e-07	2.19e-06	TBC1D4	TBC1D4
1.18097	1.77e-07	2.2e-06	SLIRP	SLIRP
-3.05756	1.77e-07	2.2e-06	PNLIPRP2	PNLIPRP2
-1.53417	1.81e-07	2.25e-06	CPNE5	CPNE5
1.24505	1.83e-07	2.26e-06	ZNF74	ZNF74
-2.23154	1.83e-07	2.26e-06	ASPG	ASPG
1.79745	1.84e-07	2.28e-06	ISM1	ISM1
1.08772	1.84e-07	2.28e-06	FAM185A	FAM185A
-1.61949	1.86e-07	2.3e-06	EPB41L3	EPB41L3
1.18919	1.87e-07	2.31e-06	MCM6	MCM6
-1.46357	1.88e-07	2.32e-06	GNE	GNE
1.1622	1.89e-07	2.32e-06	LZTFL1	LZTFL1
1.16772	1.91e-07	2.35e-06	SUMO1	SUMO1
1.2185	1.91e-07	2.35e-06	RAD51C	RAD51C
1.23649	1.91e-07	2.35e-06	SKIL	SKIL
1.28835	1.95e-07	2.39e-06	SEPT10	SEPT10
1.79785	1.98e-07	2.43e-06	ENOX2	ENOX2
1.04502	2e-07	2.45e-06	USP1	USP1
1.27235	2e-07	2.45e-06	VTN	VTN
1.08706	2.03e-07	2.49e-06	ZNF639	ZNF639
-3.10494	2.03e-07	2.49e-06	SLC26A2	SLC26A2
1.28003	2.04e-07	2.49e-06	RPL26L1	RPL26L1
1.25928	2.05e-07	2.5e-06	TOMM6	TOMM6
-1.44851	2.06e-07	2.51e-06	GNA14	GNA14
1.3558	2.06e-07	2.51e-06	YAP1	YAP1
-1.49592	2.06e-07	2.51e-06	AOC1	AOC1
1.08254	2.06e-07	2.51e-06	WDR18	WDR18
1.05624	2.07e-07	2.53e-06	TROAP	TROAP
1.26597	2.08e-07	2.53e-06	COL4A2	COL4A2
1.00415	2.08e-07	2.54e-06	FAM110A	FAM110A
1.11144	2.09e-07	2.54e-06	DNAJC19	DNAJC19
-1.11377	2.09e-07	2.54e-06	MYO1D	MYO1D
1.30824	2.12e-07	2.57e-06	PRTFDC1	PRTFDC1
1.98457	2.13e-07	2.58e-06	CDKN2A	CDKN2A
1.25876	2.15e-07	2.61e-06	LOC390705	LOC390705
-2.10024	2.19e-07	2.65e-06	FRAS1	FRAS1
1.14182	2.2e-07	2.66e-06	HSD17B7	HSD17B7
-1.35757	2.2e-07	2.67e-06	C5orf56	C5orf56
1.30038	2.21e-07	2.67e-06	E2F2	E2F2
1.28189	2.21e-07	2.67e-06	PTPRE	PTPRE
1.02265	2.21e-07	2.67e-06	GYG1	GYG1
1.089	2.21e-07	2.67e-06	SAC3D1	SAC3D1
1.36265	2.21e-07	2.67e-06	ZRANB3	ZRANB3
1.13844	2.22e-07	2.67e-06	NDUFAF7	NDUFAF7
1.1862	2.22e-07	2.68e-06	POLB	POLB
1.15712	2.22e-07	2.68e-06	NAT6	NAT6
1.98833	2.23e-07	2.69e-06	BLACAT1	BLACAT1
1.41802	2.24e-07	2.71e-06	KLHL23	KLHL23
1.29789	2.26e-07	2.72e-06	GRINA	GRINA
-1.83708	2.28e-07	2.74e-06	C1orf186	C1orf186
1.15966	2.32e-07	2.78e-06	SMYD3	SMYD3
-1.61044	2.34e-07	2.8e-06	XKR4	XKR4
1.00572	2.34e-07	2.81e-06	NDC1	NDC1
1.2573	2.35e-07	2.82e-06	CMTM7	CMTM7
1.36527	2.36e-07	2.82e-06	PLEKHA4	PLEKHA4
1.79976	2.37e-07	2.84e-06	IL17RD	IL17RD
1.2944	2.39e-07	2.85e-06	ASB1	ASB1
1.23284	2.39e-07	2.86e-06	MPHOSPH9	MPHOSPH9
-1.46261	2.4e-07	2.87e-06	FXYD3	FXYD3
1.24214	2.41e-07	2.88e-06	HABP4	HABP4
1.05935	2.42e-07	2.88e-06	PA2G4	PA2G4
1.58167	2.44e-07	2.9e-06	SOCS1	SOCS1
1.157	2.44e-07	2.91e-06	TMEM267	TMEM267
-1.20508	2.46e-07	2.93e-06	PRIMA1	PRIMA1
1.04527	2.49e-07	2.96e-06	POMGNT2	POMGNT2
1.05962	2.49e-07	2.96e-06	PHTF1	PHTF1
1.71955	2.52e-07	2.99e-06	PPM1F	PPM1F
-1.67239	2.57e-07	3.05e-06	CIRBP	CIRBP
1.0025	2.58e-07	3.06e-06	LRCH1	LRCH1
2.72326	2.59e-07	3.06e-06	NETO2	NETO2
1.08412	2.59e-07	3.07e-06	TMEM126B	TMEM126B
1.08587	2.59e-07	3.07e-06	CCNC	CCNC
1.33317	2.61e-07	3.09e-06	KTN1-AS1	KTN1-AS1
1.46379	2.61e-07	3.09e-06	SCAI	SCAI
-1.90962	2.62e-07	3.1e-06	P3H2	P3H2
1.07367	2.66e-07	3.14e-06	HAUS7	HAUS7
-1.30716	2.66e-07	3.14e-06	PCBP1-AS1	PCBP1-AS1
1.77133	2.66e-07	3.14e-06	FNDC11	FNDC11
2.15055	2.68e-07	3.16e-06	CLSPN	CLSPN
-1.06473	2.68e-07	3.16e-06	SGSM3	SGSM3
1.71721	2.71e-07	3.19e-06	GLIPR1	GLIPR1
1.26251	2.71e-07	3.19e-06	SRP9	SRP9
1.09888	2.72e-07	3.2e-06	STT3B	STT3B
-1.23294	2.72e-07	3.2e-06	PACSIN2	PACSIN2
2.16246	2.73e-07	3.21e-06	MYOM3	MYOM3
1.99381	2.74e-07	3.22e-06	FGF18	FGF18
1.40314	2.74e-07	3.22e-06	PTBP3	PTBP3
-1.13005	2.76e-07	3.24e-06	TDP2	TDP2
1.05738	2.76e-07	3.24e-06	EXOSC9	EXOSC9
1.1885	2.78e-07	3.26e-06	SLC25A51P1	SLC25A51P1
-1.8553	2.83e-07	3.31e-06	CDHR1	CDHR1
1.23369	2.85e-07	3.33e-06	UBE2V1	UBE2V1
1.62139	2.87e-07	3.35e-06	RPL36A	RPL36A
1.02255	2.89e-07	3.38e-06	NUDCD2	NUDCD2
1.06262	2.93e-07	3.41e-06	MORC4	MORC4
1.95717	2.93e-07	3.41e-06	RGS4	RGS4
1.41829	2.93e-07	3.41e-06	ANP32E	ANP32E
2.0688	2.95e-07	3.43e-06	FBXL2	FBXL2
-2.25549	2.98e-07	3.46e-06	CP	CP
-1.25249	2.99e-07	3.46e-06	SETBP1	SETBP1
-1.20018	3e-07	3.48e-06	PAG1	PAG1
1.34088	3.01e-07	3.49e-06	EVA1B	EVA1B
1.02729	3.02e-07	3.5e-06	PDCD2	PDCD2
1.93322	3.07e-07	3.56e-06	VWCE	VWCE
1.1184	3.08e-07	3.57e-06	DPY19L4	DPY19L4
-1.69969	3.1e-07	3.59e-06	SLC37A2	SLC37A2
1.21355	3.11e-07	3.59e-06	BMI1	BMI1
1.03827	3.14e-07	3.63e-06	MRPL30	MRPL30
1.07265	3.15e-07	3.63e-06	CUL4B	CUL4B
-1.32685	3.23e-07	3.72e-06	SLC25A23	SLC25A23
1.20271	3.24e-07	3.73e-06	JMJD4	JMJD4
-2.17079	3.27e-07	3.77e-06	CD19	CD19
1.22348	3.28e-07	3.77e-06	JADE3	JADE3
1.16641	3.29e-07	3.78e-06	NMI	NMI
1.49548	3.3e-07	3.79e-06	POLR3H	POLR3H
1.24355	3.33e-07	3.82e-06	RPE	RPE
1.37504	3.36e-07	3.86e-06	THEM6	THEM6
-2.14238	3.37e-07	3.87e-06	MUC5B	MUC5B
1.15521	3.4e-07	3.9e-06	FAM91A1	FAM91A1
1.33137	3.43e-07	3.93e-06	TCEA1	TCEA1
1.08783	3.44e-07	3.94e-06	SLC7A1	SLC7A1
1.08509	3.46e-07	3.95e-06	QSER1	QSER1
2.02686	3.48e-07	3.97e-06	IL1B	IL1B
-1.04297	3.49e-07	3.99e-06	LGALS9C	LGALS9C
-2.04549	3.57e-07	4.07e-06	CILP	CILP
1.25303	3.58e-07	4.08e-06	ZMYND19	ZMYND19
-1.22727	3.59e-07	4.09e-06	LENG8	LENG8
1.41899	3.61e-07	4.11e-06	ECSCR	ECSCR
1.08315	3.62e-07	4.12e-06	TMEM55A	TMEM55A
1.60537	3.64e-07	4.14e-06	COL3A1	COL3A1
1.29707	3.67e-07	4.17e-06	PCDHB10	PCDHB10
-1.31026	3.71e-07	4.22e-06	MYCBPAP	MYCBPAP
1.09232	3.74e-07	4.24e-06	ATP6V1C1	ATP6V1C1
-1.71702	3.74e-07	4.24e-06	PTGDR2	PTGDR2
1.22905	3.74e-07	4.25e-06	ZNF511	ZNF511
-1.33937	3.75e-07	4.25e-06	ST6GAL2	ST6GAL2
3.24902	3.79e-07	4.29e-06	MSX2P1	MSX2P1
1.23796	3.79e-07	4.3e-06	C7orf50	C7orf50
1.13221	3.8e-07	4.3e-06	SLC2A8	SLC2A8
1.54002	3.81e-07	4.32e-06	SNN	SNN
1.01584	3.82e-07	4.33e-06	NAA50	NAA50
1.32813	3.83e-07	4.33e-06	TSPAN5	TSPAN5
1.18045	3.84e-07	4.34e-06	DPH3	DPH3
1.15628	3.85e-07	4.35e-06	GZF1	GZF1
1.60153	3.86e-07	4.36e-06	HSD17B12	HSD17B12
1.35835	3.93e-07	4.44e-06	TNFRSF8	TNFRSF8
2.01987	3.98e-07	4.49e-06	FAM131B	FAM131B
1.24024	3.98e-07	4.49e-06	HACD3	HACD3
1.0623	4.01e-07	4.51e-06	MFSD13A	MFSD13A
1.13114	4.04e-07	4.55e-06	TTC17	TTC17
1.12524	4.05e-07	4.56e-06	FAM217B	FAM217B
1.27261	4.12e-07	4.63e-06	SMIM13	SMIM13
1.02029	4.12e-07	4.63e-06	DDX21	DDX21
-1.39653	4.14e-07	4.65e-06	CDKL1	CDKL1
-1.69399	4.16e-07	4.66e-06	SLC30A4	SLC30A4
1.23054	4.18e-07	4.69e-06	LRRC23	LRRC23
1.42643	4.22e-07	4.73e-06	CCND1	CCND1
1.17053	4.22e-07	4.73e-06	MKLN1	MKLN1
-1.45661	4.28e-07	4.78e-06	LOC143286	LOC143286
-1.12877	4.31e-07	4.81e-06	KIAA0319L	KIAA0319L
1.35807	4.34e-07	4.85e-06	SDHAF4	SDHAF4
1.93482	4.35e-07	4.85e-06	BMP7	BMP7
1.1227	4.36e-07	4.86e-06	SCAND1	SCAND1
1.20853	4.4e-07	4.9e-06	EIF2B3	EIF2B3
1.13065	4.42e-07	4.92e-06	IRAK1	IRAK1
1.20221	4.44e-07	4.94e-06	DYSF	DYSF
1.60503	4.46e-07	4.96e-06	CTSV	CTSV
1.15667	4.47e-07	4.97e-06	IFI27L2	IFI27L2
2.27856	4.56e-07	5.06e-06	LGR5	LGR5
1.36165	4.57e-07	5.07e-06	TFDP1	TFDP1
1.35087	4.59e-07	5.1e-06	RPP25	RPP25
-1.47457	4.61e-07	5.11e-06	PDZRN3	PDZRN3
2.68207	4.68e-07	5.18e-06	HS6ST2	HS6ST2
2.46895	4.73e-07	5.24e-06	PRAP1	PRAP1
-1.38237	4.75e-07	5.25e-06	TFCP2L1	TFCP2L1
1.39708	4.76e-07	5.26e-06	SLC4A2	SLC4A2
1.05265	4.77e-07	5.27e-06	NSMCE2	NSMCE2
1.21415	4.8e-07	5.3e-06	C20orf24	C20orf24
1.20818	4.8e-07	5.3e-06	WDR43	WDR43
-1.48933	4.84e-07	5.34e-06	SULT1A1	SULT1A1
1.02993	4.84e-07	5.34e-06	TBRG4	TBRG4
-1.72471	4.87e-07	5.37e-06	EVL	EVL
1.05393	4.89e-07	5.39e-06	ZNF707	ZNF707
1.06608	4.94e-07	5.44e-06	MSANTD4	MSANTD4
1.91907	4.99e-07	5.49e-06	DNM3	DNM3
1.10754	5e-07	5.5e-06	ZNF92	ZNF92
2.62935	5.04e-07	5.54e-06	TAC1	TAC1
1.20387	5.09e-07	5.59e-06	FEN1	FEN1
1.01759	5.1e-07	5.59e-06	AHR	AHR
-1.02719	5.11e-07	5.6e-06	MBOAT1	MBOAT1
-2.19295	5.12e-07	5.61e-06	GPER1	GPER1
-1.01669	5.23e-07	5.73e-06	GALR1	GALR1
1.39707	5.24e-07	5.73e-06	ZNF521	ZNF521
1.28711	5.31e-07	5.81e-06	INSIG1	INSIG1
1.46986	5.33e-07	5.82e-06	MXRA7	MXRA7
1.01089	5.34e-07	5.83e-06	ARL6IP6	ARL6IP6
1.49926	5.34e-07	5.84e-06	GRAMD1A	GRAMD1A
1.65988	5.38e-07	5.87e-06	RUNX1	RUNX1
1.485	5.38e-07	5.87e-06	BATF3	BATF3
1.22774	5.38e-07	5.87e-06	NSDHL	NSDHL
-1.03106	5.43e-07	5.91e-06	MARCKS	MARCKS
1.28354	5.49e-07	5.96e-06	TFR2	TFR2
1.45473	5.52e-07	5.99e-06	ICAM1	ICAM1
-3.1304	5.52e-07	5.99e-06	SCGB2A1	SCGB2A1
1.34945	5.63e-07	6.1e-06	ZDHHC9	ZDHHC9
-1.50867	5.63e-07	6.1e-06	ADH1B	ADH1B
1.26406	5.64e-07	6.1e-06	SNHG7	SNHG7
1.20495	5.64e-07	6.1e-06	ORC3	ORC3
1.13466	5.65e-07	6.11e-06	CEP120	CEP120
1.32773	5.65e-07	6.11e-06	CDH11	CDH11
1.31747	5.66e-07	6.12e-06	ANKH	ANKH
1.06577	5.68e-07	6.13e-06	KNTC1	KNTC1
1.72202	5.68e-07	6.13e-06	MIF-AS1	MIF-AS1
-2.92284	5.68e-07	6.13e-06	CHGB	CHGB
2.26802	5.71e-07	6.16e-06	STMN3	STMN3
-1.68762	5.73e-07	6.17e-06	LIFR	LIFR
-1.79366	5.79e-07	6.23e-06	DERL3	DERL3
-1.30865	5.8e-07	6.25e-06	C4orf19	C4orf19
1.28779	5.82e-07	6.26e-06	CEP57L1	CEP57L1
1.12101	5.82e-07	6.26e-06	RUVBL1	RUVBL1
1.01563	5.85e-07	6.29e-06	SUB1	SUB1
1.3599	5.87e-07	6.3e-06	OSGEPL1	OSGEPL1
1.05588	5.87e-07	6.3e-06	RMI2	RMI2
1.08941	5.96e-07	6.39e-06	RILPL1	RILPL1
1.26993	5.98e-07	6.41e-06	STK35	STK35
-2.06356	5.99e-07	6.41e-06	COL2A1	COL2A1
1.0102	6.04e-07	6.46e-06	CNPY2	CNPY2
1.7326	6.05e-07	6.46e-06	CXCR1	CXCR1
1.43057	6.07e-07	6.48e-06	B3GALNT2	B3GALNT2
-1.16783	6.18e-07	6.59e-06	LIMA1	LIMA1
1.06683	6.18e-07	6.59e-06	SH2D2A	SH2D2A
1.09432	6.2e-07	6.61e-06	BBS10	BBS10
1.43078	6.21e-07	6.62e-06	ALKBH2	ALKBH2
-2.03259	6.22e-07	6.62e-06	ABCB1	ABCB1
1.06145	6.22e-07	6.62e-06	NARS2	NARS2
1.58417	6.24e-07	6.64e-06	HIST1H4B	HIST1H4B
-1.03898	6.28e-07	6.68e-06	RBM47	RBM47
1.1472	6.4e-07	6.79e-06	PCMT1	PCMT1
1.68753	6.45e-07	6.84e-06	RTEL1	RTEL1
-1.06913	6.46e-07	6.84e-06	ATP13A4	ATP13A4
-2.41063	6.46e-07	6.84e-06	PSCA	PSCA
1.13552	6.46e-07	6.84e-06	FBXL20	FBXL20
4.55535	6.54e-07	6.92e-06	DUSP27	DUSP27
1.07121	6.56e-07	6.93e-06	RNASEH2C	RNASEH2C
1.05056	6.57e-07	6.95e-06	POLR2F	POLR2F
2.31081	6.62e-07	6.99e-06	GPR143	GPR143
1.34167	6.72e-07	7.09e-06	CDK2	CDK2
-1.4878	6.73e-07	7.11e-06	BHLHE41	BHLHE41
1.09971	6.78e-07	7.15e-06	TMEM243	TMEM243
1.44367	6.87e-07	7.23e-06	GRAMD2	GRAMD2
-2.06042	6.95e-07	7.31e-06	CLU	CLU
1.41302	7.05e-07	7.4e-06	UTP23	UTP23
1.15547	7.06e-07	7.41e-06	POP1	POP1
-3.23762	7.08e-07	7.43e-06	C11orf86	C11orf86
-1.25276	7.16e-07	7.51e-06	ADAMTS9-AS2	ADAMTS9-AS2
1.80017	7.16e-07	7.51e-06	GSC	GSC
1.61974	7.24e-07	7.59e-06	PHTF2	PHTF2
2.67105	7.27e-07	7.61e-06	CYP4X1	CYP4X1
1.16374	7.28e-07	7.62e-06	UTP15	UTP15
-1.77032	7.29e-07	7.63e-06	HGD	HGD
1.30936	7.33e-07	7.66e-06	NAA20	NAA20
1.32133	7.35e-07	7.68e-06	PSMB9	PSMB9
-1.07434	7.4e-07	7.73e-06	GCNT2	GCNT2
1.1416	7.46e-07	7.79e-06	PITPNB	PITPNB
-1.31603	7.53e-07	7.85e-06	GALNT12	GALNT12
-1.82544	7.54e-07	7.86e-06	TONSL	TONSL
1.43017	7.65e-07	7.97e-06	ERRFI1	ERRFI1
1.1536	7.71e-07	8.03e-06	IRS2	IRS2
-2.16161	7.75e-07	8.07e-06	FGF9	FGF9
-2.26844	7.84e-07	8.15e-06	MS4A1	MS4A1
1.13378	7.87e-07	8.17e-06	TMEM161A	TMEM161A
1.04083	7.97e-07	8.27e-06	ZNF277	ZNF277
2.15981	8.01e-07	8.31e-06	KRT16P2	KRT16P2
1.20973	8.03e-07	8.32e-06	SUGT1	SUGT1
1.13759	8.08e-07	8.36e-06	PPP1R15A	PPP1R15A
1.33974	8.08e-07	8.36e-06	MORF4L2	MORF4L2
1.28218	8.16e-07	8.45e-06	FUT8	FUT8
-1.35116	8.4e-07	8.67e-06	RDH5	RDH5
1.49087	8.4e-07	8.67e-06	GNA15	GNA15
2.0251	8.41e-07	8.67e-06	DHRS2	DHRS2
-1.8047	8.43e-07	8.68e-06	MAL	MAL
-1.09205	8.45e-07	8.7e-06	NLGN1	NLGN1
-1.34788	8.47e-07	8.73e-06	ZFYVE28	ZFYVE28
1.8102	8.48e-07	8.73e-06	MOCOS	MOCOS
1.6839	8.52e-07	8.76e-06	HMGA1	HMGA1
-1.40952	8.52e-07	8.76e-06	PIANP	PIANP
1.09507	8.52e-07	8.76e-06	TRMT10C	TRMT10C
-1.16574	8.58e-07	8.8e-06	SYTL4	SYTL4
1.17218	8.71e-07	8.92e-06	SLAMF9	SLAMF9
1.16441	8.75e-07	8.95e-06	LAMC1	LAMC1
1.81752	8.75e-07	8.96e-06	SLC16A4	SLC16A4
-1.57741	8.79e-07	8.99e-06	CACNA2D2	CACNA2D2
1.07524	8.85e-07	9.06e-06	NUP35	NUP35
1.62843	8.88e-07	9.08e-06	AGAP2-AS1	AGAP2-AS1
1.98868	8.92e-07	9.11e-06	HIST1H1B	HIST1H1B
1.1431	8.96e-07	9.15e-06	UTP14A	UTP14A
1.90371	8.96e-07	9.15e-06	LIMK1	LIMK1
1.04698	8.98e-07	9.17e-06	DDX19A	DDX19A
1.70462	9.04e-07	9.22e-06	BDNF	BDNF
1.08999	9.05e-07	9.23e-06	ZNF473	ZNF473
1.20249	9.06e-07	9.23e-06	SCML1	SCML1
1.13108	9.09e-07	9.26e-06	XPO5	XPO5
[truncated: 1,024 more rows]

## Sheet: GSE60331
GSE60331
Log2FC	Pval	Padj	Gene	Symbol
-8.07	3.15e-31	1.56e-26	GCG	GCG
-6.5	9.98e-30	2.46e-25	PYY	PYY
-3.17	1.34e-27	2.2e-23	SLC4A4	SLC4A4
-7.86	4.38e-27	5.41e-23	INSL5	INSL5
-6.49	8.88e-27	8.77e-23	TMIGD1	TMIGD1
-3.1	1.27e-26	1.04e-22	SCGN	SCGN
-5.91	3.84e-26	2.37e-22	SST	SST
-6.72	4.58e-26	2.51e-22	CLDN8	CLDN8
-5	5.6e-26	2.77e-22	GUCA2B	GUCA2B
-4.07	9.54e-26	4.28e-22	CHGB	CHGB
-3.69	5.63e-25	2.14e-21	SCNN1B	SCNN1B
-7.09	6.62e-25	2.34e-21	CHGA	CHGA
-4.46	9.82e-25	3.23e-21	UGT2A3	UGT2A3
-3.12	2.31e-24	7.12e-21	RFX6	RFX6
-4.36	1.36e-23	3.72e-20	CPB1	CPB1
-2.97	1.72e-23	4.26e-20	CRYBA2	CRYBA2
2.01	3.45e-23	8.11e-20	TRIP13	TRIP13
-3.94	5.72e-23	1.28e-19	BEST2	BEST2
3.14	1.6e-22	3.33e-19	CDH3	CDH3
5.69	1.62e-22	3.33e-19	CLDN1	CLDN1
-2.26	1.86e-22	3.68e-19	ENTPD5	ENTPD5
-3.12	2.78e-22	5.08e-19	MAMDC2	MAMDC2
-3.08	7.39e-22	1.29e-18	PLP1	PLP1
-7.71	7.6e-22	1.29e-18	CA1	CA1
-2.57	1.1e-21	1.8e-18	CHST5	CHST5
2.4	1.13e-21	1.8e-18	ANLN	ANLN
-5.4	1.71e-21	2.64e-18	GUCA2A	GUCA2A
-3.73	2.21e-21	3.22e-18	SCG2	SCG2
2.61	3e-21	4.11e-18	TPX2	TPX2
-2.04	5.31e-21	6.9e-18	NEDD4L	NEDD4L
-3.28	1.17e-20	1.44e-17	C7	C7
-2.24	1.81e-20	2.18e-17	CAPN13	CAPN13
-2.81	2.61e-20	3.07e-17	EPB41L4A	EPB41L4A
-3.39	2.85e-20	3.26e-17	MMP28	MMP28
-2.92	3.11e-20	3.36e-17	ST6GALNAC6	ST6GALNAC6
-3.63	3.51e-20	3.65e-17	VSIG2	VSIG2
2.42	3.54e-20	3.65e-17	UBE2C	UBE2C
-2.88	4.27e-20	4.22e-17	ABCA8	ABCA8
-5.03	6.25e-20	5.93e-17	B3GNT7	B3GNT7
-4.42	6.95e-20	6.36e-17	C2orf88	C2orf88
-2.68	8.2e-20	7.25e-17	KLK15	KLK15
-4.78	8.22e-20	7.25e-17	ADH1B	ADH1B
-3.83	9.15e-20	7.93e-17	PADI2	PADI2
-2.39	1e-19	8.55e-17	RBM24	RBM24
2.96	1.16e-19	9.71e-17	NFE2L3	NFE2L3
5.51	1.21e-19	9.97e-17	FOXQ1	FOXQ1
-1.82	1.27e-19	1.02e-16	ATP8B1	ATP8B1
-1.41	1.38e-19	1.1e-16	UGP2	UGP2
-2.09	1.69e-19	1.3e-16	VSTM2A	VSTM2A
-1.44	1.78e-19	1.33e-16	LIMA1	LIMA1
-2.52	2.02e-19	1.46e-16	HIGD1A	HIGD1A
-2.56	2.03e-19	1.46e-16	PRKAA2	PRKAA2
-2.22	2.04e-19	1.46e-16	ARX	ARX
-2.08	2.25e-19	1.59e-16	UGT1A1	UGT1A1
-2.79	2.35e-19	1.64e-16	NR5A2	NR5A2
4.04	2.62e-19	1.79e-16	ESM1	ESM1
3.15	3.3e-19	2.16e-16	EPHX4	EPHX4
-2.97	3.33e-19	2.16e-16	INSM1	INSM1
-1.29	3.63e-19	2.33e-16	ATP13A4	ATP13A4
2.73	3.76e-19	2.36e-16	MTHFD1L	MTHFD1L
-3.39	3.78e-19	2.36e-16	AKR1B10	AKR1B10
-2.73	3.9e-19	2.37e-16	AMPD1	AMPD1
2.33	4.01e-19	2.38e-16	FAM83D	FAM83D
-2.68	4.18e-19	2.43e-16	AHCYL2	AHCYL2
-1.95	4.68e-19	2.66e-16	UGDH	UGDH
2.72	5.34e-19	2.96e-16	SLC7A5	SLC7A5
-5.12	5.81e-19	3.16e-16	CA4	CA4
-2.6	6.6e-19	3.54e-16	AKR1B15	AKR1B15
2.79	6.79e-19	3.61e-16	AJUBA	AJUBA
-5.41	7.21e-19	3.71e-16	CA2	CA2
-2.55	9.93e-19	4.9e-16	HOXD10	HOXD10
2.61	1.11e-18	5.4e-16	SLC6A6	SLC6A6
-1.56	1.12e-18	5.4e-16	TTR	TTR
1.87	1.15e-18	5.53e-16	RNASEH2A	RNASEH2A
-4.08	1.3e-18	6.12e-16	PKIB	PKIB
-1.79	1.32e-18	6.14e-16	CASD1	CASD1
-2.42	1.59e-18	7.34e-16	HOXB13	HOXB13
-1.14	1.77e-18	7.96e-16	DHDDS	DHDDS
-5.75	1.77e-18	7.96e-16	B3GALT5-AS1	B3GALT5-AS1
1.67	2.06e-18	9.03e-16	CCNF	CCNF
-2.44	2.07e-18	9.03e-16	CP	CP
-2.72	2.19e-18	9.49e-16	NAP1L2	NAP1L2
-2.82	2.33e-18	9.85e-16	CPM	CPM
-3.37	2.4e-18	1e-15	MYOT	MYOT
-3.81	2.5e-18	1.03e-15	AKR1B10	AKR1B10
-1.19	2.92e-18	1.19e-15	TMEM9B	TMEM9B
2.16	3.01e-18	1.22e-15	KIF4A	KIF4A
-2.03	3.07e-18	1.23e-15	LDHD	LDHD
-1.4	3.36e-18	1.34e-15	GLTP	GLTP
-2.53	3.48e-18	1.38e-15	HAPLN1	HAPLN1
1.97	3.88e-18	1.5e-15	ORC6	ORC6
1.97	4.2e-18	1.61e-15	ECT2	ECT2
-4.94	5.5e-18	2.06e-15	LGALS2	LGALS2
-4.04	6.05e-18	2.25e-15	CWH43	CWH43
6.39	7.14e-18	2.59e-15	MMP3	MMP3
-1.4	7.64e-18	2.75e-15	C2orf72	C2orf72
-3.78	9.12e-18	3.26e-15	ZG16	ZG16
1.51	1.02e-17	3.6e-15	CENPI	CENPI
1.71	1.1e-17	3.84e-15	KIF2C	KIF2C
-3.24	1.13e-17	3.91e-15	SCARA5	SCARA5
-1.07	1.27e-17	4.36e-15	IDH3A	IDH3A
1.57	1.55e-17	5.16e-15	BIRC5	BIRC5
-1.86	1.59e-17	5.26e-15	ENDOD1	ENDOD1
1.19	1.67e-17	5.48e-15	RAD54L	RAD54L
-2.34	1.68e-17	5.48e-15	CRYM	CRYM
-1.61	1.69e-17	5.48e-15	DHRS11	DHRS11
-1.04	2e-17	6.44e-15	MPND	MPND
5.33	2.19e-17	6.92e-15	THBS2	THBS2
-1.65	2.23e-17	7.03e-15	GPT	GPT
-2.19	2.26e-17	7.07e-15	SIAE	SIAE
1.78	2.48e-17	7.69e-15	C4orf48	C4orf48
1.83	2.79e-17	8.5e-15	KIF4A	KIF4A
-1.77	2.92e-17	8.78e-15	MAOA	MAOA
-4.59	2.93e-17	8.78e-15	ADH1A	ADH1A
-2.65	3.12e-17	9.28e-15	SMPDL3A	SMPDL3A
1.93	3.41e-17	1.01e-14	LRP8	LRP8
-1.3	3.44e-17	1.01e-14	PAFAH2	PAFAH2
2.31	3.54e-17	1.03e-14	SLCO4A1	SLCO4A1
-7.31	3.67e-17	1.07e-14	CLCA4	CLCA4
1.76	4.11e-17	1.17e-14	MELK	MELK
-1.1	4.2e-17	1.19e-14	GAB1	GAB1
-2.12	4.66e-17	1.32e-14	GOLM1	GOLM1
7.09	4.74e-17	1.33e-14	MMP7	MMP7
2.7	4.89e-17	1.36e-14	TGFBI	TGFBI
1.7	4.9e-17	1.36e-14	CDC20	CDC20
-2.8	4.95e-17	1.37e-14	CDKN2B-AS1	CDKN2B-AS1
-1.5	5.24e-17	1.44e-14	MPC1	MPC1
1.32	5.4e-17	1.47e-14	TMEM206	TMEM206
-1.33	5.59e-17	1.51e-14	CPT2	CPT2
-1.66	6.11e-17	1.63e-14	NANS	NANS
1.16	6.57e-17	1.73e-14	CBFB	CBFB
2.12	6.67e-17	1.75e-14	CDCA5	CDCA5
2.36	6.84e-17	1.79e-14	FAM92A1	FAM92A1
-1.43	7.24e-17	1.86e-14	TMEM30B	TMEM30B
2.07	8.11e-17	2.07e-14	ELOVL5	ELOVL5
-2.23	8.41e-17	2.13e-14	SMIM14	SMIM14
1.59	8.45e-17	2.13e-14	RACGAP1	RACGAP1
-2.66	9.25e-17	2.31e-14	CA12	CA12
-1.73	9.36e-17	2.32e-14	MOGAT2	MOGAT2
-1.54	1.03e-16	2.56e-14	THRB	THRB
1.52	1.06e-16	2.6e-14	AUNIP	AUNIP
-1.49	1.07e-16	2.61e-14	NDRG2	NDRG2
1.59	1.17e-16	2.82e-14	MCM10	MCM10
-4.1	1.21e-16	2.9e-14	MFSD4	MFSD4
2.05	1.29e-16	3.06e-14	SKA3	SKA3
-1.08	1.31e-16	3.08e-14	HMGCL	HMGCL
-2.11	1.48e-16	3.43e-14	EPHX2	EPHX2
-2.94	1.49e-16	3.44e-14	MS4A8	MS4A8
-1.35	1.57e-16	3.6e-14	PXMP2	PXMP2
1.38	1.61e-16	3.68e-14	GINS3	GINS3
-2.71	1.7e-16	3.86e-14	TSPAN7	TSPAN7
-4.58	1.8e-16	4.05e-14	CHP2	CHP2
-3.96	1.96e-16	4.41e-14	BCAS1	BCAS1
-2.42	2.07e-16	4.62e-14	EDN3	EDN3
4.42	2.1e-16	4.68e-14	CEMIP	CEMIP
2.07	2.15e-16	4.75e-14	CEP55	CEP55
-2.91	2.15e-16	4.75e-14	OR51E2	OR51E2
1.11	2.21e-16	4.84e-14	TUBB	TUBB
-2.01	2.22e-16	4.86e-14	B3GALT5	B3GALT5
1.42	2.28e-16	4.94e-14	CDK4	CDK4
-1.66	2.6e-16	5.53e-14	ETFDH	ETFDH
-4.34	2.66e-16	5.64e-14	TRPM6	TRPM6
-1.31	2.82e-16	5.87e-14	FAM46A	FAM46A
-1.64	2.82e-16	5.87e-14	NRXN1	NRXN1
-1.5	2.84e-16	5.9e-14	PRDX6	PRDX6
-1.06	2.86e-16	5.91e-14	VPS4B	VPS4B
-5.35	3.08e-16	6.31e-14	AQP8	AQP8
-2.74	3.37e-16	6.88e-14	NR3C2	NR3C2
1.79	3.59e-16	7.24e-14	CKAP2	CKAP2
-1.96	3.85e-16	7.7e-14	FUCA1	FUCA1
-3.25	4.04e-16	8.05e-14	HSD17B2	HSD17B2
-1.39	4.12e-16	8.18e-14	TMEM59	TMEM59
2.06	4.16e-16	8.21e-14	DIAPH3	DIAPH3
-2.87	4.61e-16	9e-14	IGH	IGH
-5.09	4.93e-16	9.51e-14	PCK1	PCK1
1.95	5.17e-16	9.82e-14	BUB1	BUB1
-2.57	5.61e-16	1.06e-13	CLDN23	CLDN23
1.91	5.9e-16	1.1e-13	DDIAS	DDIAS
-1.44	6.46e-16	1.18e-13	PRIMA1	PRIMA1
-2.06	6.5e-16	1.18e-13	CDHR5	CDHR5
-1.43	6.54e-16	1.19e-13	NKX2-2	NKX2-2
1.41	6.75e-16	1.22e-13	XPOT	XPOT
-1.82	6.9e-16	1.24e-13	CNTN3	CNTN3
-3.97	6.91e-16	1.24e-13	ABCG2	ABCG2
1.47	6.97e-16	1.24e-13	LRRC6	LRRC6
-1.84	7.44e-16	1.32e-13	C11orf86	C11orf86
-1.9	7.51e-16	1.32e-13	DSC2	DSC2
-1.59	7.51e-16	1.32e-13	RAVER2	RAVER2
1.79	7.67e-16	1.33e-13	GPSM2	GPSM2
-2.62	7.68e-16	1.33e-13	SDCBP2	SDCBP2
-1.45	7.94e-16	1.37e-13	FAM162A	FAM162A
-1.47	8.17e-16	1.4e-13	ASAP3	ASAP3
-1.49	8.57e-16	1.46e-13	NOVA1	NOVA1
-2.58	8.65e-16	1.47e-13	TMEM171	TMEM171
3.5	8.83e-16	1.49e-13	STC1	STC1
1.9	9.25e-16	1.55e-13	UHRF1	UHRF1
3.27	9.75e-16	1.62e-13	SLC22A3	SLC22A3
-2.21	9.82e-16	1.62e-13	ABHD3	ABHD3
3.06	9.87e-16	1.62e-13	AGT	AGT
2.75	9.99e-16	1.62e-13	TRIB3	TRIB3
-2.91	1.01e-15	1.63e-13	SEMA3D	SEMA3D
1.98	1.01e-15	1.63e-13	HILPDA	HILPDA
2.05	1.02e-15	1.63e-13	GPT2	GPT2
1.89	1.02e-15	1.63e-13	RFC3	RFC3
1.41	1.04e-15	1.65e-13	FANCB	FANCB
1.26	1.16e-15	1.82e-13	MCM3	MCM3
3.77	1.18e-15	1.84e-13	TESC	TESC
4.53	1.18e-15	1.84e-13	CTHRC1	CTHRC1
-1.85	1.19e-15	1.85e-13	PTPRH	PTPRH
1.87	1.21e-15	1.87e-13	SHCBP1	SHCBP1
-2.17	1.28e-15	1.96e-13	AMN	AMN
-1.93	1.28e-15	1.96e-13	PDCD4	PDCD4
4.98	1.37e-15	2.07e-13	MMP10	MMP10
-1.63	1.43e-15	2.16e-13	ACADS	ACADS
-1.09	1.46e-15	2.2e-13	FOXP2	FOXP2
-1.29	1.5e-15	2.26e-13	CDS1	CDS1
1.8	1.55e-15	2.33e-13	ETV4	ETV4
-1.25	1.59e-15	2.36e-13	SMPDL3B	SMPDL3B
1.46	1.59e-15	2.36e-13	RUVBL1	RUVBL1
2.06	1.61e-15	2.38e-13	CENPA	CENPA
-2.3	1.62e-15	2.39e-13	SCN9A	SCN9A
1.86	1.68e-15	2.46e-13	ATAD2	ATAD2
3.2	1.69e-15	2.46e-13	VSNL1	VSNL1
-2.02	1.79e-15	2.6e-13	KRT20	KRT20
-2.62	1.79e-15	2.6e-13	PTGDR	PTGDR
-1.3	1.8e-15	2.61e-13	PACSIN2	PACSIN2
1.21	1.85e-15	2.68e-13	MYBL2	MYBL2
1.95	1.96e-15	2.8e-13	ERCC6L	ERCC6L
2.15	1.96e-15	2.8e-13	E2F7	E2F7
-1.83	1.99e-15	2.83e-13	RORC	RORC
-1.57	2.05e-15	2.91e-13	GPA33	GPA33
-3.32	2.06e-15	2.91e-13	CDKN2B	CDKN2B
1.33	2.07e-15	2.91e-13	SHMT2	SHMT2
2.5	2.08e-15	2.91e-13	PDPN	PDPN
3.13	2.08e-15	2.91e-13	INHBA	INHBA
1.83	2.09e-15	2.91e-13	MTFR2	MTFR2
-1.48	2.22e-15	3.08e-13	MCTP2	MCTP2
-2.5	2.29e-15	3.15e-13	SMIM6	SMIM6
-1.3	2.44e-15	3.33e-13	TMEM61	TMEM61
-1.44	2.45e-15	3.34e-13	RIOK3	RIOK3
-1.15	2.56e-15	3.47e-13	CALCOCO2	CALCOCO2
2.65	2.59e-15	3.5e-13	COL4A1	COL4A1
-2.34	2.64e-15	3.56e-13	PRKACB	PRKACB
-1.84	2.85e-15	3.82e-13	GDPD2	GDPD2
1.84	2.86e-15	3.83e-13	PPM1H	PPM1H
2.13	3.34e-15	4.36e-13	NEK2	NEK2
-1.35	3.35e-15	4.36e-13	CTNND1	CTNND1
-2.17	3.37e-15	4.38e-13	RNF152	RNF152
-2.16	3.58e-15	4.64e-13	ANGPTL1	ANGPTL1
3.12	3.69e-15	4.76e-13	COL1A2	COL1A2
2.7	3.71e-15	4.78e-13	WNT5A	WNT5A
-1.32	3.81e-15	4.84e-13	CHP1	CHP1
1.96	3.88e-15	4.92e-13	MKI67	MKI67
-2.57	4.01e-15	5.03e-13	FRMD3	FRMD3
1.77	4.24e-15	5.29e-13	BRCA2	BRCA2
-1.26	4.35e-15	5.41e-13	SPPL2A	SPPL2A
1.39	4.36e-15	5.42e-13	TXLNG	TXLNG
-2.44	4.72e-15	5.82e-13	BCAR3	BCAR3
-2.32	4.72e-15	5.82e-13	AFF3	AFF3
-3.51	4.91e-15	5.96e-13	PLA2G10	PLA2G10
4.57	4.92e-15	5.96e-13	CHI3L1	CHI3L1
-3.43	4.92e-15	5.96e-13	IL1R2	IL1R2
-3.67	4.98e-15	6.01e-13	LRRC19	LRRC19
1.7	5.05e-15	6.08e-13	RAD54B	RAD54B
1.77	5.53e-15	6.59e-13	C1orf112	C1orf112
2.01	6.17e-15	7.3e-13	MACC1	MACC1
-2.38	6.75e-15	7.85e-13	SEMA6D	SEMA6D
-3.03	6.83e-15	7.92e-13	SFRP1	SFRP1
1.11	7.19e-15	8.26e-13	CBX3	CBX3
3.15	7.45e-15	8.49e-13	EGFL6	EGFL6
-2.99	7.74e-15	8.77e-13	FABP2	FABP2
-1.27	7.76e-15	8.77e-13	RBM47	RBM47
1.82	7.9e-15	8.89e-13	CDC45	CDC45
-4.04	8.17e-15	9.17e-13	GLDN	GLDN
3.67	8.65e-15	9.65e-13	PITX2	PITX2
-5.95	9.37e-15	1.04e-12	SI	SI
-1.92	9.5e-15	1.05e-12	ANK2	ANK2
1.39	9.57e-15	1.06e-12	TIMELESS	TIMELESS
1.24	9.99e-15	1.09e-12	NKRF	NKRF
-1.13	1.03e-14	1.12e-12	POLD4	POLD4
1.2	1.06e-14	1.16e-12	GARS	GARS
1.74	1.08e-14	1.18e-12	CDCA3	CDCA3
2.48	1.13e-14	1.21e-12	ANGPT2	ANGPT2
1.85	1.19e-14	1.29e-12	CENPF	CENPF
-2.67	1.3e-14	1.39e-12	KLF4	KLF4
-2.39	1.34e-14	1.42e-12	SPINK2	SPINK2
-2.06	1.43e-14	1.51e-12	GNG7	GNG7
1.52	1.44e-14	1.51e-12	BRCA1	BRCA1
5.31	1.45e-14	1.52e-12	MMP1	MMP1
1.18	1.5e-14	1.55e-12	NONO	NONO
1.42	1.55e-14	1.6e-12	NCAPG2	NCAPG2
-1.23	1.55e-14	1.6e-12	SRI	SRI
1.82	1.56e-14	1.6e-12	KIF23	KIF23
-1.23	1.61e-14	1.64e-12	RIMKLA	RIMKLA
2.64	1.67e-14	1.7e-12	FCGR3A	FCGR3A
3.91	1.69e-14	1.72e-12	COL12A1	COL12A1
1.03	1.71e-14	1.73e-12	KIF3C	KIF3C
1.25	1.73e-14	1.75e-12	MRGBP	MRGBP
1.28	1.75e-14	1.76e-12	NCAPH	NCAPH
-1.3	1.81e-14	1.81e-12	ROR1	ROR1
-2.03	1.81e-14	1.81e-12	TEX11	TEX11
-2.63	1.86e-14	1.85e-12	ITM2C	ITM2C
-1.32	2e-14	1.98e-12	MOB3B	MOB3B
1.27	2.02e-14	1.99e-12	GGCT	GGCT
1.32	2.02e-14	1.99e-12	C5orf34	C5orf34
2.74	2.17e-14	2.12e-12	SPON2	SPON2
-2.52	2.17e-14	2.12e-12	BTNL3	BTNL3
1.24	2.26e-14	2.21e-12	TRAP1	TRAP1
1.1	2.28e-14	2.22e-12	RPGRIP1L	RPGRIP1L
-2.3	2.33e-14	2.27e-12	SPON1	SPON1
-1.76	2.42e-14	2.34e-12	ETHE1	ETHE1
-1.31	2.45e-14	2.36e-12	SLC35A3	SLC35A3
-1.48	2.52e-14	2.43e-12	NHEJ1	NHEJ1
-3.24	2.53e-14	2.43e-12	SLITRK6	SLITRK6
-1.22	2.54e-14	2.44e-12	ERICH5	ERICH5
-1.36	2.6e-14	2.48e-12	SCP2	SCP2
-1.44	2.61e-14	2.48e-12	CHCHD10	CHCHD10
-2.22	2.64e-14	2.51e-12	SEMA6A	SEMA6A
2.21	2.72e-14	2.58e-12	ZAK	ZAK
-1.06	2.74e-14	2.58e-12	P2RX4	P2RX4
-1.96	2.84e-14	2.65e-12	LIFR	LIFR
-1.47	2.84e-14	2.65e-12	EPB41L4B	EPB41L4B
1.7	2.84e-14	2.65e-12	AURKA	AURKA
-1.96	2.85e-14	2.65e-12	CCDC68	CCDC68
-1.95	2.85e-14	2.65e-12	BMP5	BMP5
1.66	2.86e-14	2.65e-12	TOP2A	TOP2A
1.61	2.98e-14	2.74e-12	TMEM97	TMEM97
1.54	3e-14	2.75e-12	FAM89A	FAM89A
-1.54	3e-14	2.75e-12	TMPRSS2	TMPRSS2
-1.3	3.06e-14	2.8e-12	SLC18A1	SLC18A1
3.84	3.16e-14	2.88e-12	FAP	FAP
-2.02	3.2e-14	2.91e-12	BEX1	BEX1
-1.92	3.23e-14	2.92e-12	TPH1	TPH1
2.06	3.23e-14	2.92e-12	PMEPA1	PMEPA1
-1.45	3.26e-14	2.94e-12	ALDH6A1	ALDH6A1
-4.21	3.31e-14	2.98e-12	SPINK5	SPINK5
-1.23	3.43e-14	3.09e-12	SLC22A18AS	SLC22A18AS
1.29	3.47e-14	3.12e-12	NUFIP1	NUFIP1
-1.27	3.73e-14	3.32e-12	MTM1	MTM1
2.31	3.76e-14	3.34e-12	DSCC1	DSCC1
1.12	3.77e-14	3.34e-12	RHEB	RHEB
-1.28	3.81e-14	3.37e-12	GRAMD3	GRAMD3
-1.6	3.84e-14	3.39e-12	CCL15	CCL15
1.13	3.88e-14	3.43e-12	POLA1	POLA1
-1.54	3.91e-14	3.44e-12	TP53INP2	TP53INP2
1.05	3.96e-14	3.47e-12	AGTRAP	AGTRAP
-2.13	4.05e-14	3.54e-12	CLMN	CLMN
-2.11	4.1e-14	3.55e-12	RAB27A	RAB27A
-5.35	4.19e-14	3.62e-12	CD177	CD177
1.88	4.23e-14	3.63e-12	AURKA	AURKA
1.35	4.23e-14	3.63e-12	DKC1	DKC1
1.63	4.25e-14	3.63e-12	ANP32E	ANP32E
-4.85	4.3e-14	3.66e-12	SCGB2A1	SCGB2A1
1.37	4.44e-14	3.78e-12	FANCI	FANCI
1.56	4.46e-14	3.79e-12	AHCY	AHCY
-2.53	4.54e-14	3.83e-12	GPAT3	GPAT3
-3.24	4.69e-14	3.96e-12	HOXD13	HOXD13
-2.19	5.07e-14	4.24e-12	PLCL2	PLCL2
-3	5.22e-14	4.35e-12	TMEM236	TMEM236
-1.31	5.27e-14	4.38e-12	GPD1L	GPD1L
1.71	5.31e-14	4.4e-12	RGS16	RGS16
1.55	5.33e-14	4.42e-12	TEAD4	TEAD4
-3.19	5.64e-14	4.65e-12	SLC9A2	SLC9A2
-5.72	5.69e-14	4.68e-12	ADH1C	ADH1C
-2.03	5.9e-14	4.85e-12	SLC17A4	SLC17A4
-1.11	6.02e-14	4.93e-12	KIAA1715	KIAA1715
-2.06	6.08e-14	4.97e-12	ST3GAL4	ST3GAL4
1.42	6.13e-14	5e-12	FEN1	FEN1
1.15	6.29e-14	5.11e-12	LAMP2	LAMP2
1.46	6.53e-14	5.28e-12	MCM2	MCM2
2.2	6.64e-14	5.35e-12	MYC	MYC
-1.97	6.68e-14	5.37e-12	ATP8A1	ATP8A1
1.1	6.76e-14	5.42e-12	RBM28	RBM28
-1.69	6.76e-14	5.42e-12	C1orf210	C1orf210
-2.2	6.79e-14	5.43e-12	PLCE1	PLCE1
-1.7	6.93e-14	5.53e-12	IQGAP2	IQGAP2
-3.21	7.1e-14	5.65e-12	ADTRP	ADTRP
1.62	7.18e-14	5.7e-12	IMPDH1	IMPDH1
-1.99	7.35e-14	5.83e-12	SYTL2	SYTL2
1.1	7.39e-14	5.85e-12	CDK5RAP1	CDK5RAP1
-2.07	7.53e-14	5.94e-12	DENND2A	DENND2A
-1.55	7.74e-14	6.1e-12	PLCD1	PLCD1
-1.31	7.8e-14	6.14e-12	STAP2	STAP2
-1.21	7.86e-14	6.17e-12	GNPTAB	GNPTAB
1.03	7.93e-14	6.22e-12	DTYMK	DTYMK
-1.28	8.05e-14	6.3e-12	RTN4	RTN4
1.49	8.39e-14	6.51e-12	PUS7	PUS7
1.4	8.44e-14	6.54e-12	EXO1	EXO1
-2.31	8.54e-14	6.61e-12	SULT1B1	SULT1B1
1.15	8.64e-14	6.67e-12	GMPS	GMPS
1.22	8.82e-14	6.8e-12	IPO5	IPO5
1.52	8.92e-14	6.85e-12	LYAR	LYAR
3.16	9.17e-14	7.04e-12	CXCL1	CXCL1
1.46	9.56e-14	7.28e-12	CEBPB	CEBPB
1.34	9.68e-14	7.36e-12	ENC1	ENC1
-1.72	9.69e-14	7.37e-12	SGK2	SGK2
1.49	9.73e-14	7.38e-12	JADE3	JADE3
1.43	9.82e-14	7.44e-12	RFC4	RFC4
1.6	1.02e-13	7.68e-12	MET	MET
-6.39	1.03e-13	7.72e-12	ITLN1	ITLN1
-2.78	1.04e-13	7.79e-12	AKAP5	AKAP5
-1.27	1.07e-13	8.01e-12	PTP4A1	PTP4A1
-1.02	1.08e-13	8.05e-12	PHYKPL	PHYKPL
-1.89	1.08e-13	8.05e-12	LGALS4	LGALS4
-1.33	1.12e-13	8.31e-12	TSPAN3	TSPAN3
2.57	1.13e-13	8.38e-12	COL8A1	COL8A1
1.33	1.14e-13	8.41e-12	IRAK1	IRAK1
2.39	1.15e-13	8.5e-12	CDC25B	CDC25B
-1.82	1.17e-13	8.61e-12	SLC4A10	SLC4A10
-1.28	1.21e-13	8.87e-12	CPEB3	CPEB3
-1.12	1.22e-13	8.9e-12	SNX24	SNX24
-1.61	1.24e-13	9.02e-12	GCNT2	GCNT2
1.06	1.24e-13	9.05e-12	POLD2	POLD2
1.85	1.28e-13	9.26e-12	KIF20A	KIF20A
2.3	1.31e-13	9.43e-12	SPARC	SPARC
1.37	1.31e-13	9.44e-12	MCM7	MCM7
-1.39	1.32e-13	9.47e-12	GALNT7	GALNT7
-1.61	1.35e-13	9.66e-12	CHRNA3	CHRNA3
2	1.35e-13	9.66e-12	GINS1	GINS1
-1.56	1.37e-13	9.8e-12	SLC2A13	SLC2A13
1.68	1.38e-13	9.82e-12	CSE1L	CSE1L
-1.39	1.41e-13	1e-11	HSBP1L1	HSBP1L1
-1.88	1.42e-13	1.01e-11	NAAA	NAAA
2.39	1.42e-13	1.01e-11	PHLDA1	PHLDA1
-1.07	1.46e-13	1.03e-11	CHMP1B	CHMP1B
-1.69	1.47e-13	1.03e-11	CCL15	CCL15
1.85	1.48e-13	1.03e-11	C17orf96	C17orf96
1.85	1.48e-13	1.03e-11	ZNF503	ZNF503
2.78	1.49e-13	1.04e-11	PLAU	PLAU
2.15	1.57e-13	1.08e-11	C2	C2
1.48	1.58e-13	1.09e-11	CENPN	CENPN
-2.01	1.61e-13	1.1e-11	C4orf19	C4orf19
-1.98	1.62e-13	1.11e-11	HHLA2	HHLA2
2.44	1.62e-13	1.11e-11	ATP11A	ATP11A
1.97	1.63e-13	1.11e-11	IFITM3	IFITM3
-2.12	1.65e-13	1.12e-11	LIPH	LIPH
-6.2	1.67e-13	1.14e-11	HEPACAM2	HEPACAM2
-1.8	1.67e-13	1.14e-11	SLC16A9	SLC16A9
1.73	1.67e-13	1.14e-11	TGIF2	TGIF2
1.32	1.69e-13	1.14e-11	HMGA1	HMGA1
1.18	1.7e-13	1.15e-11	NAP1L1	NAP1L1
-5.52	1.85e-13	1.25e-11	MS4A12	MS4A12
1.19	1.92e-13	1.29e-11	HS2ST1	HS2ST1
2.51	1.95e-13	1.3e-11	PSAT1	PSAT1
-1.66	1.97e-13	1.31e-11	CA7	CA7
1.6	2.01e-13	1.33e-11	KIAA1524	KIAA1524
1.12	2.03e-13	1.35e-11	SOX4	SOX4
2.17	2.04e-13	1.35e-11	PLCB1	PLCB1
1.66	2.07e-13	1.37e-11	CHEK1	CHEK1
1.99	2.16e-13	1.43e-11	KIF14	KIF14
-2.34	2.17e-13	1.43e-11	TMEM100	TMEM100
-1.93	2.19e-13	1.44e-11	TMCC3	TMCC3
-2.25	2.2e-13	1.45e-11	CCDC85A	CCDC85A
-2.76	2.23e-13	1.46e-11	TSPAN1	TSPAN1
1.47	2.24e-13	1.46e-11	NCAPD3	NCAPD3
-2.97	2.25e-13	1.47e-11	HOXD10	HOXD10
-3.06	2.28e-13	1.48e-11	ADAMDEC1	ADAMDEC1
-3.54	2.3e-13	1.49e-11	NEUROD1	NEUROD1
1.29	2.35e-13	1.52e-11	PLXNA1	PLXNA1
1.6	2.39e-13	1.54e-11	ZC3HAV1L	ZC3HAV1L
-1.67	2.43e-13	1.56e-11	STMN2	STMN2
-1.38	2.49e-13	1.6e-11	BRINP3	BRINP3
1.01	2.51e-13	1.6e-11	MSH6	MSH6
-1.87	2.52e-13	1.61e-11	MYO1A	MYO1A
-1.35	2.52e-13	1.61e-11	ZNF540	ZNF540
1.45	2.58e-13	1.64e-11	NUDT1	NUDT1
-1.36	2.61e-13	1.66e-11	SPECC1	SPECC1
1.18	2.77e-13	1.75e-11	PAFAH1B3	PAFAH1B3
-2.06	2.86e-13	1.8e-11	SLC26A7	SLC26A7
1.71	2.89e-13	1.81e-11	RRM2	RRM2
1.43	3.01e-13	1.88e-11	OSBPL3	OSBPL3
1.35	3.02e-13	1.88e-11	E2F6	E2F6
-1.52	3.03e-13	1.89e-11	F2RL1	F2RL1
1.07	3.06e-13	1.91e-11	GTPBP4	GTPBP4
-1.14	3.12e-13	1.94e-11	TESK2	TESK2
-3.45	3.16e-13	1.96e-11	ISX	ISX
1.54	3.22e-13	1.99e-11	MCM4	MCM4
-1.86	3.24e-13	2e-11	WDR78	WDR78
1.87	3.25e-13	2e-11	GJC1	GJC1
3.06	3.32e-13	2.03e-11	DIO2	DIO2
1.17	3.35e-13	2.05e-11	SPAG5	SPAG5
-1.64	3.42e-13	2.08e-11	TUBAL3	TUBAL3
-2.26	3.45e-13	2.09e-11	WFDC2	WFDC2
-1.11	3.47e-13	2.1e-11	MTMR10	MTMR10
1.77	3.57e-13	2.15e-11	CCDC3	CCDC3
-2.95	3.64e-13	2.19e-11	SCIN	SCIN
1.09	3.78e-13	2.27e-11	PSMA7	PSMA7
2.2	3.78e-13	2.27e-11	TIMP1	TIMP1
-1.36	3.82e-13	2.29e-11	CNNM4	CNNM4
4.15	3.83e-13	2.29e-11	CXCL11	CXCL11
1.06	3.93e-13	2.34e-11	GINS4	GINS4
-1.59	3.99e-13	2.37e-11	CDKL2	CDKL2
-2.14	4.07e-13	2.41e-11	GNA14	GNA14
-2.41	4.1e-13	2.42e-11	MATN2	MATN2
-1.31	4.33e-13	2.54e-11	SLC35A1	SLC35A1
1.01	4.34e-13	2.55e-11	SSRP1	SSRP1
1.13	4.36e-13	2.56e-11	FUT1	FUT1
2.12	4.4e-13	2.58e-11	TCFL5	TCFL5
-1.95	4.44e-13	2.6e-11	MALL	MALL
3.48	4.48e-13	2.62e-11	CXCL3	CXCL3
-4.09	4.74e-13	2.75e-11	TNFRSF17	TNFRSF17
-2.66	4.81e-13	2.79e-11	GCNT3	GCNT3
1.09	4.83e-13	2.79e-11	KPNA2	KPNA2
-1.53	4.83e-13	2.79e-11	CAMK2D	CAMK2D
1.89	4.92e-13	2.84e-11	SNTB1	SNTB1
-1.5	4.98e-13	2.86e-11	RETSAT	RETSAT
-2.03	5.03e-13	2.88e-11	CPNE8	CPNE8
1.09	5.14e-13	2.93e-11	MCM6	MCM6
-7.48	5.16e-13	2.94e-11	CLCA1	CLCA1
1.23	5.18e-13	2.95e-11	RRP1	RRP1
-2.8	5.19e-13	2.95e-11	SYNPO2	SYNPO2
-1.48	5.25e-13	2.98e-11	SYTL4	SYTL4
1	5.33e-13	3.02e-11	PNPT1	PNPT1
1.19	5.39e-13	3.05e-11	POLQ	POLQ
-2.23	5.79e-13	3.25e-11	ABCC13	ABCC13
1.22	5.84e-13	3.27e-11	RAN	RAN
-2.81	5.88e-13	3.29e-11	ANO5	ANO5
-1.68	5.98e-13	3.33e-11	METTL7A	METTL7A
1.69	6.15e-13	3.42e-11	CCNB1	CCNB1
1.52	6.26e-13	3.47e-11	TOMM34	TOMM34
-1.53	6.33e-13	3.5e-11	PHLPP2	PHLPP2
-1.47	6.44e-13	3.56e-11	VAPA	VAPA
1.93	6.57e-13	3.63e-11	CDC6	CDC6
1.47	6.88e-13	3.79e-11	ALDH4A1	ALDH4A1
-2.23	7.14e-13	3.91e-11	PARM1	PARM1
1.55	7.19e-13	3.93e-11	FJX1	FJX1
-1.19	7.22e-13	3.94e-11	SLC25A20	SLC25A20
1.68	7.34e-13	4e-11	HMGB3	HMGB3
-1.35	7.37e-13	4.01e-11	SQRDL	SQRDL
2.45	7.41e-13	4.03e-11	CFI	CFI
1.61	7.46e-13	4.05e-11	CCDC113	CCDC113
-3.05	7.53e-13	4.08e-11	RHBDL2	RHBDL2
-1.24	7.69e-13	4.16e-11	PAG1	PAG1
-2.12	8.1e-13	4.35e-11	KIAA1211	KIAA1211
1.07	8.13e-13	4.36e-11	RFWD3	RFWD3
-1.03	8.13e-13	4.36e-11	SERF2	SERF2
1.69	8.43e-13	4.51e-11	MZT1	MZT1
1.44	8.44e-13	4.51e-11	BYSL	BYSL
-2.08	8.56e-13	4.55e-11	C1orf115	C1orf115
1.4	8.7e-13	4.61e-11	CENPP	CENPP
-1.39	8.82e-13	4.65e-11	WSCD1	WSCD1
1	8.83e-13	4.65e-11	UTP20	UTP20
-2.52	8.86e-13	4.67e-11	PLLP	PLLP
-1.52	9.06e-13	4.76e-11	TMEM54	TMEM54
-2.77	9.11e-13	4.78e-11	FAM134B	FAM134B
-1.43	9.48e-13	4.94e-11	SLC35D1	SLC35D1
-2.22	9.52e-13	4.95e-11	PHGR1	PHGR1
1.26	9.88e-13	5.13e-11	ARHGAP11A	ARHGAP11A
-2.19	1e-12	5.18e-11	SAMD13	SAMD13
2.55	1.01e-12	5.22e-11	TUBB3	TUBB3
-3.09	1.02e-12	5.28e-11	KLK1	KLK1
-1.82	1.04e-12	5.34e-11	PTGER4	PTGER4
-1.18	1.06e-12	5.4e-11	IMPA1	IMPA1
1.72	1.06e-12	5.41e-11	HELLS	HELLS
1.23	1.07e-12	5.46e-11	TMEM237	TMEM237
-1.24	1.08e-12	5.46e-11	KIAA1468	KIAA1468
-2.14	1.09e-12	5.52e-11	ABCA5	ABCA5
1.22	1.1e-12	5.55e-11	STIL	STIL
1.3	1.11e-12	5.61e-11	ZDHHC9	ZDHHC9
-2.43	1.13e-12	5.67e-11	HPGD	HPGD
-2.14	1.15e-12	5.78e-11	NPY1R	NPY1R
1.2	1.15e-12	5.79e-11	MTAP	MTAP
2.24	1.16e-12	5.81e-11	EVA1A	EVA1A
-1.36	1.16e-12	5.83e-11	CYSTM1	CYSTM1
3.76	1.2e-12	5.97e-11	FCGR3B	FCGR3B
-1.79	1.22e-12	6.05e-11	PDE7B	PDE7B
1.21	1.23e-12	6.12e-11	ANO6	ANO6
-2.01	1.25e-12	6.19e-11	RUNDC3B	RUNDC3B
-4.33	1.26e-12	6.22e-11	LYPD8	LYPD8
-1.68	1.33e-12	6.48e-11	VIPR1	VIPR1
1.12	1.34e-12	6.53e-11	SFXN3	SFXN3
-1.01	1.39e-12	6.75e-11	SCG3	SCG3
-1.48	1.39e-12	6.75e-11	AKAP9	AKAP9
-1.21	1.42e-12	6.87e-11	HOXD1	HOXD1
2.44	1.43e-12	6.93e-11	OLFML2B	OLFML2B
1.49	1.44e-12	6.95e-11	PHF19	PHF19
-1.21	1.47e-12	7.08e-11	PINK1	PINK1
1.24	1.49e-12	7.15e-11	ESPL1	ESPL1
1.39	1.49e-12	7.16e-11	TROAP	TROAP
-1.07	1.61e-12	7.63e-11	FNIP2	FNIP2
-2.65	1.61e-12	7.63e-11	SLC51B	SLC51B
1.53	1.65e-12	7.79e-11	FIGNL1	FIGNL1
-1.21	1.69e-12	7.95e-11	BARX2	BARX2
1.27	1.69e-12	7.95e-11	FARP1	FARP1
1.2	1.69e-12	7.95e-11	RAE1	RAE1
2.05	1.74e-12	8.17e-11	IFITM1	IFITM1
2.68	1.74e-12	8.17e-11	WISP1	WISP1
1.41	1.76e-12	8.23e-11	PRC1	PRC1
2.14	1.78e-12	8.33e-11	WNT2	WNT2
-1.16	1.79e-12	8.36e-11	LPCAT4	LPCAT4
-1.26	1.85e-12	8.59e-11	DMXL1	DMXL1
-2.44	1.86e-12	8.63e-11	BEST4	BEST4
1.17	1.87e-12	8.69e-11	BCL2L12	BCL2L12
-1.25	1.95e-12	9.02e-11	PLPP1	PLPP1
2.25	2.01e-12	9.28e-11	LOXL2	LOXL2
-2.07	2.1e-12	9.64e-11	KIF16B	KIF16B
1.19	2.17e-12	9.92e-11	TKT	TKT
1.71	2.19e-12	9.98e-11	DTL	DTL
1.26	2.19e-12	9.98e-11	FBXO5	FBXO5
-1.14	2.25e-12	1.02e-10	HSD17B11	HSD17B11
1.71	2.25e-12	1.02e-10	UBE2S	UBE2S
-1.17	2.26e-12	1.03e-10	SUCLG2	SUCLG2
-1.19	2.28e-12	1.03e-10	SLC30A10	SLC30A10
2.01	2.35e-12	1.06e-10	LINC01605	LINC01605
1.96	2.37e-12	1.07e-10	CMSS1	CMSS1
-2.49	2.4e-12	1.08e-10	ARHGAP44	ARHGAP44
1.86	2.43e-12	1.09e-10	FAM72A	FAM72A
-1.24	2.44e-12	1.09e-10	SLC9A9	SLC9A9
-2	2.44e-12	1.09e-10	RNF125	RNF125
-1.25	2.52e-12	1.12e-10	LGALSL	LGALSL
1.23	2.52e-12	1.12e-10	LMNB2	LMNB2
1.61	2.53e-12	1.12e-10	CD44	CD44
1.38	2.58e-12	1.14e-10	AURKB	AURKB
-2.07	2.59e-12	1.15e-10	FAM3D	FAM3D
1.01	2.65e-12	1.17e-10	CDT1	CDT1
-1.96	2.66e-12	1.17e-10	CAPN5	CAPN5
1.89	2.7e-12	1.18e-10	STRIP2	STRIP2
2.51	2.78e-12	1.21e-10	TDGF1	TDGF1
-1.17	2.78e-12	1.22e-10	ENPP6	ENPP6
-1.14	2.81e-12	1.23e-10	SHROOM3	SHROOM3
-1.73	2.91e-12	1.26e-10	TMEM72	TMEM72
3.41	2.93e-12	1.27e-10	CXCL2	CXCL2
-1.76	2.97e-12	1.29e-10	CFD	CFD
1.07	3.03e-12	1.31e-10	DARS	DARS
1.55	3.07e-12	1.33e-10	HAUS6	HAUS6
-1.27	3.11e-12	1.34e-10	GNE	GNE
-1.6	3.11e-12	1.34e-10	SLC22A5	SLC22A5
-2.2	3.24e-12	1.39e-10	CACNB2	CACNB2
1.98	3.26e-12	1.4e-10	RPS14	RPS14
3.21	3.27e-12	1.4e-10	SRPX2	SRPX2
1.18	3.34e-12	1.42e-10	MASTL	MASTL
4.37	3.34e-12	1.42e-10	CXCL8	CXCL8
-1.78	3.35e-12	1.43e-10	RASSF6	RASSF6
1.21	3.39e-12	1.44e-10	MTBP	MTBP
-1.08	3.4e-12	1.44e-10	DNAJC4	DNAJC4
1.01	3.49e-12	1.48e-10	FTSJ1	FTSJ1
1.68	3.52e-12	1.49e-10	GALNT6	GALNT6
1.1	3.55e-12	1.5e-10	CDCA8	CDCA8
-1.48	3.55e-12	1.5e-10	ATP1A2	ATP1A2
2.09	3.69e-12	1.54e-10	DUSP14	DUSP14
-1.8	3.69e-12	1.54e-10	ABCB1	ABCB1
2.56	3.77e-12	1.58e-10	TMEM158	TMEM158
-1.56	3.84e-12	1.6e-10	CD1D	CD1D
1.12	3.99e-12	1.66e-10	PDRG1	PDRG1
2	4e-12	1.66e-10	THY1	THY1
1.52	4.01e-12	1.66e-10	IGFBP7	IGFBP7
-4.53	4.04e-12	1.67e-10	RETNLB	RETNLB
-2.52	4.17e-12	1.73e-10	HSD11B2	HSD11B2
-2.67	4.23e-12	1.74e-10	MEP1A	MEP1A
-3.13	4.23e-12	1.74e-10	FFAR4	FFAR4
-1.25	4.24e-12	1.75e-10	ANKS4B	ANKS4B
1.95	4.33e-12	1.78e-10	KIAA1549	KIAA1549
1.69	4.35e-12	1.79e-10	MAD2L1	MAD2L1
-1.7	4.48e-12	1.84e-10	CDC42EP5	CDC42EP5
1.85	4.48e-12	1.84e-10	GTF2IRD1	GTF2IRD1
-2.53	4.57e-12	1.86e-10	TMED6	TMED6
-1.97	4.72e-12	1.92e-10	TOX	TOX
-2.23	4.82e-12	1.95e-10	PDK4	PDK4
1.02	4.89e-12	1.97e-10	LAS1L	LAS1L
1.36	4.97e-12	2e-10	DSN1	DSN1
-1.17	4.97e-12	2e-10	ST18	ST18
-2.66	5.01e-12	2.01e-10	KCNMA1	KCNMA1
1.39	5.06e-12	2.02e-10	TEX30	TEX30
1.05	5.06e-12	2.02e-10	PPAT	PPAT
-1.59	5.15e-12	2.06e-10	PAPSS2	PAPSS2
-1.96	5.31e-12	2.12e-10	C1orf21	C1orf21
-1.1	5.31e-12	2.12e-10	CYCS	CYCS
3.02	5.4e-12	2.14e-10	COL1A1	COL1A1
-1.49	5.42e-12	2.15e-10	LRRC75A	LRRC75A
1.29	5.52e-12	2.18e-10	DPY19L1	DPY19L1
-1.08	5.52e-12	2.18e-10	PTPN21	PTPN21
2.18	5.54e-12	2.18e-10	PALD1	PALD1
-1.02	5.54e-12	2.18e-10	C14orf159	C14orf159
1.44	5.68e-12	2.23e-10	CALU	CALU
-1.69	5.71e-12	2.24e-10	NHSL1	NHSL1
1	5.72e-12	2.24e-10	XPO5	XPO5
-2.64	5.75e-12	2.25e-10	BMP3	BMP3
1.19	5.76e-12	2.26e-10	NOLC1	NOLC1
-1.25	5.83e-12	2.29e-10	C1orf168	C1orf168
-2	5.89e-12	2.3e-10	CMAHP	CMAHP
1.37	5.98e-12	2.33e-10	HJURP	HJURP
-1.47	6.1e-12	2.37e-10	ITPKA	ITPKA
-3.63	6.15e-12	2.39e-10	LAMA1	LAMA1
-1.23	6.16e-12	2.39e-10	UNC13B	UNC13B
-1.42	6.17e-12	2.4e-10	FAM214A	FAM214A
1.37	6.37e-12	2.47e-10	RUNX1	RUNX1
-1.74	6.43e-12	2.49e-10	ZNF611	ZNF611
-2.21	6.48e-12	2.5e-10	STYK1	STYK1
1.07	6.49e-12	2.5e-10	CTNNBL1	CTNNBL1
1.04	6.62e-12	2.55e-10	MSH2	MSH2
-1.37	6.69e-12	2.57e-10	FHL1	FHL1
1.11	6.77e-12	2.59e-10	NEMP1	NEMP1
1.21	6.82e-12	2.61e-10	FANCD2	FANCD2
-2.7	7.24e-12	2.75e-10	CCL28	CCL28
1.5	7.33e-12	2.78e-10	RIPK2	RIPK2
-1.03	7.43e-12	2.82e-10	PEX11A	PEX11A
-2.21	7.44e-12	2.82e-10	TCEA3	TCEA3
-1.15	7.61e-12	2.87e-10	TMEM253	TMEM253
-1.62	7.62e-12	2.87e-10	BCL2	BCL2
1.79	7.99e-12	3e-10	CDK1	CDK1
1.06	8.02e-12	3.01e-10	DNAAF5	DNAAF5
-1.16	8.05e-12	3.02e-10	PDE4D	PDE4D
1.31	8.18e-12	3.06e-10	CCDC85B	CCDC85B
-2.24	8.19e-12	3.06e-10	PDZD3	PDZD3
1.27	8.2e-12	3.07e-10	PRPF4	PRPF4
-1.64	8.26e-12	3.09e-10	GGTA1P	GGTA1P
1.06	8.3e-12	3.1e-10	PLEKHA8P1	PLEKHA8P1
-1.12	8.86e-12	3.3e-10	CCNYL1	CCNYL1
1.03	9.02e-12	3.34e-10	TMEM17	TMEM17
-1.82	9.11e-12	3.37e-10	EFHC2	EFHC2
-1.51	9.28e-12	3.43e-10	TPD52	TPD52
-1.3	9.67e-12	3.56e-10	SLC17A5	SLC17A5
1.12	9.91e-12	3.64e-10	PTPRG	PTPRG
-2.02	9.97e-12	3.65e-10	SLC22A23	SLC22A23
1.52	1e-11	3.67e-10	PTTG1	PTTG1
4.73	1.01e-11	3.69e-10	KRT23	KRT23
-2.31	1.01e-11	3.69e-10	CXCL12	CXCL12
-1.47	1.04e-11	3.79e-10	ZNF91	ZNF91
2.74	1.05e-11	3.8e-10	SULF1	SULF1
1.38	1.08e-11	3.92e-10	MFAP2	MFAP2
1.1	1.08e-11	3.92e-10	FBXO11	FBXO11
1.3	1.11e-11	4.01e-10	PUS1	PUS1
1.19	1.12e-11	4.05e-10	KIFC1	KIFC1
-2.61	1.13e-11	4.07e-10	FGFR2	FGFR2
-2.09	1.13e-11	4.07e-10	GBA3	GBA3
-1.85	1.17e-11	4.2e-10	HIST1H1C	HIST1H1C
-1.05	1.17e-11	4.22e-10	GNAQ	GNAQ
-1.34	1.19e-11	4.25e-10	RIMBP2	RIMBP2
1.89	1.19e-11	4.27e-10	MND1	MND1
1.06	1.19e-11	4.27e-10	SLC39A6	SLC39A6
-1.24	1.21e-11	4.32e-10	KAT2B	KAT2B
-1.28	1.22e-11	4.34e-10	ACVRL1	ACVRL1
1.16	1.22e-11	4.36e-10	CCDC150	CCDC150
-1.41	1.24e-11	4.42e-10	CHODL	CHODL
-1.29	1.26e-11	4.5e-10	SLC7A2	SLC7A2
1.02	1.27e-11	4.5e-10	RFC2	RFC2
1.78	1.29e-11	4.56e-10	ASPM	ASPM
-1.1	1.29e-11	4.56e-10	KCTD1	KCTD1
1.4	1.3e-11	4.59e-10	CCNA2	CCNA2
-1.39	1.34e-11	4.72e-10	TST	TST
1.09	1.35e-11	4.76e-10	PRMT3	PRMT3
1.01	1.4e-11	4.92e-10	GRPEL2	GRPEL2
1.28	1.41e-11	4.93e-10	E2F6	E2F6
-1.36	1.41e-11	4.93e-10	CYP2J2	CYP2J2
-1.42	1.44e-11	5.01e-10	ISL1	ISL1
1.19	1.51e-11	5.23e-10	ADRM1	ADRM1
-1.3	1.52e-11	5.29e-10	SLCO2A1	SLCO2A1
1.33	1.53e-11	5.29e-10	LAMC1	LAMC1
1.51	1.53e-11	5.29e-10	NELFCD	NELFCD
-2.35	1.56e-11	5.38e-10	FAM150B	FAM150B
1.4	1.56e-11	5.38e-10	HEYL	HEYL
-3.01	1.56e-11	5.38e-10	HGD	HGD
1.01	1.57e-11	5.39e-10	WDR43	WDR43
-1.07	1.57e-11	5.39e-10	RAB14	RAB14
1.85	1.6e-11	5.47e-10	TTK	TTK
-1.02	1.63e-11	5.56e-10	EPHA10	EPHA10
-2.25	1.65e-11	5.63e-10	CDH19	CDH19
-2.67	1.66e-11	5.65e-10	ANXA13	ANXA13
1.92	1.66e-11	5.66e-10	LARP6	LARP6
-1.85	1.66e-11	5.66e-10	PPP1R36	PPP1R36
-1.21	1.73e-11	5.84e-10	PIGN	PIGN
-1.55	1.76e-11	5.96e-10	TFCP2L1	TFCP2L1
-1.24	1.79e-11	6.03e-10	PRADC1	PRADC1
1.54	1.83e-11	6.16e-10	UBE2T	UBE2T
-1.49	1.88e-11	6.31e-10	MIER3	MIER3
-2.61	1.89e-11	6.33e-10	FABP4	FABP4
1.9	1.89e-11	6.33e-10	NUF2	NUF2
1.27	1.89e-11	6.33e-10	CENPJ	CENPJ
1.09	1.9e-11	6.36e-10	DBF4	DBF4
1.55	1.91e-11	6.39e-10	DCUN1D5	DCUN1D5
-1.25	1.93e-11	6.45e-10	PLS1	PLS1
1.41	2e-11	6.62e-10	CCNB2	CCNB2
2.03	2.01e-11	6.65e-10	FOXM1	FOXM1
-1.6	2.04e-11	6.73e-10	PIP5K1B	PIP5K1B
2.42	2.04e-11	6.74e-10	EDNRA	EDNRA
1.09	2.05e-11	6.77e-10	TK1	TK1
1.71	2.16e-11	7.1e-10	ITGA2	ITGA2
1.43	2.17e-11	7.12e-10	MCAM	MCAM
1.87	2.18e-11	7.13e-10	SIM2	SIM2
1.02	2.18e-11	7.13e-10	C1orf216	C1orf216
1.8	2.18e-11	7.13e-10	HOMER1	HOMER1
-1.15	2.18e-11	7.13e-10	CAMK2N1	CAMK2N1
-1.77	2.2e-11	7.18e-10	37316	37316
1.11	2.22e-11	7.24e-10	ATAD5	ATAD5
1.21	2.24e-11	7.27e-10	LRRC8E	LRRC8E
-1.23	2.24e-11	7.3e-10	ACO2	ACO2
1.41	2.29e-11	7.42e-10	CENPH	CENPH
-1.36	2.31e-11	7.48e-10	37681	37681
-1.48	2.38e-11	7.7e-10	LXN	LXN
2.54	2.41e-11	7.77e-10	CHN1	CHN1
1.12	2.42e-11	7.82e-10	MOCS3	MOCS3
-1.04	2.47e-11	7.95e-10	MAGI3	MAGI3
1.05	2.49e-11	8.02e-10	C1orf198	C1orf198
-1.68	2.53e-11	8.11e-10	TTC39A	TTC39A
1.44	2.57e-11	8.23e-10	NCAPG	NCAPG
-1.28	2.6e-11	8.32e-10	MTUS1	MTUS1
-4.16	2.64e-11	8.43e-10	NXPE4	NXPE4
1.21	2.64e-11	8.43e-10	EZH2	EZH2
1.37	2.7e-11	8.59e-10	COL4A2	COL4A2
2.32	2.73e-11	8.67e-10	FKBP10	FKBP10
1.1	2.73e-11	8.68e-10	SAP30	SAP30
4.92	2.75e-11	8.73e-10	GAL	GAL
-1.01	2.76e-11	8.74e-10	KIAA2022	KIAA2022
1.29	2.81e-11	8.91e-10	NEBL	NEBL
1.03	2.86e-11	9.06e-10	RANBP1	RANBP1
1.01	2.97e-11	9.32e-10	NAA50	NAA50
1.03	3.03e-11	9.47e-10	MBTPS2	MBTPS2
1	3.11e-11	9.7e-10	AMOTL2	AMOTL2
-1.12	3.16e-11	9.85e-10	PJA2	PJA2
-2	3.2e-11	9.94e-10	STAP1	STAP1
1.47	3.26e-11	1.01e-09	KLF7	KLF7
1.07	3.27e-11	1.01e-09	C19orf48	C19orf48
1.19	3.32e-11	1.03e-09	TSR1	TSR1
1.34	3.4e-11	1.05e-09	SLC38A5	SLC38A5
1.25	3.4e-11	1.05e-09	BOP1	BOP1
1.32	3.49e-11	1.07e-09	KCNJ8	KCNJ8
1.56	3.51e-11	1.08e-09	IFITM2	IFITM2
-2.66	3.52e-11	1.08e-09	NXPE2	NXPE2
-2.86	3.61e-11	1.11e-09	SLC13A2	SLC13A2
1.03	3.62e-11	1.11e-09	NUP107	NUP107
2.31	3.7e-11	1.13e-09	ARNTL2	ARNTL2
1.55	3.71e-11	1.13e-09	MCM8	MCM8
1.35	3.71e-11	1.13e-09	NUDCD1	NUDCD1
-1.32	3.76e-11	1.15e-09	FBXO25	FBXO25
2.79	3.79e-11	1.15e-09	FIBIN	FIBIN
1.28	3.8e-11	1.16e-09	FLVCR1	FLVCR1
1.16	3.87e-11	1.18e-09	LRP11	LRP11
1.21	4.06e-11	1.23e-09	MYL6B	MYL6B
1.59	4.07e-11	1.23e-09	KIF18A	KIF18A
-1.69	4.09e-11	1.24e-09	VILL	VILL
-1.12	4.15e-11	1.25e-09	ADAMTSL1	ADAMTSL1
1.47	4.16e-11	1.25e-09	FAM64A	FAM64A
-2.1	4.2e-11	1.26e-09	FCER1A	FCER1A
1.58	4.24e-11	1.27e-09	CDC25A	CDC25A
-2.76	4.29e-11	1.29e-09	OGN	OGN
2.1	4.52e-11	1.35e-09	SPC25	SPC25
1.02	4.55e-11	1.36e-09	SNRPF	SNRPF
2.02	4.56e-11	1.36e-09	ADGRF5	ADGRF5
1.53	4.62e-11	1.37e-09	GLA	GLA
-1.05	4.67e-11	1.38e-09	MBOAT1	MBOAT1
1.36	4.71e-11	1.39e-09	VEGFA	VEGFA
-1.82	4.73e-11	1.4e-09	ACSM3	ACSM3
-2.16	4.84e-11	1.43e-09	ANO7	ANO7
2.02	4.94e-11	1.45e-09	CXCL1	CXCL1
-1.26	4.95e-11	1.45e-09	TPSG1	TPSG1
-1.47	4.97e-11	1.46e-09	PCDH9	PCDH9
1.03	4.97e-11	1.46e-09	USP6NL	USP6NL
-2.5	4.98e-11	1.46e-09	PDE9A	PDE9A
1.43	5.04e-11	1.47e-09	GINS2	GINS2
2.31	5.26e-11	1.53e-09	TIMP3	TIMP3
-2.24	5.44e-11	1.57e-09	TMEM220	TMEM220
-1.01	5.45e-11	1.57e-09	ATP2B1	ATP2B1
1.1	5.69e-11	1.63e-09	CCDC34	CCDC34
-1.2	5.88e-11	1.68e-09	KLB	KLB
-2.8	5.91e-11	1.69e-09	SIDT1	SIDT1
-1.51	6.06e-11	1.72e-09	CCDC152	CCDC152
1.41	6.19e-11	1.76e-09	CBX2	CBX2
-1.59	6.21e-11	1.76e-09	EIF4E3	EIF4E3
-2.32	6.36e-11	1.8e-09	AKAP7	AKAP7
-2.25	6.45e-11	1.81e-09	CD36	CD36
-1.02	6.55e-11	1.84e-09	CCNDBP1	CCNDBP1
2.09	6.91e-11	1.93e-09	COL6A3	COL6A3
1.4	6.92e-11	1.93e-09	SLC5A6	SLC5A6
1.49	6.94e-11	1.94e-09	IL1RAP	IL1RAP
1.13	7.07e-11	1.96e-09	CEP72	CEP72
-1.1	7.17e-11	1.99e-09	PGPEP1	PGPEP1
1.45	7.18e-11	1.99e-09	PODXL	PODXL
-1.95	7.19e-11	1.99e-09	ITM2A	ITM2A
1.2	7.25e-11	2e-09	VASH2	VASH2
1.07	7.39e-11	2.04e-09	UTP4	UTP4
1.51	7.69e-11	2.11e-09	GTF3A	GTF3A
-1.36	7.76e-11	2.13e-09	STARD10	STARD10
-1.41	8.19e-11	2.24e-09	GNA11	GNA11
-1.65	8.25e-11	2.25e-09	GREM2	GREM2
-1.43	8.44e-11	2.3e-09	AQP11	AQP11
1.38	8.49e-11	2.31e-09	MMS22L	MMS22L
1.11	8.9e-11	2.42e-09	SF3B3	SF3B3
2.35	8.95e-11	2.43e-09	GRHL1	GRHL1
1.28	9e-11	2.44e-09	RAD18	RAD18
3.26	9.04e-11	2.45e-09	FABP6	FABP6
-1.35	9.27e-11	2.51e-09	SH3RF2	SH3RF2
-2.6	9.36e-11	2.53e-09	PPARGC1A	PPARGC1A
1.01	9.36e-11	2.53e-09	KLF11	KLF11
-1.24	9.51e-11	2.57e-09	FGD4	FGD4
2.21	9.65e-11	2.6e-09	COL5A2	COL5A2
2.32	9.7e-11	2.61e-09	STC2	STC2
-1.12	9.76e-11	2.62e-09	FRYL	FRYL
2.09	9.89e-11	2.65e-09	HKDC1	HKDC1
1.61	9.96e-11	2.67e-09	PMAIP1	PMAIP1
1.17	9.98e-11	2.67e-09	ASAP1	ASAP1
3.76	1.02e-10	2.73e-09	COL11A1	COL11A1
1.2	1.03e-10	2.74e-09	NEK6	NEK6
-4.36	1.06e-10	2.83e-09	REP15	REP15
2.08	1.07e-10	2.84e-09	SLC39A10	SLC39A10
-2.68	1.09e-10	2.9e-09	AGR2	AGR2
-1.65	1.09e-10	2.9e-09	CLEC3B	CLEC3B
-1.06	1.1e-10	2.9e-09	ACSS2	ACSS2
1.09	1.1e-10	2.92e-09	ARHGAP23	ARHGAP23
-1.56	1.11e-10	2.95e-09	GSN	GSN
-1.21	1.13e-10	2.98e-09	UST	UST
-4.82	1.15e-10	3.04e-09	MUC2	MUC2
1.1	1.18e-10	3.1e-09	WDR5	WDR5
3.41	1.19e-10	3.12e-09	S100A9	S100A9
-1.97	1.2e-10	3.15e-09	LRRC66	LRRC66
1.4	1.23e-10	3.21e-09	OR51E1	OR51E1
1.15	1.23e-10	3.22e-09	SKA1	SKA1
1.4	1.26e-10	3.29e-09	S100A11	S100A11
1.76	1.27e-10	3.3e-09	HTRA1	HTRA1
-1.09	1.27e-10	3.3e-09	CTSS	CTSS
-1.55	1.29e-10	3.35e-09	BCHE	BCHE
1.56	1.3e-10	3.38e-09	OAS2	OAS2
1.46	1.31e-10	3.39e-09	CCNE1	CCNE1
-1.5	1.33e-10	3.44e-09	SLC5A8	SLC5A8
-2.01	1.36e-10	3.5e-09	KLRB1	KLRB1
-1.01	1.36e-10	3.51e-09	FAM63A	FAM63A
2.87	1.36e-10	3.51e-09	MMP12	MMP12
-1.33	1.36e-10	3.51e-09	RIPK3	RIPK3
-1.18	1.38e-10	3.54e-09	TMEM98	TMEM98
-1.15	1.38e-10	3.54e-09	RAB37	RAB37
-1.03	1.4e-10	3.58e-09	SOCS6	SOCS6
1.31	1.41e-10	3.62e-09	LRRC32	LRRC32
-2.13	1.42e-10	3.62e-09	MCOLN2	MCOLN2
-2.82	1.42e-10	3.63e-09	SLC26A2	SLC26A2
2.37	1.43e-10	3.65e-09	IGFBP5	IGFBP5
-1.49	1.46e-10	3.71e-09	MYZAP	MYZAP
-1.74	1.47e-10	3.72e-09	CDHR2	CDHR2
-1.55	1.52e-10	3.85e-09	PPP1R12B	PPP1R12B
1.06	1.54e-10	3.89e-09	WDR77	WDR77
-1.06	1.54e-10	3.89e-09	SH3BGRL2	SH3BGRL2
-2.56	1.56e-10	3.92e-09	SSTR1	SSTR1
-1.93	1.58e-10	3.97e-09	SLC44A4	SLC44A4
-1.67	1.63e-10	4.07e-09	CDC14A	CDC14A
-2.96	1.68e-10	4.18e-09	PLAC8	PLAC8
1.11	1.69e-10	4.22e-09	IFFO2	IFFO2
1.14	1.72e-10	4.28e-09	MFSD12	MFSD12
1.18	1.73e-10	4.29e-09	PLK4	PLK4
-3.21	1.73e-10	4.31e-09	ST6GALNAC1	ST6GALNAC1
-1.02	1.74e-10	4.31e-09	PLD1	PLD1
1.26	1.74e-10	4.31e-09	SERPINH1	SERPINH1
1.16	1.76e-10	4.35e-09	PPIL1	PPIL1
-1.28	1.76e-10	4.35e-09	CLDN7	CLDN7
-1.39	1.77e-10	4.37e-09	GDPD3	GDPD3
-2.95	1.79e-10	4.41e-09	RGS13	RGS13
-2.04	1.81e-10	4.45e-09	AKR1C2	AKR1C2
1.49	1.81e-10	4.45e-09	F2RL2	F2RL2
-1.33	1.85e-10	4.54e-09	RCAN2	RCAN2
1.27	1.85e-10	4.55e-09	ABCC1	ABCC1
-1.51	1.85e-10	4.55e-09	EAF2	EAF2
1.09	1.87e-10	4.59e-09	TXNRD3	TXNRD3
-1.46	1.91e-10	4.66e-09	AK1	AK1
-1.06	1.93e-10	4.7e-09	PRIMPOL	PRIMPOL
1.62	1.93e-10	4.71e-09	PFDN4	PFDN4
-1.02	1.94e-10	4.72e-09	SESN2	SESN2
1.07	1.94e-10	4.72e-09	ARMC10	ARMC10
1.06	1.96e-10	4.76e-09	YEATS2	YEATS2
-2.24	1.99e-10	4.81e-09	CES2	CES2
1.17	1.99e-10	4.81e-09	GRAMD1A	GRAMD1A
-1.08	1.99e-10	4.82e-09	ACADM	ACADM
-1.21	2.01e-10	4.85e-09	SEMA4G	SEMA4G
-1.13	2.02e-10	4.87e-09	FZD5	FZD5
-1.09	2.06e-10	4.94e-09	EXD3	EXD3
1.64	2.13e-10	5.09e-09	DDIT4	DDIT4
1.91	2.16e-10	5.16e-09	CFB	CFB
-1	2.18e-10	5.19e-09	TMEM254	TMEM254
-1.14	2.19e-10	5.21e-09	ACAT1	ACAT1
1.14	2.22e-10	5.25e-09	TTI1	TTI1
1.22	2.31e-10	5.45e-09	DDX27	DDX27
1.14	2.32e-10	5.47e-09	PAQR4	PAQR4
1.22	2.44e-10	5.7e-09	URB2	URB2
1.16	2.52e-10	5.87e-09	DEF8	DEF8
1.35	2.54e-10	5.92e-09	NANP	NANP
-1.99	2.57e-10	5.97e-09	AOC1	AOC1
1.45	2.58e-10	5.99e-09	PTP4A3	PTP4A3
1.38	2.61e-10	6.06e-09	HIP1	HIP1
-1.22	2.65e-10	6.15e-09	CASP7	CASP7
-1.18	2.8e-10	6.46e-09	TDP2	TDP2
1.35	2.85e-10	6.55e-09	C11orf95	C11orf95
-1.67	2.86e-10	6.57e-09	PDE6A	PDE6A
-1.36	2.88e-10	6.61e-09	ANKRD20A5P	ANKRD20A5P
2.03	2.94e-10	6.74e-09	ASCL2	ASCL2
-1.24	3.03e-10	6.93e-09	AIFM3	AIFM3
1.15	3.04e-10	6.94e-09	SYT11	SYT11
1.49	3.07e-10	7.02e-09	PLS3	PLS3
-1.81	3.08e-10	7.03e-09	CLEC10A	CLEC10A
1.37	3.14e-10	7.14e-09	SAPCD2	SAPCD2
-5.5	3.18e-10	7.22e-09	FCGBP	FCGBP
1.75	3.21e-10	7.3e-09	SOD2	SOD2
-1.22	3.21e-10	7.3e-09	TLR7	TLR7
1.28	3.4e-10	7.69e-09	CDC25C	CDC25C
-1.07	3.41e-10	7.71e-09	GFRA2	GFRA2
-1.05	3.49e-10	7.87e-09	KRCC1	KRCC1
-1.45	3.5e-10	7.89e-09	NPY	NPY
1.11	3.54e-10	7.97e-09	COX20	COX20
1.21	3.57e-10	8.03e-09	HSPD1	HSPD1
-1.72	3.59e-10	8.07e-09	C9orf152	C9orf152
1.78	3.65e-10	8.19e-09	NKD1	NKD1
-1.2	3.83e-10	8.53e-09	ARHGEF9	ARHGEF9
-1.29	3.87e-10	8.63e-09	SLC39A5	SLC39A5
1.94	3.89e-10	8.66e-09	EPDR1	EPDR1
-1.08	3.9e-10	8.67e-09	ABCG1	ABCG1
1.48	3.91e-10	8.69e-09	SHROOM4	SHROOM4
1.19	3.92e-10	8.72e-09	WDHD1	WDHD1
-1.19	3.95e-10	8.76e-09	C5orf30	C5orf30
-1.12	4.01e-10	8.89e-09	UQCRH	UQCRH
1.77	4.02e-10	8.9e-09	FOXC1	FOXC1
1.3	4.09e-10	9.03e-09	CKS1B	CKS1B
1.07	4.15e-10	9.17e-09	POLR1C	POLR1C
-1.98	4.17e-10	9.2e-09	LRRC31	LRRC31
-2.64	4.35e-10	9.56e-09	C2orf40	C2orf40
1.26	4.43e-10	9.7e-09	TP53RK	TP53RK
1.03	4.55e-10	9.94e-09	RRP15	RRP15
3.93	4.58e-10	1e-08	DPEP1	DPEP1
1.2	4.61e-10	1e-08	RAB23	RAB23
1.32	4.66e-10	1.01e-08	DRAM1	DRAM1
-1.7	4.76e-10	1.03e-08	ADAM28	ADAM28
-1.3	4.85e-10	1.05e-08	APPL2	APPL2
1.14	4.92e-10	1.07e-08	LSM5	LSM5
-1.09	5e-10	1.08e-08	GSKIP	GSKIP
-2.24	5.02e-10	1.08e-08	LINC01082	LINC01082
1.17	5.06e-10	1.09e-08	CDH13	CDH13
-1.16	5.39e-10	1.15e-08	CACNA1A	CACNA1A
1.08	5.61e-10	1.19e-08	SUV39H2	SUV39H2
1.16	5.68e-10	1.2e-08	MRE11A	MRE11A
3.04	5.69e-10	1.21e-08	APOLD1	APOLD1
1.23	5.71e-10	1.21e-08	BUB1B	BUB1B
2.72	5.78e-10	1.22e-08	AQP9	AQP9
1.25	6.03e-10	1.27e-08	DUSP10	DUSP10
1.11	6.04e-10	1.27e-08	PAICS	PAICS
-2.1	6.05e-10	1.27e-08	SMPD3	SMPD3
1.11	6.06e-10	1.27e-08	SPDL1	SPDL1
-1.08	6.08e-10	1.27e-08	IMPA2	IMPA2
1.93	6.11e-10	1.28e-08	MYEOV	MYEOV
1.74	6.21e-10	1.3e-08	SLC7A11	SLC7A11
1.31	6.28e-10	1.31e-08	NME1	NME1
1.49	6.35e-10	1.33e-08	RGS5	RGS5
1.67	6.43e-10	1.34e-08	HOXA11	HOXA11
1.29	6.51e-10	1.36e-08	XKRX	XKRX
-1.16	6.58e-10	1.37e-08	GSTZ1	GSTZ1
2.89	6.6e-10	1.37e-08	CYR61	CYR61
-1.3	6.68e-10	1.39e-08	SYT17	SYT17
3.18	6.88e-10	1.43e-08	FPR2	FPR2
-3.29	6.92e-10	1.43e-08	DHRS9	DHRS9
-1.16	7.22e-10	1.49e-08	MYO5B	MYO5B
-1.19	7.38e-10	1.52e-08	SLC36A1	SLC36A1
-1.04	7.49e-10	1.54e-08	CYP4V2	CYP4V2
2.52	7.64e-10	1.56e-08	C2CD4A	C2CD4A
3.15	7.85e-10	1.6e-08	SAA1	SAA1
1.11	7.91e-10	1.61e-08	SMIM13	SMIM13
-1.69	8.3e-10	1.69e-08	EPB41L3	EPB41L3
1.1	8.38e-10	1.7e-08	POLR1D	POLR1D
-1.43	8.41e-10	1.7e-08	TMC4	TMC4
-1.08	8.42e-10	1.71e-08	PPP2R3A	PPP2R3A
1.09	8.47e-10	1.72e-08	TAF1A	TAF1A
2.63	8.49e-10	1.72e-08	FNDC1	FNDC1
1.12	8.55e-10	1.73e-08	RCN1	RCN1
1.88	8.63e-10	1.74e-08	PDGFRB	PDGFRB
1.61	8.81e-10	1.78e-08	IER3	IER3
3.47	8.89e-10	1.79e-08	GABBR1	GABBR1
1.97	8.92e-10	1.8e-08	FADS1	FADS1
-1.32	8.98e-10	1.81e-08	LGR4	LGR4
1.49	9.1e-10	1.83e-08	FSTL1	FSTL1
-1.42	9.13e-10	1.83e-08	SMIM5	SMIM5
-1.51	9.8e-10	1.95e-08	A1CF	A1CF
-1.25	9.85e-10	1.96e-08	ARRDC4	ARRDC4
1.09	1e-09	1.98e-08	CCT6A	CCT6A
1.76	1.01e-09	2.01e-08	HECW2	HECW2
-2.89	1.04e-09	2.05e-08	MFAP5	MFAP5
1.31	1.04e-09	2.06e-08	MEST	MEST
1.41	1.05e-09	2.06e-08	EIF5A2	EIF5A2
-1.33	1.05e-09	2.06e-08	RSPO2	RSPO2
-1.53	1.05e-09	2.07e-08	NAT1	NAT1
1.26	1.06e-09	2.08e-08	NT5DC2	NT5DC2
1.09	1.07e-09	2.09e-08	TWISTNB	TWISTNB
1.34	1.09e-09	2.13e-08	CKS2	CKS2
1.11	1.09e-09	2.13e-08	KIF11	KIF11
2.68	1.09e-09	2.13e-08	ADAMTS4	ADAMTS4
1.07	1.09e-09	2.13e-08	ADCY3	ADCY3
1.4	1.1e-09	2.15e-08	GDPD5	GDPD5
1.24	1.11e-09	2.16e-08	S100A2	S100A2
3.05	1.13e-09	2.2e-08	PTGS2	PTGS2
-3.82	1.14e-09	2.22e-08	NXPE1	NXPE1
1.86	1.15e-09	2.24e-08	CSGALNACT1	CSGALNACT1
-1.81	1.15e-09	2.24e-08	CHL1	CHL1
-1.2	1.16e-09	2.24e-08	IL10RB	IL10RB
1.21	1.17e-09	2.26e-08	HSPH1	HSPH1
1.52	1.17e-09	2.26e-08	ROBO4	ROBO4
1.15	1.17e-09	2.26e-08	UBE3D	UBE3D
2.03	1.18e-09	2.29e-08	LDLRAD3	LDLRAD3
1.61	1.2e-09	2.31e-08	CDKN3	CDKN3
-2.16	1.21e-09	2.33e-08	RARRES1	RARRES1
1.13	1.22e-09	2.35e-08	NDUFAF7	NDUFAF7
1.37	1.22e-09	2.35e-08	PSPH	PSPH
-1.05	1.24e-09	2.38e-08	FEM1C	FEM1C
-2.5	1.26e-09	2.41e-08	ATP2A3	ATP2A3
1.07	1.27e-09	2.44e-08	IMMP2L	IMMP2L
1.39	1.28e-09	2.45e-08	PRKDC	PRKDC
-1.21	1.3e-09	2.48e-08	RASD1	RASD1
-1.88	1.3e-09	2.49e-08	TNFRSF11A	TNFRSF11A
1.15	1.32e-09	2.52e-08	ST3GAL2	ST3GAL2
-2.54	1.35e-09	2.58e-08	SOSTDC1	SOSTDC1
-1	1.35e-09	2.58e-08	CLECL1	CLECL1
-1.43	1.36e-09	2.59e-08	MUC13	MUC13
1.01	1.44e-09	2.73e-08	RCL1	RCL1
1.17	1.48e-09	2.79e-08	SPC24	SPC24
1.44	1.49e-09	2.81e-08	PIF1	PIF1
-1.1	1.5e-09	2.83e-08	TTC38	TTC38
-1.84	1.5e-09	2.83e-08	GALNT12	GALNT12
2.11	1.51e-09	2.83e-08	ENPEP	ENPEP
1.88	1.51e-09	2.84e-08	ADAMTS5	ADAMTS5
1.25	1.54e-09	2.89e-08	ITGA1	ITGA1
-1.06	1.55e-09	2.9e-08	LRMP	LRMP
-1.17	1.57e-09	2.93e-08	SLC41A2	SLC41A2
-4.32	1.57e-09	2.93e-08	MT1M	MT1M
1.25	1.59e-09	2.96e-08	CKAP2L	CKAP2L
-1.21	1.61e-09	3e-08	KIF13B	KIF13B
1.06	1.62e-09	3.01e-08	FKBP14	FKBP14
1.06	1.63e-09	3.02e-08	PRPS1	PRPS1
1.27	1.63e-09	3.03e-08	SH3PXD2B	SH3PXD2B
1.21	1.64e-09	3.04e-08	DNA2	DNA2
1.96	1.64e-09	3.05e-08	ANGPTL2	ANGPTL2
1.05	1.65e-09	3.07e-08	FOXK1	FOXK1
1.59	1.66e-09	3.07e-08	NOP56	NOP56
1.41	1.66e-09	3.08e-08	MEX3A	MEX3A
3.22	1.67e-09	3.09e-08	CRNDE	CRNDE
-1.1	1.68e-09	3.11e-08	BAG1	BAG1
-2.17	1.69e-09	3.12e-08	FCRL2	FCRL2
1.06	1.69e-09	3.12e-08	SLC25A32	SLC25A32
3.8	1.7e-09	3.13e-08	SPP1	SPP1
-1.59	1.72e-09	3.17e-08	EDIL3	EDIL3
-1.37	1.73e-09	3.19e-08	CCR2	CCR2
1.34	1.83e-09	3.34e-08	LAPTM4B	LAPTM4B
-1.35	1.84e-09	3.36e-08	BMP2	BMP2
-1.83	1.85e-09	3.37e-08	ADH6	ADH6
-1.11	1.85e-09	3.37e-08	ZNF613	ZNF613
1.2	1.86e-09	3.39e-08	TMEM185B	TMEM185B
1.23	1.86e-09	3.39e-08	SORD	SORD
1.1	1.87e-09	3.4e-08	NOP2	NOP2
-1.12	1.88e-09	3.42e-08	BTLA	BTLA
-2	1.88e-09	3.43e-08	KIF5C	KIF5C
-1.52	1.89e-09	3.44e-08	BDH1	BDH1
1.15	1.9e-09	3.45e-08	PRIM1	PRIM1
1.04	1.92e-09	3.49e-08	CHCHD6	CHCHD6
1.2	1.93e-09	3.5e-08	NUSAP1	NUSAP1
1.21	1.96e-09	3.55e-08	ARID3A	ARID3A
1.18	1.99e-09	3.59e-08	TTPAL	TTPAL
1.68	2.05e-09	3.69e-08	DLGAP5	DLGAP5
-1.14	2.08e-09	3.74e-08	TMEM144	TMEM144
-5.56	2.08e-09	3.74e-08	UGT2B15	UGT2B15
-1.94	2.08e-09	3.75e-08	FAM101A	FAM101A
1.63	2.11e-09	3.78e-08	RGCC	RGCC
1.21	2.11e-09	3.78e-08	MAP4K4	MAP4K4
1.42	2.14e-09	3.83e-08	SGOL2	SGOL2
-1.02	2.16e-09	3.85e-08	GOLPH3L	GOLPH3L
1.11	2.17e-09	3.87e-08	KDELC1	KDELC1
-2.89	2.17e-09	3.87e-08	MUC12	MUC12
1.14	2.21e-09	3.94e-08	RILPL2	RILPL2
2.69	2.22e-09	3.94e-08	SERPINE1	SERPINE1
-2.34	2.23e-09	3.97e-08	FXYD3	FXYD3
-4.24	2.26e-09	4e-08	AGR3	AGR3
-1.05	2.29e-09	4.05e-08	TMEM45B	TMEM45B
1.13	2.33e-09	4.12e-08	ZNF280C	ZNF280C
1.8	2.37e-09	4.17e-08	LTBP2	LTBP2
1.03	2.41e-09	4.23e-08	GCSH	GCSH
1.85	2.42e-09	4.25e-08	RNF183	RNF183
-1.53	2.45e-09	4.31e-08	RNASE4	RNASE4
1.5	2.47e-09	4.33e-08	PCDH17	PCDH17
-1.72	2.47e-09	4.33e-08	MYH11	MYH11
-1.23	2.51e-09	4.39e-08	UAP1	UAP1
-2.31	2.52e-09	4.41e-08	C10orf99	C10orf99
2.3	2.56e-09	4.46e-08	TRIM29	TRIM29
2.81	2.57e-09	4.48e-08	CXCL6	CXCL6
1.24	2.58e-09	4.51e-08	TRIM59	TRIM59
-1.52	2.68e-09	4.65e-08	F13A1	F13A1
1.02	2.7e-09	4.68e-08	STK3	STK3
-1.01	2.72e-09	4.71e-08	APBA1	APBA1
-1.05	2.75e-09	4.75e-08	SH3RF1	SH3RF1
1.17	2.75e-09	4.76e-08	NCAPD2	NCAPD2
-1.29	2.76e-09	4.78e-08	SULT1A1	SULT1A1
-1.22	2.77e-09	4.78e-08	MXI1	MXI1
2.81	2.77e-09	4.79e-08	GZMB	GZMB
1.13	2.84e-09	4.9e-08	DEPDC1	DEPDC1
1.14	2.85e-09	4.91e-08	STX2	STX2
-1.4	2.87e-09	4.95e-08	GGT6	GGT6
-1.03	2.9e-09	4.98e-08	IGSF3	IGSF3
-1.96	2.91e-09	5e-08	PBLD	PBLD
-2.2	2.95e-09	5.06e-08	PROM2	PROM2
1.24	2.96e-09	5.07e-08	CAV2	CAV2
-2.63	2.99e-09	5.11e-08	FMO5	FMO5
-1.91	3.04e-09	5.19e-08	CPA6	CPA6
1.29	3.06e-09	5.22e-08	PARPBP	PARPBP
-1.09	3.07e-09	5.23e-08	TNFAIP8L3	TNFAIP8L3
1.36	3.08e-09	5.24e-08	DEPDC1B	DEPDC1B
-1.79	3.08e-09	5.25e-08	FAS	FAS
1.61	3.13e-09	5.33e-08	RAI14	RAI14
1.07	3.16e-09	5.36e-08	BCL6B	BCL6B
-1.17	3.17e-09	5.38e-08	LGI1	LGI1
-2.22	3.19e-09	5.41e-08	XDH	XDH
-1.31	3.2e-09	5.42e-08	USP2	USP2
-1.33	3.25e-09	5.5e-08	ACADSB	ACADSB
1.05	3.34e-09	5.62e-08	EIF2S2	EIF2S2
-1.23	3.45e-09	5.78e-08	PITPNM3	PITPNM3
2.4	3.48e-09	5.82e-08	NOX4	NOX4
-1.52	3.48e-09	5.83e-08	ELOVL6	ELOVL6
1.78	3.49e-09	5.84e-08	GUCY1A3	GUCY1A3
-1.74	3.5e-09	5.85e-08	EFNA5	EFNA5
-1.08	3.52e-09	5.87e-08	PAIP2B	PAIP2B
-1.37	3.52e-09	5.87e-08	TEP1	TEP1
-1.15	3.6e-09	6e-08	MIA3	MIA3
-1.16	3.61e-09	6.01e-08	NRARP	NRARP
3.1	3.64e-09	6.05e-08	IL13RA2	IL13RA2
-1.41	3.79e-09	6.28e-08	PDGFD	PDGFD
1.16	3.91e-09	6.46e-08	FAM122B	FAM122B
1.16	3.93e-09	6.49e-08	CORO1C	CORO1C
1.01	4.03e-09	6.63e-08	CAD	CAD
-1.04	4.12e-09	6.76e-08	C7orf31	C7orf31
-1.01	4.16e-09	6.82e-08	CIPC	CIPC
-1.3	4.18e-09	6.84e-08	OSBPL1A	OSBPL1A
1.62	4.24e-09	6.93e-08	BNIP3	BNIP3
-2.05	4.3e-09	7.02e-08	SCG5	SCG5
1.51	4.35e-09	7.09e-08	MPP6	MPP6
-2.79	4.36e-09	7.09e-08	ABI3BP	ABI3BP
2.12	4.44e-09	7.21e-08	HAS3	HAS3
1.11	4.48e-09	7.27e-08	XPO4	XPO4
-1.05	4.65e-09	7.51e-08	DOPEY2	DOPEY2
-1.97	4.68e-09	7.56e-08	TRIM36	TRIM36
1.17	4.69e-09	7.56e-08	CENPL	CENPL
-1.49	4.7e-09	7.58e-08	NOSTRIN	NOSTRIN
1.35	4.71e-09	7.59e-08	GRB10	GRB10
-2.42	4.82e-09	7.75e-08	ARL14	ARL14
-1.43	4.9e-09	7.86e-08	CLRN3	CLRN3
1.07	4.98e-09	7.97e-08	BORA	BORA
-1.72	4.98e-09	7.97e-08	CLIC5	CLIC5
-1.11	5.02e-09	8.02e-08	PTPRF	PTPRF
-2.15	5.03e-09	8.04e-08	B3GNT6	B3GNT6
-1.19	5.05e-09	8.07e-08	SPDEF	SPDEF
1.33	5.07e-09	8.1e-08	KRT80	KRT80
3.29	5.14e-09	8.19e-08	S100A8	S100A8
1.15	5.15e-09	8.2e-08	KLHL5	KLHL5
-1.03	5.16e-09	8.22e-08	GCOM1	GCOM1
1.22	5.2e-09	8.26e-08	MMP14	MMP14
1.48	5.36e-09	8.5e-08	HTRA3	HTRA3
-1.33	5.38e-09	8.52e-08	WNK4	WNK4
1.26	5.39e-09	8.52e-08	IKBIP	IKBIP
-1.02	5.44e-09	8.59e-08	TMEM35	TMEM35
-1.21	5.44e-09	8.6e-08	KIAA0513	KIAA0513
-1.04	5.49e-09	8.67e-08	FOXD2	FOXD2
-1.03	5.67e-09	8.92e-08	KIAA1522	KIAA1522
1.12	5.67e-09	8.92e-08	CDCA7	CDCA7
-1.01	5.78e-09	9.06e-08	CALML4	CALML4
-1.02	5.79e-09	9.08e-08	TEF	TEF
1.43	5.83e-09	9.13e-08	RPP40	RPP40
-1.02	5.88e-09	9.2e-08	GPRIN2	GPRIN2
1.03	5.89e-09	9.21e-08	TCF3	TCF3
-1.29	5.95e-09	9.3e-08	RNASEL	RNASEL
1.6	6e-09	9.37e-08	SEMA3A	SEMA3A
-1.11	6.01e-09	9.38e-08	IDNK	IDNK
-1.03	6.1e-09	9.49e-08	KLHDC1	KLHDC1
-1.6	6.1e-09	9.49e-08	SLC37A2	SLC37A2
1.55	6.11e-09	9.51e-08	SGIP1	SGIP1
-2.94	6.12e-09	9.53e-08	ANKRD36BP2	ANKRD36BP2
-1.03	6.2e-09	9.63e-08	SDHA	SDHA
-1.72	6.31e-09	9.76e-08	TMEM246	TMEM246
-1.08	6.31e-09	9.76e-08	NAPEPLD	NAPEPLD
1.56	6.36e-09	9.83e-08	PXDN	PXDN
-3.78	6.42e-09	9.9e-08	MT1JP	MT1JP
2.73	6.5e-09	1e-07	TWIST1	TWIST1
1.22	6.51e-09	1e-07	ARHGEF39	ARHGEF39
-1.41	6.72e-09	1.03e-07	MAP2K6	MAP2K6
-1.49	6.79e-09	1.04e-07	EXPH5	EXPH5
-1.19	6.82e-09	1.04e-07	MARVELD3	MARVELD3
1.36	6.92e-09	1.06e-07	PIR	PIR
-3.68	6.99e-09	1.07e-07	CEACAM7	CEACAM7
2.92	7.05e-09	1.07e-07	TNC	TNC
1.11	7.1e-09	1.08e-07	AFAP1L1	AFAP1L1
-1.54	7.11e-09	1.08e-07	CD48	CD48
1.83	7.25e-09	1.1e-07	AXIN2	AXIN2
1.58	7.33e-09	1.11e-07	SLC27A5	SLC27A5
1.47	7.36e-09	1.11e-07	RNF43	RNF43
1.01	7.36e-09	1.11e-07	C10orf2	C10orf2
-1.94	7.41e-09	1.12e-07	ANG	ANG
1.2	7.48e-09	1.13e-07	PSMG4	PSMG4
-1.11	7.49e-09	1.13e-07	CLGN	CLGN
2.61	7.6e-09	1.14e-07	ACSL6	ACSL6
-1.46	7.7e-09	1.16e-07	SERINC2	SERINC2
-2.25	7.83e-09	1.18e-07	EPHA4	EPHA4
1.64	7.97e-09	1.19e-07	RPL35A	RPL35A
-1.28	8.02e-09	1.2e-07	RAPGEFL1	RAPGEFL1
1.15	8.03e-09	1.2e-07	ASUN	ASUN
1.72	8.22e-09	1.23e-07	RAD51AP1	RAD51AP1
-1.11	8.35e-09	1.24e-07	GOT1	GOT1
1	8.38e-09	1.25e-07	ACTN1	ACTN1
-1.28	8.41e-09	1.25e-07	ELL3	ELL3
2.12	8.74e-09	1.29e-07	COL7A1	COL7A1
1.08	8.75e-09	1.29e-07	CASC5	CASC5
1.13	8.82e-09	1.3e-07	SNRPB	SNRPB
-1.43	8.91e-09	1.31e-07	NUPR2	NUPR2
1.01	8.98e-09	1.32e-07	RHOQ	RHOQ
-1.83	9.08e-09	1.34e-07	C15orf48	C15orf48
-1.04	9.16e-09	1.35e-07	THSD4	THSD4
1.31	9.21e-09	1.35e-07	NMB	NMB
1.25	3.4e-11	1.05e-09	MDC1	MDC1
1.28	9.22e-09	1.35e-07	ZNRF3	ZNRF3
-1.87	9.39e-09	1.38e-07	SEPP1	SEPP1
-1.28	9.39e-09	1.38e-07	GLIPR2	GLIPR2
-2.5	9.47e-09	1.39e-07	DNAJC12	DNAJC12
2.32	9.56e-09	1.4e-07	IL1A	IL1A
2.44	9.61e-09	1.4e-07	IL33	IL33
1.36	9.75e-09	1.42e-07	DLEU2	DLEU2
-1.11	9.81e-09	1.43e-07	STARD5	STARD5
-1.05	9.95e-09	1.45e-07	TP53I3	TP53I3
1.79	9.96e-09	1.45e-07	EPSTI1	EPSTI1
-1.06	1.01e-08	1.46e-07	MYO5C	MYO5C
1.02	1.01e-08	1.47e-07	GALNT18	GALNT18
1.1	1.02e-08	1.49e-07	CENPU	CENPU
-1.11	1.06e-08	1.54e-07	PAQR5	PAQR5
-1.29	1.06e-08	1.54e-07	PTN	PTN
2.4	1.07e-08	1.54e-07	FCGR3A	FCGR3A
1.05	1.09e-08	1.57e-07	EEF1E1	EEF1E1
-2.62	1.09e-08	1.57e-07	SELENBP1	SELENBP1
1.02	1.1e-08	1.58e-07	TAP1	TAP1
-2.9	1.1e-08	1.59e-07	FAM177B	FAM177B
1.04	1.12e-08	1.61e-07	MTIF3	MTIF3
-3.45	1.12e-08	1.61e-07	HMGCS2	HMGCS2
1.24	1.14e-08	1.64e-07	DLEU2	DLEU2
2.84	1.16e-08	1.66e-07	IL24	IL24
-1.03	1.17e-08	1.67e-07	MAPK3	MAPK3
1.01	1.18e-08	1.68e-07	LYN	LYN
-1.15	1.19e-08	1.7e-07	DDX26B	DDX26B
1.09	1.2e-08	1.71e-07	RPP25	RPP25
2.89	1.21e-08	1.73e-07	IL6	IL6
-1.18	1.23e-08	1.74e-07	NTN4	NTN4
-1.09	1.24e-08	1.76e-07	C11orf54	C11orf54
-1.14	1.24e-08	1.76e-07	FAM46C	FAM46C
1.29	1.25e-08	1.77e-07	CIT	CIT
-1.33	1.26e-08	1.78e-07	PGM1	PGM1
1.07	1.27e-08	1.79e-07	DCAF13	DCAF13
1.11	1.28e-08	1.8e-07	CSGALNACT2	CSGALNACT2
1.59	1.28e-08	1.81e-07	ADGRL4	ADGRL4
1.28	1.29e-08	1.82e-07	KIF15	KIF15
4.67	1.31e-08	1.84e-07	CXCL5	CXCL5
-1.09	1.34e-08	1.88e-07	FAM8A1	FAM8A1
1.06	1.36e-08	1.91e-07	BLM	BLM
-3.58	1.39e-08	1.94e-07	MUC4	MUC4
-1.14	1.47e-08	2.04e-07	SLC38A11	SLC38A11
1.62	1.48e-08	2.04e-07	COL18A1	COL18A1
-3.9	1.51e-08	2.08e-07	JCHAIN	JCHAIN
1.03	1.51e-08	2.08e-07	PLCG1	PLCG1
1.04	1.52e-08	2.09e-07	ZNF239	ZNF239
-1.67	1.55e-08	2.13e-07	CREB3L1	CREB3L1
-2.07	1.56e-08	2.14e-07	CAPN9	CAPN9
-1.64	1.57e-08	2.15e-07	ANPEP	ANPEP
-1.32	1.59e-08	2.18e-07	CLYBL	CLYBL
1.28	1.6e-08	2.19e-07	CENPE	CENPE
-1.14	1.6e-08	2.19e-07	RBKS	RBKS
3.32	1.66e-08	2.26e-07	LY6G6D	LY6G6D
-1.41	1.67e-08	2.28e-07	CAMK1D	CAMK1D
1.25	3.4e-11	1.05e-09	PGK1	PGK1
1.2	1.68e-08	2.29e-07	SMC2	SMC2
1.81	1.69e-08	2.29e-07	GPR143	GPR143
-2.25	1.69e-08	2.29e-07	MB	MB
-1.5	1.69e-08	2.3e-07	RMDN2	RMDN2
1.15	1.7e-08	2.31e-07	SCML1	SCML1
1.23	1.7e-08	2.31e-07	OIP5	OIP5
-1.82	1.72e-08	2.33e-07	AKR1C1	AKR1C1
2.04	1.76e-08	2.38e-07	ITGBL1	ITGBL1
-2.75	1.8e-08	2.42e-07	KIAA1324	KIAA1324
1.37	1.8e-08	2.43e-07	P3H1	P3H1
-1.88	1.84e-08	2.47e-07	SCNN1G	SCNN1G
-1.13	1.84e-08	2.47e-07	BCL2L14	BCL2L14
-1.32	1.86e-08	2.5e-07	VWA5A	VWA5A
1.98	1.86e-08	2.5e-07	MAP7D2	MAP7D2
-2.57	1.89e-08	2.53e-07	NTRK2	NTRK2
-1.22	1.89e-08	2.53e-07	NIPAL1	NIPAL1
1.03	1.89e-08	2.53e-07	DHFR	DHFR
1.32	1.9e-08	2.54e-07	NUAK1	NUAK1
1.49	1.92e-08	2.57e-07	NKD2	NKD2
1.09	1.92e-08	2.57e-07	MORC4	MORC4
-2.77	1.93e-08	2.57e-07	GHR	GHR
1.03	1.96e-08	2.61e-07	WDR54	WDR54
1.09	1.97e-08	2.61e-07	EPB41L2	EPB41L2
1.22	2e-08	2.65e-07	CDH5	CDH5
1.77	2.01e-08	2.67e-07	MIR17HG	MIR17HG
1.03	2.02e-08	2.67e-07	NIT2	NIT2
-1.01	2.03e-08	2.68e-07	TSHZ1	TSHZ1
4.02	2.04e-08	2.69e-07	CKMT2	CKMT2
-1.14	2.05e-08	2.7e-07	OTOP2	OTOP2
1.29	2.07e-08	2.72e-07	PDK3	PDK3
1.8	2.08e-08	2.73e-07	AZGP1	AZGP1
-1.34	2.11e-08	2.77e-07	HPGDS	HPGDS
1.44	2.15e-08	2.82e-07	CENPW	CENPW
-1.09	2.17e-08	2.84e-07	GPX3	GPX3
-1.27	2.18e-08	2.85e-07	RHOU	RHOU
1.01	2.18e-08	2.86e-07	KRT7	KRT7
1.35	2.2e-08	2.87e-07	GJA5	GJA5
-1.28	2.24e-08	2.92e-07	CYSLTR1	CYSLTR1
1.83	2.25e-08	2.93e-07	GDF15	GDF15
1.03	2.25e-08	2.93e-07	PHF20	PHF20
-2.41	2.25e-08	2.93e-07	HRASLS2	HRASLS2
1.78	2.26e-08	2.94e-07	COL3A1	COL3A1
3.52	2.26e-08	2.94e-07	TACSTD2	TACSTD2
1.58	2.26e-08	2.94e-07	NAMPT	NAMPT
-1.41	2.28e-08	2.96e-07	PPP1R14D	PPP1R14D
-1.29	2.3e-08	2.98e-07	SSBP2	SSBP2
-3.34	2.3e-08	2.98e-07	UGT2B15	UGT2B15
1.94	2.33e-08	3.01e-07	GUCY1B3	GUCY1B3
1.06	2.34e-08	3.02e-07	WWC3	WWC3
1.03	2.43e-08	3.13e-07	ANXA9	ANXA9
-1.36	2.45e-08	3.15e-07	IL6R	IL6R
-1.16	2.46e-08	3.15e-07	HK2	HK2
1.03	2.46e-08	3.15e-07	TRAF5	TRAF5
-1.03	2.46e-08	3.15e-07	MLPH	MLPH
-1.1	2.48e-08	3.18e-07	PLCG2	PLCG2
1.32	2.51e-08	3.21e-07	PLEKHG4	PLEKHG4
-2.04	2.53e-08	3.24e-07	NAT2	NAT2
1.71	2.58e-08	3.3e-07	CDH11	CDH11
1.45	2.61e-08	3.33e-07	SIX4	SIX4
-1.18	2.71e-08	3.44e-07	CITED2	CITED2
1.08	2.72e-08	3.45e-07	SCLT1	SCLT1
1.07	2.76e-08	3.49e-07	MAGOHB	MAGOHB
-1.18	2.76e-08	3.5e-07	ILDR1	ILDR1
3.59	2.77e-08	3.5e-07	DUSP27	DUSP27
1.86	2.79e-08	3.53e-07	RAET1L	RAET1L
1.99	2.86e-08	3.61e-07	SAA1	SAA1
1.12	2.94e-08	3.7e-07	PNO1	PNO1
-1.72	2.95e-08	3.71e-07	TLR3	TLR3
-1.66	2.99e-08	3.75e-07	ANKRD20A1	ANKRD20A1
1.35	3.04e-08	3.8e-07	MAP3K8	MAP3K8
-1.74	3.06e-08	3.83e-07	ZBTB7C	ZBTB7C
2.1	3.14e-08	3.9e-07	MME	MME
1.24	3.25e-08	4.03e-07	KIFC3	KIFC3
1.43	3.27e-08	4.05e-07	PFKFB3	PFKFB3
-1.51	3.37e-08	4.15e-07	BCL2L15	BCL2L15
1.86	3.39e-08	4.17e-07	C11orf96	C11orf96
-1.22	3.44e-08	4.23e-07	FRMD4B	FRMD4B
1.4	3.5e-08	4.3e-07	TOP1MT	TOP1MT
1.09	3.51e-08	4.3e-07	SKIL	SKIL
-1.49	3.52e-08	4.32e-07	SLC16A14	SLC16A14
-1.15	3.56e-08	4.37e-07	PPY	PPY
-1.37	3.65e-08	4.47e-07	SYNE3	SYNE3
-3	3.66e-08	4.47e-07	IGKV2-28	IGKV2-28
-1.08	3.75e-08	4.57e-07	FOLR2	FOLR2
1.61	3.78e-08	4.6e-07	NCOA7	NCOA7
2.59	3.79e-08	4.6e-07	SFRP4	SFRP4
1.52	3.83e-08	4.65e-07	GABRE	GABRE
-3.29	3.84e-08	4.66e-07	MT1JP	MT1JP
-1.14	3.89e-08	4.71e-07	NKX2-3	NKX2-3
-1.2	3.9e-08	4.72e-07	NEGR1	NEGR1
-1.45	3.91e-08	4.73e-07	CD160	CD160
1.31	3.94e-08	4.76e-07	HMMR	HMMR
-1.2	3.97e-08	4.8e-07	MIR22HG	MIR22HG
1.18	4.01e-08	4.84e-07	DLGAP4	DLGAP4
-1	4.09e-08	4.92e-07	ZDHHC3	ZDHHC3
-1.31	4.1e-08	4.93e-07	MRPS36	MRPS36
-1.06	4.15e-08	4.98e-07	C12orf57	C12orf57
-1.79	4.19e-08	5.03e-07	HIST1H2BD	HIST1H2BD
1.08	4.19e-08	5.03e-07	SH2D2A	SH2D2A
-1.25	4.22e-08	5.06e-07	ECI2	ECI2
1.15	4.47e-08	5.32e-07	OXTR	OXTR
-1.75	4.49e-08	5.34e-07	ARSJ	ARSJ
-2.02	4.6e-08	5.45e-07	STX19	STX19
-1.38	4.6e-08	5.46e-07	TFF3	TFF3
-1.15	4.63e-08	5.49e-07	SIPA1L2	SIPA1L2
1.15	4.73e-08	5.6e-07	TRMT6	TRMT6
-1.26	4.73e-08	5.6e-07	TC2N	TC2N
-1.5	4.76e-08	5.63e-07	DEFB1	DEFB1
-1.06	4.77e-08	5.64e-07	C9orf24	C9orf24
-1.45	4.8e-08	5.67e-07	PCSK6	PCSK6
1.26	4.84e-08	5.7e-07	MRPS17	MRPS17
1.27	4.87e-08	5.72e-07	SLC12A4	SLC12A4
-2.93	4.91e-08	5.77e-07	SLC28A2	SLC28A2
1.68	4.92e-08	5.77e-07	MMP2	MMP2
1.24	4.95e-08	5.8e-07	DNAH14	DNAH14
1.17	5.1e-08	5.96e-07	RPSA	RPSA
1.05	5.2e-08	6.07e-07	ZNF367	ZNF367
1.12	5.21e-08	6.07e-07	DNMT1	DNMT1
1.14	5.27e-08	6.14e-07	POLR3G	POLR3G
1.07	5.48e-08	6.36e-07	PXYLP1	PXYLP1
-1.73	5.6e-08	6.47e-07	KCTD12	KCTD12
1.16	5.63e-08	6.5e-07	RBPMS	RBPMS
-1.07	5.7e-08	6.57e-07	MICALCL	MICALCL
1.12	5.76e-08	6.64e-07	DNM1	DNM1
-1.27	5.95e-08	6.84e-07	SLC15A2	SLC15A2
-1.46	5.98e-08	6.86e-07	ENTPD8	ENTPD8
1.33	6.02e-08	6.91e-07	PHF14	PHF14
-3.09	6.1e-08	6.99e-07	IGK	IGK
-2.16	6.25e-08	7.15e-07	CKB	CKB
-1.42	6.29e-08	7.18e-07	CTH	CTH
-1.35	6.31e-08	7.21e-07	MXD1	MXD1
-2.12	6.35e-08	7.24e-07	KRTAP13-2	KRTAP13-2
-1.45	6.35e-08	7.24e-07	ADGRL3	ADGRL3
1.04	6.36e-08	7.25e-07	TDRKH	TDRKH
-1.04	6.38e-08	7.27e-07	CGRRF1	CGRRF1
1.72	6.39e-08	7.28e-07	IRAK2	IRAK2
1.15	6.4e-08	7.28e-07	CDCA2	CDCA2
-1.33	6.44e-08	7.33e-07	ZC3H12C	ZC3H12C
1.41	6.49e-08	7.38e-07	TCF7	TCF7
1.07	6.5e-08	7.39e-07	TRPM2	TRPM2
1.28	6.5e-08	7.39e-07	DYRK3	DYRK3
-1.3	6.67e-08	7.56e-07	DPP4	DPP4
-1.56	6.72e-08	7.61e-07	MT1E	MT1E
1.71	6.8e-08	7.69e-07	TNFRSF6B	TNFRSF6B
1.1	6.9e-08	7.79e-07	SCD	SCD
2.49	7.1e-08	7.98e-07	AREG	AREG
1.19	7.1e-08	7.98e-07	LPL	LPL
-2.21	7.17e-08	8.05e-07	FRAS1	FRAS1
-3.64	7.17e-08	8.05e-07	MS4A1	MS4A1
1.1	7.3e-08	8.17e-07	PLAGL2	PLAGL2
-1.4	7.34e-08	8.21e-07	RNASE1	RNASE1
-1.44	7.51e-08	8.37e-07	CD27	CD27
-3.52	7.84e-08	8.69e-07	PIGR	PIGR
1.89	7.9e-08	8.74e-07	BMP8A	BMP8A
-1.15	7.95e-08	8.79e-07	ZNF429	ZNF429
1.37	7.95e-08	8.8e-07	RAET1G	RAET1G
-1.8	8.04e-08	8.88e-07	GPR18	GPR18
1.48	8.2e-08	9.04e-07	CADPS	CADPS
1.46	8.24e-08	9.08e-07	DKK3	DKK3
1.16	8.28e-08	9.12e-07	ABCC9	ABCC9
-1.17	8.31e-08	9.14e-07	ZNF549	ZNF549
1.03	8.32e-08	9.15e-07	SLC2A12	SLC2A12
1.61	8.36e-08	9.19e-07	COL5A1	COL5A1
1.62	8.41e-08	9.23e-07	CTSK	CTSK
1.72	8.45e-08	9.28e-07	SERPINE2	SERPINE2
-2.96	8.47e-08	9.3e-07	GSTA1	GSTA1
2.25	8.56e-08	9.38e-07	TREM1	TREM1
1.12	8.61e-08	9.43e-07	TAF1D	TAF1D
1.75	8.66e-08	9.47e-07	PROCR	PROCR
-1.34	8.71e-08	9.52e-07	HDAC9	HDAC9
1.45	8.73e-08	9.54e-07	WWC2	WWC2
1.03	8.93e-08	9.73e-07	CD248	CD248
1.04	9.15e-08	9.93e-07	KIF20B	KIF20B
1.25	9.17e-08	9.95e-07	SLC16A4	SLC16A4
2.63	9.22e-08	1e-06	IL11	IL11
-1.01	9.24e-08	1e-06	CD209	CD209
1.25	9.34e-08	1.01e-06	SLC7A1	SLC7A1
1.8	9.45e-08	1.02e-06	TPD52L1	TPD52L1
-1.34	9.69e-08	1.04e-06	THEMIS	THEMIS
-2.53	9.93e-08	1.07e-06	CCL19	CCL19
2.3	9.96e-08	1.07e-06	SLC35D3	SLC35D3
-2.3	1.02e-07	1.09e-06	MST1L	MST1L
1.22	1.02e-07	1.09e-06	FLT1	FLT1
1.12	1.02e-07	1.09e-06	RECQL	RECQL
1.25	3.4e-11	1.05e-09	ARL1	ARL1
1.15	1.04e-07	1.11e-06	TSPAN9	TSPAN9
-1.38	1.07e-07	1.14e-06	KBTBD11	KBTBD11
1.85	1.08e-07	1.14e-06	CREB5	CREB5
1.16	1.08e-07	1.14e-06	FMO3	FMO3
-1.17	1.08e-07	1.14e-06	SRPX	SRPX
-1.01	1.09e-07	1.15e-06	PRR5L	PRR5L
-1.66	1.09e-07	1.16e-06	ADRB1	ADRB1
1.1	1.14e-07	1.2e-06	SNAPC1	SNAPC1
1.06	1.15e-07	1.21e-06	SRXN1	SRXN1
-1.61	1.17e-07	1.23e-06	CEACAM1	CEACAM1
-1.4	1.18e-07	1.24e-06	CTSG	CTSG
-1.08	1.19e-07	1.25e-06	STOX2	STOX2
-1.01	1.19e-07	1.25e-06	COL4A6	COL4A6
1.86	1.21e-07	1.27e-06	PABPC1L	PABPC1L
1.05	1.22e-07	1.28e-06	PCNA	PCNA
2.23	1.23e-07	1.29e-06	SHISA2	SHISA2
1.59	1.24e-07	1.3e-06	MX2	MX2
2.14	1.25e-07	1.3e-06	SOCS3	SOCS3
-1.15	1.26e-07	1.32e-06	FLJ23867	FLJ23867
1.04	1.29e-07	1.34e-06	C18orf54	C18orf54
1.1	1.29e-07	1.34e-06	EEF1E1	EEF1E1
-1.74	1.3e-07	1.35e-06	CLU	CLU
1.13	1.31e-07	1.36e-06	NXT1	NXT1
2.06	1.31e-07	1.36e-06	ADAM12	ADAM12
1.48	1.31e-07	1.36e-06	CD93	CD93
-2.75	1.36e-07	1.41e-06	IGKV1-12	IGKV1-12
-1.27	1.37e-07	1.41e-06	PAQR8	PAQR8
1.92	1.38e-07	1.42e-06	FPR1	FPR1
1.23	1.41e-07	1.45e-06	PRKCDBP	PRKCDBP
1.03	1.42e-07	1.46e-06	DPY19L1	DPY19L1
-1.04	1.43e-07	1.47e-06	MPEG1	MPEG1
2.1	1.44e-07	1.48e-06	MMP11	MMP11
-1.35	1.45e-07	1.49e-06	P2RY14	P2RY14
1.49	1.48e-07	1.52e-06	PTGES	PTGES
-1.21	1.49e-07	1.53e-06	NBPF1	NBPF1
-1.02	1.5e-07	1.53e-06	NUDT6	NUDT6
1.85	1.51e-07	1.54e-06	IFI6	IFI6
-1.12	1.54e-07	1.57e-06	FAM107B	FAM107B
2.25	1.58e-07	1.6e-06	STMN3	STMN3
-1.01	1.58e-07	1.6e-06	DCLK1	DCLK1
1.36	1.6e-07	1.62e-06	ERO1A	ERO1A
-1.28	1.64e-07	1.66e-06	FGL2	FGL2
1.17	1.66e-07	1.67e-06	NPM1	NPM1
-1.44	1.67e-07	1.69e-06	PIGZ	PIGZ
-1.06	1.69e-07	1.71e-06	CCPG1	CCPG1
-1.01	1.75e-07	1.76e-06	KIAA0125	KIAA0125
-1.11	1.76e-07	1.76e-06	MGLL	MGLL
-1.22	1.76e-07	1.76e-06	TXNIP	TXNIP
1.09	1.77e-07	1.78e-06	DLC1	DLC1
1.71	1.79e-07	1.79e-06	MEDAG	MEDAG
-1.02	1.83e-07	1.83e-06	PLSCR4	PLSCR4
1.04	1.86e-07	1.85e-06	TAF1D	TAF1D
-1.02	1.87e-07	1.86e-06	ABHD11-AS1	ABHD11-AS1
-2.64	1.9e-07	1.88e-06	MZB1	MZB1
1.84	1.95e-07	1.93e-06	PHGDH	PHGDH
1.37	1.96e-07	1.94e-06	KLHL7	KLHL7
1.05	1.96e-07	1.95e-06	ZNF670-ZNF695	ZNF670-ZNF695
1.27	1.97e-07	1.96e-06	SOCS1	SOCS1
1.46	1.98e-07	1.96e-06	TM4SF18	TM4SF18
1.39	2.02e-07	2e-06	ACSL4	ACSL4
2.24	2.06e-07	2.04e-06	SLC6A20	SLC6A20
-1.49	2.07e-07	2.05e-06	RAB3B	RAB3B
1.1	2.08e-07	2.05e-06	PLXDC1	PLXDC1
1.04	2.14e-07	2.1e-06	SCLY	SCLY
1.34	2.15e-07	2.11e-06	NCF2	NCF2
1.17	2.19e-07	2.14e-06	MYH10	MYH10
-1.15	2.23e-07	2.18e-06	FKBP1B	FKBP1B
1.08	2.23e-07	2.18e-06	GPC4	GPC4
-1.18	2.32e-07	2.26e-06	TNFSF10	TNFSF10
1.86	2.35e-07	2.28e-06	CXCR2	CXCR2
-1.47	2.39e-07	2.31e-06	KLRK1	KLRK1
1.72	2.39e-07	2.31e-06	KLK8	KLK8
1.6	2.41e-07	2.34e-06	TGM2	TGM2
-1.06	2.44e-07	2.36e-06	WLS	WLS
-1.9	2.45e-07	2.36e-06	PTPRN2	PTPRN2
1.19	2.45e-07	2.36e-06	RNF213	RNF213
-1.35	2.49e-07	2.4e-06	CKMT1A	CKMT1A
-1.81	2.49e-07	2.4e-06	IRF4	IRF4
-1	2.53e-07	2.44e-06	SMCO4	SMCO4
-1.03	2.53e-07	2.44e-06	C1orf186	C1orf186
1.01	2.62e-07	2.51e-06	LY6E	LY6E
1.09	2.71e-07	2.58e-06	PLA2G16	PLA2G16
-1.17	2.75e-07	2.62e-06	GRAMD1C	GRAMD1C
1.23	2.86e-07	2.72e-06	POU5F1	POU5F1
-1.12	2.86e-07	2.72e-06	TDRP	TDRP
-2.74	2.91e-07	2.76e-06	PLA2G2A	PLA2G2A
1.4	2.92e-07	2.77e-06	LRRC2	LRRC2
-1.24	2.92e-07	2.77e-06	NLGN4X	NLGN4X
-1.84	2.93e-07	2.78e-06	ANKRD36	ANKRD36
-3.34	2.96e-07	2.8e-06	IGH	IGH
-2.48	2.99e-07	2.83e-06	DNASE1L3	DNASE1L3
-3.57	3.05e-07	2.88e-06	SLC26A3	SLC26A3
2	3.32e-07	3.1e-06	PLEKHS1	PLEKHS1
1.03	3.36e-07	3.14e-06	CAMTA1	CAMTA1
-1.53	3.41e-07	3.18e-06	SLCO4C1	SLCO4C1
1.83	3.43e-07	3.19e-06	MNDA	MNDA
-1.38	3.45e-07	3.21e-06	EYA2	EYA2
-1.89	3.46e-07	3.22e-06	TMEM56	TMEM56
1.43	3.48e-07	3.24e-06	DUSP4	DUSP4
1.5	3.6e-07	3.33e-06	SLC2A14	SLC2A14
2.59	3.66e-07	3.39e-06	CXCL10	CXCL10
1.2	3.87e-07	3.56e-06	PSMG1	PSMG1
-2.59	3.94e-07	3.61e-06	CTSE	CTSE
-1.12	4.1e-07	3.74e-06	ANK3	ANK3
1.41	4.24e-07	3.85e-06	FCGR2A	FCGR2A
1.19	4.31e-07	3.91e-06	ARHGAP29	ARHGAP29
2	4.33e-07	3.93e-06	BCAT1	BCAT1
-1.15	4.56e-07	4.1e-06	FGF13	FGF13
1.37	4.56e-07	4.1e-06	PRSS23	PRSS23
1.03	4.59e-07	4.13e-06	GEMIN6	GEMIN6
1.35	4.62e-07	4.15e-06	GEM	GEM
1.52	4.67e-07	4.19e-06	VWF	VWF
1.13	4.75e-07	4.25e-06	KIAA0101	KIAA0101
-1.56	4.77e-07	4.27e-06	RAP1GAP	RAP1GAP
-1.48	5.04e-07	4.48e-06	BEX5	BEX5
1.49	5.06e-07	4.49e-06	CRISPLD1	CRISPLD1
2.53	5.15e-07	4.56e-06	SELE	SELE
-1.22	5.39e-07	4.74e-06	AOC3	AOC3
-3.95	5.49e-07	4.83e-06	IGH	IGH
1.33	5.56e-07	4.88e-06	FAM216A	FAM216A
1.31	5.61e-07	4.92e-06	ZFAS1	ZFAS1
1.34	5.63e-07	4.93e-06	PDX1	PDX1
-1.34	5.76e-07	5.03e-06	VPREB3	VPREB3
-1.91	5.78e-07	5.04e-06	CCL23	CCL23
-1.23	5.79e-07	5.05e-06	SETBP1	SETBP1
1.33	5.83e-07	5.08e-06	CPNE1	CPNE1
1.53	6.02e-07	5.23e-06	PROX1	PROX1
-1.91	6.09e-07	5.28e-06	FCRL5	FCRL5
1.39	6.15e-07	5.33e-06	GOLT1A	GOLT1A
1.07	6.18e-07	5.35e-06	FAM111B	FAM111B
-1.32	6.21e-07	5.37e-06	KLHL6	KLHL6
1.04	6.39e-07	5.52e-06	NUP62CL	NUP62CL
-1.39	6.42e-07	5.53e-06	AKR1C3	AKR1C3
1.67	6.49e-07	5.59e-06	RGS4	RGS4
-1.02	6.51e-07	5.6e-06	CDX1	CDX1
1.39	6.59e-07	5.66e-06	RAB31	RAB31
-1.1	6.83e-07	5.84e-06	GUCY2C	GUCY2C
1.62	6.88e-07	5.88e-06	LOX	LOX
1.24	6.89e-07	5.89e-06	EFCAB11	EFCAB11
1.65	7.13e-07	6.07e-06	FBN1	FBN1
1.13	7.16e-07	6.1e-06	PSMB9	PSMB9
1.92	7.39e-07	6.27e-06	WT1	WT1
-1.46	7.47e-07	6.33e-06	CHRDL1	CHRDL1
-1.43	7.48e-07	6.33e-06	PRKCB	PRKCB
1.02	7.61e-07	6.43e-06	CMTM7	CMTM7
1.48	7.66e-07	6.46e-06	CCDC170	CCDC170
2.66	7.76e-07	6.55e-06	EREG	EREG
1.66	7.76e-07	6.55e-06	COL15A1	COL15A1
1.2	7.97e-07	6.7e-06	LUM	LUM
-2.88	7.99e-07	6.71e-06	PNLIPRP2	PNLIPRP2
-2.08	8.01e-07	6.72e-06	FRZB	FRZB
1.06	8.11e-07	6.8e-06	ADAMTS6	ADAMTS6
1.87	8.17e-07	6.85e-06	NNMT	NNMT
1.27	8.26e-07	6.91e-06	ACKR3	ACKR3
-1.07	8.44e-07	7.03e-06	TCL1A	TCL1A
1.22	8.44e-07	7.04e-06	NEDD4	NEDD4
-1.14	8.57e-07	7.13e-06	ABCC3	ABCC3
-3.33	8.87e-07	7.33e-06	IGHA1	IGHA1
-1.41	8.9e-07	7.35e-06	BLNK	BLNK
1.38	9.02e-07	7.44e-06	FILIP1L	FILIP1L
1.17	9.13e-07	7.52e-06	ERG	ERG
1.44	9.18e-07	7.55e-06	PTPN13	PTPN13
-1.08	9.25e-07	7.6e-06	CEP126	CEP126
-1.32	9.55e-07	7.81e-06	TRAF3IP3	TRAF3IP3
1.02	9.69e-07	7.92e-06	PCDHB14	PCDHB14
-1.7	9.86e-07	8.05e-06	TINAG	TINAG
1.96	1.02e-06	8.32e-06	LOC100190940	LOC100190940
-1.58	1.05e-06	8.49e-06	SOWAHA	SOWAHA
-1.06	1.05e-06	8.54e-06	BBOF1	BBOF1
-1.81	1.06e-06	8.56e-06	FGFBP1	FGFBP1
1.1	1.06e-06	8.59e-06	GCSH	GCSH
-1.84	1.09e-06	8.81e-06	TLR10	TLR10
1.15	1.11e-06	8.93e-06	MAP3K7CL	MAP3K7CL
-1.25	1.12e-06	9.01e-06	PVRL3	PVRL3
-2.62	1.14e-06	9.14e-06	POU2AF1	POU2AF1
-1.12	1.2e-06	9.55e-06	FTH1	FTH1
2.49	1.23e-06	9.76e-06	IGF2	IGF2
-1.02	1.23e-06	9.76e-06	SCN3A	SCN3A
-1.51	1.25e-06	9.94e-06	HRCT1	HRCT1
-1.29	1.26e-06	9.99e-06	CD52	CD52
1.66	1.27e-06	1e-05	CTSV	CTSV
-1.79	1.27e-06	1.01e-05	ZDHHC2	ZDHHC2
-2.84	1.28e-06	1.02e-05	ST6GAL2	ST6GAL2
1.53	1.3e-06	1.03e-05	VCAN	VCAN
1.8	1.3e-06	1.03e-05	TNFRSF12A	TNFRSF12A
1.71	1.37e-06	1.08e-05	KLK6	KLK6
1.07	1.48e-06	1.16e-05	FERMT1	FERMT1
1.09	1.51e-06	1.17e-05	KIAA1462	KIAA1462
1.78	1.58e-06	1.23e-05	NETO2	NETO2
1.47	1.59e-06	1.23e-05	PRR16	PRR16
-1.12	1.61e-06	1.25e-05	CCL5	CCL5
1.14	4.92e-10	1.07e-08	MTL5	MTL5
1.07	1.64e-06	1.27e-05	PDE10A	PDE10A
1.66	1.66e-06	1.28e-05	DNAH2	DNAH2
-2.5	1.66e-06	1.28e-05	CR2	CR2
-1.18	1.67e-06	1.29e-05	IGKC	IGKC
1.08	1.73e-06	1.33e-05	LPCAT1	LPCAT1
1.32	1.8e-06	1.37e-05	TFAP2C	TFAP2C
1.1	1.89e-06	1.44e-05	CYP4F3	CYP4F3
-1.17	2.01e-06	1.51e-05	B3GALT2	B3GALT2
2.99	2.06e-06	1.55e-05	COL10A1	COL10A1
1.75	2.06e-06	1.55e-05	PRRX1	PRRX1
1.05	2.12e-06	1.59e-05	ONECUT2	ONECUT2
1.01	2.13e-06	1.6e-05	RNF114	RNF114
-1.39	2.14e-06	1.6e-05	KLRC1	KLRC1
1.55	2.2e-06	1.64e-05	CMTM2	CMTM2
1.08	2.23e-06	1.66e-05	NEU1	NEU1
1.88	2.29e-06	1.7e-05	MYCN	MYCN
-1.21	2.31e-06	1.71e-05	CECR1	CECR1
1.33	2.36e-06	1.74e-05	ECSCR	ECSCR
-1.88	2.39e-06	1.76e-05	IGLL3P	IGLL3P
-2.01	2.44e-06	1.8e-05	BTNL8	BTNL8
1.4	2.5e-06	1.84e-05	CDKN2A	CDKN2A
-2.37	2.54e-06	1.86e-05	MT1G	MT1G
-1.82	2.54e-06	1.86e-05	IGLV3-10	IGLV3-10
1.04	2.55e-06	1.87e-05	GYLTL1B	GYLTL1B
-1.09	2.56e-06	1.88e-05	SLAMF7	SLAMF7
-2.61	2.56e-06	1.88e-05	IGKV1-5	IGKV1-5
-1.06	2.57e-06	1.88e-05	PID1	PID1
-1.91	2.7e-06	1.96e-05	BANK1	BANK1
1.52	2.71e-06	1.97e-05	PLCB4	PLCB4
-1.01	2.72e-06	1.98e-05	ADORA3	ADORA3
-1.33	2.75e-06	2e-05	ZNF726	ZNF726
1.18	2.79e-06	2.02e-05	RHOB	RHOB
-1.08	2.84e-06	2.05e-05	DES	DES
-1.05	2.86e-06	2.06e-05	ARHGAP42	ARHGAP42
-1.46	2.89e-06	2.09e-05	C19orf33	C19orf33
1.16	2.96e-06	2.13e-05	ROBO1	ROBO1
1.12	3.09e-06	2.21e-05	NID1	NID1
1.02	3.12e-06	2.23e-05	ITGA9	ITGA9
-1.31	3.14e-06	2.24e-05	ZSCAN18	ZSCAN18
1.42	3.14e-06	2.24e-05	TLR2	TLR2
-1.61	3.14e-06	2.24e-05	RNF186	RNF186
-1.43	3.16e-06	2.25e-05	TNNC1	TNNC1
-1.54	3.3e-06	2.33e-05	ATOH1	ATOH1
1	3.35e-06	2.36e-05	DTD1	DTD1
1.18	3.4e-06	2.4e-05	GBP1	GBP1
2.1	3.49e-06	2.46e-05	NMU	NMU
-1.06	3.6e-06	2.52e-05	EHHADH	EHHADH
1.27	3.66e-06	2.56e-05	CALD1	CALD1
-3.23	3.68e-06	2.57e-05	PRAC1	PRAC1
-1.71	3.76e-06	2.62e-05	CYP3A5	CYP3A5
1.38	3.96e-06	2.74e-05	PRAP1	PRAP1
-2.03	3.98e-06	2.76e-05	FABP1	FABP1
-1.32	4.06e-06	2.81e-05	ZNF415	ZNF415
1	4.13e-06	2.85e-05	MLLT11	MLLT11
1.27	4.15e-06	2.86e-05	ADGRE2	ADGRE2
1.11	4.18e-06	2.88e-05	APLF	APLF
-1.55	4.22e-06	2.91e-05	SFTPA2	SFTPA2
1.03	4.33e-06	2.97e-05	CXCR2	CXCR2
-1.12	4.4e-06	3.01e-05	ZNF772	ZNF772
-1.52	4.41e-06	3.02e-05	ATP2C2	ATP2C2
-1.08	4.43e-06	3.03e-05	PER3	PER3
-1.3	4.58e-06	3.12e-05	STS	STS
1.19	4.65e-06	3.17e-05	CLEC4E	CLEC4E
1.36	4.7e-06	3.2e-05	LINC01296	LINC01296
-1.03	4.85e-06	3.29e-05	SLC39A8	SLC39A8
-1.15	4.91e-06	3.32e-05	KLF9	KLF9
1.4	4.92e-06	3.32e-05	TNFSF4	TNFSF4
-1	4.98e-06	3.36e-05	GDA	GDA
1.17	5.02e-06	3.38e-05	ZNF469	ZNF469
2.56	5.13e-06	3.45e-05	KRT6B	KRT6B
-2.86	5.15e-06	3.46e-05	IGKC	IGKC
1.07	5.15e-06	3.46e-05	WASF1	WASF1
1.65	5.15e-06	3.46e-05	ERP27	ERP27
1.08	5.27e-06	3.53e-05	ULBP2	ULBP2
1.17	5.31e-06	3.55e-05	IFIT3	IFIT3
1.03	5.36e-06	3.58e-05	KIF26B	KIF26B
-1.01	5.4e-06	3.6e-05	NFASC	NFASC
1.04	5.46e-06	3.64e-05	SIK1	SIK1
1.36	5.53e-06	3.68e-05	KRT17	KRT17
1.12	5.54e-06	3.69e-05	MRC2	MRC2
1.02	5.6e-06	3.72e-05	CCND1	CCND1
1.2	5.87e-06	3.89e-05	CLCN4	CLCN4
1.19	5.9e-06	3.9e-05	SP6	SP6
-1.14	5.96e-06	3.93e-05	OLFM1	OLFM1
-1.13	6.19e-06	4.06e-05	SLC40A1	SLC40A1
1.63	6.34e-06	4.15e-05	CLDN2	CLDN2
1.12	6.35e-06	4.16e-05	FOXRED2	FOXRED2
1.68	6.81e-06	4.42e-05	CGREF1	CGREF1
-1.44	6.85e-06	4.44e-05	CDHR1	CDHR1
-1.43	6.85e-06	4.45e-05	PPP1R9A	PPP1R9A
-2.85	6.97e-06	4.51e-05	IGKV3-11	IGKV3-11
1.04	7.31e-06	4.71e-05	LIF	LIF
-1.22	7.32e-06	4.71e-05	PWAR6	PWAR6
2.03	7.33e-06	4.71e-05	IL1B	IL1B
-1.54	7.64e-06	4.89e-05	SCEL	SCEL
1.3	7.7e-06	4.92e-05	BICC1	BICC1
1.77	7.71e-06	4.92e-05	MSX2	MSX2
1.86	7.79e-06	4.97e-05	GNG4	GNG4
1.24	7.79e-06	4.97e-05	S100A4	S100A4
1.08	7.85e-06	5e-05	MSH5	MSH5
2.87	7.87e-06	5.02e-05	TCN1	TCN1
-1.16	7.9e-06	5.03e-05	LRRN3	LRRN3
-1.39	8.02e-06	5.1e-05	KLRC1	KLRC1
-1.18	8.12e-06	5.16e-05	SECTM1	SECTM1
1.79	8.14e-06	5.16e-05	NTM	NTM
1.08	8.35e-06	5.28e-05	NDC80	NDC80
-1.17	8.44e-06	5.33e-05	TMEM37	TMEM37
-1.26	8.57e-06	5.4e-05	TARP	TARP
-2.77	8.74e-06	5.49e-05	IGKV1-27	IGKV1-27
-2.61	8.95e-06	5.61e-05	MT1H	MT1H
-1.51	9.09e-06	5.68e-05	HSPA2	HSPA2
1.62	9.89e-06	6.13e-05	DACH1	DACH1
-2.38	1.02e-05	6.31e-05	IGKV3-20	IGKV3-20
1.3	1.04e-05	6.43e-05	CTGF	CTGF
-1.98	1.05e-05	6.46e-05	IGLV1-41	IGLV1-41
1.14	1.08e-05	6.64e-05	ISG15	ISG15
1.25	3.4e-11	1.05e-09	PES1	PES1
1	1.1e-05	6.74e-05	MKX	MKX
2.5	1.11e-05	6.78e-05	SLCO1B3	SLCO1B3
1.47	1.16e-05	7.03e-05	PCSK9	PCSK9
-1.27	1.16e-05	7.04e-05	RALGPS1	RALGPS1
1.16	1.18e-05	7.16e-05	GMPR	GMPR
1.11	1.2e-05	7.3e-05	LGALS1	LGALS1
1.24	1.21e-05	7.31e-05	MCEMP1	MCEMP1
1.23	1.21e-05	7.31e-05	NHS	NHS
-1.19	1.21e-05	7.33e-05	TRAT1	TRAT1
-1.01	1.22e-05	7.36e-05	ACSF2	ACSF2
1.73	1.25e-05	7.53e-05	CYP4F2	CYP4F2
-1.21	1.25e-05	7.54e-05	COL4A5	COL4A5
1.12	1.27e-05	7.65e-05	TUBB6	TUBB6
1.14	1.29e-05	7.73e-05	S1PR3	S1PR3
1.02	1.29e-05	7.78e-05	DPYSL3	DPYSL3
-1.04	1.3e-05	7.81e-05	SSPN	SSPN
1.2	1.38e-05	8.21e-05	THBD	THBD
-1.54	1.39e-05	8.26e-05	CASP5	CASP5
1.22	1.43e-05	8.5e-05	NQO1	NQO1
1.04	1.47e-05	8.73e-05	LOXL1	LOXL1
1.21	1.48e-05	8.75e-05	CA9	CA9
-1.15	1.5e-05	8.83e-05	KRT12	KRT12
1.06	1.51e-05	8.9e-05	FAM53A	FAM53A
1.52	1.53e-05	9.01e-05	CYP2B6	CYP2B6
-1.86	1.56e-05	9.16e-05	SCNN1A	SCNN1A
1.16	1.57e-05	9.23e-05	GPX8	GPX8
1.86	1.64e-05	9.59e-05	PROK2	PROK2
1.06	1.65e-05	9.65e-05	SLC43A3	SLC43A3
1.03	1.67e-05	9.72e-05	PROSER1	PROSER1
1.08	1.68e-05	9.78e-05	NCALD	NCALD
-2.8	1.72e-05	9.99e-05	IGLL5	IGLL5
2.02	1.73e-05	0.0001	TDO2	TDO2
-1.56	1.74e-05	0.000101	FCRL3	FCRL3
1.71	1.83e-05	0.000106	GRM8	GRM8
1.47	1.85e-05	0.000107	ACE2	ACE2
1.42	1.9e-05	0.000109	KCNJ15	KCNJ15
1.11	1.94e-05	0.000111	AMIGO2	AMIGO2
-2.74	1.98e-05	0.000113	IGKV1-39	IGKV1-39
1.45	2.05e-05	0.000117	KYNU	KYNU
-2.26	2.05e-05	0.000117	FDCSP	FDCSP
-1.53	2.08e-05	0.000118	PON3	PON3
1.56	2.14e-05	0.000121	ANOS1	ANOS1
1.9	2.18e-05	0.000123	HCAR2	HCAR2
1.02	2.2e-05	0.000124	SACS	SACS
1.55	2.21e-05	0.000125	TNFAIP6	TNFAIP6
1.29	2.25e-05	0.000127	GBP5	GBP5
1.09	2.28e-05	0.000128	FCGR1A	FCGR1A
1.1	2.31e-05	0.00013	ACSL1	ACSL1
1.47	2.37e-05	0.000133	APCDD1	APCDD1
-1.74	2.42e-05	0.000135	IGLJ3	IGLJ3
1.12	2.5e-05	0.000139	TNFSF9	TNFSF9
-1.03	2.58e-05	0.000143	FGFR3	FGFR3
-1.41	2.72e-05	0.00015	GPRIN3	GPRIN3
-1.09	2.73e-05	0.00015	TRDC	TRDC
1.13	2.77e-05	0.000152	SCHIP1	SCHIP1
1.2	2.78e-05	0.000152	LRRC36	LRRC36
-1.09	2.86e-05	0.000156	PFKFB2	PFKFB2
2.17	2.88e-05	0.000157	CXCL9	CXCL9
-1.84	2.88e-05	0.000157	CPE	CPE
-1.18	2.92e-05	0.000159	KIT	KIT
1.34	2.96e-05	0.000161	CD55	CD55
-2.11	3.15e-05	0.00017	MT1F	MT1F
1.1	3.21e-05	0.000173	PBK	PBK
1.29	3.29e-05	0.000177	OAS2	OAS2
2.05	3.35e-05	0.00018	FAM3B	FAM3B
1.5	3.42e-05	0.000183	G0S2	G0S2
4.08	3.48e-05	0.000186	REG1A	REG1A
-1.29	3.55e-05	0.00019	SAMD9	SAMD9
1.61	3.7e-05	0.000197	OLR1	OLR1
-1.57	3.71e-05	0.000197	SYT13	SYT13
1.18	3.8e-05	0.000202	TSPAN5	TSPAN5
-1.59	4.02e-05	0.000212	NUDT12	NUDT12
-2.6	4.04e-05	0.000213	LEFTY1	LEFTY1
-1.35	4.1e-05	0.000215	FABP1	FABP1
1.2	4.23e-05	0.000222	CORIN	CORIN
1.42	4.24e-05	0.000222	KLK10	KLK10
-1.15	4.32e-05	0.000226	CRIP1	CRIP1
-1.17	4.34e-05	0.000227	SLC1A1	SLC1A1
1.39	4.43e-05	0.000231	IBSP	IBSP
1.5	4.45e-05	0.000231	IFI44	IFI44
-2.43	4.47e-05	0.000232	IGHM	IGHM
1.09	4.52e-05	0.000234	PLIN2	PLIN2
-1.26	4.55e-05	0.000236	ASRGL1	ASRGL1
-1.28	4.68e-05	0.000242	COL17A1	COL17A1
-1.34	4.7e-05	0.000243	MST1	MST1
1.35	4.71e-05	0.000243	MXRA5	MXRA5
-1.05	5e-05	0.000257	CD19	CD19
-1.78	5e-05	0.000257	ALDH1A1	ALDH1A1
1.44	5.1e-05	0.000261	MMP9	MMP9
1.23	5.1e-05	0.000261	MGP	MGP
1.33	5.11e-05	0.000261	ERRFI1	ERRFI1
1.33	5.48e-05	0.000278	PAPPA	PAPPA
-1.01	5.53e-05	0.000281	ZNF655	ZNF655
1.43	5.56e-05	0.000282	APOBEC1	APOBEC1
1.25	3.4e-11	1.05e-09	AMD1	AMD1
-1.46	5.61e-05	0.000284	SLC15A1	SLC15A1
-2.39	5.7e-05	0.000288	IGK	IGK
1.6	5.76e-05	0.000291	C4BPB	C4BPB
1.4	5.87e-05	0.000296	DSG3	DSG3
-1.04	5.9e-05	0.000297	PLEKHA6	PLEKHA6
1.18	5.96e-05	0.0003	HOXB8	HOXB8
-1.07	6.11e-05	0.000307	C3orf70	C3orf70
1.85	6.16e-05	0.000309	BMP7	BMP7
-1.33	6.39e-05	0.000319	TRHDE	TRHDE
1.23	6.48e-05	0.000323	GPR19	GPR19
1.04	6.66e-05	0.000331	TRIP6	TRIP6
1.01	6.66e-05	0.000332	ESCO2	ESCO2
-1.1	6.82e-05	0.000338	PLA2G4A	PLA2G4A
1.03	7e-05	0.000346	NABP1	NABP1
1.22	7.13e-05	0.000351	EPHB1	EPHB1
-1.08	7.38e-05	0.000362	SLC46A1	SLC46A1
1.33	7.54e-05	0.000369	CCL3	CCL3
1.28	7.58e-05	0.000371	COL9A3	COL9A3
1.04	7.59e-05	0.000371	IGDCC4	IGDCC4
-1.08	7.71e-05	0.000376	ZMAT1	ZMAT1
1.5	7.84e-05	0.000382	IFI44L	IFI44L
1.51	8.18e-05	0.000396	TM4SF1	TM4SF1
-1.04	8.27e-05	0.0004	FMN2	FMN2
1.55	8.53e-05	0.000411	BCL2A1	BCL2A1
1.3	8.62e-05	0.000415	NPTX2	NPTX2
-1.1	8.95e-05	0.000429	TUSC3	TUSC3
-1.18	9.46e-05	0.00045	RAB26	RAB26
1.01	9.57e-05	0.000455	MEGF6	MEGF6
1.32	9.66e-05	0.000459	VGLL3	VGLL3
1.06	9.74e-05	0.000462	CTSH	CTSH
1.42	9.87e-05	0.000467	CEL	CEL
-1.09	0.000107	0.000501	BEX4	BEX4
-1.04	0.000109	0.000508	CFH	CFH
1.13	0.000109	0.000509	SNORD17	SNORD17
-1.41	0.00011	0.000514	NUPR1	NUPR1
1.15	0.000111	0.000519	TMEM45A	TMEM45A
-1.09	0.000118	0.000546	TSLP	TSLP
2.18	0.00012	0.000552	UCA1	UCA1
1.37	0.00012	0.000553	CXCL5	CXCL5
1.56	0.000123	0.000565	SERPINB5	SERPINB5
-1.17	0.000128	0.000588	DDX60	DDX60
-1.1	0.000131	0.0006	GAPT	GAPT
1.05	0.000134	0.000612	PDZD2	PDZD2
-1.36	0.000137	0.000622	ACVR1C	ACVR1C
1.15	0.000137	0.000624	C3orf14	C3orf14
1.01	0.000139	0.000632	OSR2	OSR2
1.01	0.000141	0.00064	ABCC2	ABCC2
-1.07	0.000145	0.000655	FSIP1	FSIP1
1.01	0.000146	0.000657	AEBP1	AEBP1
-1.48	0.000146	0.000658	PGM5	PGM5
1.01	0.000149	0.00067	STK31	STK31
1.08	0.000149	0.000671	XAF1	XAF1
[truncated: 21 more rows]

## Sheet: GSE20842
GSE20842
Log2FC	Pval	Padj	Gene	Symbol
5.34456	2.71e-74	1.1e-69	FOXQ1	FOXQ1
4.28873	2.33e-69	4.74e-65	CLDN1	CLDN1
3.84249	3.24e-64	4.38e-60	CDH3	CDH3
4.82361	2.26e-62	2.3e-58	FABP6	FABP6
3.75711	2.47e-61	2.01e-57	KRT80	KRT80
3.25422	2.47e-60	1.68e-56	ETV4	ETV4
2.38224	2.05e-59	1.19e-55	AJUBA	AJUBA
2.81809	8.52e-59	4.33e-55	IFITM1	IFITM1
3.95554	2.46e-58	1.11e-54	CEMIP	CEMIP
3.50537	4.2e-58	1.59e-54	TRIB3	TRIB3
-1.91293	1.91e-57	5.96e-54	MYOT	MYOT
4.89535	7.01e-56	1.9e-52	INHBA	INHBA
2.50895	1.41e-55	3.37e-52	IFITM3	IFITM3
2.8838	2.15e-55	4.6e-52	IFITM4P	IFITM4P
-2.4697	3.21e-55	6.52e-52	SEMA3D	SEMA3D
2.5527	4.44e-55	8.59e-52	SLC6A6	SLC6A6
-1.67388	1.96e-54	3.62e-51	ROR1	ROR1
3.27787	4.86e-54	8.58e-51	ASCL2	ASCL2
2.66783	1.02e-53	1.67e-50	EPHX4	EPHX4
-1.76902	1.03e-53	1.67e-50	NAP1L2	NAP1L2
6.28304	1.77e-53	2.77e-50	KRT23	KRT23
3.01512	2.81e-53	4.22e-50	SLC7A5	SLC7A5
-1.73564	8.22e-53	1.19e-49	SCN9A	SCN9A
-2.66151	1.65e-52	2.26e-49	ANGPTL1	ANGPTL1
2.76051	1.67e-52	2.26e-49	TGFBI	TGFBI
1.99365	2.25e-52	2.94e-49	KIAA1549	KIAA1549
1.95178	3.09e-52	3.93e-49	CEP72	CEP72
-1.69065	4.95e-52	6.1e-49	DSCAML1	DSCAML1
-2.36361	5.46e-52	6.53e-49	CPM	CPM
-1.11736	8.29e-52	9.63e-49	TPH1	TPH1
3.31809	2.1e-51	2.3e-48	S100A2	S100A2
3.52836	3.22e-51	3.44e-48	PITX2	PITX2
3.51589	6.01e-50	5.82e-47	NKD2	NKD2
-2.32506	7.84e-50	7.41e-47	NEDD4L	NEDD4L
-2.64851	8.72e-50	8.05e-47	ABCA8	ABCA8
2.48552	9.6e-50	8.67e-47	FUT1	FUT1
-1.89279	1.05e-49	9.26e-47	SLC4A4	SLC4A4
1.99047	1.11e-49	9.6e-47	PRR7	PRR7
3.06642	1.4e-49	1.16e-46	ACAN	ACAN
1.59317	1.4e-49	1.16e-46	LOC100133920	LOC100133920
1.54832	1.81e-49	1.47e-46	NUDT1	NUDT1
2.18167	2.53e-49	2.01e-46	NFE2L3	NFE2L3
3.72217	3.11e-49	2.39e-46	TESC	TESC
1.56079	3.44e-49	2.59e-46	TGIF2	TGIF2
-1.65659	8.83e-49	6.3e-46	ASPA	ASPA
-2.80054	1.39e-48	9.77e-46	OR51E2	OR51E2
-1.48524	1.97e-48	1.36e-45	XKR4	XKR4
2.22404	2.94e-48	1.99e-45	MDFI	MDFI
-4.41763	3.03e-48	2.02e-45	SCGN	SCGN
2.63899	3.11e-48	2.04e-45	TPX2	TPX2
2.2151	3.3e-48	2.13e-45	SLC29A1	SLC29A1
1.66789	3.74e-48	2.38e-45	MRGBP	MRGBP
-2.0345	4.38e-48	2.74e-45	SCG2	SCG2
2.28804	6.07e-48	3.74e-45	HILPDA	HILPDA
-1.9093	8.68e-48	5.27e-45	ENDOD1	ENDOD1
-2.46764	9.59e-48	5.73e-45	CA12	CA12
-2.25217	1.37e-47	8.1e-45	RNF112	RNF112
2.70253	1.57e-47	9.12e-45	PDPN	PDPN
-1.73959	2.16e-47	1.24e-44	PLP1	PLP1
-1.57776	2.38e-47	1.35e-44	RNF152	RNF152
-2.52045	3.08e-47	1.71e-44	GLP2R	GLP2R
-1.79752	3.28e-47	1.8e-44	UGP2	UGP2
1.94494	4.6e-47	2.49e-44	MTHFD1L	MTHFD1L
2.28229	5.28e-47	2.82e-44	C2	C2
2.71801	5.67e-47	2.99e-44	SLC22A3	SLC22A3
1.63844	8.28e-47	4.32e-44	CSE1L	CSE1L
2.6323	8.96e-47	4.61e-44	SLCO4A1	SLCO4A1
1.86677	1.07e-46	5.44e-44	IMPDH1	IMPDH1
-1.46384	1.23e-46	6.18e-44	CNTN3	CNTN3
2.4787	1.38e-46	6.84e-44	IFITM2	IFITM2
-1.63818	1.72e-46	8.44e-44	ZZEF1	ZZEF1
1.60732	1.92e-46	9.29e-44	RIPK2	RIPK2
4.58634	3.71e-46	1.77e-43	DPEP1	DPEP1
-1.57359	4.11e-46	1.94e-43	ETFDH	ETFDH
-3.69054	4.73e-46	2.21e-43	PKIB	PKIB
3.03947	7.42e-46	3.39e-43	SALL4	SALL4
-2.52855	8.35e-46	3.77e-43	SMPDL3A	SMPDL3A
-2.98859	1.23e-45	5.45e-43	PADI2	PADI2
-2.8758	3.94e-45	1.7e-42	AHCYL2	AHCYL2
1.78194	4.18e-45	1.79e-42	GTF2IRD1	GTF2IRD1
2.52953	5.43e-45	2.28e-42	RGS16	RGS16
1.44423	5.96e-45	2.47e-42	RAE1	RAE1
3.26115	6.7e-45	2.75e-42	APLN	APLN
-2.88373	7.25e-45	2.92e-42	IL1R2	IL1R2
-1.80053	1.06e-44	4.16e-42	RFX6	RFX6
-1.84807	1.64e-44	6.35e-42	SYTL2	SYTL2
-1.48863	1.67e-44	6.39e-42	CASD1	CASD1
1.17717	1.87e-44	7.11e-42	MIR4435-2HG	MIR4435-2HG
1.46111	1.94e-44	7.3e-42	XPOT	XPOT
-2.90163	2.12e-44	7.89e-42	ANO5	ANO5
-1.66585	2.15e-44	7.93e-42	MPC1	MPC1
5.75082	2.5e-44	9.17e-42	MMP7	MMP7
-6.09037	2.65e-44	9.6e-42	GCG	GCG
1.74892	2.68e-44	9.64e-42	CENPP	CENPP
2.06635	3.59e-44	1.27e-41	GPT2	GPT2
-1.94036	4.18e-44	1.46e-41	EDIL3	EDIL3
-1.1118	4.32e-44	1.5e-41	VSTM2A	VSTM2A
-2.34443	6.13e-44	2.08e-41	SMIM14	SMIM14
-2.49712	6.74e-44	2.26e-41	TSPAN7	TSPAN7
1.93902	7.55e-44	2.51e-41	TEAD4	TEAD4
-2.15574	9.45e-44	3.1e-41	CDH19	CDH19
-2.07792	1.03e-43	3.29e-41	HIGD1A	HIGD1A
1.38479	1.08e-43	3.42e-41	MYL6B	MYL6B
-1.85206	1.11e-43	3.49e-41	SCG3	SCG3
-2.8893	1.13e-43	3.52e-41	SPIB	SPIB
1.56682	1.14e-43	3.52e-41	SHMT2	SHMT2
-5.04261	1.24e-43	3.82e-41	PYY	PYY
-1.50762	1.44e-43	4.39e-41	MAMDC2	MAMDC2
2.47949	1.61e-43	4.87e-41	ANGPT2	ANGPT2
1.45671	2.49e-43	7.4e-41	PAFAH1B3	PAFAH1B3
-1.4012	3.02e-43	8.91e-41	LOC283454	LOC283454
2.36207	3.8e-43	1.1e-40	C4orf48	C4orf48
2.36562	5.29e-43	1.51e-40	MEX3A	MEX3A
1.84864	7.18e-43	2.04e-40	DIAPH3	DIAPH3
-2.86002	1.43e-42	4.02e-40	ADAMDEC1	ADAMDEC1
-1.1186	1.66e-42	4.63e-40	GLDN	GLDN
-1.9764	1.79e-42	4.95e-40	INSM1	INSM1
-3.1578	1.87e-42	5.13e-40	ADH1A	ADH1A
-4.85306	3.37e-42	9.02e-40	CA2	CA2
-1.88921	4.55e-42	1.19e-39	ABHD3	ABHD3
2.9811	4.76e-42	1.24e-39	VSNL1	VSNL1
-1.52095	4.77e-42	1.24e-39	ENTPD5	ENTPD5
-1.63804	5.8e-42	1.49e-39	FAM162A	FAM162A
2.79304	6.17e-42	1.58e-39	TGM2	TGM2
3.77148	7.01e-42	1.77e-39	CHI3L1	CHI3L1
3.2064	7.41e-42	1.85e-39	AZGP1	AZGP1
2.65119	8.16e-42	2.02e-39	HKDC1	HKDC1
-1.11824	1.01e-41	2.49e-39	ARHGAP20	ARHGAP20
-1.16848	1.02e-41	2.5e-39	CDKL1	CDKL1
-3.09134	1.12e-41	2.72e-39	CRYBA2	CRYBA2
-2.26716	1.13e-41	2.75e-39	STYK1	STYK1
2.25555	1.19e-41	2.86e-39	DGAT2	DGAT2
-1.84913	1.38e-41	3.31e-39	TEX11	TEX11
1.65436	1.4e-41	3.32e-39	RNF43	RNF43
-1.95507	1.43e-41	3.38e-39	IQGAP2	IQGAP2
2.00353	1.51e-41	3.55e-39	DUSP14	DUSP14
1.78472	2.01e-41	4.65e-39	RAB36	RAB36
1.51153	2.26e-41	5.18e-39	GNB1L	GNB1L
1.71877	2.49e-41	5.69e-39	GPSM2	GPSM2
-1.01443	2.59e-41	5.87e-39	GFRA2	GFRA2
1.82331	2.77e-41	6.18e-39	RNASEH2A	RNASEH2A
-1.85483	4.15e-41	9.03e-39	BEX1	BEX1
2.95997	4.65e-41	9.99e-39	CPNE7	CPNE7
1.54408	4.69e-41	1e-38	ARNTL2	ARNTL2
4.09438	4.8e-41	1.02e-38	THBS2	THBS2
3.04191	4.85e-41	1.03e-38	STC2	STC2
-1.48422	5.31e-41	1.12e-38	LINC00341	LINC00341
-2.61487	5.78e-41	1.21e-38	CLDN23	CLDN23
-1.01291	7.36e-41	1.53e-38	SVOP	SVOP
-2.25173	9.1e-41	1.89e-38	FMN2	FMN2
2.50157	1.34e-40	2.76e-38	WISP1	WISP1
-1.46207	1.47e-40	2.98e-38	ABCC8	ABCC8
1.37631	1.49e-40	3.02e-38	KLF7	KLF7
-2.54134	1.64e-40	3.3e-38	SLC30A10	SLC30A10
-1.42502	2.07e-40	4.14e-38	C16orf89	C16orf89
-2.31635	2.13e-40	4.24e-38	UGT1A8	UGT1A8
1.2877	2.24e-40	4.43e-38	CBX8	CBX8
1.40232	2.27e-40	4.48e-38	CHCHD6	CHCHD6
-1.66896	2.35e-40	4.61e-38	ADGRL3	ADGRL3
-1.31887	2.42e-40	4.72e-38	SLC9A2	SLC9A2
1.72747	2.43e-40	4.72e-38	NEBL	NEBL
-1.6252	3.09e-40	5.99e-38	RAB27A	RAB27A
-3.8664	3.34e-40	6.44e-38	CHGB	CHGB
1.74991	3.41e-40	6.52e-38	PHF19	PHF19
-2.54753	3.42e-40	6.52e-38	PTGDR	PTGDR
1.97685	3.74e-40	7.1e-38	RECQL4	RECQL4
-1.77665	4.04e-40	7.65e-38	CDKL2	CDKL2
-2.96443	4.65e-40	8.71e-38	LRRC19	LRRC19
-2.47619	5.39e-40	1e-37	NR3C2	NR3C2
-3.05828	5.71e-40	1.06e-37	CAPN13	CAPN13
-1.56472	5.74e-40	1.06e-37	C2orf88	C2orf88
-1.1749	6.01e-40	1.1e-37	PLCL2	PLCL2
2.47279	7.01e-40	1.27e-37	TMEM132A	TMEM132A
-1.55121	7.06e-40	1.28e-37	SEMA6A	SEMA6A
1.98638	8.68e-40	1.55e-37	ATP11A	ATP11A
1.85826	9.12e-40	1.62e-37	AUNIP	AUNIP
3.0439	9.2e-40	1.63e-37	TUBB3	TUBB3
-1.70915	9.75e-40	1.71e-37	CMAHP	CMAHP
-1.06061	1.01e-39	1.76e-37	CDC42SE2	CDC42SE2
-1.96411	1.13e-39	1.96e-37	SLC22A23	SLC22A23
1.77244	1.19e-39	2.05e-37	ANXA9	ANXA9
3.44819	1.26e-39	2.15e-37	MMP11	MMP11
-1.30079	1.37e-39	2.34e-37	GHR	GHR
1.47071	1.43e-39	2.43e-37	FBXO41	FBXO41
-2.27529	1.45e-39	2.45e-37	DUSP26	DUSP26
1.16973	1.51e-39	2.54e-37	TMEM206	TMEM206
1.83792	1.51e-39	2.54e-37	LINC00152	LINC00152
-1.86926	1.53e-39	2.56e-37	CLMN	CLMN
5.36258	1.54e-39	2.56e-37	MMP3	MMP3
1.96535	1.89e-39	3.1e-37	CDCA5	CDCA5
-1.74215	2.02e-39	3.29e-37	GNG7	GNG7
-1.15917	2.05e-39	3.32e-37	DMXL1	DMXL1
-1.65558	2.13e-39	3.44e-37	PDE4D	PDE4D
1.16894	2.46e-39	3.95e-37	CBFB	CBFB
1.85181	2.86e-39	4.52e-37	AURKA	AURKA
-3.07748	2.91e-39	4.59e-37	TTR	TTR
-2.43086	2.96e-39	4.65e-37	HAPLN1	HAPLN1
2.21363	2.99e-39	4.67e-37	FJX1	FJX1
2.16401	3.12e-39	4.86e-37	PALD1	PALD1
1.7077	3.5e-39	5.43e-37	RFC3	RFC3
-2.91872	3.57e-39	5.51e-37	MMP28	MMP28
-1.9184	3.65e-39	5.61e-37	PDCD4	PDCD4
1.29691	4.08e-39	6.26e-37	GNPDA1	GNPDA1
1.24391	4.7e-39	7.15e-37	AHCY	AHCY
3.31852	4.91e-39	7.44e-37	COL12A1	COL12A1
2.45361	4.92e-39	7.44e-37	CDC25B	CDC25B
-1.24643	5.34e-39	7.98e-37	VPS4B	VPS4B
3.3688	7.09e-39	1.05e-36	COL8A1	COL8A1
-1.21267	7.13e-39	1.05e-36	RASSF6	RASSF6
2.06759	1.02e-38	1.48e-36	ANLN	ANLN
2.23495	1.15e-38	1.67e-36	TIMP1	TIMP1
2.36306	1.15e-38	1.67e-36	MYBL2	MYBL2
2.15948	1.26e-38	1.81e-36	PTP4A3	PTP4A3
-1.83068	1.59e-38	2.27e-36	UGDH	UGDH
-1.55939	1.62e-38	2.31e-36	PHLPP2	PHLPP2
-3.45488	1.65e-38	2.34e-36	SST	SST
1.29206	1.75e-38	2.46e-36	CDK5	CDK5
-2.63906	2.07e-38	2.89e-36	AMPD1	AMPD1
-1.48618	2.22e-38	3.08e-36	BCAR3	BCAR3
3.16075	2.35e-38	3.26e-36	FAP	FAP
-1.98378	2.43e-38	3.36e-36	FAM151A	FAM151A
-2.3822	2.51e-38	3.45e-36	KIF5C	KIF5C
1.94758	2.62e-38	3.6e-36	KIF2C	KIF2C
-1.6822	2.65e-38	3.63e-36	CNNM4	CNNM4
2.71319	2.7e-38	3.68e-36	SRPX2	SRPX2
-1.45515	3.02e-38	4.11e-36	SCN7A	SCN7A
2.10926	3.11e-38	4.19e-36	CARD14	CARD14
-2.75014	3.15e-38	4.21e-36	NRAP	NRAP
1.6346	3.15e-38	4.21e-36	OXTR	OXTR
1.52317	3.39e-38	4.51e-36	KIF3C	KIF3C
-2.87918	3.96e-38	5.23e-36	CCL23	CCL23
1.38356	4.18e-38	5.48e-36	CENPN	CENPN
4.22719	4.24e-38	5.54e-36	SAA1	SAA1
1.80096	4.92e-38	6.39e-36	UBE2S	UBE2S
1.21192	5.27e-38	6.83e-36	PPM1H	PPM1H
-1.41833	6.13e-38	7.91e-36	CTNND2	CTNND2
-1.87672	6.19e-38	7.97e-36	SEMA6D	SEMA6D
-1.26983	7.24e-38	9.22e-36	CAMK2D	CAMK2D
-1.59773	8.08e-38	1.02e-35	NEUROD1	NEUROD1
-2.94483	8.46e-38	1.07e-35	CPB1	CPB1
-1.22993	9.16e-38	1.15e-35	FEV	FEV
1.30824	1.1e-37	1.38e-35	WDR66	WDR66
1.34073	1.13e-37	1.41e-35	CDK4	CDK4
-1.99102	1.13e-37	1.41e-35	ABCA5	ABCA5
-1.18775	1.34e-37	1.65e-35	TMEM59	TMEM59
1.59983	1.61e-37	1.97e-35	WNT2	WNT2
1.56132	1.63e-37	1.98e-35	PDRG1	PDRG1
1.81733	1.76e-37	2.14e-35	IER5L	IER5L
-1.87825	1.81e-37	2.19e-35	FAM107A	FAM107A
-1.34546	1.94e-37	2.34e-35	LIFR	LIFR
1.54957	1.96e-37	2.36e-35	FAM89A	FAM89A
1.74976	2.07e-37	2.48e-35	CD3EAP	CD3EAP
-1.2413	2.13e-37	2.54e-35	TMEM9B	TMEM9B
-2.2837	2.3e-37	2.73e-35	ANKRD20A2	ANKRD20A2
-1.44383	2.59e-37	3.06e-35	RMDN2	RMDN2
-4.0402	2.8e-37	3.3e-35	CLDN8	CLDN8
2.13405	3.04e-37	3.56e-35	SULT2B1	SULT2B1
-1.20657	3.54e-37	4.1e-35	RBM24	RBM24
-2.19351	3.94e-37	4.55e-35	SULT1A2	SULT1A2
-2.69492	4.01e-37	4.62e-35	CA7	CA7
1.52304	5.18e-37	5.9e-35	GDF11	GDF11
1.2395	6.02e-37	6.84e-35	JADE3	JADE3
3.14684	6.27e-37	7.1e-35	TNS4	TNS4
-1.69351	6.47e-37	7.31e-35	TDP2	TDP2
-1.25146	7.07e-37	7.94e-35	SLC17A8	SLC17A8
2.00962	7.23e-37	8.09e-35	TMPRSS3	TMPRSS3
1.9474	7.3e-37	8.15e-35	PLK1	PLK1
3.13244	7.33e-37	8.17e-35	CTHRC1	CTHRC1
-1.91935	7.42e-37	8.24e-35	ANKRD20A8P	ANKRD20A8P
2.00148	7.81e-37	8.62e-35	SKA3	SKA3
2.03772	1.04e-36	1.14e-34	PMEPA1	PMEPA1
-1.43558	1.15e-36	1.25e-34	SCP2	SCP2
1.28364	1.2e-36	1.3e-34	BCL2L12	BCL2L12
1.62946	1.34e-36	1.44e-34	ZAK	ZAK
2.12782	1.46e-36	1.57e-34	LARGE2	LARGE2
-1.43101	1.48e-36	1.59e-34	B3GNT7	B3GNT7
2.10485	1.77e-36	1.88e-34	MFAP2	MFAP2
1.31694	1.78e-36	1.89e-34	TOMM34	TOMM34
1.61421	1.83e-36	1.93e-34	SLC19A1	SLC19A1
1.24632	1.97e-36	2.07e-34	RNF24	RNF24
1.29372	2.06e-36	2.17e-34	TKT	TKT
-1.35947	2.75e-36	2.87e-34	CHP1	CHP1
-2.52642	2.84e-36	2.95e-34	KRT20	KRT20
2.14623	2.91e-36	3.01e-34	AXIN2	AXIN2
-1.55959	3.02e-36	3.12e-34	CBLN2	CBLN2
-2.16412	3.11e-36	3.2e-34	PLCE1	PLCE1
1.1731	4.04e-36	4.12e-34	TEX10	TEX10
1.3479	4.1e-36	4.17e-34	TRAIP	TRAIP
1.79607	4.64e-36	4.68e-34	SNTB1	SNTB1
1.4373	4.69e-36	4.72e-34	MZT1	MZT1
-1.27924	4.72e-36	4.74e-34	ATP5S	ATP5S
-1.45948	4.97e-36	4.95e-34	TTLL6	TTLL6
-2.98724	4.97e-36	4.95e-34	SFRP1	SFRP1
1.8806	5.31e-36	5.28e-34	TDGF1	TDGF1
1.49621	5.55e-36	5.51e-34	PRELID3A	PRELID3A
1.68281	5.93e-36	5.86e-34	DDIAS	DDIAS
4.002	7.68e-36	7.52e-34	KLK10	KLK10
-1.25478	9.16e-36	8.9e-34	C4orf19	C4orf19
-1.70669	9.23e-36	8.95e-34	WSCD1	WSCD1
-1.5739	9.55e-36	9.19e-34	DCLK1	DCLK1
-1.64418	9.86e-36	9.47e-34	MOB3B	MOB3B
-1.07733	1.08e-35	1.03e-33	KIAA2022	KIAA2022
-2.53772	1.15e-35	1.1e-33	ATP1A2	ATP1A2
-2.01967	1.17e-35	1.12e-33	DPF3	DPF3
-1.76636	1.52e-35	1.44e-33	CCDC68	CCDC68
-1.23088	1.64e-35	1.54e-33	TRPM6	TRPM6
1.7331	1.79e-35	1.68e-33	NEK2	NEK2
1.68282	2.08e-35	1.95e-33	FOXM1	FOXM1
2.23694	2.16e-35	2e-33	GDPD5	GDPD5
-2.73284	2.17e-35	2e-33	MFSD4A	MFSD4A
1.21194	2.37e-35	2.18e-33	ATP6V1F	ATP6V1F
-1.58746	2.42e-35	2.22e-33	KCNMA1	KCNMA1
-1.40277	2.47e-35	2.26e-33	KLB	KLB
-2.74931	2.61e-35	2.38e-33	SLC51B	SLC51B
-1.07969	2.71e-35	2.46e-33	ZNF397	ZNF397
1.5732	2.82e-35	2.55e-33	LINC00346	LINC00346
2.06608	2.87e-35	2.58e-33	GPR143	GPR143
1.16673	2.99e-35	2.68e-33	TRIP13	TRIP13
1.96136	3.23e-35	2.89e-33	PHLDA1	PHLDA1
-1.75676	3.67e-35	3.26e-33	LILRB5	LILRB5
-1.89851	3.73e-35	3.3e-33	HPGD	HPGD
2.10654	3.75e-35	3.31e-33	ARID3A	ARID3A
1.54271	3.9e-35	3.43e-33	ESPL1	ESPL1
-1.55184	4.13e-35	3.62e-33	HRK	HRK
1.11044	4.54e-35	3.95e-33	IPO5	IPO5
-4.23113	4.54e-35	3.95e-33	GUCA2B	GUCA2B
-1.18329	4.66e-35	4.04e-33	ADH1B	ADH1B
-4.07675	4.67e-35	4.04e-33	B3GALT5-AS1	B3GALT5-AS1
-1.23181	4.87e-35	4.21e-33	KIAA1468	KIAA1468
-1.18573	5.25e-35	4.53e-33	SNX24	SNX24
2.11378	5.41e-35	4.65e-33	BTBD16	BTBD16
1.50459	5.41e-35	4.65e-33	HMGB3	HMGB3
1.4838	5.63e-35	4.83e-33	EEPD1	EEPD1
-1.10797	5.84e-35	5e-33	FNIP2	FNIP2
-1.8714	5.91e-35	5.05e-33	HOXD1	HOXD1
-1.3902	5.94e-35	5.06e-33	RIOK3	RIOK3
-2.16486	6.5e-35	5.53e-33	LINC00675	LINC00675
-1.98412	6.83e-35	5.78e-33	KLK15	KLK15
-1.97673	7.31e-35	6.17e-33	MAOA	MAOA
1.65917	7.5e-35	6.31e-33	MACC1	MACC1
-2.53315	7.64e-35	6.41e-33	MOGAT2	MOGAT2
2.75988	7.92e-35	6.63e-33	TG	TG
-1.32278	8.2e-35	6.84e-33	HSD17B11	HSD17B11
1.65175	8.26e-35	6.88e-33	NOX4	NOX4
-1.28183	8.37e-35	6.95e-33	MBOAT1	MBOAT1
-2.26101	9.35e-35	7.74e-33	CDKN2B	CDKN2B
-1.74965	9.97e-35	8.24e-33	PRKAG2	PRKAG2
-1.87451	1.05e-34	8.62e-33	ARHGAP44	ARHGAP44
1.67769	1.08e-34	8.87e-33	SOX4	SOX4
-1.47203	1.12e-34	9.12e-33	GNPTAB	GNPTAB
2.12443	1.13e-34	9.2e-33	PLEKHS1	PLEKHS1
-1.13843	1.14e-34	9.23e-33	DHRS7C	DHRS7C
3.27026	1.19e-34	9.63e-33	MMP10	MMP10
1.14213	1.36e-34	1.09e-32	FANCB	FANCB
1.25602	1.38e-34	1.11e-32	C11orf84	C11orf84
-1.67188	1.41e-34	1.13e-32	ADAMTSL1	ADAMTSL1
1.59899	1.6e-34	1.28e-32	TDGF1P3	TDGF1P3
1.19291	1.77e-34	1.41e-32	UTP4	UTP4
2.1822	1.86e-34	1.48e-32	LY6E	LY6E
-1.25654	1.88e-34	1.49e-32	DMD	DMD
2.15597	2.25e-34	1.77e-32	SNAI1	SNAI1
-1.80342	2.29e-34	1.8e-32	TP53INP2	TP53INP2
1.74229	2.29e-34	1.8e-32	ESM1	ESM1
-1.59918	2.43e-34	1.91e-32	NBEAL1	NBEAL1
-1.47878	2.47e-34	1.93e-32	FAM214A	FAM214A
-1.25739	2.55e-34	1.99e-32	FRMD3	FRMD3
-2.25602	2.65e-34	2.06e-32	HSD11B2	HSD11B2
1.48261	2.67e-34	2.08e-32	C19orf48	C19orf48
-1.20544	3.33e-34	2.57e-32	CLECL1	CLECL1
-1.14301	3.37e-34	2.6e-32	MYO1D	MYO1D
4.12613	3.4e-34	2.61e-32	GAL	GAL
-3.12447	3.47e-34	2.66e-32	SLC26A2	SLC26A2
-1.44537	3.62e-34	2.77e-32	INTS6L	INTS6L
-1.51325	3.69e-34	2.82e-32	MATN2	MATN2
-1.64121	3.71e-34	2.82e-32	KIRREL3	KIRREL3
-1.12814	3.76e-34	2.86e-32	ATP2B1	ATP2B1
-1.432	4.28e-34	3.25e-32	LRRC75A	LRRC75A
-1.26007	4.37e-34	3.31e-32	LNPK	LNPK
1.67659	4.49e-34	3.39e-32	CENPA	CENPA
-1.12521	5.94e-34	4.42e-32	PPM1L	PPM1L
-1.3432	6.03e-34	4.48e-32	C1orf21	C1orf21
-1.02968	6.17e-34	4.58e-32	KCTD9	KCTD9
-2.20671	6.37e-34	4.7e-32	CHRNA3	CHRNA3
1.55877	6.55e-34	4.82e-32	LAPTM4B	LAPTM4B
-1.52675	6.77e-34	4.96e-32	MARCKS	MARCKS
-1.49083	8.03e-34	5.88e-32	HSBP1L1	HSBP1L1
1.07884	8.16e-34	5.96e-32	HEATR1	HEATR1
-1.3813	8.74e-34	6.36e-32	CASP7	CASP7
-1.31751	9.98e-34	7.24e-32	GLTP	GLTP
-1.79239	1.01e-33	7.3e-32	DHRS11	DHRS11
2.06948	1.05e-33	7.6e-32	KIF26B	KIF26B
-1.62949	1.09e-33	7.85e-32	CDH22	CDH22
-1.40173	1.12e-33	8.07e-32	ADHFE1	ADHFE1
-1.13351	1.14e-33	8.24e-32	KAT2B	KAT2B
-1.01569	1.17e-33	8.43e-32	TAPT1	TAPT1
1.27816	1.18e-33	8.46e-32	RRP1	RRP1
-3.32792	1.19e-33	8.5e-32	SCGB2A1	SCGB2A1
-1.17075	1.22e-33	8.68e-32	SIDT2	SIDT2
2.04536	1.26e-33	8.94e-32	CPZ	CPZ
1.48555	1.27e-33	9.03e-32	TMEM97	TMEM97
-1.94532	1.32e-33	9.3e-32	DENND2A	DENND2A
1.49424	1.32e-33	9.33e-32	CMSS1	CMSS1
-1.222	1.44e-33	1e-31	MRPL35	MRPL35
-1.21223	1.48e-33	1.03e-31	EPB41L4A	EPB41L4A
-1.7582	1.55e-33	1.08e-31	AHNAK	AHNAK
2.05462	1.63e-33	1.13e-31	ASIC1	ASIC1
-1.57082	1.8e-33	1.24e-31	PCBP1-AS1	PCBP1-AS1
2.87985	1.84e-33	1.27e-31	CXCL2	CXCL2
1.63921	1.87e-33	1.29e-31	SLC5A6	SLC5A6
3.07693	1.88e-33	1.29e-31	SAA2	SAA2
-1.63482	1.93e-33	1.33e-31	ITM2A	ITM2A
1.31937	1.95e-33	1.34e-31	GRAMD1A	GRAMD1A
1.80762	1.99e-33	1.36e-31	CCDC85B	CCDC85B
1.38724	2.1e-33	1.43e-31	LRRC20	LRRC20
1.66511	2.16e-33	1.46e-31	XKRX	XKRX
1.34883	2.18e-33	1.48e-31	SNHG15	SNHG15
1.61072	2.35e-33	1.59e-31	PTTG1	PTTG1
-1.40672	2.5e-33	1.68e-31	PPP2R3A	PPP2R3A
1.4143	2.55e-33	1.71e-31	ZNRF3	ZNRF3
-1.177	2.64e-33	1.77e-31	SSFA2	SSFA2
1.07472	2.71e-33	1.81e-31	DIEXF	DIEXF
-5.9013	2.8e-33	1.87e-31	CLCA1	CLCA1
-1.78069	2.86e-33	1.91e-31	FAM134B	FAM134B
1.79999	2.94e-33	1.96e-31	PKMYT1	PKMYT1
-1.0631	3e-33	2e-31	RAB3C	RAB3C
1.14981	3.1e-33	2.05e-31	TRMT112	TRMT112
-1.57575	3.1e-33	2.06e-31	RIMKLA	RIMKLA
-2.6971	3.12e-33	2.06e-31	ST6GALNAC6	ST6GALNAC6
1.8747	3.24e-33	2.14e-31	FGF18	FGF18
-1.87876	3.31e-33	2.18e-31	ARRDC4	ARRDC4
1.04199	3.47e-33	2.29e-31	GPR19	GPR19
1.0692	3.5e-33	2.3e-31	NTMT1	NTMT1
1.57219	3.67e-33	2.4e-31	MFSD12	MFSD12
-2.72885	3.7e-33	2.42e-31	SCARA5	SCARA5
-2.26341	3.81e-33	2.48e-31	DISP2	DISP2
-1.36366	3.87e-33	2.52e-31	SLC25A24	SLC25A24
1.06424	3.88e-33	2.52e-31	POLR2D	POLR2D
1.28358	3.9e-33	2.53e-31	CDC25C	CDC25C
1.41421	3.96e-33	2.56e-31	TBC1D16	TBC1D16
1.22103	4.04e-33	2.61e-31	RUNX1	RUNX1
2.07788	4.23e-33	2.72e-31	ASGR1	ASGR1
1.78906	4.33e-33	2.78e-31	PTTG2	PTTG2
2.05775	4.35e-33	2.79e-31	MSX1	MSX1
-1.53352	4.64e-33	2.97e-31	SSTR2	SSTR2
1.30173	5.14e-33	3.28e-31	CENPH	CENPH
1.04583	5.5e-33	3.5e-31	ACBD6	ACBD6
1.14312	5.63e-33	3.57e-31	CENPI	CENPI
-1.18504	5.65e-33	3.58e-31	ANKRD12	ANKRD12
1.02439	6.17e-33	3.89e-31	CENPO	CENPO
2.46339	7.08e-33	4.43e-31	MIR503HG	MIR503HG
2.59301	7.16e-33	4.47e-31	COL11A1	COL11A1
1.45631	7.21e-33	4.49e-31	NT5DC2	NT5DC2
-1.65044	7.21e-33	4.49e-31	FMO5	FMO5
-1.41237	7.39e-33	4.59e-31	SLC9A9	SLC9A9
-1.15729	7.46e-33	4.63e-31	ACO2	ACO2
-2.29295	7.74e-33	4.79e-31	PDE6A	PDE6A
-1.27444	7.87e-33	4.87e-31	LGALSL	LGALSL
-1.28268	7.91e-33	4.89e-31	NDRG2	NDRG2
-1.42046	7.94e-33	4.9e-31	EFNA5	EFNA5
-3.33918	8.69e-33	5.35e-31	LGALS2	LGALS2
-2.9988	8.74e-33	5.37e-31	ABCG2	ABCG2
-1.27739	9.05e-33	5.54e-31	SYTL4	SYTL4
1.18574	1.01e-32	6.17e-31	PPAT	PPAT
-2.34601	1.08e-32	6.58e-31	STMN2	STMN2
-3.5599	1.13e-32	6.87e-31	PCK1	PCK1
2.34456	1.16e-32	7.04e-31	DIO2	DIO2
-1.89623	1.23e-32	7.43e-31	LIPH	LIPH
-1.7885	1.31e-32	7.89e-31	P2RY1	P2RY1
-1.00079	1.32e-32	7.93e-31	MUT	MUT
1.00314	1.38e-32	8.26e-31	ENOX2	ENOX2
1.21542	1.38e-32	8.28e-31	BYSL	BYSL
-1.03839	1.41e-32	8.41e-31	PTPN21	PTPN21
2.09038	1.52e-32	9.02e-31	GRHL3	GRHL3
1.96675	1.52e-32	9.05e-31	SMOX	SMOX
-1.88481	1.6e-32	9.49e-31	HAGLR	HAGLR
-2.67831	1.63e-32	9.66e-31	RHBDL2	RHBDL2
-1.48561	1.68e-32	9.9e-31	GALNT7	GALNT7
-1.22873	1.76e-32	1.03e-30	VAPA	VAPA
-1.16474	1.8e-32	1.06e-30	GFRA3	GFRA3
2.61179	1.93e-32	1.13e-30	GZMB	GZMB
1.51824	1.94e-32	1.13e-30	S100A11	S100A11
-1.47793	2e-32	1.17e-30	SRI	SRI
-1.21101	2.09e-32	1.22e-30	MON2	MON2
1.29204	2.2e-32	1.28e-30	PTTG3P	PTTG3P
1.53353	2.27e-32	1.32e-30	OLFML2B	OLFML2B
-1.13274	2.31e-32	1.34e-30	HERPUD1	HERPUD1
-1.47287	2.35e-32	1.36e-30	SLC35A1	SLC35A1
-3.39516	2.45e-32	1.42e-30	CWH43	CWH43
-1.172	2.57e-32	1.48e-30	SEMA3E	SEMA3E
2.21842	2.59e-32	1.49e-30	IL23A	IL23A
-1.10206	2.71e-32	1.56e-30	KIAA1211	KIAA1211
1.23258	2.73e-32	1.56e-30	STRIP2	STRIP2
-1.72979	2.78e-32	1.59e-30	GDPD2	GDPD2
-1.13615	2.89e-32	1.65e-30	LGI1	LGI1
-1.01907	2.97e-32	1.69e-30	ATP5A1	ATP5A1
-3.66303	3.21e-32	1.81e-30	CHGA	CHGA
1.49023	3.66e-32	2.05e-30	CDR2L	CDR2L
1.30315	3.77e-32	2.11e-30	LOC390705	LOC390705
-1.4496	3.82e-32	2.13e-30	FAM46C	FAM46C
2.39271	3.9e-32	2.18e-30	NKD1	NKD1
-4.25308	4.05e-32	2.25e-30	ADH1C	ADH1C
1.49589	4.17e-32	2.32e-30	KIF4A	KIF4A
-1.32364	4.27e-32	2.37e-30	TMCC3	TMCC3
1.69688	4.47e-32	2.48e-30	CDCA3	CDCA3
-3.31464	4.54e-32	2.51e-30	SI	SI
-1.28952	4.57e-32	2.52e-30	SH3RF1	SH3RF1
1.64992	4.63e-32	2.55e-30	CCNB1	CCNB1
-1.88274	4.76e-32	2.62e-30	KIF16B	KIF16B
-1.14658	4.77e-32	2.63e-30	AP5M1	AP5M1
1.13738	5.05e-32	2.77e-30	PVT1	PVT1
-1.07033	5.12e-32	2.8e-30	CTNND1	CTNND1
1.70078	5.73e-32	3.13e-30	FXYD5	FXYD5
-1.25677	5.79e-32	3.15e-30	ADAM28	ADAM28
-1.20872	5.79e-32	3.15e-30	C7	C7
-6.05645	5.93e-32	3.22e-30	INSL5	INSL5
-3.66141	6.15e-32	3.33e-30	BEST2	BEST2
-2.09434	6.25e-32	3.38e-30	ITM2C	ITM2C
1.12989	6.26e-32	3.38e-30	PUS7	PUS7
-2.38388	6.92e-32	3.72e-30	LRRN2	LRRN2
-1.39324	7.19e-32	3.86e-30	TOX	TOX
-1.18978	7.26e-32	3.9e-30	ATP2A3	ATP2A3
1.99657	7.75e-32	4.14e-30	EVA1A	EVA1A
1.34514	7.8e-32	4.16e-30	SPNS3	SPNS3
-1.24292	8.17e-32	4.35e-30	COL2A1	COL2A1
-1.83548	8.21e-32	4.37e-30	GBA3	GBA3
1.30601	8.41e-32	4.47e-30	SHCBP1	SHCBP1
-1.17613	8.98e-32	4.76e-30	BCL10	BCL10
1.14457	9.3e-32	4.91e-30	ZNF587	ZNF587
1.02752	9.84e-32	5.18e-30	TBRG4	TBRG4
1.42275	1.01e-31	5.29e-30	GALNT6	GALNT6
-1.16073	1.1e-31	5.77e-30	PRKAA2	PRKAA2
-1.96904	1.13e-31	5.9e-30	TNFRSF11A	TNFRSF11A
-2.10494	1.18e-31	6.14e-30	ANKRD20A11P	ANKRD20A11P
1.11078	1.18e-31	6.17e-30	SMYD3	SMYD3
1.26962	1.22e-31	6.36e-30	ACD	ACD
1.42061	1.28e-31	6.64e-30	TOP1MT	TOP1MT
-1.67387	1.3e-31	6.74e-30	TFCP2L1	TFCP2L1
-1.39762	1.31e-31	6.76e-30	CCR2	CCR2
1.54465	1.31e-31	6.76e-30	BUB1	BUB1
1.78601	1.32e-31	6.81e-30	LRRC6	LRRC6
1.79124	1.34e-31	6.92e-30	ALDH4A1	ALDH4A1
-2.19421	1.35e-31	6.96e-30	PDZD3	PDZD3
1.30146	1.47e-31	7.53e-30	SIGMAR1	SIGMAR1
-1.7195	1.51e-31	7.72e-30	PTN	PTN
1.02381	1.59e-31	8.08e-30	DDX10	DDX10
1.28158	1.6e-31	8.15e-30	KIF18A	KIF18A
-1.38929	1.7e-31	8.64e-30	CES3	CES3
-1.67878	1.78e-31	8.99e-30	ABI3BP	ABI3BP
1.23282	2.01e-31	1.01e-29	SORD	SORD
-1.8498	2.03e-31	1.02e-29	GPAT3	GPAT3
-3.00091	2.07e-31	1.04e-29	SPON1	SPON1
-2.27741	2.08e-31	1.04e-29	HOXD13	HOXD13
-1.36869	2.31e-31	1.16e-29	SIPA1L2	SIPA1L2
-2.148	2.41e-31	1.2e-29	EDN3	EDN3
-1.58075	2.44e-31	1.22e-29	GOLM1	GOLM1
-1.52964	2.56e-31	1.27e-29	CPNE8	CPNE8
1.23153	2.57e-31	1.28e-29	SKP2	SKP2
-1.00368	2.73e-31	1.35e-29	HCFC2	HCFC2
-1.67898	2.8e-31	1.38e-29	MAL	MAL
-2.2132	2.84e-31	1.4e-29	SMPD3	SMPD3
1.00469	2.86e-31	1.41e-29	SPTBN2	SPTBN2
-2.39061	2.86e-31	1.41e-29	SDCBP2	SDCBP2
1.50592	3.01e-31	1.47e-29	GTF3A	GTF3A
1.00792	3.01e-31	1.48e-29	FAM188B	FAM188B
-4.32138	3.17e-31	1.55e-29	HEPACAM2	HEPACAM2
1.05932	3.3e-31	1.61e-29	GGCT	GGCT
-1.52858	3.36e-31	1.64e-29	GALNT12	GALNT12
1.14364	3.38e-31	1.64e-29	METTL26	METTL26
2.72238	3.46e-31	1.68e-29	CXCL1	CXCL1
1.43436	3.5e-31	1.7e-29	CHTF18	CHTF18
-1.02735	3.57e-31	1.73e-29	SPAG5-AS1	SPAG5-AS1
-1.24265	3.59e-31	1.73e-29	ACADM	ACADM
1.28213	3.59e-31	1.73e-29	NXT1	NXT1
1.77293	3.59e-31	1.73e-29	FAM83D	FAM83D
-1.44437	3.64e-31	1.75e-29	ABCA6	ABCA6
1.65235	4.03e-31	1.93e-29	LRP8	LRP8
1.06412	4.05e-31	1.94e-29	ANKRD13B	ANKRD13B
-2.00824	4.08e-31	1.96e-29	METTL7A	METTL7A
1.40553	4.16e-31	1.99e-29	MAD2L2	MAD2L2
1.13223	4.19e-31	2e-29	WDR74	WDR74
-1.52124	4.84e-31	2.31e-29	NAAA	NAAA
-2.00105	4.91e-31	2.34e-29	SMIM6	SMIM6
-1.0892	5.1e-31	2.42e-29	STXBP5	STXBP5
1.29181	5.71e-31	2.7e-29	LAGE3	LAGE3
-1.47236	5.91e-31	2.79e-29	C1orf186	C1orf186
1.76667	6.14e-31	2.89e-29	C16orf59	C16orf59
1.46478	6.29e-31	2.96e-29	SLC39A10	SLC39A10
1.28169	6.3e-31	2.96e-29	RRP9	RRP9
1.11147	6.57e-31	3.08e-29	SLC7A6	SLC7A6
1.44645	6.87e-31	3.21e-29	SH3TC2	SH3TC2
-1.24584	7.04e-31	3.29e-29	ECHDC2	ECHDC2
1.75228	7.05e-31	3.29e-29	SAPCD2	SAPCD2
1.07919	7.37e-31	3.43e-29	DTYMK	DTYMK
-2.15495	7.62e-31	3.53e-29	KLF4	KLF4
1.13936	7.62e-31	3.53e-29	FAM122B	FAM122B
-1.66441	7.95e-31	3.68e-29	SCNN1B	SCNN1B
-1.29565	8e-31	3.7e-29	SHROOM3	SHROOM3
-3.43808	8.13e-31	3.76e-29	NXPE1	NXPE1
-1.58451	8.4e-31	3.87e-29	CLIC5	CLIC5
-1.11278	9.33e-31	4.29e-29	FZD5	FZD5
-1.25086	9.41e-31	4.32e-29	TSPAN3	TSPAN3
-1.35443	9.64e-31	4.42e-29	NTN4	NTN4
-1.77732	9.68e-31	4.43e-29	SIDT1	SIDT1
1.24455	1.09e-30	4.97e-29	CCNE1	CCNE1
1.16439	1.12e-30	5.12e-29	TMEM9	TMEM9
-1.77202	1.19e-30	5.39e-29	GGTA1P	GGTA1P
1.01567	1.21e-30	5.5e-29	NHP2	NHP2
1.29652	1.24e-30	5.64e-29	PSRC1	PSRC1
-1.80047	1.34e-30	6.03e-29	ST6GAL2	ST6GAL2
1.3212	1.34e-30	6.04e-29	FANCI	FANCI
-1.29638	1.45e-30	6.52e-29	KITLG	KITLG
-1.54418	1.45e-30	6.52e-29	TMPRSS2	TMPRSS2
1.51018	1.5e-30	6.72e-29	BOP1	BOP1
-1.16718	1.57e-30	6.99e-29	LGR4	LGR4
-1.09814	1.61e-30	7.19e-29	MBD1	MBD1
1.00062	1.62e-30	7.21e-29	ABI2	ABI2
1.50621	1.65e-30	7.32e-29	NMB	NMB
-1.0909	1.82e-30	8.07e-29	NAPEPLD	NAPEPLD
-3.34662	2.02e-30	8.94e-29	RETNLB	RETNLB
-1.57412	2.05e-30	9.05e-29	MBNL3	MBNL3
1.58366	2.07e-30	9.15e-29	GPR4	GPR4
-1.2054	2.14e-30	9.44e-29	PACSIN2	PACSIN2
-6.1121	2.19e-30	9.66e-29	CA1	CA1
-1.05051	2.24e-30	9.83e-29	SLC35D1	SLC35D1
-2.73168	2.3e-30	1.01e-28	LDHD	LDHD
1.21093	2.35e-30	1.03e-28	POC1A	POC1A
-3.5004	2.38e-30	1.04e-28	NXPE4	NXPE4
1.25325	2.38e-30	1.04e-28	PYCR1	PYCR1
1.47011	2.39e-30	1.05e-28	NUF2	NUF2
1.03347	2.46e-30	1.07e-28	GADD45GIP1	GADD45GIP1
-2.02985	2.48e-30	1.08e-28	C15orf48	C15orf48
1.38255	2.49e-30	1.08e-28	CLPB	CLPB
-1.56311	2.65e-30	1.15e-28	GP2	GP2
1.3438	2.72e-30	1.18e-28	DSN1	DSN1
-1.69651	2.75e-30	1.19e-28	LRMP	LRMP
-1.32015	2.83e-30	1.22e-28	KLF3	KLF3
1.06204	2.96e-30	1.28e-28	OSBPL3	OSBPL3
1.02058	2.99e-30	1.29e-28	UBE2I	UBE2I
1.47327	3.26e-30	1.4e-28	MCM10	MCM10
1.29735	3.27e-30	1.41e-28	FAM92A1	FAM92A1
1.18397	3.41e-30	1.46e-28	RUVBL1	RUVBL1
-1.03834	3.41e-30	1.47e-28	NMNAT1	NMNAT1
-1.38719	3.7e-30	1.58e-28	AKAP9	AKAP9
1.46805	3.74e-30	1.6e-28	CKS2	CKS2
-1.23917	3.76e-30	1.61e-28	PTP4A1	PTP4A1
1.00652	3.77e-30	1.61e-28	SSC4D	SSC4D
1.26903	3.8e-30	1.62e-28	SH3PXD2B	SH3PXD2B
-2.17243	3.84e-30	1.64e-28	TONSL	TONSL
1.09832	3.88e-30	1.64e-28	WDR5	WDR5
1.6295	4.24e-30	1.8e-28	CDT1	CDT1
-1.11027	4.3e-30	1.82e-28	PLD1	PLD1
1.14785	4.44e-30	1.87e-28	OTUB2	OTUB2
-1.22223	4.45e-30	1.88e-28	TLR7	TLR7
1.14623	4.63e-30	1.95e-28	CDK5RAP1	CDK5RAP1
-1.17314	4.7e-30	1.98e-28	IL16	IL16
-2.36775	4.75e-30	1.99e-28	B3GNT6	B3GNT6
-1.56968	4.86e-30	2.04e-28	EXPH5	EXPH5
-1.25863	4.89e-30	2.04e-28	RBM47	RBM47
-1.42893	4.94e-30	2.06e-28	NXPE2	NXPE2
-1.75904	5.06e-30	2.11e-28	SAMD13	SAMD13
-1.05319	5.09e-30	2.12e-28	KRAS	KRAS
1.61231	5.84e-30	2.42e-28	LMTK3	LMTK3
2.36643	6.22e-30	2.56e-28	NANOS3	NANOS3
-2.23522	6.25e-30	2.58e-28	DRAIC	DRAIC
1.18668	6.61e-30	2.72e-28	B3GALT6	B3GALT6
-1.46125	6.92e-30	2.84e-28	F2RL1	F2RL1
-2.17369	7.07e-30	2.9e-28	DAO	DAO
-1.07451	7.52e-30	3.07e-28	ATP8B1	ATP8B1
1.00018	7.66e-30	3.13e-28	PCID2	PCID2
-1.26056	7.75e-30	3.16e-28	IMPA1	IMPA1
1.38928	7.76e-30	3.16e-28	STX1A	STX1A
1.2962	8.18e-30	3.32e-28	TICRR	TICRR
-2.54115	8.67e-30	3.51e-28	ARL14	ARL14
-1.05036	9.33e-30	3.78e-28	PPP1R12B	PPP1R12B
1.27732	9.78e-30	3.95e-28	RNF114	RNF114
-1.01859	1.07e-29	4.32e-28	LOC100130741	LOC100130741
-3.95835	1.07e-29	4.32e-28	AQP8	AQP8
-1.04217	1.09e-29	4.39e-28	DMRTC1	DMRTC1
-1.78658	1.13e-29	4.54e-28	CP	CP
-1.02556	1.25e-29	4.99e-28	BTBD7	BTBD7
4.15551	1.28e-29	5.09e-28	H19	H19
1.1268	1.28e-29	5.09e-28	GLA	GLA
-1.06559	1.29e-29	5.12e-28	FBLIM1	FBLIM1
2.11803	1.33e-29	5.26e-28	COL4A1	COL4A1
1.09641	1.37e-29	5.41e-28	EXOSC5	EXOSC5
1.70827	1.38e-29	5.47e-28	JAG2	JAG2
-1.76323	1.42e-29	5.58e-28	OGN	OGN
1.97488	1.42e-29	5.58e-28	TRPM2	TRPM2
1.20529	1.46e-29	5.75e-28	TYRO3	TYRO3
1.12556	1.51e-29	5.91e-28	MEST	MEST
1.1827	1.52e-29	5.97e-28	SOX9	SOX9
-1.06909	1.56e-29	6.09e-28	EPB41L4B	EPB41L4B
-1.78056	1.62e-29	6.35e-28	PLCD1	PLCD1
-1.06047	1.67e-29	6.5e-28	MBNL1	MBNL1
1.53538	1.67e-29	6.5e-28	EPSTI1	EPSTI1
-1.86384	1.77e-29	6.86e-28	PRKACB	PRKACB
1.44128	1.81e-29	7e-28	WDR4	WDR4
1.21071	1.87e-29	7.2e-28	DTNB	DTNB
1.2673	1.89e-29	7.25e-28	CHAC1	CHAC1
-1.6187	2.01e-29	7.72e-28	DSC2	DSC2
1.88993	2.04e-29	7.82e-28	PROCR	PROCR
-1.94007	2.05e-29	7.88e-28	AKAP7	AKAP7
1.74251	2.19e-29	8.38e-28	TROAP	TROAP
1.9387	2.21e-29	8.43e-28	SPARC	SPARC
-2.07701	2.24e-29	8.55e-28	LOC102724760///IGHV1OR15-1	LOC102724760///IGHV1OR15-1
-2.27014	2.3e-29	8.79e-28	FAM189A1	FAM189A1
1.1735	2.36e-29	9.01e-28	PDCD2L	PDCD2L
2.26624	2.4e-29	9.11e-28	SLC4A11	SLC4A11
1.0081	2.5e-29	9.48e-28	DARS	DARS
1.50236	2.51e-29	9.52e-28	CDC45	CDC45
-1.97026	2.52e-29	9.55e-28	PDE9A	PDE9A
-1.00142	2.85e-29	1.08e-27	B4GALT4	B4GALT4
1.20058	2.97e-29	1.12e-27	AGO2	AGO2
-1.12183	3.2e-29	1.2e-27	FGFR2	FGFR2
-1.28038	3.27e-29	1.23e-27	ISL1	ISL1
-1.26221	3.34e-29	1.25e-27	KCTD12	KCTD12
1.64835	3.53e-29	1.32e-27	BFSP1	BFSP1
2.62334	3.56e-29	1.33e-27	CYP2B6	CYP2B6
1.42886	3.63e-29	1.36e-27	ZNF695	ZNF695
1.0665	3.65e-29	1.36e-27	KIFC3	KIFC3
1.73787	3.8e-29	1.42e-27	ASPHD1	ASPHD1
-2.41701	4.16e-29	1.55e-27	SLC16A9	SLC16A9
-1.23262	4.23e-29	1.57e-27	KLF9	KLF9
-1.27486	4.26e-29	1.58e-27	SGSM1	SGSM1
2.51459	4.29e-29	1.59e-27	ACSL6	ACSL6
1.49019	4.32e-29	1.6e-27	PRC1	PRC1
-3.33753	4.44e-29	1.64e-27	CHST5	CHST5
-2.54668	4.55e-29	1.68e-27	KIAA1324	KIAA1324
1.59136	4.63e-29	1.7e-27	MELK	MELK
-1.07589	4.73e-29	1.74e-27	ALPI	ALPI
1.34443	4.88e-29	1.79e-27	RNFT2	RNFT2
2.03284	4.93e-29	1.81e-27	CFI	CFI
-1.13619	4.96e-29	1.82e-27	MTM1	MTM1
1.29196	5.41e-29	1.97e-27	FAM72D	FAM72D
1.03917	5.52e-29	2.01e-27	CKS1B	CKS1B
-1.25002	5.61e-29	2.04e-27	CDS1	CDS1
1.29458	6.01e-29	2.18e-27	PPP2R3B	PPP2R3B
1.05794	6.47e-29	2.35e-27	NAA10	NAA10
1.96515	6.54e-29	2.37e-27	SMKR1	SMKR1
-1.93257	6.92e-29	2.49e-27	GNE	GNE
1.27983	6.96e-29	2.5e-27	ADRM1	ADRM1
1.39869	7.2e-29	2.59e-27	ECM1	ECM1
1.01737	7.3e-29	2.62e-27	CDCA4	CDCA4
1.16828	7.35e-29	2.64e-27	C9orf116	C9orf116
-1.76289	7.94e-29	2.84e-27	NR3C1	NR3C1
1.039	8.1e-29	2.88e-27	SFXN3	SFXN3
-2.24714	8.81e-29	3.12e-27	NEURL1	NEURL1
-1.08798	8.97e-29	3.18e-27	SDHD	SDHD
-1.74161	9.21e-29	3.26e-27	CD163L1	CD163L1
2.68655	9.29e-29	3.28e-27	SLC6A20	SLC6A20
-1.33455	9.51e-29	3.35e-27	SLC35A3	SLC35A3
1.50135	9.84e-29	3.47e-27	NOTCH3	NOTCH3
1.97348	9.97e-29	3.51e-27	P4HA3	P4HA3
1.3656	1.01e-28	3.56e-27	KIFC1	KIFC1
1.00127	1.06e-28	3.7e-27	CCNF	CCNF
-1.27495	1.06e-28	3.72e-27	PLCD3	PLCD3
-1.34735	1.09e-28	3.83e-27	NAT1	NAT1
1.73342	1.13e-28	3.93e-27	ZNF503	ZNF503
1.12851	1.13e-28	3.94e-27	PSMC3IP	PSMC3IP
1.22318	1.17e-28	4.08e-27	DKC1	DKC1
1.6826	1.17e-28	4.08e-27	HMGA1	HMGA1
1.03773	1.22e-28	4.22e-27	NKRF	NKRF
1.66058	1.23e-28	4.26e-27	ERCC6L	ERCC6L
-1.69123	1.32e-28	4.55e-27	GGT6	GGT6
-1.90567	1.34e-28	4.63e-27	FAM189A2	FAM189A2
-1.42889	1.37e-28	4.71e-27	TLN2	TLN2
-3.48857	1.42e-28	4.87e-27	IGHA2///IGHA1///IGH	IGHA2///IGHA1///IGH
-1.78758	1.44e-28	4.95e-27	ANO7	ANO7
-3.44866	1.51e-28	5.16e-27	MT1M	MT1M
1.79778	1.56e-28	5.34e-27	MLXIPL	MLXIPL
1.02129	1.57e-28	5.37e-27	SUV39H1	SUV39H1
-3.13868	1.59e-28	5.44e-27	AKR1B10	AKR1B10
2.1399	1.61e-28	5.5e-27	FKBP10	FKBP10
1.20725	1.67e-28	5.69e-27	CALU	CALU
1.20808	1.89e-28	6.4e-27	NELFCD	NELFCD
3.23284	1.9e-28	6.42e-27	COL10A1	COL10A1
1.86835	1.97e-28	6.66e-27	CHN1	CHN1
1.00727	1.97e-28	6.66e-27	BICD1	BICD1
-1.6344	2.01e-28	6.77e-27	LGALS4	LGALS4
-1.45153	2.23e-28	7.49e-27	BMP2	BMP2
-2.95309	2.35e-28	7.88e-27	ADTRP	ADTRP
1.11021	2.48e-28	8.31e-27	DHX37	DHX37
1.21303	2.57e-28	8.61e-27	EIF3B	EIF3B
2.5968	2.69e-28	8.99e-27	CXCL3	CXCL3
-1.56155	2.77e-28	9.24e-27	NEO1	NEO1
1.30642	2.77e-28	9.25e-27	CKAP2	CKAP2
-1.45878	2.91e-28	9.68e-27	ARHGAP24	ARHGAP24
-1.07607	2.96e-28	9.86e-27	SRSF8	SRSF8
-1.38422	3.05e-28	1.01e-26	FGD4	FGD4
-2.17787	3.19e-28	1.06e-26	NEU4	NEU4
1.4856	3.25e-28	1.07e-26	S100A3	S100A3
1.86591	3.26e-28	1.08e-26	THY1	THY1
1.36967	3.31e-28	1.09e-26	GRINA	GRINA
1.24273	3.48e-28	1.15e-26	NAA11	NAA11
1.09455	3.56e-28	1.17e-26	FIGNL1	FIGNL1
1.87977	3.7e-28	1.22e-26	SPHK1	SPHK1
-1.04947	3.93e-28	1.29e-26	ADGRA3	ADGRA3
1.16768	3.94e-28	1.29e-26	HIP1	HIP1
-3.93535	4.15e-28	1.36e-26	GUCA2A	GUCA2A
1.26441	4.23e-28	1.39e-26	EXOSC4	EXOSC4
-1.34778	4.28e-28	1.4e-26	PPARGC1A	PPARGC1A
-2.57135	4.4e-28	1.44e-26	HOXD10	HOXD10
2.29064	4.51e-28	1.47e-26	SULF1	SULF1
-2.0274	4.54e-28	1.48e-26	TINCR	TINCR
-1.4033	4.55e-28	1.48e-26	GREM2	GREM2
1.34961	4.59e-28	1.49e-26	RAD54L	RAD54L
-1.50757	4.65e-28	1.51e-26	CCNYL1	CCNYL1
-1.39152	4.75e-28	1.54e-26	PEX26	PEX26
-1.05294	4.82e-28	1.56e-26	PPP2CB	PPP2CB
-2.40709	4.91e-28	1.59e-26	LAMA1	LAMA1
-1.11691	4.91e-28	1.59e-26	FOXP2	FOXP2
2.45098	5.23e-28	1.69e-26	FCGR3A	FCGR3A
-1.03001	5.28e-28	1.7e-26	FAM126B	FAM126B
-1.88827	5.37e-28	1.73e-26	CLEC3B	CLEC3B
2.95372	5.45e-28	1.75e-26	CA9	CA9
1.14218	5.6e-28	1.8e-26	NAT10	NAT10
1.39337	5.71e-28	1.83e-26	TTYH3	TTYH3
-2.43294	6.1e-28	1.95e-26	TMEM61	TMEM61
1.38524	6.71e-28	2.13e-26	ADCY3	ADCY3
-1.72784	6.75e-28	2.15e-26	C2orf72	C2orf72
-1.23113	7.4e-28	2.34e-26	SQRDL	SQRDL
-1.14581	7.44e-28	2.35e-26	RAVER2	RAVER2
1.35053	7.59e-28	2.39e-26	UBE2T	UBE2T
1.27755	7.67e-28	2.41e-26	PLOD3	PLOD3
-1.00744	7.74e-28	2.43e-26	BEND5	BEND5
-1.8779	8.12e-28	2.55e-26	SPINK2	SPINK2
1.07739	8.16e-28	2.56e-26	LIMK1	LIMK1
-1.57471	8.28e-28	2.59e-26	ANG	ANG
-1.43519	8.56e-28	2.68e-26	SSTR1	SSTR1
1.51018	1.5e-30	6.72e-29	ARL1	ARL1
-2.84784	8.93e-28	2.78e-26	BCAS1	BCAS1
-1.5867	9.46e-28	2.93e-26	HPGDS	HPGDS
1.13991	9.54e-28	2.96e-26	COPRS	COPRS
1.42627	1.01e-27	3.13e-26	RELL2	RELL2
1.28385	1.03e-27	3.17e-26	EIF4EBP1	EIF4EBP1
-1.66359	1.06e-27	3.26e-26	EPHA10	EPHA10
-1.00741	1.15e-27	3.52e-26	PDGFD	PDGFD
-1.34382	1.16e-27	3.55e-26	CBX7	CBX7
-1.4142	1.24e-27	3.78e-26	PLS1	PLS1
-1.07575	1.26e-27	3.83e-26	SLC25A23	SLC25A23
-1.21991	1.39e-27	4.21e-26	DOCK10	DOCK10
-1.06496	1.39e-27	4.21e-26	GNA11	GNA11
-1.41736	1.46e-27	4.42e-26	RIMS4	RIMS4
-1.83214	1.48e-27	4.48e-26	TMEM171	TMEM171
-1.15209	1.51e-27	4.57e-26	CYCS	CYCS
1.12	1.53e-27	4.61e-26	EBPL	EBPL
-1.58842	1.53e-27	4.62e-26	MEI1	MEI1
-1.33709	1.56e-27	4.68e-26	PID1	PID1
1.05788	1.59e-27	4.78e-26	MMS22L	MMS22L
2.02032	1.65e-27	4.93e-26	TNNI3	TNNI3
1.18474	1.71e-27	5.1e-26	GRPEL2	GRPEL2
-1.64853	1.72e-27	5.12e-26	LOC105379426	LOC105379426
2.19305	1.77e-27	5.28e-26	COL7A1	COL7A1
-2.07079	1.81e-27	5.38e-26	FRZB	FRZB
-2.20851	1.9e-27	5.65e-26	FRAS1	FRAS1
1.2629	1.91e-27	5.66e-26	P3H1	P3H1
6.2411	1.98e-27	5.86e-26	REG1A	REG1A
-2.25571	2.04e-27	6.03e-26	BTNL3	BTNL3
-1.86946	2.18e-27	6.42e-26	MLPH	MLPH
1.33579	2.24e-27	6.6e-26	AMOTL2	AMOTL2
1.63593	2.3e-27	6.76e-26	SIM2	SIM2
-2.53897	2.33e-27	6.82e-26	HSD17B2	HSD17B2
-1.09949	2.37e-27	6.93e-26	TMEM254	TMEM254
1.30048	2.4e-27	7.02e-26	BHLHE40	BHLHE40
-1.00216	2.5e-27	7.29e-26	GRAMD4	GRAMD4
-1.52193	2.56e-27	7.48e-26	SLAMF7	SLAMF7
-2.01321	2.58e-27	7.52e-26	CES2	CES2
1.27574	2.67e-27	7.77e-26	HMGB3P1	HMGB3P1
2.15463	2.81e-27	8.14e-26	NFE2	NFE2
-1.68723	2.88e-27	8.32e-26	NPY	NPY
1.58266	3.38e-27	9.75e-26	GATA2-AS1	GATA2-AS1
1.44095	3.56e-27	1.02e-25	LRRC8E	LRRC8E
1.54819	3.6e-27	1.03e-25	GJC3	GJC3
1.07032	3.61e-27	1.03e-25	BLACAT1	BLACAT1
1.30187	3.65e-27	1.04e-25	CCDC86	CCDC86
-2.14866	4.38e-27	1.24e-25	RASD1	RASD1
-1.99071	4.38e-27	1.24e-25	UGT1A6	UGT1A6
-1.44828	4.47e-27	1.27e-25	KIAA0513	KIAA0513
-1.12042	4.71e-27	1.34e-25	SLC9A1	SLC9A1
1.08249	4.77e-27	1.35e-25	PRPS1	PRPS1
1.18116	4.86e-27	1.37e-25	TP53RK	TP53RK
1.32628	4.94e-27	1.39e-25	TTK	TTK
-1.01038	4.95e-27	1.4e-25	RTN4	RTN4
-1.29615	5.1e-27	1.43e-25	SMC5	SMC5
-1.32038	5.17e-27	1.45e-25	MAN2A1	MAN2A1
-1.33187	5.19e-27	1.46e-25	TXNIP	TXNIP
-2.92956	5.3e-27	1.49e-25	TNFRSF17	TNFRSF17
-1.47662	5.35e-27	1.5e-25	AK1	AK1
-1.284	5.39e-27	1.51e-25	FAM30A	FAM30A
2.67534	5.41e-27	1.51e-25	IL11	IL11
-1.387	5.52e-27	1.54e-25	EAF2	EAF2
-1.05695	5.65e-27	1.58e-25	CACNB2	CACNB2
-1.60484	5.83e-27	1.63e-25	GPA33	GPA33
-1.3633	6.04e-27	1.68e-25	SULT1A1	SULT1A1
1.29648	6.22e-27	1.73e-25	FMO3	FMO3
1.28877	6.39e-27	1.77e-25	PLS3	PLS3
1.16532	6.45e-27	1.78e-25	NONO	NONO
1.85612	6.5e-27	1.8e-25	MCEMP1	MCEMP1
1.2518	6.67e-27	1.84e-25	GALK1	GALK1
-1.73819	6.9e-27	1.9e-25	HOXD11	HOXD11
-1.14352	7.22e-27	1.99e-25	CYP2J2	CYP2J2
-1.20134	7.28e-27	2e-25	ADCY9	ADCY9
1.04172	7.49e-27	2.05e-25	FCN3	FCN3
-1.16838	7.57e-27	2.07e-25	MICALCL	MICALCL
1.19933	7.68e-27	2.1e-25	TRAP1	TRAP1
-1.65589	7.81e-27	2.13e-25	MALL	MALL
-1.37551	7.89e-27	2.15e-25	MXD1	MXD1
1.27919	8.44e-27	2.29e-25	ADAM12	ADAM12
1.33525	8.9e-27	2.41e-25	MCM7	MCM7
1.35124	9.49e-27	2.57e-25	DLGAP5	DLGAP5
-1.85353	9.59e-27	2.6e-25	SCIN	SCIN
1.80071	9.62e-27	2.6e-25	SIX1	SIX1
-1.6606	9.73e-27	2.63e-25	CBFA2T3	CBFA2T3
-1.5981	1.03e-26	2.77e-25	EPHX2	EPHX2
-3.83085	1.1e-26	2.96e-25	SLC26A3	SLC26A3
1.0668	1.1e-26	2.96e-25	TCF3	TCF3
-1.00401	1.11e-26	2.97e-25	CDC42	CDC42
1.53855	1.12e-26	3.01e-25	CSGALNACT1	CSGALNACT1
1.70919	1.16e-26	3.12e-25	F2RL2	F2RL2
1.33146	1.2e-26	3.2e-25	HJURP	HJURP
1.07204	1.2e-26	3.21e-25	PROX1	PROX1
-1.07023	1.24e-26	3.32e-25	SPPL2A	SPPL2A
1.0961	1.37e-26	3.66e-25	EEF1AKMT1	EEF1AKMT1
-1.26012	1.38e-26	3.66e-25	EPB41L3	EPB41L3
-1.28582	1.42e-26	3.78e-25	CTH	CTH
-1.07159	1.45e-26	3.86e-25	SUCLG2	SUCLG2
1.0699	1.48e-26	3.93e-25	POLD1	POLD1
2.09415	1.48e-26	3.93e-25	MMP12	MMP12
-1.87586	1.53e-26	4.04e-25	NMRAL1P1	NMRAL1P1
1.08389	1.7e-26	4.5e-25	ARHGEF19	ARHGEF19
1.57416	1.76e-26	4.65e-25	CENPF	CENPF
1.2856	1.79e-26	4.71e-25	FCHO1	FCHO1
1.19443	1.79e-26	4.71e-25	EGFL6	EGFL6
1.22904	1.83e-26	4.82e-25	FLVCR1	FLVCR1
-1.11622	1.89e-26	4.95e-25	TRANK1	TRANK1
2.13909	1.95e-26	5.12e-25	RNF183	RNF183
1.4801	1.95e-26	5.12e-25	CPT1C	CPT1C
1.83713	1.97e-26	5.16e-25	ITGA11	ITGA11
1.33442	2.1e-26	5.48e-25	FARP1	FARP1
2.11503	2.15e-26	5.62e-25	FOXC1	FOXC1
1.0315	2.33e-26	6.07e-25	PRPS1L1	PRPS1L1
-1.08166	2.42e-26	6.28e-25	ADAMTS9-AS2	ADAMTS9-AS2
1.69505	2.55e-26	6.63e-25	C2orf27A	C2orf27A
1.5012	2.62e-26	6.78e-25	CEP55	CEP55
1.2185	2.67e-26	6.9e-25	WNT5A	WNT5A
-1.27678	2.76e-26	7.13e-25	PPARGC1B	PPARGC1B
-2.00244	2.99e-26	7.71e-25	CCL28	CCL28
1.24425	3.16e-26	8.11e-25	HGH1	HGH1
3.41102	3.21e-26	8.24e-25	S100A8	S100A8
-1.66118	3.29e-26	8.44e-25	NECTIN3	NECTIN3
1.25821	3.34e-26	8.54e-25	MSI2	MSI2
1.59512	3.36e-26	8.59e-25	TCFL5	TCFL5
-1.10242	3.41e-26	8.72e-25	RELL1	RELL1
-1.41892	3.45e-26	8.8e-25	KIF19	KIF19
1.1583	3.47e-26	8.85e-25	PSMB9	PSMB9
-1.05116	3.59e-26	9.13e-25	GOLPH3L	GOLPH3L
-1.30175	3.69e-26	9.37e-25	PAG1	PAG1
-1.80013	3.82e-26	9.68e-25	PARM1	PARM1
1.19527	4.13e-26	1.04e-24	ACSL4	ACSL4
-1.03386	4.15e-26	1.05e-24	RSPO1	RSPO1
-1.08122	4.19e-26	1.06e-24	FAM150B	FAM150B
-1.9081	4.28e-26	1.08e-24	TCEA3	TCEA3
-1.56191	4.34e-26	1.09e-24	RAB3B	RAB3B
-3.37243	4.82e-26	1.21e-24	MT1JP	MT1JP
1.30811	4.92e-26	1.24e-24	POLR1D	POLR1D
1.36938	4.95e-26	1.24e-24	CEP250	CEP250
1.08502	5e-26	1.25e-24	NCAPD3	NCAPD3
1.86135	5.13e-26	1.28e-24	COL5A2	COL5A2
-1.40571	5.16e-26	1.29e-24	WDR78	WDR78
1.44884	5.16e-26	1.29e-24	DACH1	DACH1
1.20818	5.19e-26	1.3e-24	DRAM1	DRAM1
1.23275	5.21e-26	1.3e-24	FIBIN	FIBIN
1.20791	5.23e-26	1.3e-24	ADGRF5	ADGRF5
1.10743	5.24e-26	1.31e-24	CEBPE	CEBPE
-1.92311	5.3e-26	1.32e-24	ERICH5	ERICH5
-1.25338	5.34e-26	1.33e-24	ECI2	ECI2
-1.12082	5.51e-26	1.37e-24	ACAT1	ACAT1
1.96337	5.78e-26	1.44e-24	TRIM29	TRIM29
1.3285	6.02e-26	1.49e-24	NCAPH	NCAPH
-1.29771	6.04e-26	1.5e-24	LXN	LXN
1.11711	6.24e-26	1.54e-24	RPP40	RPP40
-1.18067	6.31e-26	1.56e-24	MXI1	MXI1
3.19613	6.35e-26	1.57e-24	AQP9	AQP9
1.22571	6.35e-26	1.57e-24	CCDC150	CCDC150
1.0422	6.36e-26	1.57e-24	LYRM4	LYRM4
-1.09603	6.42e-26	1.58e-24	C5orf30	C5orf30
2.50465	6.74e-26	1.66e-24	PRAP1	PRAP1
-1.21879	6.76e-26	1.66e-24	NHSL1	NHSL1
1.18002	6.82e-26	1.67e-24	RHPN1	RHPN1
-1.44422	6.96e-26	1.71e-24	KIF13B	KIF13B
-1.92228	7.1e-26	1.74e-24	GPT	GPT
-1.40157	8.17e-26	1.99e-24	BMP5	BMP5
-1.92087	8.24e-26	2e-24	KRTAP13-1	KRTAP13-1
-1.04693	8.33e-26	2.02e-24	NHEJ1	NHEJ1
-1.22682	8.45e-26	2.05e-24	CD96	CD96
1.1232	9.07e-26	2.19e-24	DUSP10	DUSP10
-1.28828	9.23e-26	2.22e-24	ZNF575	ZNF575
-1.29824	9.54e-26	2.29e-24	PAPSS2	PAPSS2
1.21708	9.78e-26	2.35e-24	ZP3	ZP3
1.00144	9.9e-26	2.37e-24	CKAP5	CKAP5
-1.63384	9.96e-26	2.38e-24	FCRL2	FCRL2
1.84827	1.05e-25	2.5e-24	CSF3	CSF3
-1.19007	1.09e-25	2.6e-24	B3GALT4	B3GALT4
-1.57155	1.09e-25	2.61e-24	SAMD9	SAMD9
1.15046	1.1e-25	2.62e-24	NPEPL1	NPEPL1
-1.46152	1.11e-25	2.64e-24	ASB2	ASB2
1.33116	1.12e-25	2.66e-24	WNT3	WNT3
1.57702	1.15e-25	2.73e-24	LRRC32	LRRC32
1.39633	1.15e-25	2.73e-24	PFDN4	PFDN4
1.77336	1.19e-25	2.82e-24	SPON2	SPON2
-1.44338	1.2e-25	2.84e-24	C1orf115	C1orf115
-1.11608	1.25e-25	2.96e-24	SERTAD4	SERTAD4
-1.33985	1.39e-25	3.27e-24	GPM6B	GPM6B
-1.22976	1.46e-25	3.43e-24	CD1D	CD1D
1.37965	1.53e-25	3.6e-24	KHK	KHK
-1.32673	1.57e-25	3.68e-24	ACVRL1	ACVRL1
1.1355	1.57e-25	3.68e-24	C11orf95	C11orf95
-1.47406	1.64e-25	3.84e-24	BHLHE41	BHLHE41
-2.1278	1.65e-25	3.84e-24	KLK1	KLK1
1.51924	1.67e-25	3.88e-24	ELOVL5	ELOVL5
-1.92137	1.71e-25	3.99e-24	PTPRH	PTPRH
-1.17588	1.88e-25	4.35e-24	CPT2	CPT2
-3.4629	1.94e-25	4.5e-24	SPINK5	SPINK5
-3.84834	1.99e-25	4.6e-24	MS4A12	MS4A12
-1.40165	2.01e-25	4.65e-24	MCTP2	MCTP2
-3.65536	2.11e-25	4.86e-24	CHP2	CHP2
-1.37856	2.12e-25	4.89e-24	ZBTB16	ZBTB16
1.01986	2.13e-25	4.9e-24	SGO1	SGO1
1.1167	2.16e-25	4.96e-24	MCRIP1	MCRIP1
1.62796	2.21e-25	5.07e-24	TDO2	TDO2
-2.22011	2.24e-25	5.13e-24	MS4A8	MS4A8
1.38179	2.25e-25	5.17e-24	POU5F1P3	POU5F1P3
-1.13348	2.26e-25	5.18e-24	PANK3	PANK3
1.13485	2.27e-25	5.21e-24	ZDHHC9	ZDHHC9
-1.56293	2.35e-25	5.37e-24	HHLA2	HHLA2
-1.31031	2.45e-25	5.6e-24	CRYBG3	CRYBG3
1.25894	2.55e-25	5.81e-24	SH2D2A	SH2D2A
1.33295	2.61e-25	5.96e-24	ADA	ADA
1.69877	2.64e-25	6.02e-24	LOC101927746	LOC101927746
1.21203	2.76e-25	6.28e-24	ECE2	ECE2
-1.35187	3.03e-25	6.87e-24	THSD4	THSD4
1.26112	3.09e-25	6.98e-24	ASF1B	ASF1B
-1.51954	3.1e-25	7.01e-24	TMEM220	TMEM220
2.56431	3.3e-25	7.45e-24	TREM1	TREM1
1.0172	3.44e-25	7.74e-24	DPY19L1	DPY19L1
1.56543	3.47e-25	7.79e-24	C2orf70	C2orf70
1.00405	3.59e-25	8.05e-24	SLAMF9	SLAMF9
1.63308	3.62e-25	8.12e-24	PABPC1L	PABPC1L
1.04667	3.73e-25	8.34e-24	LINC00094	LINC00094
-1.13864	3.83e-25	8.56e-24	ELL3	ELL3
-1.15034	3.86e-25	8.61e-24	FOXP1	FOXP1
-1.45539	3.87e-25	8.62e-24	EPHA4	EPHA4
-1.09509	3.88e-25	8.64e-24	RAP1A	RAP1A
1.09564	4.34e-25	9.66e-24	ARHGEF39	ARHGEF39
-1.16474	4.42e-25	9.81e-24	ZFYVE28	ZFYVE28
-1.21983	4.49e-25	9.95e-24	RGS13	RGS13
-1.03793	4.54e-25	1e-23	ZNF613	ZNF613
2.30637	4.59e-25	1.01e-23	C4BPA	C4BPA
1.8881	5.1e-25	1.12e-23	MYEOV	MYEOV
-2.28171	5.3e-25	1.16e-23	FFAR4	FFAR4
-1.00284	5.36e-25	1.17e-23	C11orf54	C11orf54
1.07238	5.42e-25	1.18e-23	CTPS1	CTPS1
1.27799	5.43e-25	1.19e-23	MTFR2	MTFR2
-1.01062	5.47e-25	1.19e-23	MEF2C	MEF2C
-2.59635	5.55e-25	1.21e-23	SPDEF	SPDEF
1.31497	5.73e-25	1.25e-23	CHEK1	CHEK1
1.00939	5.85e-25	1.27e-23	DGKZ	DGKZ
1.43074	5.93e-25	1.29e-23	ECT2	ECT2
-1.35337	5.99e-25	1.3e-23	FSIP1	FSIP1
1.04047	6.34e-25	1.37e-23	SRGAP2	SRGAP2
1.93856	6.43e-25	1.39e-23	CLEC4E	CLEC4E
-1.31019	6.87e-25	1.48e-23	SETBP1	SETBP1
1.00485	6.94e-25	1.49e-23	CPXM1	CPXM1
-3.22182	6.96e-25	1.5e-23	LYPD8	LYPD8
1.4613	7.11e-25	1.53e-23	SPC25	SPC25
1.52415	7.7e-25	1.65e-23	C1QTNF5	C1QTNF5
-1.15895	7.72e-25	1.66e-23	KCNK1	KCNK1
-1.11184	8.24e-25	1.76e-23	CDH17	CDH17
-1.02144	8.76e-25	1.86e-23	SRGAP1	SRGAP1
-1.17243	8.85e-25	1.88e-23	NANS	NANS
1.16845	9.78e-25	2.07e-23	PARPBP	PARPBP
1.1793	1.02e-24	2.14e-23	NPRL3	NPRL3
1.22209	1.04e-24	2.19e-23	NME1	NME1
1.44297	1.21e-24	2.53e-23	SH2D5	SH2D5
-1.21608	1.24e-24	2.6e-23	UNC13B	UNC13B
1.22711	1.27e-24	2.65e-23	C20orf27	C20orf27
1.16539	1.31e-24	2.72e-23	RCN1	RCN1
-1.86285	1.33e-24	2.77e-23	CPA6	CPA6
-1.03877	1.34e-24	2.78e-23	SLC25A20	SLC25A20
-1.02571	1.35e-24	2.81e-23	NDNF	NDNF
-1.08752	1.35e-24	2.81e-23	PIAS2	PIAS2
1.57378	1.35e-24	2.82e-23	RIPPLY3	RIPPLY3
1.04804	1.36e-24	2.83e-23	RPUSD1	RPUSD1
-1.33624	1.37e-24	2.84e-23	C18orf32	C18orf32
-1.55264	1.38e-24	2.86e-23	VILL	VILL
-1.29928	1.4e-24	2.89e-23	NBEA	NBEA
-2.04146	1.43e-24	2.96e-23	ST3GAL4	ST3GAL4
-1.63729	1.43e-24	2.97e-23	PDK4	PDK4
-2.07162	1.48e-24	3.05e-23	MFSD6L	MFSD6L
-1.09864	1.51e-24	3.11e-23	CLDN7	CLDN7
-1.5511	1.52e-24	3.14e-23	TLCD2	TLCD2
-1.51799	1.62e-24	3.32e-23	GALNT5	GALNT5
-1.78133	1.68e-24	3.44e-23	F13A1	F13A1
1.0488	1.69e-24	3.46e-23	KAT2A	KAT2A
-1.03175	1.75e-24	3.59e-23	PTPRF	PTPRF
-1.89151	1.8e-24	3.68e-23	BCHE	BCHE
1.0996	1.8e-24	3.69e-23	ASAP1	ASAP1
-1.92974	1.96e-24	4.01e-23	ANXA13	ANXA13
1.56772	1.98e-24	4.05e-23	DUSP4	DUSP4
-1.16606	2.04e-24	4.16e-23	SLC45A3	SLC45A3
-2.29925	2.06e-24	4.19e-23	C11orf86	C11orf86
-1.1445	2.08e-24	4.24e-23	SLC22A5	SLC22A5
1.93288	2.14e-24	4.34e-23	CSF2	CSF2
2.43955	2.19e-24	4.45e-23	APOLD1	APOLD1
-2.79931	2.19e-24	4.45e-23	UGT2B11	UGT2B11
1.15839	2.26e-24	4.57e-23	AURKB	AURKB
1.02485	2.33e-24	4.7e-23	STRAP	STRAP
-1.72017	2.39e-24	4.82e-23	CFD	CFD
-1.85108	2.45e-24	4.93e-23	HTR4	HTR4
-1.55342	2.45e-24	4.94e-23	GSG1	GSG1
1.15342	2.57e-24	5.16e-23	GLS2	GLS2
1.07458	2.61e-24	5.23e-23	RILPL1	RILPL1
-1.28321	2.7e-24	5.4e-23	LIMA1	LIMA1
1.32863	2.7e-24	5.4e-23	POU5F1	POU5F1
-1.19183	2.76e-24	5.52e-23	PTGER4	PTGER4
2.13095	2.79e-24	5.56e-23	PSAT1	PSAT1
-1.03987	2.82e-24	5.63e-23	PTAR1	PTAR1
1.39192	2.93e-24	5.83e-23	NLE1	NLE1
-1.81886	3.05e-24	6.06e-23	SLC17A4	SLC17A4
-1.30631	3.08e-24	6.12e-23	PTCHD1	PTCHD1
1.12673	3.18e-24	6.31e-23	NPM3	NPM3
-1.34861	3.19e-24	6.33e-23	FOXD2	FOXD2
-1.27343	3.43e-24	6.79e-23	KBTBD11	KBTBD11
-1.1543	3.44e-24	6.8e-23	TP53I3	TP53I3
2.57154	3.63e-24	7.15e-23	UBD	UBD
1.30727	3.88e-24	7.61e-23	HGF	HGF
2.24338	3.97e-24	7.78e-23	LINC01296	LINC01296
3.59508	3.99e-24	7.82e-23	CXCL5	CXCL5
2.56322	4.11e-24	8.04e-23	IL24	IL24
-1.3377	4.17e-24	8.15e-23	RDH5	RDH5
-1.15745	4.49e-24	8.75e-23	CAMK2N1	CAMK2N1
1.12845	4.55e-24	8.85e-23	SPC24	SPC24
-1.07543	4.63e-24	8.99e-23	CDHR5	CDHR5
-1.21623	4.7e-24	9.11e-23	ZNF350	ZNF350
1.40532	4.75e-24	9.2e-23	CDC20	CDC20
1.79409	4.91e-24	9.49e-23	CLDN14	CLDN14
-1.19506	4.91e-24	9.49e-23	SMPD1	SMPD1
1.01537	5.19e-24	1e-22	MET	MET
1.09857	5.24e-24	1.01e-22	C1orf112	C1orf112
-1.02397	6.09e-24	1.17e-22	RILP	RILP
-1.14426	6.44e-24	1.23e-22	RAB37	RAB37
1.34776	6.58e-24	1.26e-22	KLHL35	KLHL35
-3.68184	6.77e-24	1.29e-22	VSIG2	VSIG2
1.17502	7.17e-24	1.36e-22	DEF8	DEF8
1.14786	7.2e-24	1.37e-22	CMTM7	CMTM7
-2.00101	7.74e-24	1.47e-22	NTRK2	NTRK2
1.14199	7.97e-24	1.51e-22	CCNB2	CCNB2
1.12638	7.99e-24	1.51e-22	BLM	BLM
1.33571	8.38e-24	1.58e-22	SCD	SCD
-1.30978	8.41e-24	1.59e-22	XK	XK
1.35573	8.41e-24	1.59e-22	ORC6	ORC6
1.41945	8.42e-24	1.59e-22	MCM2	MCM2
-1.70352	8.44e-24	1.59e-22	ENTPD8	ENTPD8
1.72123	8.71e-24	1.64e-22	CFB	CFB
1.65609	8.84e-24	1.66e-22	STRA6	STRA6
-1.1128	9.22e-24	1.73e-22	DERL3	DERL3
-1.42118	9.63e-24	1.8e-22	FUCA1	FUCA1
-2.44325	9.88e-24	1.84e-22	CKB	CKB
-1.44762	1e-23	1.86e-22	SLC18A1	SLC18A1
1.73059	1.01e-23	1.87e-22	KRT17	KRT17
1.13745	1.07e-23	1.98e-22	RACGAP1	RACGAP1
-1.24687	1.08e-23	2e-22	TSLP	TSLP
-1.77451	1.09e-23	2.01e-22	FXYD3	FXYD3
1.3701	1.11e-23	2.05e-22	GOLT1A	GOLT1A
1.42831	1.2e-23	2.22e-22	OTX1	OTX1
-2.37738	1.29e-23	2.36e-22	PLA2G10	PLA2G10
1.41362	1.31e-23	2.39e-22	CTSK	CTSK
1.46021	1.37e-23	2.51e-22	MNX1-AS1	MNX1-AS1
-1.07251	1.39e-23	2.53e-22	GON7	GON7
1.2121	1.4e-23	2.54e-22	C9orf16	C9orf16
-1.10013	1.4e-23	2.56e-22	CNTN1	CNTN1
-1.1823	1.41e-23	2.56e-22	SLC2A13	SLC2A13
-1.05077	1.44e-23	2.61e-22	MTHFR	MTHFR
-1.70414	1.52e-23	2.75e-22	CRACR2A	CRACR2A
1.77496	1.55e-23	2.81e-22	NNMT	NNMT
1.76909	1.64e-23	2.96e-22	TMEM158	TMEM158
1.07214	1.72e-23	3.1e-22	SLC2A8	SLC2A8
1.00772	1.74e-23	3.12e-22	NSUN5	NSUN5
-1.44424	1.77e-23	3.17e-22	RAP1GAP	RAP1GAP
-1.00473	1.8e-23	3.23e-22	RUNDC3B	RUNDC3B
2.59771	1.81e-23	3.25e-22	FPR1	FPR1
-3.32473	2e-23	3.57e-22	CEACAM7	CEACAM7
1.04644	2.02e-23	3.61e-22	CAD	CAD
2.74221	2.05e-23	3.66e-22	S100A9	S100A9
-1.69234	2.11e-23	3.75e-22	FABP2	FABP2
-1.14823	2.26e-23	4.02e-22	FAM63A	FAM63A
-1.1247	2.3e-23	4.08e-22	ANKRD36BP2	ANKRD36BP2
1.15437	2.32e-23	4.13e-22	PLXNA1	PLXNA1
-1.00229	2.38e-23	4.21e-22	FOLR2	FOLR2
1.49819	2.42e-23	4.29e-22	RRM2	RRM2
-2.94593	2.45e-23	4.33e-22	ST6GALNAC1	ST6GALNAC1
-1.13607	2.53e-23	4.47e-22	UQCR10	UQCR10
-1.89827	2.55e-23	4.5e-22	SEPP1	SEPP1
-1.31843	2.56e-23	4.5e-22	PCSK5	PCSK5
1.3787	2.65e-23	4.66e-22	DHDH	DHDH
-1.37863	2.67e-23	4.69e-22	SGK2	SGK2
-1.41606	2.77e-23	4.86e-22	CD36	CD36
1.27705	2.77e-23	4.86e-22	CKAP2L	CKAP2L
1.04546	2.78e-23	4.87e-22	GINS1	GINS1
-2.24638	2.83e-23	4.95e-22	TSPAN1	TSPAN1
-1.33381	2.92e-23	5.1e-22	ACAA2	ACAA2
-1.17897	3.02e-23	5.27e-22	RORC	RORC
-1.01931	3.04e-23	5.31e-22	CARMIL1	CARMIL1
1.31644	3.06e-23	5.33e-22	SOCS1	SOCS1
-1.3725	3.08e-23	5.37e-22	FAM83E	FAM83E
1.0759	3.12e-23	5.43e-22	PLAGL2	PLAGL2
-2.07044	3.15e-23	5.48e-22	GPER1	GPER1
1.39964	3.21e-23	5.57e-22	CELSR3	CELSR3
-1.69617	3.28e-23	5.69e-22	PPY	PPY
1.09011	3.31e-23	5.75e-22	LIPE	LIPE
-2.46257	3.31e-23	5.75e-22	POU2AF1	POU2AF1
2.00283	3.53e-23	6.12e-22	KCNJ15	KCNJ15
-1.57673	3.54e-23	6.13e-22	CYP3A7	CYP3A7
-1.78404	3.72e-23	6.42e-22	KRTAP13-2	KRTAP13-2
-2.15268	3.76e-23	6.49e-22	MB	MB
1.02397	3.94e-23	6.77e-22	BORA	BORA
1.73696	3.96e-23	6.81e-22	ZNF469	ZNF469
1.80046	4.01e-23	6.88e-22	CCDC3	CCDC3
1.74667	4.07e-23	6.98e-22	SERPINE2	SERPINE2
-1.0338	4.39e-23	7.52e-22	SEC11C	SEC11C
-1.10912	4.44e-23	7.6e-22	KRCC1	KRCC1
-2.20157	4.6e-23	7.86e-22	MT1E	MT1E
1.58957	4.62e-23	7.89e-22	RTEL1	RTEL1
1.27152	4.64e-23	7.91e-22	PARVB	PARVB
1.57224	4.7e-23	8.02e-22	PACSIN3	PACSIN3
1.25625	4.83e-23	8.22e-22	CLEC11A	CLEC11A
1.04447	4.96e-23	8.44e-22	CENPJ	CENPJ
-1.05178	5.14e-23	8.71e-22	PRKAR2B	PRKAR2B
1.27008	5.24e-23	8.87e-22	KIF18B	KIF18B
-1.0594	5.25e-23	8.88e-22	ALDH6A1	ALDH6A1
2.07065	5.31e-23	8.98e-22	COL9A3	COL9A3
1.14885	5.32e-23	8.98e-22	NOTCH4	NOTCH4
1.48312	5.49e-23	9.26e-22	TPD52L1	TPD52L1
-1.47708	5.5e-23	9.28e-22	RNASE4	RNASE4
1.58197	5.59e-23	9.41e-22	SOD2	SOD2
-2.21055	5.69e-23	9.58e-22	GCNT3	GCNT3
-1.19563	5.81e-23	9.77e-22	FOXO1	FOXO1
1.1418	5.82e-23	9.78e-22	EIF6	EIF6
-1.16445	6.35e-23	1.06e-21	DST	DST
1.06937	6.76e-23	1.13e-21	TMCC1	TMCC1
1.01497	6.8e-23	1.13e-21	PLSCR3	PLSCR3
-1.07929	7.07e-23	1.18e-21	RHOU	RHOU
1.67034	7.1e-23	1.18e-21	FADS1	FADS1
1.42076	7.22e-23	1.2e-21	DDIT4	DDIT4
1.22651	7.39e-23	1.22e-21	CEBPB	CEBPB
1.08023	7.57e-23	1.25e-21	SSSCA1	SSSCA1
1.05416	7.72e-23	1.27e-21	TMEM160	TMEM160
2.86608	8.06e-23	1.33e-21	SLCO1B3	SLCO1B3
1.6879	8.26e-23	1.36e-21	TMEM74B	TMEM74B
1.03179	8.38e-23	1.38e-21	FTSJ1	FTSJ1
-1.03409	8.39e-23	1.38e-21	PLSCR4	PLSCR4
1.8771	8.61e-23	1.41e-21	CITED4	CITED4
1.03521	8.66e-23	1.42e-21	PML	PML
3.49222	8.95e-23	1.46e-21	KLK8	KLK8
1.35807	9.09e-23	1.49e-21	FAM19A5	FAM19A5
-1.48219	9.33e-23	1.52e-21	PBLD	PBLD
-1.02463	9.5e-23	1.55e-21	ANK3	ANK3
-1.09748	9.5e-23	1.55e-21	VIT	VIT
-2.67575	9.69e-23	1.58e-21	SLITRK6	SLITRK6
-1.53724	9.81e-23	1.6e-21	PRPH	PRPH
-1.48016	9.85e-23	1.6e-21	BLK	BLK
-2.54917	1.14e-22	1.84e-21	PLAC8	PLAC8
-1.04758	1.14e-22	1.85e-21	MYOF	MYOF
1.99321	1.14e-22	1.85e-21	CXCR2	CXCR2
-1.16698	1.18e-22	1.9e-21	SPTLC3	SPTLC3
-1.04352	1.18e-22	1.91e-21	TMEM45B	TMEM45B
1.28287	1.18e-22	1.91e-21	GINS2	GINS2
-2.90506	1.2e-22	1.94e-21	AGR3	AGR3
1.15436	1.24e-22	2e-21	GJA4	GJA4
1.14202	1.33e-22	2.13e-21	RAI14	RAI14
-1.3709	1.35e-22	2.16e-21	PTPRN2	PTPRN2
1.68359	1.36e-22	2.18e-21	SLC11A1	SLC11A1
1.29078	1.39e-22	2.22e-21	DNMT3B	DNMT3B
-1.79051	1.44e-22	2.3e-21	NTN1	NTN1
1.97286	1.54e-22	2.45e-21	PGC	PGC
1.37405	1.61e-22	2.56e-21	EGFL7	EGFL7
-1.10537	1.64e-22	2.6e-21	LOC105379252///FAM95B1	LOC105379252///FAM95B1
-1.24385	1.66e-22	2.64e-21	GLIPR2	GLIPR2
1.04595	1.69e-22	2.69e-21	SLC7A1	SLC7A1
3.53756	1.7e-22	2.7e-21	FAM3B	FAM3B
1.07226	1.73e-22	2.75e-21	ALDH1B1	ALDH1B1
1.47888	1.76e-22	2.8e-21	TWIST1	TWIST1
-1.43045	2.05e-22	3.23e-21	CEACAM1	CEACAM1
-1.42786	2.07e-22	3.25e-21	MTMR11	MTMR11
2.14141	2.14e-22	3.35e-21	PHGDH	PHGDH
1.1703	2.14e-22	3.35e-21	ERO1A	ERO1A
-1.38173	2.15e-22	3.37e-21	TUSC3	TUSC3
-1.30132	2.21e-22	3.46e-21	ACADS	ACADS
1.13022	2.21e-22	3.46e-21	PODXL	PODXL
1.05402	2.23e-22	3.48e-21	CDCA8	CDCA8
1.33032	2.24e-22	3.5e-21	HOMER1	HOMER1
2.84291	2.25e-22	3.51e-21	KRT6B	KRT6B
-1.50669	2.31e-22	3.6e-21	SULT1B1	SULT1B1
-1.30929	2.39e-22	3.72e-21	RETSAT	RETSAT
1.04701	2.44e-22	3.79e-21	BGN	BGN
-1.19751	2.45e-22	3.8e-21	KLRC1	KLRC1
-1.49075	2.48e-22	3.85e-21	TRG-AS1	TRG-AS1
-1.18812	2.54e-22	3.94e-21	PINK1	PINK1
-2.45875	2.55e-22	3.95e-21	CAPN9	CAPN9
1.02301	2.6e-22	4.02e-21	FOXRED2	FOXRED2
-1.12834	2.67e-22	4.12e-21	SGSM3	SGSM3
1.01875	2.82e-22	4.35e-21	PRKDC	PRKDC
-1.10307	3.02e-22	4.63e-21	SOAT1	SOAT1
1.0418	3.04e-22	4.67e-21	POP1	POP1
-1.75659	3.05e-22	4.68e-21	PROM2	PROM2
-1.05668	3.15e-22	4.83e-21	BCL2L15	BCL2L15
-1.31233	3.2e-22	4.91e-21	ZNF91	ZNF91
-1.98247	3.4e-22	5.2e-21	SELENBP1	SELENBP1
1.01775	3.48e-22	5.31e-21	TFDP1	TFDP1
1.02243	3.56e-22	5.43e-21	YDJC	YDJC
1.10194	3.64e-22	5.54e-21	SPERT	SPERT
1.07909	3.87e-22	5.87e-21	THEM6	THEM6
1.05671	3.9e-22	5.91e-21	SGIP1	SGIP1
-1.59487	3.97e-22	6.01e-21	FAM101A	FAM101A
1.11889	4.02e-22	6.07e-21	NOLC1	NOLC1
-1.93185	4.15e-22	6.26e-21	MT1L	MT1L
-1.04119	4.22e-22	6.37e-21	CMAS	CMAS
1.26903	4.25e-22	6.41e-21	TOP2A	TOP2A
-1.12419	4.26e-22	6.42e-21	SLC39A8	SLC39A8
1.79003	4.44e-22	6.67e-21	LINC01296///DUXAP10///DUXAP8	LINC01296///DUXAP10///DUXAP8
-1.51491	4.5e-22	6.76e-21	FCER1A	FCER1A
1.36608	4.66e-22	6.99e-21	PFKFB3	PFKFB3
-1.51223	4.77e-22	7.15e-21	COL4A6	COL4A6
-1.0639	4.93e-22	7.39e-21	RCAN1	RCAN1
1.06538	4.96e-22	7.43e-21	ADGRL4	ADGRL4
1.10295	4.98e-22	7.45e-21	MCM4	MCM4
-1.55639	5.03e-22	7.52e-21	VIPR1	VIPR1
1.12807	5.08e-22	7.6e-21	POU5F1P4	POU5F1P4
1.51507	5.14e-22	7.67e-21	MAT1A	MAT1A
1.10282	5.16e-22	7.7e-21	IFFO2	IFFO2
1.50102	5.38e-22	8.02e-21	TRIP6	TRIP6
-1.20205	5.92e-22	8.8e-21	TRAF3IP3	TRAF3IP3
-1.49785	6.09e-22	9.05e-21	C2orf40	C2orf40
-1.18787	6.43e-22	9.53e-21	CCDC85A	CCDC85A
1.20087	6.55e-22	9.69e-21	PLEKHN1	PLEKHN1
-1.28643	6.65e-22	9.81e-21	IL6R	IL6R
-1.13481	7e-22	1.03e-20	CNR1	CNR1
-1.07379	7.4e-22	1.09e-20	CELF6	CELF6
-1.1795	7.5e-22	1.1e-20	PGM1	PGM1
1.04679	7.9e-22	1.16e-20	HYAL3	HYAL3
1.13996	7.94e-22	1.17e-20	PAQR4	PAQR4
-1.70973	8.09e-22	1.19e-20	FAM3D	FAM3D
-1.57072	8.78e-22	1.28e-20	CLEC10A	CLEC10A
-1.0135	8.83e-22	1.29e-20	TMEM100	TMEM100
1.00439	8.92e-22	1.3e-20	MX2	MX2
-1.23525	9.36e-22	1.36e-20	PAQR8	PAQR8
-1.09008	9.45e-22	1.38e-20	FCRL4	FCRL4
-1.04934	9.69e-22	1.41e-20	TPMT	TPMT
1.54638	9.83e-22	1.43e-20	ASB9	ASB9
-1.08131	9.89e-22	1.44e-20	IPO5P1	IPO5P1
1.22956	1e-21	1.45e-20	PAM16	PAM16
-1.09867	1.03e-21	1.49e-20	PXMP2	PXMP2
-1.10944	1.07e-21	1.55e-20	ATP8A1	ATP8A1
1.00468	1.08e-21	1.56e-20	PORCN	PORCN
1.066	1.09e-21	1.57e-20	SLC43A1	SLC43A1
-1.60226	1.1e-21	1.59e-20	PNOC	PNOC
1.81431	1.14e-21	1.64e-20	TNFRSF10C	TNFRSF10C
1.03871	1.16e-21	1.67e-20	IL17D	IL17D
-1.89048	1.16e-21	1.67e-20	HGD	HGD
1.56171	1.18e-21	1.7e-20	PLPP4	PLPP4
-1.15702	1.19e-21	1.71e-20	GSKIP	GSKIP
1.07312	1.19e-21	1.72e-20	TNFRSF10B	TNFRSF10B
-1.20747	1.21e-21	1.73e-20	JAM2	JAM2
-1.07507	1.24e-21	1.78e-20	MARCH3	MARCH3
1.02953	1.3e-21	1.86e-20	SCML1	SCML1
1.08072	1.3e-21	1.86e-20	NSMF	NSMF
2.12722	1.37e-21	1.95e-20	HTRA3	HTRA3
3.71119	1.43e-21	2.04e-20	OSM	OSM
1.709	1.43e-21	2.04e-20	CCNO	CCNO
1.16792	1.45e-21	2.06e-20	CENPW	CENPW
1.0159	1.66e-21	2.36e-20	RPS2	RPS2
-1.03538	1.74e-21	2.46e-20	CTSS	CTSS
1.70254	1.82e-21	2.57e-20	FCGR3B	FCGR3B
1.52279	1.91e-21	2.69e-20	KIAA0226L	KIAA0226L
2.06434	2.02e-21	2.85e-20	GAD1	GAD1
1.10156	2.03e-21	2.86e-20	CDCA7	CDCA7
2.92344	2.04e-21	2.87e-20	TACSTD2	TACSTD2
1.17516	2.12e-21	2.97e-20	ANKRD2	ANKRD2
-2.08014	2.14e-21	3e-20	MT1F	MT1F
-2.14603	2.16e-21	3.02e-20	P3H2	P3H2
1.57422	2.17e-21	3.04e-20	VWCE	VWCE
-1.0808	2.24e-21	3.13e-20	DCANP1	DCANP1
1.62168	2.34e-21	3.26e-20	GLYATL1	GLYATL1
1.46	2.38e-21	3.31e-20	DUSP2	DUSP2
-1.51723	2.38e-21	3.31e-20	CMBL	CMBL
-3.79944	2.42e-21	3.37e-20	CLCA4	CLCA4
1.29118	2.48e-21	3.45e-20	MIR17HG	MIR17HG
1.53743	2.49e-21	3.46e-20	LEF1	LEF1
-1.45594	2.53e-21	3.52e-20	ABCC13	ABCC13
-1.25175	2.62e-21	3.64e-20	SLCO2A1	SLCO2A1
-1.43649	2.63e-21	3.64e-20	SCG5	SCG5
-1.70004	2.63e-21	3.64e-20	APOBR	APOBR
1.28429	2.91e-21	4.02e-20	ASPM	ASPM
-1.48534	3.01e-21	4.15e-20	FCRLA	FCRLA
2.6047	3.03e-21	4.17e-20	GNG4	GNG4
1.3359	3.03e-21	4.17e-20	TUBB4A	TUBB4A
1.09848	3.03e-21	4.17e-20	FITM2	FITM2
-1.24946	3.17e-21	4.36e-20	LONRF2	LONRF2
-1.04554	3.22e-21	4.43e-20	LINC01351	LINC01351
-1.19772	3.22e-21	4.43e-20	KLRC4	KLRC4
1.25321	3.29e-21	4.52e-20	CDKN3	CDKN3
-2.60678	3.33e-21	4.57e-20	UGT2B10	UGT2B10
-1.7674	3.38e-21	4.64e-20	MUC2	MUC2
-1.09016	3.53e-21	4.83e-20	BMP6	BMP6
-1.23648	3.61e-21	4.93e-20	MIER1	MIER1
1.57553	3.65e-21	4.97e-20	APOBEC1	APOBEC1
1.004	3.72e-21	5.07e-20	THOC3	THOC3
1.2425	3.81e-21	5.2e-20	VEGFA	VEGFA
-1.64325	3.85e-21	5.24e-20	MYO1A	MYO1A
-1.1615	3.86e-21	5.25e-20	NOSTRIN	NOSTRIN
-2.9194	4.02e-21	5.46e-20	HOXB13	HOXB13
1.0438	4.06e-21	5.51e-20	EVPL	EVPL
1.62181	4.13e-21	5.61e-20	ONECUT2	ONECUT2
1.12601	4.17e-21	5.65e-20	GTSE1	GTSE1
-1.0574	4.21e-21	5.7e-20	C1orf132	C1orf132
-1.58289	4.21e-21	5.7e-20	CYP3A5	CYP3A5
-1.00333	4.21e-21	5.7e-20	CAMK1D	CAMK1D
-1.43698	4.37e-21	5.91e-20	CHST6	CHST6
-2.27652	4.67e-21	6.3e-20	WFDC2	WFDC2
1.08806	5.45e-21	7.29e-20	B9D1	B9D1
1.08291	5.55e-21	7.42e-20	UTP14A	UTP14A
-1.64516	5.55e-21	7.42e-20	SCEL	SCEL
1.65863	5.6e-21	7.48e-20	LYPD1	LYPD1
1.17664	5.88e-21	7.83e-20	PPM1N	PPM1N
-1.44614	6.11e-21	8.14e-20	ERN2	ERN2
-1.1128	6.52e-21	8.66e-20	PLEKHA6	PLEKHA6
1.04718	6.68e-21	8.86e-20	BMP8A	BMP8A
1.53063	6.8e-21	9.01e-20	CREB5	CREB5
-1.01669	7.1e-21	9.41e-20	TPM1	TPM1
1.53781	7.11e-21	9.42e-20	EDNRA	EDNRA
-1.65242	7.61e-21	1.01e-19	GAL3ST1	GAL3ST1
-1.46552	8.06e-21	1.06e-19	RBFOX1	RBFOX1
-1.29717	8.1e-21	1.07e-19	C9orf24	C9orf24
1.71808	8.5e-21	1.12e-19	COL6A3	COL6A3
1.29827	8.58e-21	1.13e-19	GABRE	GABRE
-1.17986	8.63e-21	1.14e-19	PPIC	PPIC
-1.04504	9.03e-21	1.19e-19	FZD1	FZD1
1.04289	9.52e-21	1.25e-19	BUB1B	BUB1B
1.04355	9.83e-21	1.29e-19	AFAP1L1	AFAP1L1
-1.10601	1.01e-20	1.33e-19	ZSCAN18	ZSCAN18
1.11108	1.06e-20	1.38e-19	ZFAS1	ZFAS1
-1.48323	1.1e-20	1.43e-19	LRRC31	LRRC31
-1.51468	1.29e-20	1.67e-19	GDPD3	GDPD3
-1.54935	1.29e-20	1.67e-19	RNF125	RNF125
1.38768	1.33e-20	1.72e-19	MME	MME
1.11084	1.4e-20	1.81e-19	SRXN1	SRXN1
2.06967	1.55e-20	1.99e-19	FNDC1	FNDC1
1.16047	1.7e-20	2.18e-19	OAS3	OAS3
1.22718	1.7e-20	2.18e-19	ECSCR	ECSCR
-1.22279	1.75e-20	2.24e-19	ZC3H12C	ZC3H12C
1.35825	1.81e-20	2.32e-19	MND1	MND1
-1.15816	1.83e-20	2.33e-19	KLHL6	KLHL6
1.01192	1.89e-20	2.41e-19	LOC100505771	LOC100505771
1.32608	1.89e-20	2.41e-19	FAM210B	FAM210B
-1.19086	1.92e-20	2.45e-19	TSPAN13	TSPAN13
-1.64298	1.95e-20	2.48e-19	SOSTDC1	SOSTDC1
-1.13898	2e-20	2.54e-19	FAM46A	FAM46A
1.16438	2.1e-20	2.67e-19	CCND1	CCND1
1.0073	2.16e-20	2.73e-19	LTBP2	LTBP2
-1.39747	2.19e-20	2.76e-19	SEMA4G	SEMA4G
1.1227	2.27e-20	2.87e-19	ALG3	ALG3
-1.2297	2.36e-20	2.97e-19	CKMT1A	CKMT1A
1.46975	2.36e-20	2.98e-19	EPDR1	EPDR1
1.34135	2.43e-20	3.06e-19	PTK7	PTK7
1.10025	2.44e-20	3.07e-19	BATF3	BATF3
1.8955	2.5e-20	3.14e-19	HOXB8	HOXB8
-1.44614	6.11e-21	8.14e-20	DKK2	DKK2
2.27342	2.51e-20	3.15e-19	PTGS2	PTGS2
1.06711	2.56e-20	3.2e-19	GRB10	GRB10
-1.21661	2.62e-20	3.28e-19	ETHE1	ETHE1
1.22227	2.66e-20	3.32e-19	TSPAN5	TSPAN5
3.40626	2.67e-20	3.34e-19	HCAR3	HCAR3
-2.57946	2.8e-20	3.48e-19	MUC12	MUC12
-1.77932	2.82e-20	3.51e-19	FCRL5	FCRL5
1.24572	3.08e-20	3.83e-19	ANGPTL2	ANGPTL2
2.05707	3.16e-20	3.92e-19	INHBB	INHBB
-1.3573	3.23e-20	4.01e-19	KRT12	KRT12
-1.50314	3.27e-20	4.05e-19	TMEM246	TMEM246
-1.42535	3.28e-20	4.06e-19	CHODL	CHODL
1.88715	3.35e-20	4.14e-19	SP5	SP5
1.03528	3.36e-20	4.15e-19	CDC25A	CDC25A
-1.55954	3.58e-20	4.41e-19	SLC44A4	SLC44A4
-1.01358	3.65e-20	4.49e-19	MPEG1	MPEG1
-1.26492	3.79e-20	4.66e-19	IGSF9	IGSF9
-1.07294	3.91e-20	4.8e-19	NUDT12	NUDT12
-1.77719	3.93e-20	4.83e-19	TNXB	TNXB
-2.24268	4.01e-20	4.91e-19	MYH11	MYH11
1.45982	4.01e-20	4.91e-19	NAMPT	NAMPT
-1.06715	4.06e-20	4.97e-19	PLEKHA7	PLEKHA7
1.0923	4.09e-20	5e-19	VMA21	VMA21
1.09405	4.09e-20	5e-19	FSTL3	FSTL3
-1.04112	4.21e-20	5.14e-19	CSRNP3	CSRNP3
1.27033	4.34e-20	5.29e-19	PLIN2	PLIN2
1.36306	4.69e-20	5.71e-19	SNHG17	SNHG17
1.20937	4.8e-20	5.83e-19	KRT14	KRT14
1.05016	4.9e-20	5.94e-19	C7orf50	C7orf50
1.33279	4.93e-20	5.98e-19	KLK6	KLK6
1.99098	5.13e-20	6.22e-19	CRNDE	CRNDE
-3.65904	5.32e-20	6.43e-19	CA4	CA4
1.00458	5.32e-20	6.44e-19	EIF5A2	EIF5A2
-1.09842	5.39e-20	6.51e-19	ABCC3	ABCC3
-1.432	5.62e-20	6.78e-19	SOWAHA	SOWAHA
-1.41732	5.73e-20	6.91e-19	CRYM	CRYM
-1.22809	6.04e-20	7.26e-19	OIP5-AS1	OIP5-AS1
1.56167	6.47e-20	7.75e-19	LPL	LPL
1.11457	6.77e-20	8.09e-19	KIF21B	KIF21B
-1.10989	6.86e-20	8.2e-19	CAND2	CAND2
1.2659	7.27e-20	8.67e-19	ROBO4	ROBO4
1.28385	7.74e-20	9.2e-19	CASC15	CASC15
2.04046	7.87e-20	9.35e-19	MSX2P1	MSX2P1
1.05988	8.34e-20	9.88e-19	KRTAP4-1	KRTAP4-1
1.05294	8.62e-20	1.02e-18	KIF15	KIF15
-2.07008	8.65e-20	1.02e-18	DNASE1L3	DNASE1L3
-1.01377	8.92e-20	1.05e-18	C14orf159	C14orf159
-1.22653	9.21e-20	1.09e-18	CPNE5	CPNE5
1.05879	9.39e-20	1.11e-18	DNM1	DNM1
1.89087	9.42e-20	1.11e-18	KRT6A	KRT6A
-1.12091	9.7e-20	1.14e-18	RGS9	RGS9
1.31527	1.03e-19	1.21e-18	ERFE	ERFE
-1.32553	1.03e-19	1.21e-18	GPRIN2	GPRIN2
-1.20917	1.06e-19	1.24e-18	SMPDL3B	SMPDL3B
-1.1437	1.07e-19	1.26e-18	CLIP4	CLIP4
-1.8595	1.08e-19	1.27e-18	LINC00238	LINC00238
-1.08454	1.1e-19	1.29e-18	OSBPL1A	OSBPL1A
1.62879	1.12e-19	1.31e-18	CXCL6	CXCL6
2.32518	1.14e-19	1.33e-18	TCN1	TCN1
1.63113	1.15e-19	1.35e-18	KIAA1462	KIAA1462
-1.13294	1.16e-19	1.35e-18	ITM2B	ITM2B
1.11912	1.18e-19	1.37e-18	MCM8	MCM8
2.34418	1.19e-19	1.39e-18	SFRP4	SFRP4
-1.07044	1.22e-19	1.42e-18	CYP4V2	CYP4V2
-1.03391	1.23e-19	1.43e-18	KIAA1522	KIAA1522
1.15845	1.25e-19	1.45e-18	PITX1	PITX1
1.72743	1.25e-19	1.45e-18	ERP27	ERP27
-1.00041	1.25e-19	1.45e-18	MFSD7	MFSD7
-1.64147	1.25e-19	1.46e-18	MCOLN2	MCOLN2
1.33155	1.27e-19	1.48e-18	CNIH3	CNIH3
1.23713	1.32e-19	1.53e-18	VWA1	VWA1
-1.53898	1.39e-19	1.61e-18	COX6B2	COX6B2
1.1851	1.49e-19	1.72e-18	DUSP5P1	DUSP5P1
1.09638	1.67e-19	1.91e-18	FEN1	FEN1
1.03729	1.71e-19	1.96e-18	MGC32805	MGC32805
1.00322	1.74e-19	2e-18	LOC389906	LOC389906
1.74428	1.75e-19	2e-18	HAS3	HAS3
-1.13208	1.83e-19	2.09e-18	IKZF1	IKZF1
-1.79012	1.84e-19	2.1e-18	COL17A1	COL17A1
-1.43639	1.87e-19	2.13e-18	RCAN2	RCAN2
-1.72899	1.98e-19	2.26e-18	SYNPO2	SYNPO2
1.44238	2.25e-19	2.55e-18	CXorf36	CXorf36
-1.1803	2.26e-19	2.56e-18	UBE3A	UBE3A
1.15707	2.35e-19	2.65e-18	SNRPB	SNRPB
-1.15225	2.37e-19	2.67e-18	WNK4	WNK4
4.17382	2.48e-19	2.79e-18	REG3A	REG3A
-1.79704	2.52e-19	2.84e-18	FGF9	FGF9
-1.07768	2.57e-19	2.89e-18	TMEM129	TMEM129
1.31244	2.58e-19	2.9e-18	CEACAM6	CEACAM6
1.4507	2.79e-19	3.13e-18	PRSS23	PRSS23
1.2024	2.88e-19	3.22e-18	KYNU	KYNU
1.37165	2.92e-19	3.26e-18	ISG15	ISG15
-1.28295	3.06e-19	3.41e-18	MYO5C	MYO5C
1.23852	3.19e-19	3.55e-18	GAS2	GAS2
-1.50383	3.34e-19	3.72e-18	NOV	NOV
1.08067	3.39e-19	3.76e-18	ZNF593	ZNF593
-1.09158	3.44e-19	3.82e-18	KBTBD12	KBTBD12
-1.02356	3.61e-19	4e-18	LOC100507053	LOC100507053
-1.66625	3.62e-19	4e-18	PIGZ	PIGZ
2.18078	3.69e-19	4.07e-18	CYR61	CYR61
-1.15953	3.73e-19	4.12e-18	SSPN	SSPN
2.52033	3.94e-19	4.33e-18	SLC1A7	SLC1A7
1.02207	4.28e-19	4.7e-18	NINJ1	NINJ1
4.62508	4.64e-19	5.07e-18	REG1B	REG1B
1.01762	4.7e-19	5.13e-18	IL32	IL32
1.4175	4.72e-19	5.15e-18	NES	NES
-1.39782	4.86e-19	5.29e-18	SGCA	SGCA
-2.50058	4.98e-19	5.42e-18	CTSE	CTSE
-1.06877	4.98e-19	5.42e-18	ATOH1	ATOH1
-1.5258	5.11e-19	5.56e-18	FHL1	FHL1
-1.01372	5.3e-19	5.76e-18	TST	TST
1.01488	5.44e-19	5.9e-18	CD93	CD93
1.01549	5.52e-19	5.97e-18	SERPINH1	SERPINH1
1.20807	5.78e-19	6.25e-18	LGALS7	LGALS7
-1.01421	5.87e-19	6.33e-18	MYH3	MYH3
-1.40969	6.76e-19	7.26e-18	MAZ	MAZ
1.43347	6.92e-19	7.42e-18	ATP6V1C2	ATP6V1C2
1.68083	6.99e-19	7.49e-18	PLA2G16	PLA2G16
-1.60093	7.13e-19	7.63e-18	LTK	LTK
-2.55205	7.35e-19	7.86e-18	LINC00261	LINC00261
-3.08051	7.98e-19	8.5e-18	PNLIPRP2	PNLIPRP2
-1.21176	8.4e-19	8.93e-18	CFL2	CFL2
-1.60274	8.64e-19	9.16e-18	TUBAL3	TUBAL3
-1.46377	8.64e-19	9.16e-18	FBXO32	FBXO32
-2.38445	9.47e-19	1e-17	JCHAIN	JCHAIN
1.04019	9.66e-19	1.02e-17	POLQ	POLQ
-1.71544	1e-18	1.06e-17	MT1H	MT1H
2.9178	1.03e-18	1.08e-17	UCA1	UCA1
-1.06043	1.08e-18	1.14e-17	LGI4	LGI4
-2.70815	1.1e-18	1.15e-17	PIGR	PIGR
1.57293	1.17e-18	1.23e-17	SHC3	SHC3
1.06477	1.29e-18	1.34e-17	NOP56	NOP56
1.07847	1.42e-18	1.47e-17	ETV7	ETV7
-1.73356	1.42e-18	1.48e-17	ANPEP	ANPEP
1.29498	1.43e-18	1.48e-17	MROH6	MROH6
-1.3371	1.47e-18	1.52e-17	CACNA2D2	CACNA2D2
2.26738	1.51e-18	1.56e-17	LEMD1	LEMD1
-1.52966	1.55e-18	1.6e-17	PPP1R9A	PPP1R9A
1.1168	1.62e-18	1.67e-17	KIF23	KIF23
1.18264	1.63e-18	1.68e-17	MC1R	MC1R
-2.03278	1.71e-18	1.76e-17	CTSG	CTSG
1.46654	1.74e-18	1.79e-17	HTRA1	HTRA1
-1.44614	6.11e-21	8.14e-20	SOS2	SOS2
-1.75141	1.92e-18	1.96e-17	TMED6	TMED6
-1.22646	1.93e-18	1.97e-17	EPN3	EPN3
-1.04708	1.93e-18	1.97e-17	ZNF254	ZNF254
1.76253	1.94e-18	1.98e-17	ISLR	ISLR
-1.04641	2.01e-18	2.05e-17	DENND5B	DENND5B
-1.31496	2.04e-18	2.08e-17	HIST1H1C	HIST1H1C
1.42804	2.08e-18	2.11e-17	PCDH17	PCDH17
-1.84949	2.09e-18	2.12e-17	MUC4	MUC4
1.49168	2.18e-18	2.21e-17	CXCR1	CXCR1
-1.3403	2.19e-18	2.22e-17	AIFM3	AIFM3
1.51018	1.5e-30	6.72e-29	CLP1	CLP1
-1.79069	2.27e-18	2.29e-17	TMEM35A	TMEM35A
1.5579	2.28e-18	2.3e-17	GDF15	GDF15
-1.06619	2.28e-18	2.3e-17	LINC00597	LINC00597
-3.33953	2.56e-18	2.57e-17	CD177	CD177
1.67774	2.73e-18	2.74e-17	STMN3	STMN3
1.12808	2.82e-18	2.82e-17	TSNARE1	TSNARE1
-1.72969	2.94e-18	2.93e-17	ALDH1A1	ALDH1A1
2.22838	3.23e-18	3.21e-17	ADAMTS4	ADAMTS4
-1.21793	3.3e-18	3.28e-17	ELOVL6	ELOVL6
1.2131	3.94e-18	3.89e-17	DKK3	DKK3
-1.16799	4.05e-18	4e-17	TRIM10	TRIM10
1.07613	4.11e-18	4.06e-17	MYCN	MYCN
1.13685	4.16e-18	4.1e-17	CRABP2	CRABP2
1.18067	4.2e-18	4.13e-17	MAD2L1	MAD2L1
1.02173	4.63e-18	4.54e-17	NTNG2	NTNG2
-1.29354	4.69e-18	4.59e-17	BMX	BMX
1.81118	4.73e-18	4.63e-17	SLC27A5	SLC27A5
1.03096	4.81e-18	4.71e-17	TIMM8A	TIMM8A
2.70866	5.09e-18	4.96e-17	CXCL8	CXCL8
1.93082	5.12e-18	4.99e-17	CXCL10	CXCL10
1.0026	5.34e-18	5.2e-17	MYOM3	MYOM3
1.07982	5.42e-18	5.28e-17	MFSD13A	MFSD13A
1.06687	5.67e-18	5.51e-17	LAIR2	LAIR2
1.01068	5.81e-18	5.64e-17	HDGF	HDGF
-1.13211	6.26e-18	6.06e-17	CYP4F12	CYP4F12
2.60953	6.46e-18	6.24e-17	CKMT2	CKMT2
1.39778	6.81e-18	6.57e-17	DNAH2	DNAH2
1.03748	7.53e-18	7.23e-17	WFS1	WFS1
-1.28179	7.55e-18	7.24e-17	MS4A2	MS4A2
1.18981	7.65e-18	7.33e-17	PXMP4	PXMP4
1.26847	7.68e-18	7.35e-17	BMP7	BMP7
-1.3727	7.97e-18	7.61e-17	MYLK	MYLK
1.99916	8.17e-18	7.8e-17	FPR2	FPR2
-4.37462	8.23e-18	7.85e-17	ITLN1	ITLN1
1.24785	8.98e-18	8.55e-17	CXCR2P1	CXCR2P1
1.22118	9.48e-18	9e-17	DYSF	DYSF
2.18758	9.57e-18	9.08e-17	S100A12	S100A12
-1.07512	9.69e-18	9.19e-17	SATB2	SATB2
1.00097	9.73e-18	9.23e-17	EVA1B	EVA1B
2.06716	1.04e-17	9.79e-17	TNC	TNC
-1.42137	1.04e-17	9.87e-17	AGR2	AGR2
-1.21362	1.06e-17	9.99e-17	RNASE1	RNASE1
-1.39588	1.09e-17	1.03e-16	AOC1	AOC1
1.05315	1.09e-17	1.03e-16	FRMD5	FRMD5
1.20409	1.18e-17	1.11e-16	DNAJC15	DNAJC15
-1.12247	1.19e-17	1.12e-16	MUC13	MUC13
1.0532	1.3e-17	1.22e-16	DHCR7	DHCR7
1.04427	1.37e-17	1.28e-16	NCAPG	NCAPG
1.01347	1.38e-17	1.29e-16	BACE2	BACE2
1.15952	1.39e-17	1.3e-16	FGFRL1	FGFRL1
2.11888	1.43e-17	1.34e-16	CXCL11	CXCL11
-1.11292	1.43e-17	1.34e-16	CFH	CFH
-1.06673	1.51e-17	1.41e-16	SRPX	SRPX
1.02212	1.59e-17	1.48e-16	MLLT11	MLLT11
1.7182	1.6e-17	1.49e-16	IL13RA2	IL13RA2
1.10496	1.66e-17	1.54e-16	CARHSP1	CARHSP1
1.42964	1.67e-17	1.55e-16	PLCB1	PLCB1
-1.17379	1.76e-17	1.62e-16	MYOM1	MYOM1
-1.01177	1.79e-17	1.65e-16	MAF	MAF
1.13225	1.81e-17	1.68e-16	E2F7	E2F7
-1.13071	1.83e-17	1.69e-16	ARSJ	ARSJ
-1.10163	1.85e-17	1.71e-16	GRAMD1C	GRAMD1C
1.14941	1.87e-17	1.72e-16	MIF-AS1	MIF-AS1
-3.57415	2.06e-17	1.89e-16	FCGBP	FCGBP
1.83061	2.06e-17	1.89e-16	SLC13A3	SLC13A3
-1.51128	2.14e-17	1.96e-16	BRINP3	BRINP3
1.76291	2.16e-17	1.97e-16	IFI6	IFI6
1.06039	2.16e-17	1.98e-16	LILRA3	LILRA3
1.10863	2.28e-17	2.09e-16	TGFB2	TGFB2
-1.07994	2.48e-17	2.26e-16	TMC8	TMC8
-1.10328	2.53e-17	2.3e-16	HK2	HK2
-1.31972	2.59e-17	2.35e-16	PON3	PON3
1.08105	2.75e-17	2.49e-16	PIR	PIR
1.25355	3.05e-17	2.75e-16	TCF15	TCF15
1.77981	3.4e-17	3.06e-16	GUCY1A3	GUCY1A3
-1.0146	3.47e-17	3.12e-16	ADAMTSL3	ADAMTSL3
-1.02079	3.8e-17	3.4e-16	NLRC3	NLRC3
-1.03449	4.23e-17	3.76e-16	STAB1	STAB1
1.04312	4.54e-17	4.03e-16	PIPOX	PIPOX
-1.04528	4.8e-17	4.25e-16	GNG2	GNG2
1.0438	4.94e-17	4.37e-16	PCDHB11	PCDHB11
-1.20819	4.97e-17	4.39e-16	KIAA1683	KIAA1683
1.20963	5.3e-17	4.68e-16	LBH	LBH
-1.00768	5.44e-17	4.79e-16	KAZALD1	KAZALD1
-1.73671	5.46e-17	4.81e-16	SIAE	SIAE
1.4465	5.83e-17	5.12e-16	MCAM	MCAM
-1.43107	6.17e-17	5.4e-16	CLU	CLU
1.0208	6.2e-17	5.43e-16	CDC6	CDC6
1.06913	6.38e-17	5.57e-16	KLHL29	KLHL29
-1.74473	6.57e-17	5.73e-16	FOXA1	FOXA1
2.14986	6.63e-17	5.78e-16	ADRA2C	ADRA2C
-1.94978	7.13e-17	6.21e-16	CR2	CR2
-1.6138	7.43e-17	6.46e-16	GALNT8	GALNT8
1.33046	7.62e-17	6.62e-16	FSTL1	FSTL1
-1.426	7.69e-17	6.68e-16	RARRES1	RARRES1
1.39449	8.24e-17	7.13e-16	CBS	CBS
-1.64302	9.11e-17	7.85e-16	MT1G	MT1G
-1.82296	9.34e-17	8.04e-16	ASPG	ASPG
1.19972	9.61e-17	8.26e-16	SNX5	SNX5
1.34974	9.86e-17	8.46e-16	NCS1	NCS1
-1.05343	1.04e-16	8.94e-16	CLN8	CLN8
1.00432	1.08e-16	9.22e-16	FBXL2	FBXL2
-1.0669	1.18e-16	1e-15	NEFM	NEFM
1.22054	1.19e-16	1.01e-15	ITGBL1	ITGBL1
-1.36507	1.22e-16	1.04e-15	LOC105376714///SLC30A4	LOC105376714///SLC30A4
1.55473	1.26e-16	1.07e-15	TNFRSF12A	TNFRSF12A
1.49914	1.35e-16	1.15e-15	SELE	SELE
1.16899	1.38e-16	1.16e-15	ARG2	ARG2
-1.44868	1.54e-16	1.3e-15	ITPKA	ITPKA
1.42699	1.63e-16	1.37e-15	COL4A2	COL4A2
-1.24904	1.7e-16	1.43e-15	AOC3	AOC3
-1.06846	1.86e-16	1.55e-15	ZNF493	ZNF493
-1.49997	1.92e-16	1.6e-15	CLIC6	CLIC6
1.12048	1.92e-16	1.6e-15	ITGA5	ITGA5
-1.95916	2.03e-16	1.69e-15	CD19	CD19
-1.68735	2.14e-16	1.77e-15	TBX10	TBX10
1.19078	2.29e-16	1.89e-15	COMP	COMP
-1.3521	2.3e-16	1.9e-15	TNNC1	TNNC1
-1.16774	2.42e-16	1.99e-15	TCF21	TCF21
-1.12486	2.46e-16	2.02e-15	B4GALNT3	B4GALNT3
1.60705	2.54e-16	2.09e-15	APCDD1	APCDD1
1.16423	2.77e-16	2.27e-15	NCOA7	NCOA7
1.05144	2.89e-16	2.36e-15	AQP5	AQP5
1.51018	1.5e-30	6.72e-29	MDC1	MDC1
1.08371	2.96e-16	2.42e-15	KCNJ8	KCNJ8
1.10034	2.98e-16	2.44e-15	FAM20C	FAM20C
1.68979	3.03e-16	2.48e-15	MEDAG	MEDAG
-1.56939	3.06e-16	2.5e-15	PYY2	PYY2
1.04858	3.08e-16	2.51e-15	LMCD1	LMCD1
-2.19484	3.14e-16	2.56e-15	IGKV1-5	IGKV1-5
-1.37387	3.18e-16	2.59e-15	CCDC144A	CCDC144A
1.04093	3.2e-16	2.6e-15	LOC645166	LOC645166
1.07993	3.58e-16	2.9e-15	NR1D1	NR1D1
-1.42344	3.92e-16	3.16e-15	SECTM1	SECTM1
-2.39259	3.97e-16	3.2e-15	DES	DES
1.37877	4.1e-16	3.3e-15	ODAM	ODAM
-1.32294	4.11e-16	3.31e-15	CXCR5	CXCR5
-1.15589	4.36e-16	3.5e-15	ACSM3	ACSM3
-1.37277	4.43e-16	3.55e-15	CD79A	CD79A
1.01228	4.53e-16	3.63e-15	LGALS1	LGALS1
1.09726	4.7e-16	3.76e-15	SCAND1	SCAND1
-1.13775	4.82e-16	3.85e-15	SLIT2	SLIT2
1.20394	5.96e-16	4.72e-15	PSPH	PSPH
1.29399	6.15e-16	4.86e-15	ACSL1	ACSL1
-1.05787	6.52e-16	5.14e-15	FGL2	FGL2
-1.65465	7.16e-16	5.62e-15	IGKV2-24	IGKV2-24
-4.1387	7.47e-16	5.84e-15	ZG16	ZG16
1.14205	7.96e-16	6.21e-15	CAB39L	CAB39L
-1.27271	8.08e-16	6.3e-15	MROH7	MROH7
1.32528	8.36e-16	6.51e-15	CMTM2	CMTM2
1.2509	8.57e-16	6.67e-15	RPS2P45	RPS2P45
1.36831	8.65e-16	6.72e-15	PDGFRB	PDGFRB
-1.0189	9.28e-16	7.19e-15	ZNF714	ZNF714
-1.43282	9.97e-16	7.7e-15	MT1A	MT1A
-1.34963	1.02e-15	7.85e-15	PCSK1N	PCSK1N
1.03123	1.06e-15	8.19e-15	EPB41L2	EPB41L2
1.28973	1.14e-15	8.73e-15	MAP7D2	MAP7D2
1.88067	1.21e-15	9.27e-15	FBXO2	FBXO2
1.73426	1.21e-15	9.3e-15	CGREF1	CGREF1
1.75895	1.24e-15	9.5e-15	NOTUM	NOTUM
-1.02879	1.27e-15	9.68e-15	BEX4	BEX4
-1.34246	1.3e-15	9.91e-15	LOC389332	LOC389332
-1.38392	1.31e-15	9.98e-15	PLLP	PLLP
1.17527	1.41e-15	1.07e-14	VCAN	VCAN
1.16583	1.47e-15	1.11e-14	SOX11	SOX11
-1.50547	1.57e-15	1.19e-14	DNAJC12	DNAJC12
2.51278	1.59e-15	1.2e-14	PROK2	PROK2
1.25884	1.66e-15	1.25e-14	LOC284454	LOC284454
1.95711	1.66e-15	1.25e-14	G0S2	G0S2
1.09214	1.7e-15	1.28e-14	GUCY1B3	GUCY1B3
1.04334	1.72e-15	1.3e-14	TIMM17B	TIMM17B
-1.86412	1.83e-15	1.38e-14	IGKC	IGKC
1.07853	1.85e-15	1.39e-14	CDH13	CDH13
1.5673	1.98e-15	1.49e-14	SFTA2	SFTA2
-1.14638	2.03e-15	1.52e-14	CGNL1	CGNL1
1.45176	2.2e-15	1.64e-14	CALCA	CALCA
-1.08056	2.23e-15	1.67e-14	TRPM4	TRPM4
-1.84501	2.33e-15	1.74e-14	MEP1A	MEP1A
1.1838	2.34e-15	1.75e-14	RASIP1	RASIP1
1.12355	2.71e-15	2.01e-14	ENC1	ENC1
1.96468	2.87e-15	2.12e-14	SOCS3	SOCS3
1.24727	2.95e-15	2.18e-14	LUM	LUM
1.56238	3.05e-15	2.25e-14	IL33	IL33
1.17896	3.25e-15	2.39e-14	CST1	CST1
-1.00974	3.39e-15	2.49e-14	SEMA3B	SEMA3B
-1.05758	3.43e-15	2.52e-14	SATB2-AS1	SATB2-AS1
1.58935	3.54e-15	2.59e-14	ANGPTL4	ANGPTL4
1.13021	3.83e-15	2.8e-14	CSF3R	CSF3R
-1.43267	3.91e-15	2.86e-14	MT1X	MT1X
-1.12031	3.94e-15	2.88e-14	IL37	IL37
-1.43844	4.18e-15	3.05e-14	MAOB	MAOB
1.22883	4.22e-15	3.07e-14	GLT1D1	GLT1D1
1.28717	4.33e-15	3.15e-14	IER3	IER3
1.84092	4.48e-15	3.25e-14	TNFAIP6	TNFAIP6
-1.01985	4.99e-15	3.6e-14	COL14A1	COL14A1
1.4702	5.05e-15	3.64e-14	MNDA	MNDA
-2.09396	5.06e-15	3.65e-14	CCL19	CCL19
-1.18977	5.11e-15	3.68e-14	CD27	CD27
1.04921	5.5e-15	3.95e-14	LRRC36	LRRC36
1.00393	5.61e-15	4.02e-14	GYG2	GYG2
-1.23885	6.11e-15	4.36e-14	A1CF	A1CF
-1.52351	6.47e-15	4.61e-14	CPE	CPE
-1.31422	6.69e-15	4.76e-14	COL4A5	COL4A5
1.27461	7.48e-15	5.29e-14	LIN7A	LIN7A
1.19918	7.62e-15	5.38e-14	TNIP3	TNIP3
-1.12367	7.96e-15	5.61e-14	PRDM16	PRDM16
1.1027	8e-15	5.64e-14	CDH11	CDH11
1.00862	8.22e-15	5.79e-14	IFIT3	IFIT3
1.00742	8.65e-15	6.08e-14	IRAK1	IRAK1
1.28454	8.73e-15	6.13e-14	SSUH2	SSUH2
-1.12236	9.27e-15	6.49e-14	NAT2	NAT2
-1.37255	1.03e-14	7.2e-14	KCNJ12	KCNJ12
-1.10438	1.09e-14	7.62e-14	AMY1C	AMY1C
-1.04369	1.25e-14	8.63e-14	KLRC2	KLRC2
1.08651	1.36e-14	9.37e-14	UNC5CL	UNC5CL
1.51051	1.46e-14	1.01e-13	LILRB3	LILRB3
-1.01036	1.47e-14	1.01e-13	ACSM1	ACSM1
1.54809	1.51e-14	1.04e-13	TNNT1	TNNT1
1.03982	1.63e-14	1.12e-13	SLC39A4	SLC39A4
1.99095	1.64e-14	1.12e-13	CCL3	CCL3
-1.01011	1.67e-14	1.14e-13	RASA4	RASA4
1.04974	1.69e-14	1.15e-13	CLDN2	CLDN2
1.47875	1.71e-14	1.17e-13	CD248	CD248
1.1585	1.74e-14	1.19e-13	LZTS1	LZTS1
-1.02585	1.9e-14	1.29e-13	HOTAIRM1	HOTAIRM1
-1.40259	1.92e-14	1.31e-13	AMN	AMN
-1.01939	1.94e-14	1.31e-13	P2RY14	P2RY14
-1.01754	2e-14	1.35e-13	FMOD	FMOD
1.19951	2.03e-14	1.37e-13	KIAA1257	KIAA1257
1.05615	2.1e-14	1.42e-13	MSX2	MSX2
-1.01629	2.37e-14	1.59e-13	FOXF2	FOXF2
-1.04855	2.44e-14	1.63e-13	MGEA5	MGEA5
-1.26973	2.58e-14	1.72e-13	SYTL5	SYTL5
1.05427	2.59e-14	1.73e-13	VASN	VASN
-1.30987	2.6e-14	1.74e-13	FAM129C	FAM129C
-1.04506	2.68e-14	1.79e-13	HOXD9	HOXD9
-1.09417	2.69e-14	1.79e-13	PDZRN3	PDZRN3
-1.16511	2.86e-14	1.9e-13	MGAT3	MGAT3
1.59436	2.89e-14	1.92e-13	DAPL1	DAPL1
1.37052	3.21e-14	2.12e-13	EREG	EREG
1.12801	3.34e-14	2.2e-13	LRRC15	LRRC15
-1.22867	3.36e-14	2.22e-13	AQP1	AQP1
-1.25796	3.78e-14	2.47e-13	BANK1	BANK1
1.30272	3.86e-14	2.53e-13	COL5A1	COL5A1
-1.00315	4.07e-14	2.66e-13	HES2	HES2
1.18233	4.15e-14	2.71e-13	PTPN13	PTPN13
-1.26386	4.15e-14	2.71e-13	SCNN1A	SCNN1A
-1.46989	4.22e-14	2.75e-13	MS4A1	MS4A1
1.70145	4.34e-14	2.82e-13	FCN1	FCN1
-1.69119	4.38e-14	2.85e-13	MZB1	MZB1
-1.60831	4.63e-14	3e-13	FGFBP1	FGFBP1
-1.12933	4.65e-14	3.02e-13	NUPR1	NUPR1
-1.43736	4.72e-14	3.06e-13	MT1B	MT1B
1.1005	5e-14	3.23e-13	GMPR	GMPR
1.46644	5.05e-14	3.26e-13	PRSS33	PRSS33
1.05982	6.33e-14	4.06e-13	ABCC2	ABCC2
-1.01424	6.35e-14	4.07e-13	SEC31B	SEC31B
1.09374	6.81e-14	4.35e-13	S100A4	S100A4
1.07956	6.9e-14	4.41e-13	BATF	BATF
1.14723	7.78e-14	4.95e-13	DHRS2	DHRS2
-1.5287	8.32e-14	5.28e-13	FABP1	FABP1
-1.02411	8.35e-14	5.29e-13	PRKCB	PRKCB
1.69305	8.35e-14	5.3e-13	SERPINB2	SERPINB2
1.5524	8.72e-14	5.52e-13	B4GALNT4	B4GALNT4
1.43193	8.97e-14	5.67e-13	DEFB4A	DEFB4A
2.5414	9.8e-14	6.17e-13	IGF2	IGF2
-2.65239	9.91e-14	6.24e-13	FDCSP	FDCSP
-1.25731	1.03e-13	6.48e-13	IGLL5///CYAT1///IGLV3-21	IGLL5///CYAT1///IGLV3-21
-1.59277	1.05e-13	6.56e-13	CILP	CILP
1.14167	1.08e-13	6.74e-13	FCGR2A	FCGR2A
-1.02359	1.15e-13	7.19e-13	KRBOX1	KRBOX1
-1.31036	1.16e-13	7.27e-13	CDHR2	CDHR2
-2.10886	1.22e-13	7.58e-13	IGLJ3	IGLJ3
1.16818	1.36e-13	8.45e-13	LOXL1	LOXL1
1.07987	1.42e-13	8.81e-13	CDKN2A	CDKN2A
-1.00111	1.45e-13	8.97e-13	UNC5B	UNC5B
-1.04591	1.5e-13	9.23e-13	ATMIN	ATMIN
1.37004	1.52e-13	9.37e-13	MUCL1	MUCL1
-1.3659	1.58e-13	9.69e-13	HOXA13	HOXA13
-1.01504	1.71e-13	1.04e-12	FAM163B	FAM163B
-1.15745	1.73e-13	1.06e-12	GPAT2	GPAT2
-1.10248	1.77e-13	1.09e-12	LINC01133	LINC01133
1.56581	1.86e-13	1.13e-12	CCL4	CCL4
-2.12713	1.87e-13	1.14e-12	HMGCS2	HMGCS2
-1.05843	1.98e-13	1.21e-12	HSPA2	HSPA2
1.86567	2.33e-13	1.41e-12	CCL3L3	CCL3L3
-1.16206	2.34e-13	1.41e-12	GSN	GSN
-1.77899	2.36e-13	1.43e-12	HRASLS2	HRASLS2
-1.08213	2.74e-13	1.64e-12	RAB26	RAB26
-1.16963	3.41e-13	2.03e-12	CDHR1	CDHR1
-1.51093	3.5e-13	2.08e-12	SYT13	SYT13
-1.04491	3.56e-13	2.11e-12	XDH	XDH
-1.01219	3.56e-13	2.11e-12	ATP2C2	ATP2C2
1.13435	3.79e-13	2.24e-12	THBD	THBD
-1.60135	4.24e-13	2.49e-12	IGHV3-48///IGHV3-69-1	IGHV3-48///IGHV3-69-1
1.86168	4.49e-13	2.63e-12	ALDOB	ALDOB
1.16344	4.55e-13	2.67e-12	SCRN1	SCRN1
1.46313	4.74e-13	2.77e-12	TNNC2	TNNC2
-1.49357	4.76e-13	2.78e-12	UGT2B7	UGT2B7
1.04878	4.88e-13	2.85e-12	LRRC34	LRRC34
1.26257	5.84e-13	3.38e-12	COL3A1	COL3A1
-1.03412	6.37e-13	3.67e-12	ZNF675	ZNF675
-1.06634	6.76e-13	3.89e-12	SLC39A5	SLC39A5
3.21449	7.03e-13	4.04e-12	DUSP27	DUSP27
-1.05468	7.81e-13	4.46e-12	SHD	SHD
1.51018	1.5e-30	6.72e-29	PES1	PES1
-1.98455	8.3e-13	4.73e-12	IGK	IGK
1.10385	8.45e-13	4.82e-12	FILIP1L	FILIP1L
-1.23232	8.49e-13	4.84e-12	IGHV1-69	IGHV1-69
1.00306	1.01e-12	5.7e-12	CDCA2	CDCA2
1.18334	1.03e-12	5.8e-12	GALNT18	GALNT18
-1.66866	1.26e-12	7.08e-12	IGLV6-57	IGLV6-57
-1.31486	1.32e-12	7.42e-12	VLDLR	VLDLR
1.04386	1.39e-12	7.74e-12	NETO2	NETO2
1.47598	1.4e-12	7.81e-12	SLC30A2	SLC30A2
1.31611	1.48e-12	8.23e-12	KLK7	KLK7
-1.13823	1.59e-12	8.84e-12	RGMB	RGMB
1.12935	1.83e-12	1.01e-11	DSG3	DSG3
1.15887	1.9e-12	1.05e-11	SLC2A3	SLC2A3
1.41996	1.95e-12	1.07e-11	LOC105370792	LOC105370792
-1.44614	6.11e-21	8.14e-20	MLF2	MLF2
1.23159	2.01e-12	1.1e-11	KRT6C	KRT6C
1.51018	1.5e-30	6.72e-29	PGK1	PGK1
1.11665	2.08e-12	1.14e-11	SPACA3	SPACA3
1.61225	2.28e-12	1.25e-11	BCL2A1	BCL2A1
1.01198	2.41e-12	1.32e-11	HCAR1	HCAR1
1.01057	2.52e-12	1.37e-11	FUOM	FUOM
-2.39489	2.52e-12	1.37e-11	SLC28A2	SLC28A2
-1.08831	2.76e-12	1.5e-11	FKBP1B	FKBP1B
1.25549	2.77e-12	1.5e-11	FOLH1	FOLH1
-1.03114	3.03e-12	1.64e-11	BHLHA15	BHLHA15
-1.12144	3.06e-12	1.65e-11	HDC	HDC
-1.00068	3.08e-12	1.66e-11	IGLL5	IGLL5
-1.21925	3.08e-12	1.66e-11	WISP2	WISP2
-1.05052	3.09e-12	1.67e-11	CCL5	CCL5
1.52444	3.26e-12	1.75e-11	DEFA3	DEFA3
1.3053	3.42e-12	1.84e-11	CADPS	CADPS
1.12593	3.54e-12	1.9e-11	LOC101926913	LOC101926913
1.10869	3.96e-12	2.12e-11	GRP	GRP
1.42074	4.03e-12	2.15e-11	FREM1	FREM1
-1.40483	4.09e-12	2.18e-11	IGSF21	IGSF21
1.40867	4.24e-12	2.26e-11	CCL20	CCL20
-1.04583	4.37e-12	2.33e-11	ADRA2A	ADRA2A
1.14499	4.88e-12	2.58e-11	SPRR2C	SPRR2C
1.11035	5.01e-12	2.64e-11	NCF2	NCF2
1.31737	5.67e-12	2.98e-11	IDO1	IDO1
-3.53682	5.69e-12	2.99e-11	UGT2B15	UGT2B15
1.1849	5.77e-12	3.03e-11	RGS5	RGS5
-1.71334	5.98e-12	3.14e-11	CXCL13	CXCL13
1.14021	6.01e-12	3.15e-11	HSD11B1	HSD11B1
1.20012	6.05e-12	3.17e-11	PGGHG	PGGHG
-1.55758	6.18e-12	3.23e-11	CNN1	CNN1
-2.20658	7.26e-12	3.78e-11	TCL1A	TCL1A
-1.14468	7.71e-12	3.99e-11	RGMA	RGMA
1.25922	7.85e-12	4.06e-11	C4BPB	C4BPB
-3.46052	1.04e-11	5.32e-11	UGT2B17	UGT2B17
1.10311	1.07e-11	5.45e-11	ORM2	ORM2
1.06334	1.15e-11	5.87e-11	RNF182	RNF182
1.42	1.18e-11	5.97e-11	CYP4X1	CYP4X1
-1.614	1.19e-11	6.06e-11	IGLV1-44	IGLV1-44
1.13109	1.27e-11	6.43e-11	SERPINB4	SERPINB4
-1.00186	1.36e-11	6.84e-11	RASGRP2	RASGRP2
1.38204	1.64e-11	8.21e-11	FGGY	FGGY
1.16335	1.68e-11	8.37e-11	C2CD4B	C2CD4B
1.1521	1.71e-11	8.5e-11	SERPINB3	SERPINB3
1.02481	1.93e-11	9.58e-11	FBN1	FBN1
1.46274	2.02e-11	1e-10	CXCL9	CXCL9
[truncated: 158 more rows]

## Sheet: TCGA - READ
TCGA - READ
Identifier	Gene	Log2FC	padj
ENSG00000214039	RP11-474D1.3	10.3552	4.54285e-86
ENSG00000170373	CST1	10.1741	1.88501e-47
ENSG00000167755	KLK6	9.79162	1.75918e-51
ENSG00000185269	NOTUM	9.70283	4.16614e-49
ENSG00000250641	XXbac-BPG32J3.19	9.53073	2.89409e-62
ENSG00000244355	LY6G6D	9.43703	4.28129e-60
ENSG00000137673	MMP7	8.5564	3.73391e-67
ENSG00000108244	KRT23	8.5019	2.36833e-54
ENSG00000198842	DUSP27	8.03337	1.25509e-28
ENSG00000249550	LINC01234	7.11616	2.96461e-25
ENSG00000103355	PRSS33	6.84336	2.45736e-30
ENSG00000167767	KRT80	6.79401	1.60496e-122
ENSG00000137868	STRA6	6.49429	2.06483e-57
ENSG00000062038	CDH3	6.49208	1.39405e-156
ENSG00000177984	LCN15	6.4609	8.93854e-16
ENSG00000123500	COL10A1	6.362	1.32215e-34
ENSG00000105989	WNT2	6.35633	4.88756e-93
ENSG00000186007	LEMD1	6.26274	1.04247e-42
ENSG00000167244	IGF2	6.22835	8.22774e-21
ENSG00000134827	TCN1	6.22411	1.49264e-15
ENSG00000164379	FOXQ1	5.93832	5.07524e-87
ENSG00000236081	ELFN1-AS1	5.88327	3.94816e-69
ENSG00000134762	DSC3	5.87299	1.51417e-31
ENSG00000254560	BBOX1-AS1	5.79141	5.5491e-23
ENSG00000115507	OTX1	5.76926	5.25656e-53
ENSG00000139515	PDX1	5.70618	2.27867e-81
ENSG00000229404	LINC00858	5.6543	2.51856e-27
ENSG00000204422	XXbac-BPG32J3.20	5.59196	2.27731e-23
ENSG00000110195	FOLR1	5.57626	1.45438e-22
ENSG00000111700	SLCO1B3	5.51625	5.07256e-16
ENSG00000175832	ETV4	5.49438	1.8509e-110
ENSG00000206069	TMEM211	5.44269	1.17933e-30
ENSG00000184292	TACSTD2	5.39179	9.42471e-30
ENSG00000105464	GRIN2D	5.34681	8.97483e-110
ENSG00000269968	RP5-940J5.9	5.29921	7.73445e-06
ENSG00000185479	KRT6B	5.28713	4.51418e-23
ENSG00000128422	KRT17	5.26609	1.23808e-29
ENSG00000240801	AC132217.4	5.25811	1.2342e-14
ENSG00000109205	ODAM	5.20199	4.29737e-17
ENSG00000171759	PAH	5.17629	1.59183e-17
ENSG00000164283	ESM1	5.15393	1.64218e-60
ENSG00000163347	CLDN1	5.10268	4.83753e-84
ENSG00000140807	NKD1	5.08622	1.11627e-43
ENSG00000189433	GJB4	5.07952	4.60193e-43
ENSG00000122641	INHBA	5.04634	3.2019e-73
ENSG00000088992	TESC	5.04323	2.31422e-91
ENSG00000196754	S100A2	5.03664	1.84776e-47
ENSG00000204869	IGFL4	5.02449	1.52961e-36
ENSG00000244306	LINC01296	5.01309	3.00451e-25
ENSG00000183145	RIPPLY3	4.93413	2.72992e-47
ENSG00000172031	EPHX4	4.93149	1.00747e-73
ENSG00000168065	SLC22A11	4.76535	1.29075e-32
ENSG00000137699	TRIM29	4.74058	3.30611e-61
ENSG00000280178	AP000349.2	4.73639	2.96826e-23
ENSG00000148734	NPFFR1	4.73332	2.47038e-67
ENSG00000240204	SMKR1	4.73191	3.68515e-54
ENSG00000245694	CRNDE	4.71608	1.22738e-57
ENSG00000281406	BLACAT1	4.61773	7.11342e-40
ENSG00000105664	COMP	4.61533	1.14413e-21
ENSG00000102854	MSLN	4.5703	3.62296e-25
ENSG00000212993	POU5F1B	4.56658	2.03952e-48
ENSG00000075461	CACNG4	4.56167	4.12404e-20
ENSG00000060718	COL11A1	4.5247	1.68187e-30
ENSG00000241186	TDGF1	4.51029	6.31092e-53
ENSG00000099953	MMP11	4.50468	3.45504e-51
ENSG00000183734	ASCL2	4.50075	4.73282e-106
ENSG00000206195	DUXAP8	4.46992	3.25774e-22
ENSG00000107159	CA9	4.42974	7.31338e-20
ENSG00000120149	MSX2	4.36768	2.7094e-24
ENSG00000182747	SLC35D3	4.33283	4.18905e-16
ENSG00000159263	SIM2	4.32459	1.43195e-72
ENSG00000185105	MYADML2	4.3225	9.08986e-27
ENSG00000158296	SLC13A3	4.29544	8.27782e-22
ENSG00000125207	PIWIL1	4.24272	2.66632e-18
ENSG00000124882	EREG	4.23321	1.29261e-26
ENSG00000215182	MUC5AC	4.22843	1.36746e-09
ENSG00000227619	RP11-492E3.2	4.2192	8.1357e-47
ENSG00000103888	CEMIP	4.20585	6.19006e-29
ENSG00000149295	DRD2	4.18146	2.83082e-15
ENSG00000183248	PRR36	4.17279	6.71671e-39
ENSG00000219928	RP11-40C6.2	4.14452	3.07414e-20
ENSG00000171004	HS6ST2	4.13072	9.31324e-20
ENSG00000237643	RP11-462G2.1	4.12951	2.06505e-08
ENSG00000230061	TRPM2-AS	4.11503	9.67696e-26
ENSG00000198759	EGFL6	4.11499	4.4672e-41
ENSG00000259884	RP11-1100L3.8	4.11184	2.04253e-12
ENSG00000279806	RP11-58O9.2	4.11177	3.95118e-25
ENSG00000169429	CXCL8	4.10437	3.76075e-18
ENSG00000273604	C17orf96	4.09776	3.75422e-39
ENSG00000164398	ACSL6	4.09666	4.18431e-24
ENSG00000224126	UBE2SP2	4.08748	2.75288e-45
ENSG00000165905	GYLTL1B	4.07419	5.54274e-68
ENSG00000129451	KLK10	4.04786	1.92487e-23
ENSG00000204335	SP5	4.04691	5.1703e-35
ENSG00000158014	SLC30A2	4.02858	3.08393e-16
ENSG00000275216	RP11-54H7.4	4.01157	1.72382e-11
ENSG00000101144	BMP7	3.99652	3.68539e-36
ENSG00000166415	WDR72	3.99116	8.09197e-15
ENSG00000158055	GRHL3	3.96483	2.45762e-27
ENSG00000088002	SULT2B1	3.96373	2.11947e-47
ENSG00000134757	DSG3	3.93535	3.44856e-08
ENSG00000137747	TMPRSS13	3.9337	5.91435e-31
ENSG00000232803	SLCO4A1-AS1	3.91525	1.18912e-29
ENSG00000253414	RP11-150O12.6	3.88671	2.19936e-45
ENSG00000106038	EVX1	3.88263	2.7483e-12
ENSG00000131746	TNS4	3.88113	1.94433e-32
ENSG00000170835	CEL	3.86635	2.0972e-11
ENSG00000247844	CCAT1	3.86392	9.32872e-37
ENSG00000015520	NPC1L1	3.8218	1.13802e-11
ENSG00000163993	S100P	3.80956	8.73347e-46
ENSG00000173557	C2orf70	3.80784	2.17672e-56
ENSG00000160862	AZGP1	3.77975	3.87577e-47
ENSG00000073067	CYP2W1	3.75371	9.14971e-14
ENSG00000101115	SALL4	3.74709	2.02809e-41
ENSG00000106483	SFRP4	3.73589	1.21774e-17
ENSG00000277998	RP11-452N17.1	3.73374	7.95014e-55
ENSG00000280693	SH3PXD2A-AS1	3.71808	7.47688e-34
ENSG00000179761	PIPOX	3.67561	1.59725e-18
ENSG00000173894	CBX2	3.66438	1.50264e-56
ENSG00000109255	NMU	3.66123	9.74972e-23
ENSG00000234906	APOC2	3.63952	3.16814e-27
ENSG00000146411	SLC2A12	3.62853	1.26425e-31
ENSG00000253755	IGHGP	3.62685	2.5421e-14
ENSG00000011201	ANOS1	3.60723	1.1109e-26
ENSG00000163032	VSNL1	3.60219	1.63442e-36
ENSG00000120708	TGFBI	3.60041	3.15697e-59
ENSG00000170561	IRX2	3.5961	1.91904e-06
ENSG00000175426	PCSK1	3.58429	8.67405e-08
ENSG00000138028	CGREF1	3.57773	3.09131e-70
ENSG00000105219	CNTD2	3.57005	2.45589e-32
ENSG00000198535	C2CD4A	3.56923	2.19936e-26
ENSG00000165816	VWA2	3.56143	4.93648e-31
ENSG00000181577	C6orf223	3.55674	1.24218e-25
ENSG00000196711	FAM150A	3.52889	1.06627e-16
ENSG00000114656	KIAA1257	3.51813	3.06292e-47
ENSG00000005001	PRSS22	3.48821	7.31692e-32
ENSG00000178773	CPNE7	3.48812	2.00171e-21
ENSG00000273079	GRIN2B	3.47125	7.15881e-33
ENSG00000254501	AP003068.9	3.4445	9.06099e-28
ENSG00000259399	TGIF2-C20orf24	3.44318	1.49852e-05
ENSG00000281383	CH507-513H4.5	3.44163	6.7394e-19
ENSG00000157766	ACAN	3.43889	1.58741e-38
ENSG00000135960	EDAR	3.43647	1.85261e-18
ENSG00000213886	UBD	3.42614	9.08696e-22
ENSG00000253161	LINC01605	3.4163	4.35231e-31
ENSG00000189431	RASSF10	3.41096	2.25524e-25
ENSG00000244363	RPL7P23	3.40557	1.18972e-42
ENSG00000272502	RP11-713M15.2	3.38842	3.9216e-42
ENSG00000100985	MMP9	3.34046	9.25901e-25
ENSG00000216866	RPS2P55	3.33977	4.38125e-53
ENSG00000169247	SH3TC2	3.33453	4.77036e-42
ENSG00000113739	STC2	3.3316	7.16576e-24
ENSG00000189366	ALG1L	3.32295	3.8882e-34
ENSG00000128714	HOXD13	3.32112	8.62693e-06
ENSG00000265688	MAFG-AS1	3.31931	6.99987e-94
ENSG00000081277	PKP1	3.31325	1.28453e-21
ENSG00000181418	DDN	3.3054	2.33016e-32
ENSG00000214049	UCA1	3.28779	2.72675e-07
ENSG00000203805	PPAPDC1A	3.28711	3.40433e-15
ENSG00000165376	CLDN2	3.28683	4.24823e-06
ENSG00000225573	RPL35P5	3.2858	1.6982e-57
ENSG00000279322	RP4-738P15.6	3.26984	1.42811e-05
ENSG00000279473	AC009065.4	3.26818	6.92051e-22
ENSG00000149243	KLHL35	3.25793	8.42692e-52
ENSG00000109321	AREG	3.25532	1.36347e-22
ENSG00000268104	SLC6A14	3.24935	1.53665e-07
ENSG00000100867	DHRS2	3.2492	3.57001e-09
ENSG00000101850	GPR143	3.24568	2.54218e-30
ENSG00000149968	MMP3	3.23936	3.2965e-08
ENSG00000222033	LINC01124	3.23868	4.68874e-27
ENSG00000115009	CCL20	3.23735	7.1447e-20
ENSG00000078114	NEBL	3.22621	2.03801e-115
ENSG00000131730	CKMT2	3.22057	2.71613e-10
ENSG00000239246	RP11-464D20.2	3.21119	5.68441e-43
ENSG00000198734	F5	3.20385	4.08547e-12
ENSG00000258377	RP11-649E7.5	3.18567	5.35247e-08
ENSG00000124225	PMEPA1	3.18422	2.97535e-68
ENSG00000101255	TRIB3	3.1824	7.68427e-43
ENSG00000234753	FOXP4-AS1	3.17446	2.44045e-56
ENSG00000162849	KIF26B	3.15983	4.32521e-28
ENSG00000163689	C3orf67	3.14796	1.41541e-23
ENSG00000181652	ATG9B	3.141	6.00012e-34
ENSG00000130600	H19	3.13115	2.65588e-07
ENSG00000159708	LRRC36	3.1285	1.21778e-25
ENSG00000135423	GLS2	3.12727	8.12896e-36
ENSG00000203688	RP11-351J23.1	3.11121	1.00109e-38
ENSG00000078814	MYH7B	3.09786	1.42434e-08
ENSG00000229119	CTB-63M22.1	3.09549	2.75616e-22
ENSG00000139292	LGR5	3.08528	3.54804e-27
ENSG00000095739	BAMBI	3.08399	2.37857e-20
ENSG00000279508	AL589743.1	3.08142	3.70618e-08
ENSG00000235776	AC000089.3	3.07925	6.82004e-59
ENSG00000168243	GNG4	3.06436	1.25922e-15
ENSG00000179603	GRM8	3.05745	4.16688e-19
ENSG00000257913	RP11-386G11.5	3.05719	1.05163e-30
ENSG00000115363	EVA1A	3.05548	4.08453e-23
ENSG00000130513	GDF15	3.05096	3.31825e-27
ENSG00000163132	MSX1	3.04454	1.85093e-21
ENSG00000141505	ASGR1	3.03597	1.31749e-22
ENSG00000101057	MYBL2	3.02481	4.48257e-48
ENSG00000171017	LRRC8E	3.00574	3.98795e-59
ENSG00000101470	TNNC2	2.9974	1.74682e-20
ENSG00000140274	DUOXA2	2.99193	1.68077e-05
ENSG00000112559	MDFI	2.98594	2.46302e-41
ENSG00000145506	NKD2	2.97734	6.26248e-32
ENSG00000122034	GTF3A	2.97537	1.16189e-67
ENSG00000119547	ONECUT2	2.97054	4.3966e-19
ENSG00000247627	MTND4P12	2.96924	2.24205e-05
ENSG00000258947	TUBB3	2.92328	3.8069e-31
ENSG00000148848	ADAM12	2.92109	1.09182e-19
ENSG00000246898	LINC00920	2.8925	4.0058e-23
ENSG00000086991	NOX4	2.89144	3.05622e-18
ENSG00000234743	EIF5AP4	2.88306	4.30966e-21
ENSG00000133067	LGR6	2.87438	2.36081e-14
ENSG00000135069	PSAT1	2.87124	1.82362e-23
ENSG00000074211	PPP2R2C	2.86806	4.26031e-08
ENSG00000112494	UNC93A	2.86618	2.19092e-10
ENSG00000103257	SLC7A5	2.85881	3.24054e-37
ENSG00000160183	TMPRSS3	2.85021	8.63485e-22
ENSG00000174939	ASPHD1	2.84707	8.63174e-42
ENSG00000184368	MAP7D2	2.84576	2.5437e-14
ENSG00000147889	CDKN2A	2.8392	1.84158e-15
ENSG00000089327	FXYD5	2.83857	7.4969e-75
ENSG00000232445	RP11-132A1.4	2.8293	7.38963e-18
ENSG00000187730	GABRD	2.811	3.40019e-40
ENSG00000092621	PHGDH	2.8108	5.53094e-22
ENSG00000116661	FBXO2	2.81019	1.63104e-10
ENSG00000163618	CADPS	2.79528	1.40292e-18
ENSG00000151388	ADAMTS12	2.78456	4.99651e-28
ENSG00000143590	EFNA3	2.78089	1.04931e-39
ENSG00000139629	GALNT6	2.77484	8.61804e-76
ENSG00000078098	FAP	2.74392	8.03396e-19
ENSG00000050344	NFE2L3	2.74327	4.4545e-67
ENSG00000204876	AC021218.2	2.74301	4.30442e-14
ENSG00000267815	CTB-191K22.5	2.73906	2.77917e-16
ENSG00000172456	FGGY	2.73512	1.45409e-16
ENSG00000165480	SKA3	2.72963	3.90505e-43
ENSG00000278709	NKILA	2.72859	1.23159e-34
ENSG00000152413	HOMER1	2.72801	4.90938e-50
ENSG00000185666	SYN3	2.71723	1.06422e-06
ENSG00000231864	RP11-229P13.23	2.7053	0.000711453
ENSG00000169248	CXCL11	2.70479	6.84964e-09
ENSG00000164932	CTHRC1	2.70272	5.26833e-18
ENSG00000128564	VGF	2.69883	2.69964e-09
ENSG00000110944	IL23A	2.69592	2.39114e-19
ENSG00000111110	PPM1H	2.69584	1.87627e-68
ENSG00000078900	TP73	2.69481	3.17542e-25
ENSG00000188372	ZP3	2.69395	2.50803e-48
ENSG00000206075	SERPINB5	2.69249	6.98841e-12
ENSG00000081059	TCF7	2.69073	6.61343e-54
ENSG00000139055	ERP27	2.68293	5.07716e-09
ENSG00000259479	SORD2P	2.68197	5.10686e-44
ENSG00000102048	ASB9	2.68122	6.3715e-27
ENSG00000085741	WNT11	2.67778	9.0827e-10
ENSG00000279753	AC011558.5	2.67563	1.73754e-29
ENSG00000165188	RNF183	2.67509	7.51839e-25
ENSG00000172927	MYEOV	2.65997	2.20865e-12
ENSG00000160181	TFF2	2.65544	1.39922e-06
ENSG00000120875	DUSP4	2.64587	6.34432e-15
ENSG00000236698	EIF1AXP1	2.64166	1.90217e-29
ENSG00000213790	OLA1P1	2.63851	2.22156e-34
ENSG00000196335	STK31	2.63815	1.74353e-10
ENSG00000175063	UBE2C	2.6379	1.67325e-45
ENSG00000100228	RAB36	2.63228	1.90678e-52
ENSG00000180730	SHISA2	2.62943	1.71056e-16
[truncated: 4,339 more rows]
