# Supplementary material for: Drug Repositioning Based on the Reversal of Gene Expression Signatures Identifies TOP2A as a Therapeutic Target for Rectal Cancer
Source: Cancers (Basel). 2021 Oct 31;13(21):5492. doi: 10.3390/cancers13215492 (PMC8583090; doi:10.3390/cancers13215492)
Supplement: Supplementary file 1 [file cancers-13-05492-s001.zip › Supplementary Data 3.xlsx]

## Sheet: Read Me
Supplementary Data 3: OCTAD output files with the sRGES (summarized Reversal Gene Expression Score) for rectal cancer gene expression signatures.

## Sheet: GSE90627
Drug	Clinical Phase	Mechanism of Action (MOA)	Target	mean	n	median	sd	sRGES
tacrine	Launched	acetylcholinesterase inhibitor	ACHE|BCHE	-0.458545	2	-0.458545	0.176157	-0.458545
dabrafenib	Launched	RAF inhibitor	BRAF|LIMK1|NEK11|RAF1|SIK1	-0.43909	12	-0.393179	0.165177	-0.43909
miglitol	Launched	glucosidase inhibitor	GAA|GANAB|GANC|MGAM	-0.434554	1	-0.434554	NA	-0.434554
purvalanol-a	Preclinical	CDK inhibitor	CDK1|CDK2|CDK4|CDK5|CSNK1G3|RPS6KA1|SRC	-0.372823	14	-0.362257	0.0941508	-0.372823
targinine	Phase 3	nitric oxide synthase inhibitor	NOS3	-0.371026	2	-0.371026	0.128633	-0.371026
triptolide	Phase 3	RNA polymerase inhibitor	RELA	-0.366107	89	-0.370962	0.0766674	-0.366107
monensin	Launched	bacterial permeability inducer		-0.366009	1	-0.366009	NA	-0.366009
buparlisib	Phase 3	PI3K inhibitor	PIK3CA|PIK3CG	-0.359947	30	-0.361159	0.0762345	-0.359947
cotinine	Phase 2	nicotine metabolite		-0.359322	2	-0.359322	0.15376	-0.359322
BMS-387032	Phase 1	CDK inhibitor|cell cycle inhibitor|MCL1 inhibitor	CDK2|CDK7|CDK9	-0.358016	36	-0.37883	0.0696327	-0.358016
idarubicin	Launched	topoisomerase inhibitor	TOP2A	-0.357798	86	-0.37354	0.142502	-0.357798
peruvoside	Phase 1	cardiac glycoside		-0.352551	3	-0.346985	0.0460019	-0.352551
panobinostat	Launched	HDAC inhibitor	HDAC1|HDAC2|HDAC3|HDAC4|HDAC6|HDAC7|HDAC8|HDAC9	-0.351424	73	-0.379394	0.108416	-0.351424
astemizole	Withdrawn	histamine receptor antagonist	HRH1|KCNH1|KCNH2	-0.345998	3	-0.340155	0.0323639	-0.345998
WYE-125132	Preclinical	mTOR inhibitor	MTOR	-0.344528	65	-0.370698	0.12743	-0.344528
PI-828	Preclinical	PI3K inhibitor		-0.344133	18	-0.354744	0.121524	-0.344133
NNC-55-0396	Preclinical	T-type calcium channel blocker	CATSPER1|CATSPER2|CATSPER3|CATSPER4	-0.34388	14	-0.336564	0.0864467	-0.34388
palonosetron	Launched	serotonin receptor antagonist	HTR3A	-0.343771	1	-0.343771	NA	-0.343771
etofenamate	Launched	cyclooxygenase inhibitor	PTGS1|PTGS2	-0.343169	1	-0.343169	NA	-0.343169
ZSTK-474	Phase 1/Phase 2	PI3K inhibitor	PIK3CB|PIK3CD|PIK3CG	-0.340263	47	-0.366979	0.149765	-0.340263
mitoxantrone	Launched	topoisomerase inhibitor	TOP2A	-0.339732	77	-0.35219	0.120226	-0.339732
doxorubicin	Launched	topoisomerase inhibitor	TOP2A	-0.338958	79	-0.348074	0.139073	-0.338958
thonzonium	Launched	ATPase inhibitor		-0.337623	1	-0.337623	NA	-0.337623
OSI-027	Phase 1	mTOR inhibitor	MTOR	-0.337236	54	-0.35507	0.114568	-0.337236
GDC-0941	Phase 2	PI3K inhibitor	PIK3CA|PIK3CB|PIK3CD|PIK3CG	-0.335753	65	-0.346116	0.106924	-0.335753
methotrexate	Launched	dihydrofolate reductase inhibitor	DHFR	-0.335555	10	-0.349731	0.128303	-0.335555
troxipide	Launched	glucosamine synthetase stimulant		-0.334702	2	-0.334702	0.107136	-0.334702
terbinafine	Launched	fungal squalene epoxidase inhibitor	SQLE	-0.332878	3	-0.337804	0.0623248	-0.332878
ampicillin	Launched	bacterial cell wall synthesis inhibitor		-0.331353	1	-0.331353	NA	-0.331353
PIK-75	Preclinical	DNA protein kinase inhibitor|PI3K inhibitor	PIK3CA|PIK3CB|PIK3CD|PIK3CG|PRKDC	-0.330909	65	-0.373257	0.183705	-0.330909
aminopurvalanol-a	Preclinical	CDK inhibitor|tyrosine kinase inhibitor	CDK1|CDK2|CDK5|CDK6	-0.328278	34	-0.346358	0.137786	-0.328278
actinomycin-d	Launched	RNA polymerase inhibitor		-0.327541	3	-0.293879	0.0617676	-0.327541
IKK-16	Preclinical	IKK inhibitor	IKBKB	-0.326474	16	-0.321535	0.0864399	-0.326474
danusertib	Phase 2	Aurora kinase inhibitor|growth factor receptor inhibitor	AURKA|AURKB|AURKC|FGFR1|NTRK1|RET|SLK	-0.32432	13	-0.32305	0.127089	-0.32432
daunorubicin	Launched	RNA synthesis inhibitor|topoisomerase inhibitor	TOP2A|TOP2B	-0.323376	107	-0.336864	0.124275	-0.323376
camptothecin	Phase 3	topoisomerase inhibitor	TOP1	-0.323053	61	-0.346482	0.112272	-0.323053
clarithromycin	Launched	bacterial 50S ribosomal subunit inhibitor	CYP3A4	-0.320799	2	-0.320799	0.153946	-0.320799
wortmannin	Preclinical	PI3K inhibitor	PI4KA|PI4KB|PIK3CA|PIK3CD|PIK3CG|PIK3R1|PLK1|PRKDC	-0.320673	584	-0.33904	0.142383	-0.320673
lofepramine	Launched	norepinephrine reuptake inhibitor|serotonin√±norepinephrine reuptake inhibitor (SNRI)	HTR1A|SLC6A2|SLC6A4	-0.320165	3	-0.285349	0.177522	-0.320165
NVP-BEZ235	Phase 2	mTOR inhibitor|PI3K inhibitor	ATR|MTOR|PIK3CA|PIK3CD|PIK3CG	-0.31999	85	-0.353899	0.139663	-0.31999
teniposide	Launched	topoisomerase inhibitor	TOP2A|TOP2B	-0.315997	91	-0.342913	0.177721	-0.315997
azelastine	Launched	histamine receptor antagonist	HRH1	-0.315831	2	-0.315831	0.181279	-0.315831
belinostat	Launched	HDAC inhibitor	HDAC1|HDAC10|HDAC11|HDAC2|HDAC3|HDAC4|HDAC5|HDAC6|HDAC7|HDAC8|HDAC9	-0.315761	25	-0.358929	0.12624	-0.315761
mycophenolic-acid	Launched	dehydrogenase inhibitor|inositol monophosphatase inhibitor	IMPDH1|IMPDH2	-0.315743	35	-0.309674	0.094033	-0.315743
WZ-3146	Preclinical	EGFR inhibitor	EGFR	-0.314439	16	-0.313353	0.10499	-0.314439
trichostatin-a	Preclinical	HDAC inhibitor	HDAC1|HDAC10|HDAC2|HDAC3|HDAC4|HDAC5|HDAC6|HDAC7|HDAC8|HDAC9	-0.312282	804	-0.334944	0.133189	-0.312282
NVP-TAE684	Preclinical	ALK tyrosine kinase receptor inhibitor	ALK|INSR	-0.311957	67	-0.334273	0.168183	-0.311957
CS-110266	Preclinical	dopamine receptor agonist	SLC6A3	-0.311196	4	-0.309878	0.0201465	-0.311196
bisindolylmaleimide-ix	Preclinical	PKC inhibitor	AKT1|GSK3B|LCK|MAPK1|MAPK11|MAPK12|MAPK14|MAPK8|PRKCA|ROCK1|RPS6KB1|SIRT1	-0.30756	19	-0.327016	0.082506	-0.30756
bifemelane	Launched	acetylcholine release enhancer	MAOA|MAOB	-0.307017	2	-0.307017	0.0677816	-0.307017
alvocidib	Phase 2	CDK inhibitor	CDK1|CDK2|CDK4|CDK5|CDK6|CDK7|CDK8|CDK9|EGFR|PYGM	-0.306241	96	-0.345993	0.175353	-0.306241
palbociclib	Launched	CDK inhibitor	CDK4|CDK6	-0.305859	47	-0.340366	0.114469	-0.305859
dyphylline	Launched	adenosine receptor antagonist|phosphodiesterase inhibitor	ADORA1|ADORA2A|PDE3A|PDE4A|PDE4B|PDE4C|PDE4D|PDE7A|PDE7B	-0.303488	1	-0.303488	NA	-0.303488
torin-1	Preclinical	mTOR inhibitor	MTOR	-0.303228	67	-0.347286	0.149707	-0.303228
bergenin	Preclinical	interleukin inhibitor	IL1B|TNF	-0.302228	1	-0.302228	NA	-0.302228
PHA-793887	Phase 1	CDK inhibitor	CDK1|CDK2|CDK4|CDK5|CDK7|CDK9	-0.300786	59	-0.336615	0.132323	-0.300786
tyloxapol	Launched	NFkB pathway inhibitor	LPL|NFKB2	-0.299866	3	-0.293879	0.0513137	-0.299866
minocycline	Launched	bacterial 30S ribosomal subunit inhibitor	ALOX5|CASP1|CASP3|CYCS|IL1B|MMP9|VEGFA	-0.299517	1	-0.299517	NA	-0.299517
alfacalcidol	Launched	vitamin D receptor agonist	CYP27B1|VDR	-0.298405	5	-0.317544	0.196697	-0.298405
latrunculin-b	Phase 1	actin polymerization inhibitor	ACTA1|MKL1|SPIRE2	-0.298022	12	-0.339979	0.187658	-0.298022
PD-198306	Preclinical	MAP kinase inhibitor|MEK inhibitor	MAP2K1|MAP2K2	-0.297679	16	-0.335029	0.117678	-0.297679
amonafide	Phase 3	topoisomerase inhibitor	TOP2A|TOP2B	-0.297446	13	-0.334356	0.174766	-0.297446
vorinostat	Launched	HDAC inhibitor	HDAC1|HDAC10|HDAC11|HDAC2|HDAC3|HDAC5|HDAC6|HDAC8|HDAC9	-0.296328	860	-0.314956	0.128562	-0.296328
bimatoprost	Launched	prostanoid receptor agonist	AKR1C3|PTGER1|PTGER3|PTGFR	-0.296092	2	-0.296092	0.00793493	-0.296092
mevastatin	Preclinical	HMGCR inhibitor	HMGCR	-0.295846	21	-0.300378	0.174947	-0.295846
dactinomycin	Launched	RNA polymerase inhibitor	POLR2A	-0.293568	25	-0.313866	0.0950011	-0.293568
epirubicin	Launched	topoisomerase inhibitor	CHD1|TOP2A	-0.292163	4	-0.290882	0.0687102	-0.292163
hymecromone	Phase 2	monoamine oxidase inhibitor	MAOA|MAOB	-0.290892	2	-0.290892	0.0142779	-0.290892
WYE-354	Preclinical	mTOR inhibitor	MTOR	-0.289281	15	-0.342056	0.225495	-0.289281
tubastatin-a	Preclinical	HDAC inhibitor	HDAC6	-0.28918	35	-0.306919	0.161493	-0.28918
ibrutinib	Launched	Bruton's tyrosine kinase (BTK) inhibitor	BLK|BMX|BTK	-0.288754	26	-0.343157	0.186354	-0.288754
AT-7519	Phase 2	CDK inhibitor	CDK1|CDK2|CDK4|CDK5|CDK6|CDK9	-0.288648	52	-0.337586	0.170768	-0.288648
mocetinostat	Phase 2	HDAC inhibitor	HDAC1|HDAC11|HDAC2|HDAC3	-0.288575	16	-0.29121	0.094403	-0.288575
vatalanib	Phase 3	KIT inhibitor|PDGFR tyrosine kinase receptor inhibitor|VEGFR inhibitor	EGFR|FLT1|FLT4|KDR|PDGFRB	-0.288384	1	-0.288384	NA	-0.288384
topotecan	Launched	topoisomerase inhibitor	TOP1|TOP1MT	-0.287859	26	-0.299246	0.0736951	-0.287859
entinostat	Phase 3	HDAC inhibitor	HDAC1|HDAC2|HDAC3|HDAC9	-0.287572	58	-0.285081	0.110082	-0.287572
U-0126	Preclinical	MEK inhibitor	AKT1|CHEK1|GSK3B|LCK|MAP2K1|MAP2K2|MAP2K7|MAPK1|MAPK11|MAPK12|MAPK14|MAPK8|PRKCA|RAF1|ROCK1|RPS6KB1|SGK1	-0.287381	37	-0.267551	0.136014	-0.287381
benzethonium	Launched	sodium channel blocker	SCN10A	-0.284992	4	-0.309786	0.161834	-0.284992
pitavastatin	Launched	HMGCR inhibitor	HMGCR	-0.284645	13	-0.292274	0.118016	-0.284645
BIBU-1361	Preclinical	EGFR inhibitor	EGFR	-0.283369	14	-0.326428	0.156259	-0.283369
mycophenolate-mofetil	Launched	dehydrogenase inhibitor|inositol monophosphatase inhibitor	IMPDH1|IMPDH2	-0.28289	13	-0.319095	0.196855	-0.28289
pyroxamide	Phase 1	HDAC inhibitor	HDAC1	-0.282415	16	-0.274406	0.0627828	-0.282415
ciclopirox	Launched	membrane integrity inhibitor	ATP1A1	-0.281172	4	-0.286322	0.0847843	-0.281172
flupentixol	Launched	dopamine receptor antagonist	ADRA1A|CHRM1|DRD1|DRD2|DRD3|DRD5|HTR2A	-0.281139	7	-0.285932	0.0454996	-0.281139
droxinostat	Preclinical	HDAC inhibitor	HDAC6|HDAC8	-0.281124	9	-0.343321	0.111034	-0.281124
PP-2	Preclinical	src inhibitor	ABL1|LCK|LYN|RIPK2|SRC	-0.281084	18	-0.296452	0.155525	-0.281084
AT7867	Preclinical	AKT inhibitor	AKT2|GSK3B|PKIA|PRKACA	-0.280805	13	-0.316363	0.116475	-0.280805
PI-103	Preclinical	mTOR inhibitor|PI3K inhibitor	MTOR|PIK3CA|PIK3CB|PIK3CD|PIK3CG|PRKDC	-0.280541	87	-0.307743	0.155484	-0.280541
nisoldipine	Launched	calcium channel blocker	CACNA1C|CACNA1D|CACNA1F|CACNA1S|CACNA2D1|CACNB2	-0.280426	10	-0.299051	0.147461	-0.280426
gemcitabine	Launched	ribonucleotide reductase inhibitor	CMPK1|RRM1|RRM2|TYMS	-0.280123	82	-0.322458	0.167927	-0.280123
canertinib	Phase 3	EGFR inhibitor	AKT1|EGFR|ERBB2|ERBB4	-0.279224	39	-0.303109	0.117439	-0.279224
sertindole	Withdrawn	dopamine receptor antagonist|serotonin receptor antagonist	ADRA1A|ADRA1B|ADRA1D|DRD2|DRD3|DRD4|HRH1|HTR1A|HTR1B|HTR1D|HTR1E|HTR1F|HTR2A|HTR2C|HTR6|KCNH2	-0.278724	3	-0.320358	0.160623	-0.278724
PP-1	Preclinical	src inhibitor	HCK|RET	-0.278689	17	-0.314491	0.153965	-0.278689
acetylcholine	Launched	acetylcholine receptor agonist	ACHE|CHRM1|CHRM2|CHRM3|CHRM4|CHRM5|CHRNA2	-0.27868	2	-0.27868	0.0540676	-0.27868
thiomersal	Launched	other antibiotic	OXCT1	-0.278643	2	-0.278643	0.026707	-0.278643
calcipotriol	Launched	vitamin D receptor agonist	VDR	-0.278631	14	-0.278223	0.122556	-0.278631
geldanamycin	Preclinical	HSP inhibitor	HSP90AA1|HSP90AB1	-0.278473	638	-0.293446	0.145994	-0.278473
dacinostat	Phase 1	HDAC inhibitor	HDAC1|HDAC2|HDAC3|HDAC4|HDAC5|HDAC6|HDAC7|HDAC8|HDAC9	-0.278462	25	-0.285859	0.134235	-0.278462
cediranib	Phase 3	KIT inhibitor|VEGFR inhibitor	CSF1R|FLT1|FLT3|FLT4|KDR|KIT|PDGFRA|PDGFRB	-0.277987	18	-0.328441	0.182209	-0.277987
gliclazide	Launched	ATP channel blocker|insulin secretagogue	ABCC8|VEGFA	-0.277687	1	-0.277687	NA	-0.277687
bufexamac	Withdrawn	cyclooxygenase inhibitor	HDAC10|HDAC6	-0.277527	2	-0.277527	0.316579	-0.277527
ropivacaine	Launched	sodium channel blocker	SCN10A	-0.277392	2	-0.277392	0.164155	-0.277392
tioguanine	Phase 2	purine antagonist		-0.27717	3	-0.30307	0.0647483	-0.27717
WAY-170523	Preclinical	metalloproteinase inhibitor	MMP13	-0.276978	13	-0.27278	0.0960125	-0.276978
pyrvinium	Launched	androgen receptor antagonist		-0.276847	7	-0.292792	0.0578139	-0.276847
varenicline	Launched	acetylcholine receptor agonist	CHRNA3|CHRNA4|CHRNA6|CHRNA7	-0.276838	3	-0.271764	0.120798	-0.276838
rosuvastatin	Launched	HMGCR inhibitor	HMGCR	-0.276358	8	-0.286947	0.203565	-0.276358
fluvastatin	Launched	HMGCR inhibitor	HMGCR	-0.276212	15	-0.347398	0.236953	-0.276212
etoposide	Launched	topoisomerase inhibitor	TOP2A|TOP2B	-0.275269	35	-0.286295	0.16307	-0.275269
NSC-3852	Preclinical	HDAC inhibitor	HDAC1	-0.275264	19	-0.289668	0.0683907	-0.275264
tegaserod	Withdrawn	serotonin receptor partial agonist	HTR2A|HTR2B|HTR2C|HTR4	-0.274859	10	-0.26277	0.141751	-0.274859
melphalan	Launched	DNA alkylating agent|DNA inhibitor		-0.274627	2	-0.274627	0.0569962	-0.274627
JNJ-7706621	Preclinical	CDK inhibitor	AURKA|AURKB|CDK1|CDK2	-0.274575	14	-0.310874	0.156944	-0.274575
clofilium	Phase 2	potassium channel blocker	KCNA5|KCNH1	-0.274412	3	-0.236001	0.0775521	-0.274412
luteolin	Phase 2	glucosidase inhibitor	TOP1	-0.274048	3	-0.273432	0.025537	-0.274048
idoxuridine	Launched	DNA directed DNA polymerase inhibitor		-0.274012	3	-0.308687	0.1221	-0.274012
tibolone	Launched	androgen receptor agonist|estrogen receptor agonist|progesterone receptor agonist	ESR1	-0.27373	6	-0.292205	0.156519	-0.27373
dequalinium	Launched	PKC inhibitor	KCNN1|KCNN3	-0.273204	2	-0.273204	0.0191029	-0.273204
sirolimus	Launched	mTOR inhibitor	FGF2|FKBP1A|MTOR	-0.272882	288	-0.30429	0.153937	-0.272882
nifuroxazide	Launched	bacterial DNA inhibitor		-0.271765	3	-0.266038	0.0666904	-0.271765
amlodipine	Launched	calcium channel blocker	CA1|CACNA1B|CACNA1C|CACNA1D|CACNA1F|CACNA1S|CACNA2D1|CACNA2D3|CACNB1|CACNB2|SMPD1	-0.271721	20	-0.271253	0.113929	-0.271721
pelitinib	Phase 2	EGFR inhibitor	EGFR	-0.271505	32	-0.304539	0.159563	-0.271505
mercaptopurine	Launched	immunosuppressant|protein synthesis inhibitor|purine antagonist	HPRT1|IMPDH1|IMPDH2|PPAT	-0.271137	4	-0.324239	0.188809	-0.271137
midostaurin	Phase 3	FLT3 inhibitor|KIT inhibitor|PKC inhibitor	FLT3|PRKCG	-0.270726	18	-0.273829	0.154888	-0.270726
cefepime	Launched	bacterial cell wall synthesis inhibitor		-0.270646	1	-0.270646	NA	-0.270646
homosalate	Preclinical	HSP inducer		-0.270041	4	-0.279266	0.189258	-0.270041
butamben	Withdrawn	sodium channel blocker		-0.269953	2	-0.269953	0.0319784	-0.269953
cladribine	Launched	adenosine deaminase inhibitor|ribonucleotide reductase inhibitor	ADA|PNP|POLA1|POLE|POLE2|POLE3|POLE4|RRM1|RRM2|RRM2B	-0.269771	11	-0.277259	0.183444	-0.269771
lylamine	Preclinical	cannabinoid receptor agonist	CNR1	-0.268195	14	-0.274724	0.107513	-0.268195
NNC-05-2090	Preclinical	GABA uptake inhibitor|GAT inhibitor	SLC6A12	-0.268091	16	-0.270424	0.112934	-0.268091
trametinib	Launched	MEK inhibitor	MAP2K1|MAP2K2	-0.267807	30	-0.327775	0.190018	-0.267807
busulfan	Launched	DNA inhibitor		-0.267404	1	-0.267404	NA	-0.267404
selumetinib	Phase 3	MEK inhibitor	MAP2K1	-0.267403	100	-0.291518	0.178296	-0.267403
ceramide	Launched	phosphoenolpyruvate carboxylase activator|serine/threonine protein phosphatase activator		-0.267023	4	-0.24724	0.124301	-0.267023
BMS-536924	Preclinical	IGF-1 inhibitor	AKT1|CCNE1|CDK2|CYP3A4|ERBB2|IGF1R|KDR|LCK|MAPK1|MET|PDGFRA|PDGFRB	-0.266837	71	-0.293651	0.177738	-0.266837
felbinac	Launched	cyclooxygenase inhibitor	CTSL	-0.266813	1	-0.266813	NA	-0.266813
raloxifene	Launched	estrogen receptor antagonist|selective estrogen receptor modulator (SERM)	ESR1|ESR2	-0.266598	8	-0.257723	0.231816	-0.266598
SD-169	Preclinical	p38 MAPK inhibitor	MAPK14	-0.266227	2	-0.266227	0.0691564	-0.266227
streptozotocin	Launched	DNA alkylating agent	SLC2A2	-0.265685	2	-0.265685	0.114522	-0.265685
pirarubicin	Launched	topoisomerase inhibitor	TOP2A	-0.26353	14	-0.293099	0.148186	-0.26353
scriptaid	Preclinical	HDAC inhibitor	HDAC1|HDAC2|HDAC3|HDAC4|HDAC5|HDAC6|HDAC7|HDAC8|HDAC9	-0.262948	44	-0.289842	0.145775	-0.262948
PD-184352	Phase 2	MEK inhibitor	MAP2K1|MAP3K1|MAP3K2	-0.262633	60	-0.293659	0.164973	-0.262633
torin-2	Preclinical	mTOR inhibitor	MTOR	-0.262273	61	-0.325948	0.199023	-0.262273
flucytosine	Launched	other antifungal	DNMT1	-0.262269	3	-0.364937	0.39072	-0.262269
neratinib	Phase 3	EGFR inhibitor	EGFR|ERBB2|KDR	-0.261873	73	-0.288958	0.16856	-0.261873
everolimus	Launched	mTOR inhibitor	MTOR	-0.261293	16	-0.311733	0.180763	-0.261293
salmeterol	Launched	adrenergic receptor agonist	ADRB2	-0.26103	11	-0.231894	0.150593	-0.26103
dihydroergocristine	Launched	adrenergic receptor antagonist|prolactin inhibitor	ADRA1A|ADRB1|DRD1|DRD2|DRD3|DRD4|DRD5|HTR1A|HTR2A|HTR3A|HTR4|HTR5A|HTR6|HTR7	-0.259707	13	-0.256015	0.0909676	-0.259707
tanespimycin	Phase 3	HSP inhibitor	HSP90AA1	-0.259175	137	-0.309278	0.155055	-0.259175
KB-R7943	Preclinical	sodium/calcium exchange inhibitor	SLC8A1|TRPC3|TRPC5|TRPC6	-0.258775	13	-0.229029	0.0797482	-0.258775
thiothixene	Launched	dopamine receptor antagonist	DRD1|DRD2|HRH1|HTR2A	-0.258775	23	-0.278653	0.140308	-0.258775
etanidazole	Phase 3	bacterial cell wall synthesis inhibitor		-0.258682	8	-0.264074	0.0811073	-0.258682
citiolone	Preclinical	lipotropic|mucolytic agent		-0.258643	2	-0.258643	0.0336058	-0.258643
catharanthine	Preclinical	tubulin polymerization inhibitor		-0.25858	1	-0.25858	NA	-0.25858
tacedinaline	Phase 3	HDAC inhibitor	HDAC1	-0.258468	49	-0.27662	0.133439	-0.258468
SN-38	Launched	topoisomerase inhibitor	TOP1	-0.258422	76	-0.318141	0.168215	-0.258422
furaltadone	Launched	bacterial DNA inhibitor		-0.257992	1	-0.257992	NA	-0.257992
Y-134	Preclinical	estrogen receptor antagonist	ESR1|ESR2	-0.257766	11	-0.271074	0.152575	-0.257766
metitepine	Preclinical	anti-HCVE2	HTR1A|HTR1B|HTR1D|HTR1E|HTR1F|HTR2A|HTR2B|HTR2C|HTR5A|HTR6|HTR7	-0.257628	3	-0.221652	0.106864	-0.257628
NVP-AUY922	Phase 2	HSP inhibitor	HSP90AA1|HSP90AB1	-0.25748	111	-0.292174	0.150047	-0.25748
dyclonine	Launched	sodium channel blocker	SCN10A|SCN5A	-0.257139	1	-0.257139	NA	-0.257139
balsalazide	Launched	cyclooxygenase inhibitor	ALOX5|PPARG|PTGS1|PTGS2	-0.256762	6	-0.27368	0.141911	-0.256762
amsacrine	Launched	topoisomerase inhibitor	KCNH2|TOP2A	-0.256486	22	-0.287928	0.183728	-0.256486
CGP-71683	Preclinical	neuropeptide receptor antagonist	NPY5R	-0.256384	15	-0.272327	0.143705	-0.256384
tetrindole	Phase 3	monoamine oxidase inhibitor	MAOA	-0.256203	13	-0.312606	0.155967	-0.256203
rolitetracycline	Launched	bacterial 30S ribosomal subunit inhibitor		-0.255383	2	-0.255383	0.0180209	-0.255383
rimcazole	Phase 1	sigma receptor antagonist	SIGMAR1	-0.254341	16	-0.267412	0.110308	-0.254341
norethisterone	Launched	progesterone receptor agonist	PGR	-0.254303	14	-0.256777	0.237539	-0.254303
BMS-754807	Phase 2	IGF-1 inhibitor	AKT1|IGF1R	-0.253876	43	-0.254231	0.166538	-0.253876
haloprogin	Launched	other antifungal		-0.253551	3	-0.26047	0.0139131	-0.253551
closantel	Launched	chitinase inhibitor|NFkB pathway inhibitor		-0.25338	1	-0.25338	NA	-0.25338
MK-2206	Phase 2	AKT inhibitor	AKT1|AKT2|AKT3	-0.253179	69	-0.302417	0.183138	-0.253179
doxapram	Launched	potassium channel blocker	KCNK3|KCNK9	-0.252746	3	-0.338234	0.406461	-0.252746
levonorgestrel	Launched	estrogen receptor agonist|glucocorticoid receptor antagonist|progesterone receptor agonist|progesterone receptor antagonist	AR|ESR1|PGR|SRD5A1	-0.252573	12	-0.355969	0.281001	-0.252573
perphenazine	Launched	dopamine receptor antagonist	CALM1|DRD1|DRD2|HRH1|HTR2A|HTR2C|HTR6|HTR7	-0.252562	11	-0.250857	0.13206	-0.252562
U-18666A	Preclinical	oxidosqualene cyclase inhibitor		-0.252262	9	-0.254598	0.0991665	-0.252262
chloramphenicol	Launched	bacterial 50S ribosomal subunit inhibitor	CD55	-0.251964	4	-0.262118	0.0921086	-0.251964
RS-17053	Preclinical	adrenergic receptor antagonist	ADRA1A|ADRA1D	-0.251346	15	-0.277385	0.154931	-0.251346
WAY-161503	Preclinical	serotonin receptor agonist	HTR2C	-0.251222	1	-0.251222	NA	-0.251222
lestaurtinib	Phase 3	FLT3 inhibitor|growth factor receptor inhibitor|JAK inhibitor	FLT3|NTRK1	-0.251181	24	-0.289608	0.183989	-0.251181
givinostat	Phase 2	HDAC inhibitor	HDAC1|HDAC2|HDAC3|HDAC4|HDAC5|HDAC6|HDAC7|HDAC8|HDAC9	-0.249692	7	-0.298605	0.17795	-0.249692
tigecycline	Launched	bacterial 30S ribosomal subunit inhibitor		-0.249201	29	-0.258571	0.13594	-0.249201
temsirolimus	Launched	mTOR inhibitor	MTOR	-0.249195	45	-0.255031	0.122739	-0.249195
toremifene	Launched	estrogen receptor antagonist|selective estrogen receptor modulator (SERM)	ESR1	-0.24903	15	-0.248216	0.187751	-0.24903
bromperidol	Launched	dopamine receptor antagonist	DRD2	-0.248778	2	-0.248778	0.0151802	-0.248778
BIBX-1382	Phase 1	EGFR inhibitor	EGFR|ERBB2	-0.248625	14	-0.246074	0.129266	-0.248625
puromycin	Preclinical	protein synthesis inhibitor	NHP2L1|RPL10L|RPL11|RPL13A|RPL15|RPL19|RPL23|RPL23A|RPL26L1|RPL3|RPL37|RPL8|RSL24D1	-0.248031	30	-0.282199	0.137401	-0.248031
ZM-39923	Preclinical	JAK inhibitor	JAK1|JAK3	-0.247821	3	-0.233947	0.0556875	-0.247821
suloctidil	Withdrawn	adrenergic receptor antagonist		-0.24772	20	-0.287892	0.127051	-0.24772
paroxetine	Launched	selective serotonin reuptake inhibitor (SSRI)	CHRM1|CHRM2|CHRM3|CHRM4|CHRM5|HTR2A|SLC6A2|SLC6A4	-0.247124	17	-0.289949	0.201504	-0.247124
dasatinib	Launched	Bcr-Abl kinase inhibitor|ephrin inhibitor|KIT inhibitor|PDGFR tyrosine kinase receptor inhibitor|src inhibitor|tyrosine kinase inhibitor	ABL1|ABL2|BLK|EPHA2|FGR|FRK|FYN|HCK|KIT|LCK|LYN|PDGFRB|SRC|SRMS|STAT5B|YES1	-0.24685	55	-0.304994	0.201631	-0.24685
genipin	Preclinical	choleretic agent		-0.24648	10	-0.260204	0.110283	-0.24648
nintedanib	Launched	FGFR inhibitor|PDGFR tyrosine kinase receptor inhibitor|VEGFR inhibitor	FGFR1|FGFR2|FGFR3|FGFR4|FLT1|FLT4|KDR|PDGFRA|PDGFRB	-0.24638	17	-0.294155	0.135013	-0.24638
irbesartan	Launched	angiotensin receptor antagonist	AGTR1|JUN|SLC10A1	-0.244382	5	-0.245987	0.262839	-0.244382
PSB-36	Preclinical	adenosine receptor antagonist	ADORA1|ADORA2A|ADORA2B|ADORA3	-0.243879	8	-0.276305	0.10935	-0.243879
clopidogrel	Launched	purinergic receptor antagonist	P2RY12	-0.243835	10	-0.221898	0.100323	-0.243835
JTC-801	Phase 2	opioid receptor antagonist	OPRL1	-0.243588	5	-0.20829	0.11529	-0.243588
KN-93	Preclinical	calcium/calmodulin dependent protein kinase inhibitor	CAMK2A	-0.24296	10	-0.277333	0.135077	-0.24296
sulbactam	Launched	beta lactamase inhibitor		-0.242902	1	-0.242902	NA	-0.242902
digitoxigenin	Preclinical	ATPase inhibitor	ATP1A1	-0.242696	18	-0.260035	0.0614438	-0.242696
sulfaguanidine	Launched	bacterial antifolate		-0.242674	2	-0.242674	0.0345826	-0.242674
nortriptyline	Launched	tricyclic antidepressant	ADRA1A|ADRA1B|ADRA1D|ADRA2A|ADRA2B|ADRA2C|ADRB1|ADRB2|ADRB3|CHRM1|CHRM2|CHRM3|CHRM4|CHRM5|DRD2|HRH1|HTR1A|HTR2A|HTR2C|HTR6|KCNJ10|PGRMC1|SIGMAR1|SLC6A2|SLC6A4	-0.242231	10	-0.271326	0.13203	-0.242231
ponatinib	Launched	Bcr-Abl kinase inhibitor|FLT3 inhibitor|PDGFR tyrosine kinase receptor inhibitor	ABL1|BCR|FGFR1|FGFR2|FGFR3|FGFR4|FLT3|KDR|KIT|LCK|LYN|PDGFRA|RET|SRC|TEK	-0.242062	27	-0.282414	0.147508	-0.242062
ER-27319	Preclinical	mediator release inhibitor|SYK inhibitor	SYK	-0.241861	14	-0.298276	0.161456	-0.241861
fendiline	Preclinical	calcium channel blocker	HTR2B	-0.24165	2	-0.24165	0.0122742	-0.24165
TG-101348	Phase 3	FLT3 inhibitor|JAK inhibitor	BRD4|JAK1|JAK2|JAK3|TYK2	-0.240368	77	-0.26333	0.147987	-0.240368
simvastatin	Launched	HMGCR inhibitor	HMGCR|ITGB2	-0.240317	35	-0.261319	0.227504	-0.240317
halofantrine	Launched	antimalarial agent	KCNH2|KCNN4	-0.240308	2	-0.240308	0.0473927	-0.240308
ivermectin	Launched	benzodiazepine receptor agonist	CHRNA7|GABRB3|GLRA3|P2RX7	-0.240268	14	-0.28296	0.146098	-0.240268
hexylresorcinol	Launched	local anesthetic	TYR	-0.240047	2	-0.240047	0.0900928	-0.240047
CO-101244	Preclinical	glutamate receptor antagonist	GRIN2B	-0.239966	4	-0.20964	0.0697736	-0.239966
metergoline	Launched	dopamine receptor agonist|serotonin receptor antagonist	HTR1A|HTR1B|HTR1D|HTR1E|HTR1F|HTR2A|HTR2B|HTR2C|HTR5A|HTR6|HTR7	-0.239813	18	-0.285662	0.127969	-0.239813
dirithromycin	Launched	bacterial 50S ribosomal subunit inhibitor		-0.239584	1	-0.239584	NA	-0.239584
sulconazole	Launched	sterol demethylase inhibitor		-0.238321	13	-0.247552	0.122797	-0.238321
SDM25N	Preclinical	opioid receptor antagonist	OPRD1	-0.23815	7	-0.249665	0.111274	-0.23815
fananserin	Phase 2	dopamine receptor antagonist|serotonin receptor antagonist	HTR2A	-0.237818	2	-0.237818	0.141102	-0.237818
diphenyleneiodonium	Preclinical	nitric oxide synthase inhibitor	NOS2|NOS3	-0.237463	17	-0.279983	0.170314	-0.237463
eucatropine	Preclinical	acetylcholine receptor antagonist		-0.237388	2	-0.237388	0.0157542	-0.237388
indatraline	Preclinical	norepinephrine transporter inhibitor	MAOA|MAOB	-0.236998	8	-0.195756	0.105401	-0.236998
NTNCB	Preclinical	neuropeptide receptor antagonist	NPY5R	-0.236638	16	-0.280522	0.151556	-0.236638
proscillaridin-a	Launched			-0.236587	4	-0.220233	0.0699369	-0.236587
licochalcone-a	Phase 3	topoisomerase inhibitor	PTPN1	-0.23652	3	-0.277057	0.0804029	-0.23652
cyanopindolol	Phase 2	adrenergic receptor antagonist	ADRB1|HTR1A|HTR1D	-0.236323	1	-0.236323	NA	-0.236323
triflupromazine	Launched	dopamine receptor antagonist	CHRM1|CHRM2|DRD1|DRD2|HTR2B	-0.236009	13	-0.291955	0.155658	-0.236009
JAK3-inhibitor-V	Preclinical	JAK inhibitor	JAK3	-0.235652	4	-0.266732	0.0864486	-0.235652
SKF-83566	Preclinical	dopamine receptor antagonist	DRD1|DRD5	-0.235205	3	-0.198321	0.0838789	-0.235205
CGS-15943	Preclinical	adenosine receptor antagonist	ADORA1|ADORA2A|ADORA2B|ADORA3	-0.234923	59	-0.255191	0.121638	-0.234923
ciprofibrate	Launched	PPAR receptor agonist	PPARA	-0.234548	2	-0.234548	0.0344461	-0.234548
oxidopamine	Preclinical	neurotoxin		-0.234503	3	-0.232796	0.0200964	-0.234503
selamectin	Launched	nematocide		-0.233196	15	-0.28093	0.177244	-0.233196
diflunisal	Launched	prostanoid receptor antagonist	PTGS1|PTGS2	-0.233145	2	-0.233145	0.0406619	-0.233145
clemastine	Launched	histamine receptor antagonist	HRH1	-0.232636	8	-0.23931	0.0683369	-0.232636
adrenosterone	Preclinical	11-beta hydroxysteroid dehydrogenase inhibitor	HSD11B1|HSD11B2	-0.232445	1	-0.232445	NA	-0.232445
PD-0325901	Phase 2	MEK inhibitor	MAP2K1	-0.232377	66	-0.260996	0.221936	-0.232377
MEK1-2-inhibitor	Preclinical	MEK inhibitor	MAP2K2	-0.232318	11	-0.217572	0.115246	-0.232318
clorgiline	Phase 2	monoamine oxidase inhibitor	MAOA	-0.232101	1	-0.232101	NA	-0.232101
bosutinib	Launched	Abl kinase inhibitor|Bcr-Abl kinase inhibitor|src inhibitor	ABL1|BCR|CAMK1D|CAMK2G|CDK2|FRK|FYN|HCK|LYN|MAP2K1|MAP2K2|MAP3K2|MAP4K5|SRC|STK10|STK24|STK4|TNK2|TXK	-0.232088	19	-0.299996	0.184686	-0.232088
chlorhexidine	Launched	membrane integrity inhibitor		-0.231385	3	-0.264319	0.092298	-0.231385
mepacrine	Launched	cytokine production inhibitor|NFkB pathway inhibitor|TP53 activator	PLA2G1B|PLA2G4A|PLA2G6|PLCL1	-0.230149	65	-0.246469	0.143687	-0.230149
oxiconazole	Launched	bacterial cell wall synthesis inhibitor		-0.230017	5	-0.333224	0.185432	-0.230017
remoxipride	Withdrawn	dopamine receptor antagonist	DRD2|DRD3|DRD4|HTR2A|SIGMAR1	-0.229381	4	-0.227944	0.0292584	-0.229381
PQ-401	Preclinical	IGF-1 inhibitor	IGF1R	-0.228804	10	-0.260684	0.193238	-0.228804
afatinib	Launched	EGFR inhibitor	EGFR|ERBB2|ERBB4	-0.228541	43	-0.262775	0.169416	-0.228541
reversine	Preclinical	Aurora kinase inhibitor	AURKB|INCENP|MAP2K1	-0.227366	16	-0.269235	0.169406	-0.227366
mibefradil	Withdrawn	T-type calcium channel blocker	ANO1|CACNA1C|CACNA1D|CACNA1F|CACNA1G|CACNA1H|CACNA1I|CACNA1S|CACNB1|CACNB2|CACNB3|CACNB4|CATSPER1|CATSPER2|CATSPER3|CATSPER4	-0.227224	20	-0.256988	0.154292	-0.227224
anethole	Launched	glutathione transferase stimulant		-0.226888	1	-0.226888	NA	-0.226888
GR-103691	Preclinical	dopamine receptor antagonist	DRD3	-0.226701	3	-0.212872	0.0965006	-0.226701
fursultiamine	Launched	vitamin B		-0.226649	1	-0.226649	NA	-0.226649
olmesartan	Launched	angiotensin receptor antagonist	AGTR1	-0.226571	7	-0.285191	0.141224	-0.226571
GR-127935	Preclinical	serotonin receptor antagonist	HTR1A|HTR1B|HTR1D|HTR1E|HTR1F|HTR2A|HTR2B|HTR2C|HTR6	-0.226445	17	-0.225502	0.169873	-0.226445
BX-795	Preclinical	IKK inhibitor	CDK2|CHEK1|GSK3B|KDR|PDK1|PDPK1	-0.226379	48	-0.247278	0.159965	-0.226379
FR-139317	Phase 1	endothelin receptor antagonist	EDNRA	-0.226311	4	-0.226446	0.0672599	-0.226311
sertraline	Launched	selective serotonin reuptake inhibitor (SSRI)	SLC6A3|SLC6A4	-0.226285	13	-0.263113	0.159391	-0.226285
PD-168077	Preclinical	dopamine receptor agonist	DRD2	-0.226255	3	-0.272938	0.195891	-0.226255
lasalocid	Launched	bacterial permeability inducer		-0.226075	29	-0.23328	0.161848	-0.226075
hycanthone	Launched	RNA synthesis inhibitor		-0.225925	3	-0.224722	0.24882	-0.225925
erlotinib	Launched	EGFR inhibitor	EGFR|NR1I2	-0.22574	32	-0.245016	0.152615	-0.22574
lovastatin	Launched	HMGCR inhibitor	HDAC2|HMGCR|ITGAL|NR1I2	-0.225571	55	-0.20053	0.201484	-0.225571
artemisinin	Launched	DNA synthesis inhibitor	CYP2B6	-0.225244	2	-0.225244	0.00267561	-0.225244
benzoxiquine	Preclinical	antiinfective drug		-0.22522	7	-0.229958	0.164154	-0.22522
tamoxifen	Launched	estrogen receptor antagonist|selective estrogen receptor modulator (SERM)	EBP|ESR1|ESR2|GPER1|PRKCA|PRKCB|PRKCD|PRKCE|PRKCG|PRKCI|PRKCQ|PRKCZ	-0.224989	60	-0.245747	0.189784	-0.224989
cytarabine	Launched	ribonucleotide reductase inhibitor	POLA1|POLB|POLD1|POLE	-0.22483	15	-0.262741	0.169936	-0.22483
pyrvinium-pamoate	Launched	androgen receptor antagonist	AR	-0.224758	64	-0.243198	0.125412	-0.224758
valdecoxib	Withdrawn	cyclooxygenase inhibitor	CA12|PTGS2	-0.224492	36	-0.235515	0.148296	-0.224492
prednicarbate	Launched	phospholipase activator	NR3C1|PLA2G1B	-0.22448	7	-0.176659	0.174295	-0.22448
iniparib	Phase 3	PARP inhibitor	PARP1	-0.224321	10	-0.304852	0.17685	-0.224321
piceatannol	Preclinical	SYK inhibitor	ATP5A1|ATP5B|ATP5C1|IRF3	-0.223856	32	-0.245064	0.150548	-0.223856
CD-437	Preclinical	retinoid receptor agonist	RARG	-0.223598	67	-0.267265	0.15657	-0.223598
BIIB021	Phase 2	HSP inhibitor	HSP90AA1	-0.223159	16	-0.249017	0.146628	-0.223159
carbarsone	Launched	antiprotozoal agent		-0.222895	1	-0.222895	NA	-0.222895
calcifediol	Launched	vitamin D receptor agonist	VDR	-0.222744	10	-0.23969	0.145242	-0.222744
bupropion	Launched	dopamine uptake inhibitor	CHRNA3|SLC6A2|SLC6A3	-0.22264	5	-0.240725	0.0464172	-0.22264
sulfamethoxazole	Launched	PABA antagonist		-0.22254	1	-0.22254	NA	-0.22254
proglumide	Withdrawn	CCK receptor antagonist	CCKAR|CCKBR	-0.22188	1	-0.22188	NA	-0.22188
BAX-channel-blocker	Preclinical	cytochrome C release inhibitor	BAX	-0.219281	38	-0.269154	0.185889	-0.219281
betahistine	Launched	histamine receptor agonist|histamine receptor antagonist	HRH1|HRH3	-0.219062	2	-0.219062	0.310377	-0.219062
BML-284	Preclinical	WNT agonist		-0.218974	5	-0.220021	0.0618681	-0.218974
aripiprazole	Launched	serotonin receptor agonist|serotonin receptor antagonist	ADRA1A|ADRA1B|ADRA2A|ADRA2B|ADRA2C|CHRM1|CHRM2|CHRM3|CHRM4|CHRM5|DRD1|DRD2|DRD3|DRD4|DRD5|HRH1|HTR1A|HTR1B|HTR1D|HTR1E|HTR2A|HTR2C|HTR3A|HTR6|HTR7	-0.218249	7	-0.182159	0.160799	-0.218249
ryuvidine	Preclinical	histone lysine methyltransferase inhibitor	CDK2|CDK4	-0.217338	21	-0.227878	0.121366	-0.217338
donepezil	Launched	acetylcholinesterase inhibitor	ACHE|HTR2A	-0.217295	6	-0.213987	0.0914013	-0.217295
anisomycin	Preclinical	DNA synthesis inhibitor	NHP2L1|RPL10L|RPL11|RPL13A|RPL15|RPL19|RPL23|RPL23A|RPL26L1|RPL3|RPL37|RPL8|RSL24D1	-0.217224	24	-0.261492	0.193375	-0.217224
PU-H71	Phase 1	HSP inhibitor	HSP90AA1	-0.216887	17	-0.257816	0.126463	-0.216887
nonoxynol-9	Launched	membrane integrity inhibitor		-0.21678	14	-0.249626	0.182582	-0.21678
RS-39604	Preclinical	serotonin receptor antagonist	HTR4	-0.216635	11	-0.260408	0.193137	-0.216635
BMY-45778	Preclinical	IP1 prostacyclin receptor agonist	PTGIR	-0.216275	9	-0.236839	0.147345	-0.216275
AS-703026	Phase 2	MEK inhibitor	MAP2K1|MAP2K2	-0.215939	12	-0.205463	0.198233	-0.215939
foretinib	Phase 2	VEGFR inhibitor	FLT1|FLT4|KDR|MET	-0.215883	24	-0.26057	0.17027	-0.215883
digitoxin	Launched	ATPase inhibitor	ATP1A1	-0.215844	23	-0.235101	0.138937	-0.215844
mosapride	Launched	serotonin receptor agonist	HTR4	-0.215836	13	-0.207751	0.1378	-0.215836
nornicotine	Preclinical	acetylcholine receptor agonist		-0.215528	1	-0.215528	NA	-0.215528
T-0901317	Preclinical	LXR agonist	NCOA1|NCOA2|NR1H2|NR1H3|NR1I2|RXRB	-0.215508	12	-0.236084	0.112813	-0.215508
mefloquine	Launched	adenosine receptor antagonist|hemoglobin antagonist	ADORA2A|HBA1	-0.215202	9	-0.294048	0.191607	-0.215202
tyrphostin-AG-1478	Preclinical	EGFR inhibitor	EGFR|MAPK14	-0.214707	66	-0.259139	0.179752	-0.214707
chloroxine	Launched	opioid receptor antagonist	OPRK1	-0.214107	15	-0.23848	0.114637	-0.214107
heptaminol	Launched	vasoconstrictor		-0.21349	1	-0.21349	NA	-0.21349
terfenadine	Withdrawn	histamine receptor antagonist	CHRM1|CHRM2|CHRM3|CHRM4|CHRM5|HRH1|KCNH1|KCNH2	-0.213463	16	-0.267234	0.134775	-0.213463
BI-2536	Phase 2	PLK inhibitor	BRD4|PLK1|PLK2|PLK3	-0.213176	102	-0.260273	0.164383	-0.213176
metaxalone	Launched	muscle relaxant		-0.212885	4	-0.208203	0.0453542	-0.212885
GTP-14564	Preclinical	FLT3 inhibitor|tyrosine kinase inhibitor	CSF1R|FLT3|KIT|PDGFRB	-0.21256	6	-0.190739	0.151248	-0.21256
H-89	Preclinical	PKA inhibitor	GSG2|PKIA|PRKACA	-0.212511	13	-0.263088	0.138747	-0.212511
propylthiouracil	Launched	thyroid peroxidase inhibitor	DIO1|TPO	-0.212405	1	-0.212405	NA	-0.212405
oxolamine	Launched	antitussive		-0.212126	1	-0.212126	NA	-0.212126
BW-B70C	Preclinical	lipoxygenase inhibitor	ALOX5	-0.212061	19	-0.250887	0.209354	-0.212061
clofarabine	Launched	ribonucleotide reductase inhibitor	POLA1|POLD1|POLE|RRM1|RRM2|RRM2B	-0.211984	14	-0.219348	0.178597	-0.211984
oxytetracycline	Launched	bacterial 30S ribosomal subunit inhibitor		-0.211931	1	-0.211931	NA	-0.211931
lanatoside-c	Preclinical	cardiac glycoside		-0.211912	6	-0.261045	0.204806	-0.211912
clotrimazole	Launched	cytochrome P450 inhibitor|imidazoline receptor ligand	CYP3A4|KCNN4|NR1I2|NR1I3|TRPM2|TRPM4|TRPM8	-0.211163	5	-0.227292	0.0942897	-0.211163
viomycin	Launched	protein synthesis inhibitor		-0.210905	1	-0.210905	NA	-0.210905
pirlindole	Launched	monoamine oxidase inhibitor	MAOA	-0.210781	3	-0.278938	0.14511	-0.210781
GR-113808	Preclinical	serotonin receptor antagonist	HTR4	-0.210765	5	-0.245479	0.0903103	-0.210765
bortezomib	Launched	NFkB pathway inhibitor|proteasome inhibitor	PSMA1|PSMA2|PSMA3|PSMA4|PSMA5|PSMA6|PSMA7|PSMA8|PSMB1|PSMB10|PSMB11|PSMB2|PSMB3|PSMB4|PSMB5|PSMB6|PSMB7|PSMB8|PSMB9|PSMD1|PSMD2|RELA	-0.210562	87	-0.269843	0.153157	-0.210562
moclobemide	Launched	monoamine oxidase inhibitor	MAOA|MAOB	-0.210031	4	-0.236691	0.277977	-0.210031
BVT-948	Preclinical	tyrosine phosphatase inhibitor	PTPN1|PTPN11|PTPN2	-0.209953	10	-0.254804	0.198617	-0.209953
chlorpromazine	Launched	dopamine receptor antagonist	ADRA1A|ADRA1B|ADRA1D|ADRA2A|ADRA2B|ADRA2C|CALM1|CHRM1|CHRM3|DRD1|DRD2|DRD3|DRD4|DRD5|HRH1|HRH4|HTR1A|HTR2A|HTR2B|HTR2C|HTR6|HTR7|KCNH2|ORM1|ORM2|SMPD1|TRPC5	-0.209914	24	-0.271542	0.148595	-0.209914
medroxyprogesterone	Launched	progesterone receptor agonist	ESR1|PGR	-0.209911	15	-0.26668	0.214267	-0.209911
mefexamide	Preclinical	psychoactive drug		-0.209642	4	-0.306247	0.354096	-0.209642
WZ-4002	Preclinical	EGFR inhibitor	EGFR|ERBB2	-0.209167	26	-0.240591	0.173426	-0.209167
gefitinib	Launched	EGFR inhibitor	EGFR	-0.20916	41	-0.271281	0.191938	-0.20916
thiethylperazine	Launched	dopamine receptor antagonist	DRD1|DRD2|DRD4	-0.208787	7	-0.219909	0.119331	-0.208787
ZM-306416	Preclinical	Abl kinase inhibitor|src inhibitor|VEGFR inhibitor	EGFR|FLT1|FLT4|KDR	-0.208709	7	-0.180655	0.223061	-0.208709
chlorotrianisene	Launched	estrogenic hormone	ESR1|ESR2	-0.208082	5	-0.277024	0.172062	-0.208082
L-161982	Preclinical	prostanoid receptor antagonist	PTGER4	-0.207881	8	-0.205492	0.113307	-0.207881
thiostrepton	Launched	FOXM1 inhibitor|protein synthesis inhibitor	FOXM1	-0.207622	34	-0.271776	0.169981	-0.207622
TW-37	Preclinical	BCL inhibitor	BCL2|BCL2L1|MCL1	-0.20759	39	-0.236443	0.12053	-0.20759
andarine	Phase 1	androgen receptor modulator	AR	-0.207233	5	-0.275561	0.210961	-0.207233
cycloheximide	Preclinical	protein synthesis inhibitor	RPL3	-0.206633	74	-0.245135	0.189308	-0.206633
dofetilide	Withdrawn	potassium channel blocker	KCNH1|KCNH2|KCNJ12|KCNK2	-0.206526	1	-0.206526	NA	-0.206526
carbachol	Launched	cholinergic receptor agonist	CHRM1|CHRM2|CHRM3|CHRM4|CHRM5|CHRNA2	-0.206247	1	-0.206247	NA	-0.206247
cyclosporin-a	Launched	calcineurin inhibitor	PPP3CA	-0.206245	73	-0.260123	0.205493	-0.206245
trimethadione	Launched	oxazolidine antiepileptic	CACNA1G|CACNA1H|CACNA1I	-0.206164	1	-0.206164	NA	-0.206164
saclofen	Preclinical	GABA receptor antagonist	GABBR1|GABBR2|KCTD12|KCTD16|KCTD8	-0.205969	1	-0.205969	NA	-0.205969
ganciclovir	Launched	DNA polymerase inhibitor		-0.205944	2	-0.205944	0.0457883	-0.205944
alexidine	Preclinical	phosphatidylglycerophosphatase inhibitor	PTPMT1	-0.205908	4	-0.294209	0.208224	-0.205908
propranolol	Launched	adrenergic receptor antagonist		-0.205872	6	-0.228574	0.121457	-0.205872
dantron	Withdrawn	laxative		-0.205524	4	-0.23193	0.157067	-0.205524
digoxin	Launched	ATPase inhibitor	ATP1A1	-0.20463	52	-0.230752	0.139849	-0.20463
paromomycin	Launched	bacterial 30S ribosomal subunit inhibitor		-0.204531	1	-0.204531	NA	-0.204531
carmofur	Launched	thymidylate synthase inhibitor	TYMS	-0.204486	4	-0.215474	0.200996	-0.204486
sulfadoxine	Launched	dihydropteroate synthase inhibitor		-0.204313	1	-0.204313	NA	-0.204313
WAY-629	Preclinical	serotonin receptor agonist	HTR2C	-0.204092	1	-0.204092	NA	-0.204092
AM-251	Preclinical	cannabinoid receptor antagonist	CNR1|GPR18|GPR55	-0.203717	6	-0.197817	0.13126	-0.203717
alvespimycin	Phase 2	HSP inhibitor	HSP90AA1	-0.203538	36	-0.22807	0.152039	-0.203538
pterostilbene	Phase 2/Phase 3	cyclooxygenase inhibitor|PPAR receptor agonist	PTGS2	-0.203455	7	-0.245436	0.10668	-0.203455
levalbuterol	Launched	adrenergic receptor agonist	ADRB2	-0.203196	1	-0.203196	NA	-0.203196
hydroflumethiazide	Launched	sodium/potassium/chloride transporter inhibitor	ATP1A1|CA1|CA12|CA2|CA4|CA9|KCNMA1|SLC12A1|SLC12A3	-0.202674	6	-0.290394	0.179658	-0.202674
parachlorophenol	Launched	antiinfective drug		-0.202288	5	-0.191617	0.0885619	-0.202288
PETCM	Preclinical	caspase activator	CASP3	-0.201909	1	-0.201909	NA	-0.201909
floxuridine	Launched	DNA synthesis inhibitor	TYMS	-0.201505	17	-0.214311	0.137055	-0.201505
olvanil	Preclinical	TRPV agonist	CNR1|GPR119|TRPV1	-0.201459	9	-0.231454	0.15096	-0.201459
AZ-628	Preclinical	RAF inhibitor	BRAF|RAF1	-0.20123	47	-0.239638	0.216846	-0.20123
deforolimus	Phase 3	mTOR inhibitor	MTOR	-0.201134	11	-0.247546	0.163616	-0.201134
Y-27152	Phase 1	potassium channel activator	KCNJ8	-0.200754	3	-0.196438	0.0223938	-0.200754
SU-4312	Preclinical	PDGFR tyrosine kinase receptor inhibitor|tyrosine kinase inhibitor|VEGFR inhibitor	KDR|PDGFRB	-0.200548	16	-0.235934	0.128838	-0.200548
IKK-2-inhibitor-V	Phase 1	IKK inhibitor|NFkB pathway inhibitor	IKBKB	-0.200396	73	-0.249494	0.15232	-0.200396
penfluridol	Launched	T-type calcium channel blocker	CACNA1G	-0.200107	23	-0.221473	0.138315	-0.200107
medrysone	Launched	glucocorticoid receptor agonist	NR3C1	-0.200084	22	-0.204585	0.216506	-0.200084
YM-155	Phase 2	survivin inhibitor	BIRC5	-0.199417	58	-0.233551	0.182999	-0.199417
dipivefrine	Launched	adrenergic receptor agonist	ACHE|ADRA1A|ADRA2A|ADRB2|BCHE	-0.199175	5	-0.19375	0.0283849	-0.199175
fluoxetine	Launched	selective serotonin reuptake inhibitor (SSRI)	ANO1|HTR2B|SLC6A4	-0.198995	11	-0.219809	0.125536	-0.198995
iodophenpropit	Preclinical	histamine receptor antagonist	HRH3|HRH4	-0.198791	14	-0.218099	0.159891	-0.198791
orlistat	Launched	lipase inhibitor	CNR1|DAGLA|DAGLB|FASN|LIPF|PNLIP	-0.198341	6	-0.230301	0.185465	-0.198341
telenzepine	Phase 3	acetylcholine receptor antagonist	CHRM1	-0.198124	2	-0.198124	0.0711761	-0.198124
ranolazine	Launched	sodium channel blocker	SCN10A|SCN4A|SCN5A|SCN9A	-0.197846	5	-0.219788	0.138688	-0.197846
tyrphostin-AG-494	Preclinical	EGFR inhibitor	EGFR	-0.197186	13	-0.225029	0.165026	-0.197186
TNP-470	Phase 2	methionine aminopeptidase inhibitor		-0.197155	3	-0.210573	0.0279312	-0.197155
quinethazone	Launched	thiazide diuretic	CA1|CA2|SLC12A1|SLC12A2|SLC12A3	-0.197062	2	-0.197062	0.121136	-0.197062
pipamperone	Launched	dopamine receptor antagonist	DRD2|HRH1|HTR1A|HTR1B|HTR1D|HTR2A	-0.197062	6	-0.233386	0.111257	-0.197062
SNS-314	Phase 1	Aurora kinase inhibitor	AURKA|AURKB|AURKC	-0.19643	10	-0.269081	0.170447	-0.19643
BX-912	Preclinical	pyruvate dehydrogenase kinase inhibitor	CDK2|CHEK1|GSK3B|KDR|PDK1|PDPK1	-0.196102	54	-0.198036	0.146563	-0.196102
mecamylamine	Launched	acetylcholine receptor antagonist	CHRNA1|CHRNA2|CHRNA3|CHRNA4|CHRNA6|CHRNA7	-0.196074	1	-0.196074	NA	-0.196074
imiloxan	Phase 1	adrenergic receptor antagonist	ADRA2A|ADRA2B	-0.196004	2	-0.196004	0.207831	-0.196004
FR-122047	Preclinical	cyclooxygenase inhibitor		-0.195906	5	-0.175164	0.0616043	-0.195906
taxifolin	Phase 2	opioid receptor antagonist	ADIPOR2	-0.195856	8	-0.328801	0.333474	-0.195856
CFM-1571	Preclinical	guanylate cyclase activator		-0.195843	6	-0.226872	0.107022	-0.195843
nifenazone	Launched	analgesic agent		-0.19555	1	-0.19555	NA	-0.19555
zamifenacin	Phase 3	acetylcholine receptor antagonist	CHRM3	-0.195372	4	-0.209889	0.14964	-0.195372
phenolphthalein	Withdrawn	indicator dye	UGT1A9	-0.195352	12	-0.239449	0.19478	-0.195352
chlorprothixene	Launched	dopamine receptor antagonist	CHRM1|CHRM2|CHRM3|CHRM4|CHRM5|DRD1|DRD2|DRD3|HRH1|HTR2A|HTR2B|HTR2C	-0.195212	13	-0.221162	0.155758	-0.195212
cytochalasin-b	Phase 2	microtubule inhibitor	ACTB	-0.19447	35	-0.231312	0.202684	-0.19447
amitriptyline	Launched	norepinephrine inhibitor|norepinephrine reuptake inhibitor|serotonin receptor antagonist|serotonin√±norepinephrine reuptake inhibitor (SNRI)	ADRA1A|ADRA1B|ADRA1D|ADRA2A|ADRB1|ADRB2|ADRB3|CHRM1|CHRM2|CHRM3|CHRM4|CHRM5|HRH1|HRH2|HRH4|HTR1A|HTR1B|HTR1D|HTR2A|HTR2C|HTR6|HTR7|KCNA1|KCND2|KCND3|KCNQ2|KCNQ3|NTRK1|NTRK2|OPRD1|OPRK1|OPRM1|SIGMAR1|SLC6A2|SLC6A4	-0.19444	11	-0.196928	0.1711	-0.19444
mometasone	Launched	glucocorticoid receptor agonist	NR3C1	-0.194299	11	-0.259876	0.170608	-0.194299
propentofylline	Launched	adenosine reuptake inhibitor|phosphodiesterase inhibitor	PDE1A	-0.194194	3	-0.19905	0.0598431	-0.194194
GBR-12935	Preclinical	dopamine uptake inhibitor	AGTR1|SLC6A3	-0.193788	2	-0.193788	0.0102392	-0.193788
nitazoxanide	Launched	pyruvate ferredoxin oxidoreductase inhibitor		-0.19304	7	-0.201689	0.191174	-0.19304
saracatinib	Phase 2/Phase 3	src inhibitor	ABL1|LCK|SRC|YES1	-0.192767	58	-0.235616	0.188032	-0.192767
niclosamide	Launched	DNA replication inhibitor|STAT inhibitor	STAT3	-0.192611	94	-0.233585	0.172859	-0.192611
metronidazole	Launched	DNA inhibitor	CYP2C9|CYP3A4	-0.192383	3	-0.192277	0.0177179	-0.192383
pyrithyldione	Withdrawn	psychoactive drug		-0.19214	1	-0.19214	NA	-0.19214
amodiaquine	Launched	histamine receptor agonist	HNMT	-0.191909	11	-0.235422	0.118903	-0.191909
ezetimibe	Launched	cholesterol inhibitor|Niemann-Pick C1-like 1 protein antagonist	ANPEP|NPC1L1|SOAT1	-0.191851	11	-0.250078	0.161242	-0.191851
RS-56812	Preclinical	serotonin receptor partial agonist	HTR3A	-0.191243	6	-0.194036	0.0211076	-0.191243
norethindrone	Launched	progestogen hormone	PGR	-0.191106	13	-0.144864	0.23228	-0.191106
YM-201636	Preclinical	PI3K inhibitor		-0.190769	22	-0.22312	0.178863	-0.190769
erythrosine	Preclinical	coloring agent		-0.19065	16	-0.253406	0.149284	-0.19065
RS-67333	Preclinical	serotonin receptor partial agonist	HTR4	-0.190629	2	-0.190629	0.0428937	-0.190629
somatostatin	Launched	somatostatin receptor agonist	OPRD1|OPRM1|SSTR1|SSTR2|SSTR3|SSTR4|SSTR5	-0.190617	8	-0.16364	0.247109	-0.190617
disulfiram	Launched	aldehyde dehydrogenase inhibitor|DNA methyltransferase inhibitor|TRPV agonist	ALDH2|DBH	-0.190461	8	-0.171924	0.188771	-0.190461
bithionol	Withdrawn	autotaxin inhibitor	ESR1|ESR2|MCL1	-0.189889	17	-0.229647	0.207144	-0.189889
ketoprofen	Launched	cyclooxygenase inhibitor	CXCR1|PTGS1|PTGS2|SLC5A8	-0.189479	4	-0.214514	0.111949	-0.189479
benzylpenicillin	Launched	penicillin binding protein inhibitor		-0.189253	9	-0.243794	0.134264	-0.189253
PF-562271	Phase 1	focal adhesion kinase inhibitor	PTK2|PTK2B	-0.189083	48	-0.270052	0.19677	-0.189083
BIX-01294	Preclinical	histone lysine methyltransferase inhibitor	EHMT1|EHMT2	-0.189079	18	-0.214223	0.152822	-0.189079
cerulenin	Launched	fatty acid synthase inhibitor	FASN	-0.188697	56	-0.249846	0.180221	-0.188697
rifabutin	Launched	protein synthesis inhibitor	HSP90AA1|HSP90B1	-0.188667	9	-0.216308	0.204486	-0.188667
cromoglicic-acid	Launched	immunosuppressant	KCNMA1|S100P	-0.187728	1	-0.187728	NA	-0.187728
eliprodil	Phase 3	glutamate receptor antagonist	GRIN1|GRIN2B	-0.187423	3	-0.176945	0.0633345	-0.187423
gatifloxacin	Withdrawn	bacterial DNA gyrase inhibitor		-0.187182	6	-0.213447	0.105279	-0.187182
nelfinavir	Launched	HIV protease inhibitor	CYP1A2|CYP2B6|CYP2C19|CYP2C9|CYP2D6|CYP3A4|CYP3A7	-0.186932	18	-0.216691	0.148859	-0.186932
niridazole	Launched	phosphofructokinase inhibitor		-0.186682	2	-0.186682	0.0151838	-0.186682
thiocolchicoside	Launched	GABA receptor antagonist	GABRA1|GABRB2|GABRG2|GLRA1|GLRB	-0.186497	5	-0.202179	0.139164	-0.186497
NSC-632839	Preclinical	ubiquitin specific protease inhibitor	SENP2|USP1|USP2|USP7	-0.18632	95	-0.241563	0.162288	-0.18632
verteporfin	Launched	photosensitizing agent		-0.186173	9	-0.211047	0.157576	-0.186173
medetomidine	Launched	adrenergic receptor agonist	ADRA1A|ADRA1B|ADRA1D|ADRA2A|ADRA2B|ADRA2C	-0.185868	1	-0.185868	NA	-0.185868
levodopa	Launched	dopamine precursor	DRD1|DRD2|DRD3|DRD4|DRD5|GPR143	-0.185732	1	-0.185732	NA	-0.185732
BNTX	Preclinical	opioid receptor antagonist	OPRD1|OPRK1|OPRM1	-0.185693	13	-0.181095	0.152345	-0.185693
emedastine	Launched	histamine receptor antagonist	HRH1	-0.185656	1	-0.185656	NA	-0.185656
CGK-733	Preclinical	ATM kinase inhibitor|ATR kinase inhibitor	ATM|ATR	-0.185629	23	-0.195688	0.13169	-0.185629
TGX-221	Preclinical	PI3K inhibitor	PIK3CB|PIK3CD	-0.184687	20	-0.232974	0.199444	-0.184687
acetylcysteine	Launched	mucolytic agent	ACY1|CHUK|GRIN1|GRIN2A|GRIN2B|GRIN2D|GRIN3A|GSS|IKBKB|RELA|SLC7A11	-0.184488	8	-0.246306	0.188796	-0.184488
PHTPP	Preclinical	estrogen receptor antagonist	ESR2	-0.184149	3	-0.254328	0.143613	-0.184149
levofloxacin	Launched	bacterial DNA gyrase inhibitor	TOP2A	-0.18383	5	-0.231268	0.247084	-0.18383
fluspirilene	Launched	dopamine receptor antagonist	CACNG1|DRD2|HRH1|HTR1A|HTR1D|HTR1E|HTR2A	-0.183713	36	-0.204909	0.153838	-0.183713
AM-281	Preclinical	cannabinoid receptor antagonist	CNR1|CNR2|GPR55	-0.183646	10	-0.19869	0.110233	-0.183646
methyldopa	Launched	adrenergic receptor agonist	ADRA2A|ADRA2B|ADRA2C|DDC	-0.18362	1	-0.18362	NA	-0.18362
PAC-1	Phase 1	caspase activator	CASP3	-0.182647	52	-0.233555	0.17542	-0.182647
FPL-55712	Phase 1	leukotriene receptor antagonist		-0.182589	3	-0.174727	0.0672994	-0.182589
nateglinide	Launched	insulin secretagogue	ABCC8|KCNJ10|KCNJ11|PPARG	-0.182267	3	-0.210003	0.0828503	-0.182267
purvalanol-b	Preclinical	tyrosine kinase inhibitor	CDK2|CDK4|CDK5|MAPK1|MAPK3|SRPK2	-0.182078	2	-0.182078	0.0264313	-0.182078
CD-1530	Preclinical	retinoid receptor agonist	RARG	-0.181496	44	-0.223381	0.160319	-0.181496
theobromine	Launched	phosphodiesterase inhibitor	ADORA1|ADORA2A|PDE4B	-0.181478	2	-0.181478	0.079708	-0.181478
altrenogest	Launched	progestogen hormone	PGR	-0.181073	11	-0.187042	0.250105	-0.181073
gabapentin	Launched	calcium channel blocker	ADORA1|CACNA1A|CACNA1B|CACNA1C|CACNA1D|CACNA1E|CACNA1F|CACNA1G|CACNA1H|CACNA1I|CACNA1S|CACNA2D1|CACNA2D2|CACNA2D3|CACNA2D4|CACNB1|CACNB2|CACNB3|CACNB4|CACNG1|CACNG2|CACNG3|CACNG4|CACNG5|CACNG6|CACNG7|CACNG8|GRIN1|GRIN2A|GRIN2B|GRIN2C|GRIN2D|GRIN3A|GRIN3B	-0.181034	1	-0.181034	NA	-0.181034
caffeic-acid	Preclinical	HIV integrase inhibitor|lipoxygenase inhibitor|nitric oxide production inhibitor|tumor necrosis factor production inhibitor	ALOX5|MIF	-0.180948	15	-0.184711	0.158409	-0.180948
homoharringtonine	Launched	protein synthesis inhibitor	RPL3	-0.18051	65	-0.241881	0.162986	-0.18051
NU-7441	Preclinical	DNA dependent protein kinase inhibitor	PRKDC	-0.180278	36	-0.245443	0.19752	-0.180278
curcumin	Launched	cyclooxygenase inhibitor|histone acetyltransferase inhibitor|lipoxygenase inhibitor|NFkB pathway inhibitor	APP|CA1|CA12|CA14|CA2|CA4|CA6|CA9|CYP3A4|DNMT3B|EP300|MMP13|MMP9|NOS2|PTGS1|PTGS2|XDH	-0.180127	112	-0.248625	0.195241	-0.180127
ML-9	Preclinical	myosin light chain kinase inhibitor	TRPC6	-0.179728	4	-0.227698	0.213828	-0.179728
quiflapon	Phase 2	leukotriene synthesis inhibitor	ALOX5|ALOX5AP	-0.179408	39	-0.230344	0.154052	-0.179408
nefopam	Launched	cyclooxygenase inhibitor		-0.179109	4	-0.195678	0.148087	-0.179109
acemetacin	Launched	cyclooxygenase inhibitor	PTGS1|PTGS2	-0.178686	1	-0.178686	NA	-0.178686
azathioprine	Launched	dehydrogenase inhibitor	HPRT1|IMPDH1|PPAT	-0.17865	8	-0.296258	0.250311	-0.17865
NVP-AEW541	Preclinical	IGF-1 inhibitor	IGF1R|INSR	-0.178343	31	-0.191206	0.181419	-0.178343
oxyphenbutazone	Withdrawn	cyclooxygenase inhibitor	PLA2G2E|PTGS1|PTGS2	-0.178126	4	-0.204167	0.144324	-0.178126
tosedostat	Phase 2	peptidase inhibitor	ANPEP|LAP3|NPEPPS	-0.177764	49	-0.212261	0.157209	-0.177764
FIT	Preclinical	opioid receptor agonist	OPRD1	-0.177763	12	-0.213311	0.116465	-0.177763
triclosan	Launched	antibacterial agent	DNMT1	-0.177753	14	-0.221554	0.174823	-0.177753
tacrolimus	Launched	calcineurin inhibitor	FKBP1A	-0.177627	39	-0.227445	0.183986	-0.177627
cilostamide	Preclinical	phosphodiesterase inhibitor	PDE3A|PDE3B	-0.176548	5	-0.226314	0.136721	-0.176548
trichlormethiazide	Launched	chloride channel blocker	ATP1A1|CA1|CA2|CA4|SLC12A1|SLC12A3	-0.17649	1	-0.17649	NA	-0.17649
amoxapine	Launched	norepinephrine reputake inhibitor	ADRA1A|ADRA1B|ADRA1D|ADRA2A|ADRA2B|ADRA2C|CHRM1|CHRM2|CHRM3|CHRM4|CHRM5|DRD1|DRD2|DRD3|DRD4|DRD5|GABRA1|GABRA2|GABRA3|GABRA4|GABRA5|GABRA6|GABRB1|GABRB2|GABRB3|GABRD|GABRE|GABRG1|GABRG2|GABRG3|GABRP|GABRQ|HRH1|HRH4|HTR1A|HTR1B|HTR2A|HTR2B|HTR2C|HTR3A|HTR6|HTR7|SLC6A2|SLC6A3|SLC6A4	-0.176039	11	-0.21021	0.174471	-0.176039
thioridazine	Withdrawn	dopamine receptor antagonist	ADRA1A|ADRA1B|DRD1|DRD2|DRD3|DRD4|DRD5|HRH1|HTR1A|HTR2A|HTR2C|HTR6|HTR7|KCNH2	-0.175935	107	-0.259004	0.198072	-0.175935
josamycin	Launched	bacterial 50S ribosomal subunit inhibitor		-0.17593	1	-0.17593	NA	-0.17593
ouabain	Launched	ATPase inhibitor	ATP1A1	-0.175885	57	-0.203618	0.139478	-0.175885
spectinomycin	Launched	bacterial 30S ribosomal subunit inhibitor		-0.175406	2	-0.175406	0.080269	-0.175406
zolantidine	Preclinical	histamine receptor antagonist		-0.17538	8	-0.215099	0.176553	-0.17538
clomifene	Launched	estrogen receptor antagonist	ESR1	-0.175309	23	-0.226102	0.217248	-0.175309
canrenone	Withdrawn	mineralocorticoid receptor antagonist	NR3C2	-0.175216	1	-0.175216	NA	-0.175216
semaxanib	Phase 3	VEGFR inhibitor	FGFR1|FLT1|KDR|KIT|PDGFRA|PDGFRB|RET	-0.175045	8	-0.216524	0.140454	-0.175045
levetiracetam	Launched	calcium channel blocker	CACNA1B|SCN1A|SV2A	-0.174797	3	-0.165105	0.0545304	-0.174797
ZM-447439	Preclinical	Aurora kinase inhibitor	AURKA|AURKB	-0.17478	24	-0.24237	0.15432	-0.17478
dexchlorpheniramine	Launched	histamine receptor antagonist		-0.174031	1	-0.174031	NA	-0.174031
CYT-997	Phase 2	tubulin polymerization inhibitor	TUBB	-0.174024	40	-0.256772	0.195748	-0.174024
L-733060	Preclinical	tachykinin antagonist	TACR1	-0.174003	11	-0.221154	0.145495	-0.174003
ZM-336372	Preclinical	RAF inhibitor	BRAF|LCK|MAPK14|RAF1	-0.173817	50	-0.18716	0.159227	-0.173817
genistein	Phase 2/Phase 3	tyrosine kinase inhibitor	CFTR|ESR1|ESR2|ESRRA|ESRRB|ESRRG|NCOA1|NCOA2|PPARG|PTK2B|TOP2A|TRPC5	-0.173041	41	-0.231399	0.199491	-0.173041
loperamide	Launched	opioid receptor agonist	CACNA1A|CALM1|OPRD1|OPRK1|OPRM1|POMC	-0.172976	35	-0.208374	0.155958	-0.172976
perhexiline	Launched	carnitine palmitoyltransferase inhibitor	CPT1A|CPT2	-0.1729	50	-0.217568	0.180127	-0.1729
caffeic-acid-phenethyl-ester	Preclinical	HIV integrase inhibitor	RELA	-0.172536	11	-0.231836	0.156759	-0.172536
GW-405833	Preclinical	cannabinoid receptor agonist	CNR2	-0.172365	43	-0.207188	0.18217	-0.172365
moroxydine	Launched	antiviral		-0.17218	2	-0.17218	0.0565779	-0.17218
elesclomol	Phase 3	oxidative stress inducer	HSPA1A	-0.171542	30	-0.194599	0.159105	-0.171542
roxarsone	Launched	antiprotozoal agent		-0.170882	1	-0.170882	NA	-0.170882
tyrphostin-AG-835	Preclinical	protein tyrosine kinase inhibitor	EGFR	-0.170759	9	-0.195967	0.079566	-0.170759
spiperone	Launched	dopamine receptor antagonist	ADRA1A|ADRA1B|ADRA1D|DRD1|DRD2|DRD3|DRD4|DRD5|HTR1A|HTR1D|HTR2A|HTR2B|HTR2C|HTR6|HTR7	-0.170588	17	-0.182479	0.128288	-0.170588
AZ-10417808	Preclinical	caspase inhibitor	CASP3	-0.170418	8	-0.191392	0.0865879	-0.170418
butein	Preclinical	EGFR inhibitor|src inhibitor	ACE	-0.169931	12	-0.191194	0.159721	-0.169931
isradipine	Launched	calcium channel blocker	CACNA1C|CACNA1D|CACNA1F|CACNA1H|CACNA1S|CACNA2D1|CACNA2D2|CACNB2	-0.169691	4	-0.20293	0.0716244	-0.169691
mizolastine	Launched	histamine receptor antagonist	HRH1	-0.16947	1	-0.16947	NA	-0.16947
JNJ-38877605	Phase 1	tyrosine kinase inhibitor	MET	-0.169317	15	-0.175975	0.140972	-0.169317
papaverine	Launched	phosphodiesterase inhibitor	PDE10A|PDE4B|PDE5A	-0.169277	13	-0.220603	0.183918	-0.169277
vanoxerine	Phase 3	dopamine uptake inhibitor	SLC6A3	-0.169022	17	-0.201475	0.160269	-0.169022
pancuronium	Launched	acetylcholine receptor antagonist	CHRM2|CHRM3|CHRNA1|CHRNA2	-0.16789	2	-0.16789	0.0379922	-0.16789
famciclovir	Launched	DNA polymerase inhibitor		-0.167059	6	-0.196947	0.147257	-0.167059
acyclovir	Launched	DNA polymerase inhibitor	PNP	-0.166908	11	-0.198223	0.11039	-0.166908
trifluridine	Launched	DNA directed DNA polymerase inhibitor|thymidylate synthase inhibitor	TYMS	-0.166882	5	-0.207088	0.260758	-0.166882
pirenzepine	Launched	acetylcholine receptor antagonist	CHRM1|CHRM2|CHRM3|CHRM4|CHRM5	-0.166322	3	-0.201908	0.14957	-0.166322
SB-216641	Preclinical	serotonin receptor antagonist	HTR1A|HTR1B|HTR1D|HTR2A|HTR2B|HTR2C	-0.166117	11	-0.232933	0.134233	-0.166117
ascorbic-acid	Launched	antioxidant	ALKBH2|ALKBH3|BBOX1|DBH|EGLN1|EGLN2|EGLN3|KDM5D|LCT|OGFOD1|OGFOD2|P3H1|P3H2|P3H3|P4HA1|P4HTM|PAM|PHYH|PLOD1|PLOD2|PLOD3|SLC23A1|SLC23A2|TMLHE	-0.16608	4	-0.163123	0.171517	-0.16608
calcitriol	Launched	vitamin D receptor agonist	VDR	-0.16604	53	-0.212302	0.204964	-0.16604
granisetron	Launched	serotonin receptor antagonist	HTR3A	-0.165941	5	-0.238068	0.17526	-0.165941
PPT	Preclinical	estrogen receptor agonist	ESR1	-0.165614	8	-0.23823	0.206157	-0.165614
CGP-54626	Preclinical	GABA receptor antagonist	GABBR1|GABBR2|KCTD12|KCTD16|KCTD8	-0.165352	1	-0.165352	NA	-0.165352
GR-159897	Preclinical	tachykinin antagonist	TAC1|TACR2	-0.165336	5	-0.16279	0.129815	-0.165336
HTMT	Preclinical	histamine receptor agonist	HRH4	-0.165244	7	-0.234703	0.148266	-0.165244
pimozide	Launched	dopamine receptor antagonist	CACNA1I|CALM1|DRD1|DRD2|DRD3|DRD4|DRD5|HRH1|HTR1A|HTR2A|KCNA10|KCNH2	-0.164902	25	-0.178188	0.137743	-0.164902
pyrimethamine	Launched	dihydrofolate reductase inhibitor	DHFR|SLC47A1	-0.16467	11	-0.213673	0.248634	-0.16467
methylene-blue	Launched	guanylyl cyclase inhibitor|nitric oxide production inhibitor	ACHE	-0.164645	56	-0.207753	0.173826	-0.164645
aztreonam	Launched	bacterial cell wall synthesis inhibitor		-0.164517	1	-0.164517	NA	-0.164517
nafadotride	Preclinical	dopamine receptor antagonist	DRD2|DRD3|HTR1A	-0.16418	6	-0.227036	0.220959	-0.16418
10-DEBC	Preclinical	AKT inhibitor	PIM1	-0.16414	32	-0.226587	0.184444	-0.16414
fostamatinib	Phase 3	SYK inhibitor	RET|SYK	-0.163912	69	-0.212015	0.20682	-0.163912
TWS-119	Preclinical	glycogen synthase kinase inhibitor	GSK3B|JUN|MYC	-0.163514	49	-0.19761	0.182447	-0.163514
fludarabine	Launched	ribonucleotide reductase inhibitor	ADA|RRM1|RRM2	-0.163459	28	-0.217216	0.192071	-0.163459
cilnidipine	Launched	calcium channel blocker	CACNA1B	-0.163355	7	-0.187459	0.147601	-0.163355
sunitinib	Launched	FLT3 inhibitor|KIT inhibitor|PDGFR tyrosine kinase receptor inhibitor|RET tyrosine kinase inhibitor|VEGFR inhibitor		-0.163272	42	-0.222387	0.216629	-0.163272
pazufloxacin	Launched	topoisomerase inhibitor		-0.163048	1	-0.163048	NA	-0.163048
nadifloxacin	Launched	bacterial DNA gyrase inhibitor		-0.162544	1	-0.162544	NA	-0.162544
nobiletin	Preclinical	MEK inhibitor	MAP2K1	-0.162519	10	-0.180116	0.173525	-0.162519
meticrane	Launched	diuretic		-0.162426	1	-0.162426	NA	-0.162426
CGP-57380	Preclinical	MAP kinase inhibitor	AURKB|LCK|MKNK1|MKNK2|SGK1	-0.162123	14	-0.172866	0.133865	-0.162123
antimycin-a	Preclinical	ATP synthase inhibitor	CYCS	-0.161801	26	-0.199436	0.1872	-0.161801
icosapent	Launched	platelet aggregation inhibitor	ACSL3|ACSL4|FADS1|FFAR1|PPARD|PPARG|PTGS1|PTGS2|SLC8A1|TRPV1	-0.160868	1	-0.160868	NA	-0.160868
cefotaxime	Launched	bacterial cell wall synthesis inhibitor		-0.160212	5	-0.154172	0.113395	-0.160212
desipramine	Launched	tricyclic antidepressant	ADRA1A|ADRA1B|ADRA1D|ADRA2A|ADRA2B|ADRA2C|ADRB1|ADRB2|CHRM1|CHRM2|CHRM3|CHRM4|CHRM5|DRD2|HRH1|HTR1A|HTR2A|HTR2C|SLC6A2|SLC6A4|SMPD1	-0.160179	9	-0.207269	0.190784	-0.160179
desoximetasone	Launched	glucocorticoid receptor agonist	NR3C1|PLA2G1B	-0.160135	10	-0.189424	0.13653	-0.160135
cisplatin	Launched	DNA alkylating agent|DNA synthesis inhibitor	XIAP	-0.160098	5	-0.124218	0.197447	-0.160098
corticosterone	Preclinical	mineralocorticoid receptor agonist	HSD11B1|NCOA1|NR3C2	-0.159994	7	-0.165619	0.193502	-0.159994
pirinixic-acid	Preclinical	PPAR receptor agonist	PPARA	-0.159797	2	-0.159797	0.0644261	-0.159797
danazol	Launched	estrogen receptor antagonist|progesterone receptor agonist	AR|CCL2|ESR1|GNRHR|GNRHR2|PGR	-0.159574	29	-0.14987	0.236476	-0.159574
selegiline	Launched	monoamine oxidase inhibitor	MAOA|MAOB	-0.15949	3	-0.208145	0.0955028	-0.15949
capsazepine	Preclinical	TRPV agonist	TRPV1|TRPV4	-0.159477	13	-0.236728	0.196933	-0.159477
ispinesib	Phase 2	kinesin inhibitor	KIF11	-0.15939	16	-0.183636	0.120592	-0.15939
PD-158780	Preclinical	EGFR inhibitor	EGFR	-0.159379	13	-0.16776	0.169088	-0.159379
phloretin	Launched	sodium/glucose cotransporter inhibitor	AQP9|CLCN3|SLC23A1	-0.159352	54	-0.206223	0.182015	-0.159352
PHA-665752	Preclinical	c-Met inhibitor	MET	-0.159045	22	-0.177094	0.175668	-0.159045
brefeldin-a	Preclinical	protein synthesis inhibitor	ARF1|CYTH2	-0.159041	68	-0.164912	0.178425	-0.159041
pilocarpine	Launched	acetylcholine receptor agonist	CHRM1|CHRM2|CHRM3|CHRM4|CHRM5	-0.158201	2	-0.158201	0.167435	-0.158201
ATPA	Preclinical	glutamate receptor agonist	GRIA2|GRIK1	-0.158151	3	-0.279898	0.274979	-0.158151
siguazodan	Phase 1	phosphodiesterase inhibitor	PDE3A	-0.157721	3	-0.218193	0.111981	-0.157721
brompheniramine	Launched	histamine receptor antagonist	CHRM1|CHRM2|CHRM3|CHRM4|CHRM5|HRH1	-0.1577	10	-0.219233	0.165626	-0.1577
prenylamine	Withdrawn	calcium channel blocker	CALM1|MYLK2	-0.157652	4	-0.186419	0.122884	-0.157652
ZD-7155	Preclinical	angiotensin receptor antagonist	AGTR1	-0.157611	5	-0.169817	0.0956228	-0.157611
chlorcyclizine	Launched	histamine receptor antagonist	HRH1	-0.157564	1	-0.157564	NA	-0.157564
bisphenol-a	Phase 1	synthetic estrogen	AR|ESR1|ESR2|ESRRG|PPARG	-0.157463	6	-0.192368	0.155273	-0.157463
diphenylpyraline	Launched	dopamine uptake inhibitor	HRH1|SLC6A3	-0.157367	1	-0.157367	NA	-0.157367
metformin	Launched	insulin sensitizer	ACACB|PRKAB1	-0.157335	11	-0.240462	0.223766	-0.157335
FK-888	Phase 2	tachykinin antagonist	TACR1|TACR2	-0.156973	12	-0.20018	0.189122	-0.156973
chlorambucil	Launched	DNA inhibitor		-0.156887	9	-0.244074	0.2571	-0.156887
fenoprofen	Launched	prostaglandin inhibitor	PTGS1|PTGS2|SLC5A8	-0.156684	1	-0.156684	NA	-0.156684
sulfamethizole	Launched	bacterial antifolate		-0.156593	1	-0.156593	NA	-0.156593
SCH-58261	Preclinical	adenosine receptor antagonist	ADORA1|ADORA2A|ADORA2B|ADORA3	-0.156372	10	-0.202845	0.16392	-0.156372
fenretinide	Phase 3	apoptosis stimulant|retinoid receptor agonist	RARA	-0.156284	34	-0.154986	0.161567	-0.156284
mesalazine	Launched	cyclooxygenase inhibitor|lipoxygenase inhibitor|prostanoid receptor antagonist	ALOX5|CHUK|IKBKB|MPO|PPARG|PTGS1|PTGS2	-0.15628	4	-0.167899	0.294043	-0.15628
maprotiline	Launched	norepinephrine reputake inhibitor|tricyclic antidepressant	ADRA1A|ADRA1B|ADRA1D|ADRA2A|ADRA2B|ADRA2C|CHRM1|CHRM2|CHRM3|CHRM4|CHRM5|DRD2|HRH1|HTR2A|HTR2C|HTR7|SLC6A2	-0.156175	22	-0.225746	0.167042	-0.156175
cyclopenthiazide	Launched	thiazide diuretic		-0.155949	4	-0.207789	0.122082	-0.155949
dicoumarol	Launched	NADPH inhibitor	CRYZ|NQO1|VKORC1	-0.155922	1	-0.155922	NA	-0.155922
amiodarone	Launched	potassium channel blocker	ADRB1|CACNA1H|CACNA2D2|KCNA7|KCNH2	-0.155516	29	-0.183304	0.146681	-0.155516
gallic-acid	Preclinical	beta amyloid protein neurotoxicity inhibitor|PPAR receptor agonist	CA1|CA12|CA14|CA2|CA4|CA6|CA9|SELP	-0.155345	3	-0.162282	0.105449	-0.155345
MG-132	Preclinical	proteasome inhibitor	PSMB1	-0.155046	47	-0.169155	0.167953	-0.155046
KI-16425	Preclinical	lysophosphatidic acid receptor antagonist	LPAR1|LPAR3	-0.155014	5	-0.217307	0.169615	-0.155014
marbofloxacin	Launched	bacterial DNA gyrase inhibitor		-0.154438	2	-0.154438	0.0645742	-0.154438
butabindide	Preclinical	tripeptidyl peptidase inhibitor	TPP2	-0.153656	4	-0.19366	0.107831	-0.153656
cyclopiazonic-acid	Preclinical	ATPase inhibitor	ATP2A1	-0.153647	19	-0.232305	0.223644	-0.153647
zaldaride	Phase 3	calmodulin antagonist	CALM1	-0.153553	5	-0.18176	0.0964609	-0.153553
JTE-907	Phase 1	cannabinoid receptor inverse agonist	CNR2	-0.1532	8	-0.208248	0.153305	-0.1532
SB-258585	Preclinical	serotonin receptor antagonist	HTR6	-0.153017	7	-0.157163	0.138427	-0.153017
leflunomide	Launched	dihydroorotate dehydrogenase inhibitor|PDGFR tyrosine kinase receptor inhibitor	AHR|DHODH|PTK2B	-0.152981	7	-0.217241	0.149622	-0.152981
axitinib	Launched	PDGFR tyrosine kinase receptor inhibitor|VEGFR inhibitor	CSF1|FLT1|FLT4|KDR|PLK4	-0.15283	9	-0.231951	0.236984	-0.15283
diazepam	Launched	benzodiazepine receptor agonist	ADRA1A|GABRA1|GABRA2|GABRA3|GABRA4|GABRA5|GABRA6|GABRB1|GABRB2|GABRB3|GABRD|GABRE|GABRG1|GABRG2|GABRG3|GABRP|GABRQ|GABRR1|GABRR2|GABRR3|TSPO	-0.152756	3	-0.139813	0.141058	-0.152756
diphencyprone	Phase 2	immunostimulant		-0.152737	7	-0.208696	0.219727	-0.152737
tracazolate	Phase 2	GABA receptor modulator	GABRA1	-0.152323	10	-0.236026	0.167246	-0.152323
meglumine	Launched	excipient		-0.151624	1	-0.151624	NA	-0.151624
menadione	Launched	mitochondrial DNA polymerase inhibitor|phosphatase inhibitor	AOX1|BGLAP|F10|F2|F7|F9|GGCX|NQO1|NQO2|PROC|PROS1|PROZ|VKORC1|VKORC1L1	-0.151411	65	-0.194609	0.164927	-0.151411
auranofin	Launched	NFkB pathway inhibitor	IKBKB|PRDX5|TRPA1	-0.151155	50	-0.18914	0.148023	-0.151155
lonidamine	Launched	glucokinase inhibitor	GCK	-0.151137	35	-0.201634	0.176407	-0.151137
NU-7026	Preclinical	DNA dependent protein kinase inhibitor|mTOR inhibitor|PI3K inhibitor	PRKDC	-0.151104	12	-0.194874	0.146829	-0.151104
digoxigenin	Preclinical	steroid		-0.150712	13	-0.199548	0.184687	-0.150712
rimonabant	Withdrawn	cannabinoid receptor antagonist	CNR1|GPR55	-0.15051	3	-0.153586	0.0971027	-0.15051
pizotifen	Launched	serotonin receptor antagonist	HTR1A|HTR2A|HTR2C	-0.150406	11	-0.183367	0.179009	-0.150406
citalopram	Launched	selective serotonin reuptake inhibitor (SSRI)	SLC6A2|SLC6A4	-0.150291	8	-0.2089	0.147747	-0.150291
ciglitazone	Phase 2	PPAR receptor agonist	PPARG	-0.149694	10	-0.179625	0.111842	-0.149694
NO-ASA	Phase 2	cyclooxygenase inhibitor	PTGS2	-0.149403	6	-0.183514	0.175802	-0.149403
apoptosis-activator-II	Preclinical	carboxylesterase inhibitor	BCHE|CES1	-0.149163	4	-0.147686	0.0877561	-0.149163
zatebradine	Phase 3	HCN channel blocker	HCN1|HCN2|HCN3|HCN4	-0.148886	3	-0.218471	0.140665	-0.148886
ZK-164015	Preclinical	estrogen receptor antagonist	ESR1|ESR2	-0.148488	15	-0.141273	0.166791	-0.148488
pyrantel	Launched	nicotinic receptor agonist		-0.147926	1	-0.147926	NA	-0.147926
DPO-1	Preclinical	potassium channel blocker	KCNA5	-0.147852	3	-0.172226	0.11474	-0.147852
xylometazoline	Launched	adrenergic receptor agonist	ADRA1A|ADRA1B|ADRA1D|ADRA2A|ADRA2B|ADRA2C	-0.147483	1	-0.147483	NA	-0.147483
gamma-linolenic-acid	Phase 2	cyclooxygenase inhibitor|prostanoid receptor agonist	PTGS1|PTGS2	-0.147448	5	-0.187838	0.183438	-0.147448
ribavirin	Launched	antiviral	ADK|ENPP1|IMPDH1|IMPDH2|NT5C2	-0.147402	10	-0.230325	0.181763	-0.147402
alimemazine	Launched	histamine receptor agonist	HRH1	-0.146886	8	-0.11644	0.211404	-0.146886
azithromycin	Launched	bacterial 50S ribosomal subunit inhibitor	MLNR	-0.146847	5	-0.191939	0.175472	-0.146847
CITCO	Preclinical	constitutive androstane receptor (CAR) agonist	NR1I3	-0.146815	3	-0.159081	0.138748	-0.146815
AG-14361	Preclinical	PARP inhibitor	PARP1	-0.146768	74	-0.212084	0.194133	-0.146768
cardiogenol-c	Preclinical	cardiomyogenesis inducer		-0.146753	1	-0.146753	NA	-0.146753
SIB-1893	Preclinical	glutamate receptor antagonist	GRM4|GRM5	-0.146397	29	-0.214504	0.186857	-0.146397
LE-135	Preclinical	retinoid receptor agonist	RARB	-0.146231	47	-0.204461	0.185745	-0.146231
glipizide	Launched	sulfonylurea	ABCC8|KCNJ10|KCNJ11|PPARG	-0.145946	6	-0.191635	0.143938	-0.145946
anagrelide	Launched	phosphodiesterase inhibitor	PDE3A	-0.145702	8	-0.181364	0.128157	-0.145702
BMY-14802	Phase 2	sigma receptor antagonist	HTR1A	-0.145569	2	-0.145569	0.138579	-0.145569
GDC-0879	Preclinical	RAF inhibitor	BRAF	-0.14516	45	-0.10845	0.259001	-0.14516
NSC-663284	Preclinical	CDC inhibitor	CDC25A|CDC25B|CDC25C	-0.144992	23	-0.226871	0.18717	-0.144992
sulpiride	Launched	dopamine receptor antagonist		-0.144844	12	-0.202891	0.162854	-0.144844
mifepristone	Launched	glucocorticoid receptor antagonist|progesterone receptor antagonist	AR|NR1I2|NR3C1|PGR	-0.144793	23	-0.20208	0.215907	-0.144793
tianeptine	Launched	selective serotonin reuptake enhancer (SSRE)	OPRD1|OPRK1|OPRM1	-0.144664	5	-0.218501	0.124481	-0.144664
oxantel	Phase 3	anthelmintic agent		-0.144663	5	-0.227768	0.22984	-0.144663
tandutinib	Phase 2	FLT3 inhibitor|KIT inhibitor|PDGFR tyrosine kinase receptor inhibitor	CSF1R|FLT3|KIT|PDGFD|PDGFRB	-0.144658	6	-0.202954	0.13785	-0.144658
amoxicillin	Launched	penicillin binding protein inhibitor	CYP2C19|SLC15A1|SLC15A2|SLC22A6	-0.144559	7	-0.19063	0.175676	-0.144559
flufenamic-acid	Preclinical	chloride channel blocker	AKR1C3|ANO1|AR|GJA1|GJA10|GJA3|GJA4|GJA5|GJA8|GJA9|GJB1|GJB2|GJB3|GJB4|GJB5|GJB6|GJB7|GJC1|GJC2|GJC3|GJD2|GJD3|GJD4|GJE1|PANX1|PANX2|PANX3|PKD2L1|PTGS1|PTGS2|TRPC5|TRPM2|TRPM5	-0.144088	9	-0.206462	0.137766	-0.144088
triciribine	Phase 1/Phase 2	AKT inhibitor	AKT1|AKT2|AKT3	-0.144058	63	-0.210106	0.214722	-0.144058
norgestimate	Launched	progesterone receptor agonist	ESR1|PGR	-0.143915	12	-0.227062	0.217492	-0.143915
formestane	Launched	aromatase inhibitor	CYP19A1	-0.143813	2	-0.143813	0.361595	-0.143813
fipronil	Launched	chloride channel blocker|GABA gated chloride channel blocker		-0.143712	8	-0.199847	0.198571	-0.143712
estradiol-benzoate	Preclinical	contraceptive agent	ESR1	-0.143689	9	-0.209542	0.249085	-0.143689
econazole	Launched	lanosterol demethylase inhibitor|sterol demethylase inhibitor	CYP51A1|NPY1R|NPY2R|TRPM2|TRPV5	-0.143541	8	-0.225481	0.198357	-0.143541
indinavir	Launched	HIV protease inhibitor	CYP3A4|CYP3A5|CYP3A7	-0.143403	4	-0.223543	0.21499	-0.143403
JTE-013	Preclinical	lysophospholipid receptor antagonist	P2RY10|S1PR2	-0.143161	8	-0.156241	0.105452	-0.143161
protriptyline	Launched	tricyclic antidepressant	SLC6A2|SLC6A4	-0.142931	9	-0.207561	0.139544	-0.142931
ethaverine	Launched	calcium channel blocker		-0.142283	3	-0.18837	0.151765	-0.142283
ilomastat	Phase 3	matrix metalloprotease inhibitor	ACAN|ADAM28|MMP1|MMP12|MMP13|MMP14|MMP2|MMP3|MMP8|MMP9	-0.142218	9	-0.178775	0.130731	-0.142218
tozasertib	Phase 2	Aurora kinase inhibitor|Bcr-Abl kinase inhibitor|FLT3 inhibitor|JAK inhibitor	AURKA|AURKB|AURKC|LCK	-0.142118	138	-0.201154	0.223529	-0.142118
nicorandil	Launched	nitric oxide donor|potassium channel activator	KCNJ11	-0.14211	3	-0.190654	0.19491	-0.14211
doramapimod	Phase 2	p38 MAPK inhibitor	MAPK11|MAPK12|MAPK13|MAPK14	-0.141894	15	-0.212095	0.167929	-0.141894
linsitinib	Phase 3	IGF-1 inhibitor	IGF1R|INSR|INSRR	-0.14167	43	-0.220476	0.232397	-0.14167
temefos	Launched	cholinesterase inhibitor		-0.141587	3	-0.140197	0.106621	-0.141587
erbstatin-analog	Preclinical	EGFR inhibitor|tyrosine kinase inhibitor	EGFR	-0.14134	8	-0.153854	0.113063	-0.14134
enrofloxacin	Launched	bacterial DNA gyrase inhibitor		-0.14133	9	-0.192765	0.160705	-0.14133
thioproperazine	Launched	dopamine receptor antagonist	ADRA1A|ADRA1B|DRD1|DRD2|HTR1A|HTR2A	-0.141012	8	-0.194076	0.143935	-0.141012
naloxone	Launched	opioid receptor antagonist	CREB1|ESR1|OPRD1|OPRK1|OPRM1|TLR4	-0.140939	11	-0.12817	0.171142	-0.140939
serdemetan	Phase 1	MDM inhibitor	MDM2	-0.140333	47	-0.187431	0.158959	-0.140333
SR-57227A	Phase 2	serotonin receptor agonist	HTR3A	-0.140252	7	-0.166989	0.153296	-0.140252
bromocriptine	Launched	dopamine receptor agonist	ADRA1A|ADRA1B|ADRA1D|ADRA2A|ADRA2B|ADRA2C|DRD1|DRD2|DRD3|DRD4|DRD5|HTR1A|HTR1B|HTR1D|HTR2A|HTR2B|HTR2C|HTR6|HTR7	-0.140162	23	-0.19225	0.188063	-0.140162
DAU-5884	Preclinical	acetylcholine receptor antagonist	CHRM3	-0.140073	6	-0.19364	0.13885	-0.140073
PD-160170	Preclinical	neuropeptide receptor antagonist	NPY1R	-0.139702	10	-0.127684	0.194624	-0.139702
levomepromazine	Launched	dopamine receptor antagonist	ADRA1A|ADRA1B|ADRA1D|ADRA2A|ADRA2B|ADRA2C|CHRM1|CHRM2|CHRM3|CHRM4|CHRM5|DRD1|DRD2|DRD3|DRD4|DRD5|HRH1|HTR2A|HTR2C	-0.139684	7	-0.236612	0.18656	-0.139684
NAN-190	Preclinical	serotonin receptor agonist	ADRA1A|ADRA1B|ADRA1D|HTR1A|HTR1F	-0.139587	3	-0.227173	0.263455	-0.139587
oxfendazole	Launched	anthelmintic agent		-0.139487	7	-0.210421	0.118725	-0.139487
lapatinib	Launched	EGFR inhibitor	EGFR|ERBB2	-0.139346	38	-0.177113	0.237725	-0.139346
lobendazole	Preclinical	anthelmintic agent		-0.139261	7	-0.176782	0.165222	-0.139261
PSB-06126	Preclinical	NTPDase inhibitor	ENTPD3	-0.139073	10	-0.180399	0.154929	-0.139073
ethotoin	Launched	hydantoin antiepileptic	SCN10A|SCN11A|SCN1A|SCN2A|SCN3A|SCN4A|SCN5A|SCN7A|SCN8A|SCN9A	-0.139011	4	-0.120366	0.140676	-0.139011
tyrphostin-A9	Preclinical	protein tyrosine kinase inhibitor|tyrosine kinase inhibitor		-0.13898	26	-0.138486	0.196505	-0.13898
1-phenylbiguanide	Preclinical	serotonin receptor agonist	HTR3A|HTR3B	-0.138849	4	-0.221288	0.183207	-0.138849
saquinavir	Launched	HIV protease inhibitor	CYP3A4	-0.138426	6	-0.217291	0.183171	-0.138426
PP242	Preclinical	mTOR inhibitor	MTOR|PASK	-0.138104	5	-0.110895	0.123321	-0.138104
cefixime	Launched	bacterial cell wall synthesis inhibitor		-0.137998	13	-0.17347	0.162997	-0.137998
zoxazolamine	Phase 2	myorelaxant		-0.13782	9	-0.194247	0.141581	-0.13782
docetaxel	Launched	tubulin polymerization inhibitor	BCL2|MAP2|MAP4|MAPT|NR1I2|TUBB|TUBB1	-0.13774	15	-0.233838	0.220749	-0.13774
hydralazine	Launched	vasodilator	AOC3|P4HA1	-0.136974	2	-0.136974	0.0672982	-0.136974
tetramisole	Launched	immunostimulant		-0.136744	4	-0.235979	0.236908	-0.136744
norgestrel	Launched	progesterone receptor agonist	PGR	-0.136715	8	-0.172552	0.214496	-0.136715
SB-222200	Preclinical	tachykinin antagonist	TACR3	-0.136702	5	-0.210159	0.13816	-0.136702
ursolic-acid	Phase 1	ATPase inhibitor|NFkB pathway inhibitor|STAT inhibitor	HSD11B1|PLA2G1B|PTPN1|PYGM	-0.136566	29	-0.200086	0.198538	-0.136566
PNU-74654	Preclinical	beta-catenin inhibitor	CTNNB1|TCF4	-0.136421	43	-0.204599	0.15742	-0.136421
profenamine	Launched	butyrylcholinesterase inhibitor|cholinergic receptor antagonist	CHRM1|CHRM2|GRIN3A	-0.136166	12	-0.180039	0.128307	-0.136166
piretanide	Launched	glucocorticoid receptor agonist	SLC12A1|SLC12A2	-0.135791	7	-0.226749	0.226098	-0.135791
meclofenamic-acid	Launched	cyclooxygenase inhibitor|prostanoid receptor antagonist	ALOX5|CNR1|KCNQ2|KCNQ3|PTGS1|PTGS2	-0.135745	4	-0.234512	0.236337	-0.135745
noretynodrel	Launched	progestogen hormone	PGR	-0.135713	14	-0.210426	0.253101	-0.135713
budesonide	Launched	glucocorticoid receptor agonist	NR3C1	-0.135514	28	-0.175797	0.20402	-0.135514
JLK-6	Preclinical	gamma secretase inhibitor	PSEN1	-0.135399	15	-0.191716	0.143268	-0.135399
mitomycin-c	Launched	DNA alkylating agent|DNA synthesis inhibitor		-0.135356	25	-0.204974	0.178558	-0.135356
DPPE	Phase 3	histamine receptor antagonist	ABCB1|HRH1	-0.135079	5	-0.203635	0.122969	-0.135079
BD-1063	Preclinical	sigma receptor antagonist	SIGMAR1	-0.135035	9	-0.175379	0.143845	-0.135035
GW-441756	Preclinical	growth factor receptor inhibitor	NTRK1	-0.134531	18	-0.224239	0.19932	-0.134531
efavirenz	Launched	HIV protease inhibitor	CYP1A2|CYP2B6|CYP2C19|CYP2C9|CYP2D6|CYP3A4	-0.134439	4	-0.142866	0.271308	-0.134439
pentoxifylline	Launched	phosphodiesterase inhibitor	ADORA1|ADORA2A|ADORA2B|ADRA2B|NT5E|PDE10A|PDE1A|PDE1B|PDE1C|PDE2A|PDE3A|PDE3B|PDE4A|PDE4B|PDE4C|PDE4D|PDE5A|PDE6A|PDE6B|PDE6C|PDE6D|PDE6G|PDE6H|PDE7A|PDE7B|PDE8A|PDE8B|PDE9A|TNF	-0.134298	4	-0.118865	0.0669337	-0.134298
triamcinolone	Launched	glucocorticoid receptor agonist	NR3C1|SERPINA6	-0.133409	31	-0.181962	0.200432	-0.133409
nizatidine	Launched	histamine receptor antagonist	HRH2	-0.132985	9	-0.209858	0.141806	-0.132985
SU-11274	Preclinical	hepatocyte growth factor receptor inhibitor|tyrosine kinase inhibitor	MET	-0.132916	38	-0.177527	0.185719	-0.132916
atorvastatin	Launched	HMGCR inhibitor	AHR|DPP4|HMGCR	-0.132908	41	-0.150717	0.22855	-0.132908
ZK-93423	Phase 3	benzodiazepine receptor agonist	GABRA1|GABRA2|GABRA3|GABRA5|GABRB2|GABRG2	-0.132836	17	-0.204981	0.162062	-0.132836
riluzole	Launched	glutamate inhibitor	KCNK10|KCNK2|KCNK4|KCNN4|SCN10A|SCN11A|SCN1A|SCN2A|SCN3A|SCN4A|SCN5A|SCN7A|SCN8A|SCN9A|SLC7A11	-0.132744	10	-0.181127	0.181328	-0.132744
carbidopa	Launched	aromatic L-amino acid decarboxylase inhibitor	DDC	-0.132713	8	-0.145711	0.140126	-0.132713
XL-147	Phase 2	PI3K inhibitor	PIK3CA|PIK3CD|PIK3CG	-0.132549	16	-0.215624	0.196486	-0.132549
DUP-697	Phase 1	cyclooxygenase inhibitor	PTGS2	-0.132462	8	-0.20212	0.188501	-0.132462
PD-102807	Preclinical	acetylcholine receptor antagonist	CHRM4	-0.132293	14	-0.207761	0.192328	-0.132293
biperiden	Launched	acetylcholine receptor antagonist	CHRM1|CHRM2|CHRM3|CHRM4|CHRM5|CHRNA2	-0.132186	10	-0.211338	0.164431	-0.132186
SB-431542	Preclinical	TGF beta receptor inhibitor	ACVR1C|TGFBR1	-0.132183	13	-0.170894	0.13715	-0.132183
milnacipran	Launched	serotonin√±norepinephrine reuptake inhibitor (SNRI)	GRIN1|GRIN2A|GRIN2B|GRIN2C|GRIN2D|GRIN3A|GRIN3B|SLC6A2|SLC6A4	-0.132181	2	-0.132181	0.214277	-0.132181
CMPD-1	Preclinical	p38 MAPK inhibitor	GNRHR|MAPK14	-0.132132	9	-0.181625	0.144009	-0.132132
spironolactone	Launched	mineralocorticoid receptor antagonist	AR|CACNA1A|CACNA1B|CACNA1C|CACNA1D|CACNA1F|CACNA1G|CACNA1H|CACNA1I|CACNA1S|CACNA2D1|CACNA2D2|CACNA2D3|CACNB1|CACNB2|CACNB3|CACNB4|CACNG1|CYP11B2|NR3C1|NR3C2|PGR|SHBG	-0.13188	9	-0.222858	0.194306	-0.13188
vinblastine	Launched	microtubule inhibitor|tubulin polymerization inhibitor	JUN|TUBA1A|TUBB|TUBD1|TUBE1|TUBG1	-0.131634	51	-0.175849	0.178252	-0.131634
PCA-4248	Phase 1	platelet activating factor receptor antagonist	PTAFR	-0.131445	9	-0.159895	0.167526	-0.131445
ZD-7114	Phase 1	adrenergic receptor agonist	ADRB3	-0.131164	7	-0.178671	0.13323	-0.131164
reserpine	Launched	vesicular monoamine transporter inhibitor	SLC18A1|SLC18A2	-0.131068	13	-0.194297	0.168676	-0.131068
TPCA-1	Preclinical	IKK inhibitor	IKBKB	-0.130988	58	-0.158203	0.227004	-0.130988
RS-102895	Preclinical	CCR antagonist	CCR2	-0.130548	7	-0.0821387	0.177813	-0.130548
nefazodone	Withdrawn	adrenergic inhibitor|norepinephrine reuptake inhibitor|serotonin receptor antagonist|serotonin reuptake inhibitor	ADRA1A|ADRA1B|ADRA2A|CYP3A4|HTR1A|HTR2A|HTR2C|SLC6A2|SLC6A3|SLC6A4	-0.130284	8	-0.175684	0.120093	-0.130284
amuvatinib	Phase 2	FLT3 inhibitor|KIT inhibitor|PDGFR tyrosine kinase receptor inhibitor|RAD51 inhibitor|RET tyrosine kinase inhibitor	KIT|MET	-0.129961	20	-0.167981	0.173194	-0.129961
sulfapyridine	Launched	PABA antagonist		-0.129911	2	-0.129911	0.0853973	-0.129911
mephenesin	Launched	muscle relaxant		-0.129737	2	-0.129737	0.171854	-0.129737
AY-9944	Preclinical	hedgehog pathway modulator		-0.129697	6	-0.209099	0.205032	-0.129697
ABT-737	Phase 1/Phase 2	BCL inhibitor	BCL2|BCL2L1|BCL2L2	-0.129426	38	-0.208901	0.235445	-0.129426
tienilic-acid	Withdrawn	sodium/potassium/chloride transporter inhibitor|cytochrome P450 inhibitor	CYP2C9|SLC12A1	-0.129423	5	-0.173291	0.175975	-0.129423
hydrocortisone	Launched	glucocorticoid receptor agonist		-0.129392	45	-0.184374	0.188792	-0.129392
homoveratrylamine	Preclinical	dopamine analog		-0.129285	3	-0.204689	0.13225	-0.129285
quetiapine	Launched	dopamine receptor antagonist|serotonin receptor antagonist	ADRA1A|ADRA1B|ADRA1D|ADRA2A|ADRA2B|ADRA2C|CHRM1|CHRM2|CHRM3|CHRM4|CHRM5|DRD1|DRD2|DRD3|DRD4|DRD5|HRH1|HTR1A|HTR1B|HTR1D|HTR1E|HTR1F|HTR2A|HTR2C|HTR3A|HTR6|HTR7|SLC6A2	-0.12926	11	-0.193477	0.154726	-0.12926
pentobarbital	Withdrawn	barbiturate antiepileptic|GABA receptor modulator	CHRNA4|CHRNA7|GABRA1|GABRA2|GABRA3|GABRA4|GABRA5|GABRA6|GABRB1|GABRB2|GABRB3|GABRD|GABRE|GABRG1|GABRG2|GABRG3|GABRP|GABRQ|GRIA2|GRIK2|GRIN1|GRIN2A|GRIN2B|GRIN2C|GRIN2D|GRIN3A|GRIN3B	-0.129259	6	-0.196033	0.193137	-0.129259
nilotinib	Launched	Abl kinase inhibitor|Bcr-Abl kinase inhibitor	ABL1|KIT	-0.129065	27	-0.186108	0.205643	-0.129065
ICI-199441	Preclinical	opioid receptor agonist	CYP2D6|OPRD1|OPRK1|OPRM1|UTS2R	-0.128989	12	-0.214685	0.213069	-0.128989
eticlopride	Preclinical	dopamine receptor antagonist	DRD2|DRD3|DRD4	-0.128965	4	-0.154966	0.189116	-0.128965
gestrinone	Launched	progesterone receptor antagonist	AR|ESR1|PGR	-0.128478	7	-0.14617	0.261838	-0.128478
RS-504393	Preclinical	CC chemokine receptor antagonist	CCL2|CCR2	-0.128321	12	-0.188481	0.197095	-0.128321
remacemide	Phase 3	glutamate receptor antagonist	GRIN1	-0.128304	10	-0.222531	0.196393	-0.128304
allantoin	Launched	cosmetic		-0.127907	8	-0.227923	0.180649	-0.127907
GW-3965	Preclinical	LXR agonist	NR1H2|NR1H3	-0.12779	10	-0.112676	0.154392	-0.12779
primaquine	Launched	antimalarial agent|DNA inhibitor	KRT7|NQO2	-0.127235	8	-0.221751	0.166606	-0.127235
fluvoxamine	Launched	selective serotonin reuptake inhibitor (SSRI)	SLC6A4	-0.127004	7	-0.178886	0.152954	-0.127004
benzbromarone	Launched	chloride channel blocker	ABCC1	-0.126684	12	-0.15491	0.193338	-0.126684
roscovitine	Phase 2	CDK inhibitor	CDK2|CDK9	-0.125823	40	-0.153215	0.173061	-0.125823
ritonavir	Launched	HIV protease inhibitor	CYP1A2|CYP2B6|CYP2C19|CYP2C8|CYP2C9|CYP2D6|CYP2E1|CYP3A4|CYP3A5|CYP3A7	-0.125759	2	-0.125759	0.240691	-0.125759
pyrazolanthrone	Preclinical	JNK inhibitor	MAPK10|MAPK8|MAPK8IP1|MAPK9|TTK	-0.124662	21	-0.201939	0.213943	-0.124662
OSI-930	Phase 1	KIT inhibitor|VEGFR inhibitor	KDR|KIT	-0.124539	11	-0.170362	0.180792	-0.124539
iocetamic-acid	Launched	radiopaque medium		-0.124232	3	-0.190879	0.222209	-0.124232
BIBR-1532	Preclinical	telomerase inhibitor	TERT	-0.123766	49	-0.199441	0.183881	-0.123766
ethinyl-estradiol	Launched	estrogen receptor agonist|estrogenic hormone	ESR1|ESR2|NR1I2	-0.123677	4	-0.103637	0.173905	-0.123677
bumetanide	Launched	solute carrier family member inhibitor	CFTR|GPR35|SLC12A1|SLC12A2|SLC12A4|SLC12A5	-0.123558	7	-0.172513	0.181168	-0.123558
hexylcaine	Launched	sodium channel blocker	SCN10A|SCN5A	-0.123465	4	-0.236076	0.258798	-0.123465
miconazole	Launched	bacterial cell wall synthesis inhibitor	KCNH2|KCNH6|KCNH7|KCNMA1|KCNMB1|KCNMB2|KCNMB3|KCNMB4|KCNN1|KCNN2|KCNN3|KCNN4|NOS2|NOS3|TRPM2|TRPV5	-0.122982	3	-0.181948	0.154214	-0.122982
clozapine	Launched	dopamine receptor antagonist|serotonin receptor antagonist	ADRA1A|ADRA1B|ADRA1D|ADRA2A|ADRA2B|ADRA2C|CALY|CHRM1|CHRM2|CHRM3|CHRM4|CHRM5|DRD1|DRD2|DRD3|DRD4|DRD5|HRH1|HRH4|HTR1A|HTR1B|HTR1D|HTR1E|HTR1F|HTR2A|HTR2B|HTR2C|HTR3A|HTR5A|HTR6|HTR7	-0.122667	7	-0.124235	0.108844	-0.122667
fulvestrant	Launched	estrogen receptor antagonist	ESR1|ESR2|GPER1	-0.122478	69	-0.151346	0.258886	-0.122478
diperodon	Preclinical	local anesthetic		-0.122308	2	-0.122308	0.111781	-0.122308
acarbose	Launched	glucosidase inhibitor	AMY2A|GAA|MGAM|SI	-0.122288	8	-0.169065	0.186755	-0.122288
barasertib	Phase 2/Phase 3	Aurora kinase inhibitor	AURKA|AURKB	-0.122028	34	-0.0900103	0.236283	-0.122028
acamprosate	Launched	glutamate receptor antagonist	GABRA1|GABRA2|GABRA3|GABRA4|GABRA5|GABRA6|GABRB1|GABRB2|GABRB3|GABRD|GABRE|GABRG1|GABRG2|GABRG3|GABRP|GABRQ|GRIN1|GRIN2A|GRIN2B|GRIN2C|GRIN2D|GRIN3A|GRIN3B|GRM5	-0.120882	3	-0.152508	0.0933862	-0.120882
amifostine	Launched	reducing agent	ALPPL2|ENPP1	-0.120866	4	-0.217715	0.293188	-0.120866
calpeptin	Preclinical	calpain inhibitor		-0.120822	38	-0.201788	0.178408	-0.120822
L-694247	Preclinical	serotonin receptor agonist	HTR1A|HTR1B|HTR1D	-0.120646	6	-0.193823	0.198147	-0.120646
naltrexone	Launched	opioid receptor antagonist	OPRD1|OPRK1|OPRM1|SIGMAR1	-0.120478	26	-0.150108	0.165718	-0.120478
phenazopyridine	Launched	local anesthetic	SCN1A	-0.120169	7	-0.162861	0.203853	-0.120169
piperine	Phase 1	monoamine oxidase inhibitor	MAOA|MAOB|TRPV1	-0.119991	4	-0.0923756	0.172796	-0.119991
sulfaquinoxaline	Launched	vitamin K antagonist		-0.119339	1	-0.119339	NA	-0.119339
QX-222	Preclinical	sodium channel blocker		-0.11923	2	-0.11923	0.312923	-0.11923
SDZ-NKT-343	Phase 1	tachykinin antagonist	TACR1	-0.119018	9	-0.190281	0.199666	-0.119018
NSC-23766	Preclinical	Ras GTPase inhibitor		-0.118983	40	-0.182628	0.203192	-0.118983
GW-1929	Preclinical	PPAR receptor agonist	PPARG	-0.118942	5	-0.218722	0.174598	-0.118942
flunisolide	Launched	cytochrome P450 inhibitor	NR3C1	-0.118901	20	-0.199678	0.243214	-0.118901
cyproheptadine	Launched	histamine receptor antagonist	ADRA1A|ADRA1B|ADRA1D|CHRM1|CHRM2|CHRM3|HRH1|HTR2A|HTR2C|HTR6|HTR7	-0.118731	10	-0.188429	0.202212	-0.118731
GW-583340	Preclinical	EGFR inhibitor	EGFR|ERBB2	-0.118382	8	-0.0825281	0.167564	-0.118382
epinephrine	Launched	adrenergic receptor agonist|neurotransmitter	ADRA1A|ADRA1B|ADRA1D|ADRA2A|ADRA2B|ADRA2C|ADRB1|ADRB2|ADRB3|PAH|TNF	-0.117869	7	-0.150378	0.17888	-0.117869
argatroban	Launched	thrombin inhibitor	F2	-0.117747	3	-0.0643213	0.126299	-0.117747
obatoclax	Phase 3	BCL inhibitor	BCL2	-0.117218	16	-0.104761	0.16236	-0.117218
hexestrol	Launched	synthetic estrogen	AKR1C1|ESR1|ESR2	-0.116821	2	-0.116821	0.101907	-0.116821
loratadine	Launched	histamine receptor antagonist	HRH1	-0.116597	7	-0.0779239	0.197157	-0.116597
phenethyl-isothiocyanate	Phase 2	anticancer agent	CYP2E1	-0.116441	23	-0.175319	0.170342	-0.116441
tubocurarine	Launched	acetylcholine receptor antagonist	ACHE|CHRNA2|HTR3A|HTR3B|KCNN1|KCNN2|KCNN3|ZACN	-0.116214	10	-0.128877	0.231072	-0.116214
CCMQ	Preclinical	homoquinolinic acid binding inhibitor		-0.115978	2	-0.115978	0.225724	-0.115978
mepivacaine	Launched	potassium channel blocker|sodium channel blocker	SCN10A	-0.115478	3	-0.176146	0.135001	-0.115478
EMD-386088	Preclinical	serotonin receptor agonist	HTR6	-0.11523	10	-0.124885	0.13494	-0.11523
edaravone	Launched	nootropic agent	BCL2	-0.11518	2	-0.11518	0.137193	-0.11518
tangeritin	Preclinical	cell cycle inhibitor		-0.115089	5	-0.174126	0.162421	-0.115089
fenofibrate	Launched	PPAR receptor agonist	MMP25|PPARA	-0.114967	6	-0.189828	0.160688	-0.114967
isocarboxazid	Launched	monoamine oxidase inhibitor	MAOA|MAOB	-0.11476	6	-0.211352	0.230475	-0.11476
fludroxycortide	Launched	glucocorticoid receptor agonist	NR3C1|SERPINA6	-0.114702	20	-0.183454	0.187504	-0.114702
5-hydroxytryptophan	Launched	neurotransmitter	SLC36A1|SLC36A2	-0.114644	2	-0.114644	0.107561	-0.114644
mianserin	Launched	serotonin receptor antagonist	ADRA1A|ADRA1B|ADRA1D|ADRA2A|ADRA2B|ADRA2C|DRD1|DRD2|DRD3|DRD5|HRH1|HRH2|HRH4|HTR1A|HTR1F|HTR2A|HTR2B|HTR2C|HTR6|HTR7|OPRK1|SLC6A2|SLC6A3|SLC6A4	-0.114156	5	-0.171199	0.204581	-0.114156
biotin	Launched	vitamin B	ACACA|ACACB|HLCS|MCCC1|MCCC2|PC|PCCA|PCCB|SLC5A6	-0.113773	5	-0.181167	0.10346	-0.113773
irinotecan	Launched	topoisomerase inhibitor	TOP1|TOP1MT	-0.113574	27	-0.207127	0.234652	-0.113574
metoclopramide	Launched	dopamine receptor antagonist|serotonin receptor antagonist	CHRM1|DRD2|HTR3A|HTR3B|HTR4	-0.113386	6	-0.077891	0.256505	-0.113386
phenylbutazone	Withdrawn	cyclooxygenase inhibitor|prostanoid receptor antagonist	PTGIS|PTGS1|PTGS2	-0.11331	2	-0.11331	0.205099	-0.11331
SB-202190	Preclinical	p38 MAPK inhibitor	AKT1|ALOX5|CHEK1|GSK3B|LCK|MAPK1|MAPK11|MAPK12|MAPK14|MAPK8|PRKCA|ROCK1|RPS6KB1|SGK1	-0.112819	16	-0.14811	0.165013	-0.112819
quizartinib	Phase 3	FLT3 inhibitor	CSF1R|FLT3|KIT|PDGFRA|PDGFRB|RET	-0.112759	33	-0.139165	0.18238	-0.112759
relcovaptan	Phase 2	vasopressin receptor antagonist	AVPR1A|AVPR1B|AVPR2|OXTR	-0.112738	5	-0.190801	0.149157	-0.112738
ketorolac	Launched	cyclooxygenase inhibitor	PTGS1|PTGS2	-0.112635	9	-0.174484	0.158996	-0.112635
NVP-BGJ398	Phase 2	FGFR inhibitor	FGFR1|FGFR2|FGFR3|FGFR4|KDR	-0.11249	26	-0.100951	0.198995	-0.11249
homatropine	Launched	acetylcholine receptor antagonist	CES1|CHRM1	-0.112234	10	-0.202366	0.170357	-0.112234
arctigenin	Preclinical	MEK inhibitor	CHUK|MAP2K1	-0.112218	16	-0.096783	0.157771	-0.112218
SEW-2871	Preclinical	lysophospholipid receptor agonist	S1PR1	-0.112067	2	-0.112067	0.0788404	-0.112067
BRL-37344	Phase 2	adrenergic receptor agonist	ADRB1|ADRB2|ADRB3	-0.111944	7	-0.196099	0.211697	-0.111944
estradiol-valerate	Launched	estrogen receptor agonist	ESR1	-0.111808	9	-0.201483	0.22813	-0.111808
mofezolac	Launched	cyclooxygenase inhibitor	PTGS1	-0.111576	2	-0.111576	0.110101	-0.111576
glimepiride	Launched	insulin secretagogue	ABCC8|KCNJ1|KCNJ11	-0.111334	13	-0.158908	0.132304	-0.111334
piperacetazine	Launched	dopamine receptor antagonist		-0.111206	4	-0.0992264	0.0980127	-0.111206
cantharidin	Launched	protein phosphatase inhibitor		-0.111194	2	-0.111194	0.300324	-0.111194
mepenzolate	Launched	acetylcholine receptor antagonist	CHRM1|CHRM3	-0.110744	2	-0.110744	0.109061	-0.110744
pentamidine	Launched	anti-pneumocystis agent	TRDMT1	-0.110713	11	-0.125448	0.157411	-0.110713
MDL-11939	Phase 2	serotonin receptor antagonist	HTR2A|HTR2B|HTR2C	-0.109599	4	-0.0857416	0.109525	-0.109599
EMD-66684	Preclinical	angiotensin receptor antagonist	AGTR1	-0.10938	4	-0.0971136	0.171546	-0.10938
sulindac	Launched	cyclooxygenase inhibitor	AKR1B1|MAPK3|PPARD|PTGDR2|PTGS1|PTGS2	-0.109299	8	-0.181159	0.206974	-0.109299
bisacodyl	Launched	laxative		-0.10903	15	-0.2129	0.246047	-0.10903
flumetasone	Launched	glucocorticoid receptor agonist	NR3C1	-0.108439	11	-0.194355	0.244526	-0.108439
venlafaxine	Launched	adrenergic inhibitor|norepinephrine reuptake inhibitor|serotonin√±norepinephrine reuptake inhibitor (SNRI)	SLC6A2|SLC6A3|SLC6A4	-0.108261	4	-0.106571	0.0963028	-0.108261
PF-3845	Preclinical	FAAH inhibitor	FAAH	-0.108233	18	-0.177186	0.202064	-0.108233
enalaprilat	Launched	angiotensin converting enzyme inhibitor	ACE	-0.108131	2	-0.108131	0.459041	-0.108131
dihydroergotamine	Launched	serotonin receptor agonist	ADRA2A|DRD2|HTR1B|HTR1D|HTR1E|HTR1F|HTR2B|HTR7	-0.107984	10	-0.154487	0.18291	-0.107984
L-165041	Preclinical	PPAR receptor agonist	PPARD	-0.107791	9	-0.133656	0.167647	-0.107791
trap-101	Preclinical	nociceptin/orphanin FQ receptor antagonist|opioid receptor antagonist	OPRL1	-0.10776	6	-0.167606	0.153927	-0.10776
L-168049	Preclinical	glucagon receptor antagonist	GCGR	-0.107701	10	-0.141847	0.200236	-0.107701
sulforaphane	Phase 2	anticancer agent|aryl hydrocarbon receptor antagonist	NFE2L2	-0.107461	78	-0.16171	0.174266	-0.107461
levcromakalim	Phase 3	potassium channel activator	KCNJ5|KCNJ8	-0.107385	3	-0.20259	0.215296	-0.107385
sarafloxacin	Launched	bacterial DNA gyrase inhibitor		-0.107187	2	-0.107187	0.164087	-0.107187
ketoconazole	Launched	sterol demethylase inhibitor	AR|CYP19A1|CYP21A2|KCNA10	-0.107018	8	-0.16855	0.223151	-0.107018
dilazep	Launched	adenosine reuptake inhibitor	SLC29A1	-0.106704	15	-0.216209	0.202944	-0.106704
stavudine	Launched	DNA directed DNA polymerase inhibitor|nucleoside reverse transcriptase inhibitor		-0.106077	5	-0.158032	0.247566	-0.106077
alfaxalone	Launched	chloride channel agonist|benzodiazepine receptor agonist	GABBR1	-0.105888	4	-0.127817	0.102572	-0.105888
crizotinib	Launched	ALK tyrosine kinase receptor inhibitor	ALK|MET	-0.105821	41	-0.171343	0.234068	-0.105821
piroxicam	Launched	cyclooxygenase inhibitor	PTGS1|PTGS2	-0.105528	6	-0.102387	0.192962	-0.105528
L-655240	Phase 1	thromboxane receptor antagonist	PTGES	-0.105525	3	-0.0914167	0.127611	-0.105525
SB-366791	Preclinical	TRPV antagonist	TRPV1	-0.10519	11	-0.159568	0.119507	-0.10519
metrizamide	Launched	radiopaque medium		-0.105087	2	-0.105087	0.213641	-0.105087
arcyriaflavin-a	Preclinical	CDK inhibitor	CCND1|CDK4	-0.105052	8	-0.0625027	0.159929	-0.105052
parthenolide	Phase 1	NFkB pathway inhibitor		-0.105028	139	-0.157081	0.171523	-0.105028
famotidine	Launched	histamine receptor antagonist	HRH2	-0.104912	3	-0.138268	0.159053	-0.104912
BW-723C86	Preclinical	serotonin receptor agonist	HTR2A|HTR2B|HTR2C	-0.104716	5	-0.0570268	0.189846	-0.104716
fluphenazine	Launched	dopamine receptor antagonist	CALM1|DRD1|DRD2|DRD5|HRH1|HTR2A|HTR6|HTR7	-0.104579	27	-0.150682	0.216642	-0.104579
haloperidol	Launched	dopamine receptor antagonist	DRD1|DRD2|DRD3|DRD4|DRD5|GRIN2B|HRH1|HTR1A|HTR1D|HTR2A|HTR2B|HTR7|KCNH1	-0.104461	5	-0.200423	0.252931	-0.104461
SB-218078	Preclinical	CHK inhibitor	CHEK1	-0.104204	21	-0.205585	0.230349	-0.104204
alprenolol	Launched	adrenergic receptor antagonist	ADRB1|ADRB2|HTR1A	-0.104155	5	-0.177138	0.216622	-0.104155
BI-78D3	Preclinical	JNK inhibitor	MAPK8	-0.103939	10	-0.0974244	0.140409	-0.103939
picotamide	Launched	thromboxane receptor antagonist|thromboxane synthase inhibitor	TBXA2R	-0.103929	4	-0.106114	0.0872883	-0.103929
BMS-182874	Phase 2	endothelin receptor antagonist	EDNRA	-0.103346	4	-0.087924	0.14934	-0.103346
ticlopidine	Launched	purinergic receptor antagonist	P2RY12	-0.103325	8	-0.11122	0.152253	-0.103325
CP-724714	Phase 2	EGFR inhibitor|protein tyrosine kinase inhibitor	ERBB2	-0.102605	42	-0.13489	0.214967	-0.102605
etacrynic-acid	Launched	sodium/potassium/chloride transporter inhibitor	ATP1A1|SLC12A1	-0.102402	14	-0.116096	0.268215	-0.102402
rufloxacin	Launched	bacterial DNA gyrase inhibitor		-0.102144	2	-0.102144	0.285827	-0.102144
dovitinib	Phase 3	EGFR inhibitor|FGFR inhibitor|FLT3 inhibitor|PDGFR tyrosine kinase receptor inhibitor|VEGFR inhibitor	CSF1R|EGFR|FGFR1|FGFR2|FGFR3|FLT1|FLT3|FLT4|INSR|KDR|KIT|PDGFRA|PDGFRB	-0.101955	35	-0.149399	0.23015	-0.101955
dropropizine	Launched	antitussive		-0.101615	6	-0.147673	0.176224	-0.101615
lacidipine	Launched	calcium channel blocker	CACNA1C	-0.101337	9	-0.178242	0.25266	-0.101337
methiazole	Preclinical	anthelmintic agent		-0.101296	17	-0.101063	0.200686	-0.101296
trapidil	Launched	PDGFR tyrosine kinase receptor inhibitor	PDGFRA	-0.101179	6	-0.181922	0.169219	-0.101179
dimercaptosuccinic-acid	Launched	chelating agent	DNMT1	-0.100872	3	-0.071313	0.104717	-0.100872
cabergoline	Launched	dopamine receptor agonist	ADRA1A|ADRA1B|ADRA1D|ADRA2A|ADRA2B|ADRA2C|ADRB1|ADRB2|DRD1|DRD2|DRD3|DRD4|DRD5|HTR1A|HTR1B|HTR1D|HTR2A|HTR2B|HTR2C|HTR7	-0.100805	9	-0.192957	0.181256	-0.100805
betulinic-acid	Phase 1/Phase 2	apoptosis stimulant|NFkB pathway inhibitor	GPBAR1	-0.100657	6	-0.0823339	0.0993559	-0.100657
RWJ-21757	Phase 1	toll-like receptor agonist	TLR7	-0.100171	2	-0.100171	0.0782938	-0.100171
lomerizine	Launched	calcium channel blocker	CACNA1B|SCN5A	-0.100155	3	-0.22928	0.263386	-0.100155
dihydroxyphenylglycine	Preclinical	glutamate receptor agonist	GRM1|GRM5	-0.0998692	2	-0.0998692	0.188509	-0.0998692
MDL-29951	Preclinical	glutamate receptor antagonist	FBP1	-0.0997291	10	-0.131202	0.154207	-0.0997291
testosterone	Launched	androgen receptor agonist	AR	-0.0996734	37	-0.0764331	0.265526	-0.0996734
KN-62	Preclinical	calcium/calmodulin dependent protein kinase inhibitor|purinergic receptor antagonist	AKT1|CAMK2A|CHEK1|LCK|MAPK1|MAPK11|MAPK12|MAPK14|MAPK8|P2RX7|PRKCA|ROCK1|RPS6KB1|SGK1	-0.0996471	11	-0.134141	0.189954	-0.0996471
SRC-kinase-inhibitor-I	Preclinical	src inhibitor	CSK|LCK|RIPK2	-0.0991285	5	-0.216659	0.191659	-0.0991285
alpha-linolenic-acid	Phase 3	omega 3 fatty acid stimulant	ELOVL4|FADS1|FADS2|FFAR1|FFAR4|PTGS2|SLC8A1|TRPV1	-0.0988974	9	-0.123802	0.152011	-0.0988974
CI-966	Phase 1	GAT inhibitor	SLC6A1	-0.09876	4	-0.109186	0.0501469	-0.09876
decitabine	Launched	DNA methyltransferase inhibitor	DNMT1|DNMT3A	-0.0985571	8	-0.104036	0.162593	-0.0985571
naftidrofuryl	Launched	adrenergic receptor antagonist		-0.0983093	9	-0.027226	0.162251	-0.0983093
monobenzone	Launched	melanin inhibitor	TYR	-0.0982134	2	-0.0982134	0.128094	-0.0982134
alfuzosin	Launched	adrenergic receptor antagonist	ADRA1A|ADRA1B|ADRA1D|KCNH2	-0.0980217	5	-0.176529	0.124216	-0.0980217
indirubin	Phase 2/Phase 3	CDK inhibitor|glycogen synthase kinase inhibitor	CDK1|CDK5|GSK3A	-0.0978013	38	-0.141542	0.159673	-0.0978013
artesunate	Launched	DNA synthesis inhibitor		-0.0977636	33	-0.131593	0.189023	-0.0977636
olopatadine	Launched	histamine receptor antagonist	HRH1|S100A1|S100A12|S100A13|S100A2|S100B	-0.0976877	6	-0.20795	0.239685	-0.0976877
duloxetine	Launched	norepinephrine reuptake inhibitor|serotonin√±norepinephrine reuptake inhibitor (SNRI)	HTR2A|HTR2C|HTR6|SLC6A2|SLC6A3|SLC6A4	-0.0976618	10	-0.107982	0.214458	-0.0976618
topiramate	Launched	carbonic anhydrase inhibitor|glutamate receptor antagonist|kainate receptor antagonist	CA1|CA12|CA2|CA4|CA7|GABRA1|GABRA2|GABRA3|GABRA4|GABRA5|GABRA6|GABRB1|GABRB2|GABRB3|GABRD|GABRE|GABRG1|GABRG2|GABRG3|GABRP|GABRQ|GRIA1|GRIA2|GRIA3|GRIA4|GRIK1|GRIK2|GRIK3|GRIK4|GRIK5|SCN10A|SCN11A|SCN1A|SCN2A|SCN3A|SCN4A|SCN5A|SCN7A|SCN8A|SCN9A	-0.0975669	2	-0.0975669	0.190728	-0.0975669
SKF-86002	Preclinical	p38 MAPK inhibitor	ALOX5|MAPK14	-0.0973644	13	-0.176671	0.201258	-0.0973644
FG-7142	Preclinical	GABA benzodiazepine site receptor inverse agonist		-0.0971501	4	-0.193267	0.201856	-0.0971501
podophyllotoxin	Launched	microtubule inhibitor|tubulin polymerization inhibitor	IGF1R|TOP2A|TUBA4A|TUBB	-0.0971168	31	-0.174445	0.188021	-0.0971168
nilutamide	Launched	androgen receptor antagonist	AR	-0.0970327	4	-0.0919321	0.223785	-0.0970327
levocetirizine	Launched	histamine receptor antagonist	HRH1	-0.0969382	2	-0.0969382	0.169846	-0.0969382
AG-490	Preclinical	EGFR inhibitor|JAK inhibitor	EGFR|JAK2|JAK3	-0.0967828	15	-0.130724	0.184208	-0.0967828
oxymetazoline	Launched	adrenergic receptor agonist	ADRA1A|ADRA1B|ADRA1D|ADRA2A|ADRA2B|ADRA2C|HTR1B|HTR1D|HTR2C	-0.0967266	7	-0.190312	0.219583	-0.0967266
vemurafenib	Launched	RAF inhibitor	BRAF|RAF1	-0.0966499	81	-0.0907374	0.266985	-0.0966499
SR-59230A	Preclinical	adrenergic receptor antagonist	ADRB1|ADRB2|ADRB3	-0.0966404	7	-0.050206	0.103459	-0.0966404
LFM-A13	Preclinical	Bruton's tyrosine kinase (BTK) inhibitor	BTK	-0.0963026	31	-0.0773754	0.182484	-0.0963026
pirenperone	Preclinical	serotonin receptor antagonist	HTR2A|HTR7	-0.0959774	8	-0.183989	0.18189	-0.0959774
forskolin	Launched	adenylyl cyclase activator	ADCY2|ADCY5|GNAS	-0.0959124	65	-0.195935	0.199601	-0.0959124
bicalutamide	Launched	androgen receptor antagonist	AR	-0.0957384	6	-0.0959974	0.169318	-0.0957384
meloxicam	Launched	cyclooxygenase inhibitor	PTGS1|PTGS2	-0.0953472	10	-0.191129	0.191781	-0.0953472
tyrphostin-AG-825	Preclinical	protein tyrosine kinase inhibitor	ERBB2	-0.0951831	6	-0.108595	0.0990841	-0.0951831
epothilone-a	Preclinical	microtubule stabilizing agent		-0.0950737	6	-0.0908466	0.24497	-0.0950737
mafenide	Launched	carbonic anhydrase inhibitor	CA12|CA14|CA2|CA4|CA6|CA9	-0.0947107	9	-0.210613	0.183456	-0.0947107
tizanidine	Launched	adrenergic receptor agonist	ADRA2A|ADRA2B|ADRA2C|NISCH	-0.0945688	6	-0.0683681	0.100486	-0.0945688
SDZ-WAG-994	Phase 2	adenosine receptor agonist	ADORA1	-0.0944748	3	-0.0714544	0.118609	-0.0944748
tranilast	Launched	angiogenesis inhibitor	HPGDS|HRH1	-0.0944179	13	-0.0717653	0.219604	-0.0944179
NNC-711	Preclinical	GABA uptake inhibitor	SIGMAR1|SLC6A1	-0.0942715	2	-0.0942715	0.103169	-0.0942715
PRE-084	Preclinical	sigma receptor agonist	SIGMAR1	-0.0940898	7	-0.0374637	0.165574	-0.0940898
esculin	Phase 1	antioxidant		-0.0939795	6	-0.182167	0.220321	-0.0939795
metixene	Launched	acetylcholine receptor antagonist	CHRM1|CHRM2|CHRM3|CHRM4|CHRM5	-0.0937954	8	-0.164054	0.204376	-0.0937954
phenoxybenzamine	Launched	adrenergic receptor antagonist	ADRA1A|ADRA1B|ADRA1D|ADRA2A|ADRA2B|ADRA2C|ADRB2|CALM1	-0.0931259	9	-0.177048	0.210887	-0.0931259
pifithrin-alpha	Preclinical	TP53 inhibitor	TP53	-0.0931065	26	-0.167774	0.228632	-0.0931065
diphemanil	Launched	acetylcholine receptor antagonist	CHRM3	-0.0927409	4	-0.0982657	0.0909421	-0.0927409
fluconazole	Launched	sterol demethylase inhibitor	CYP51A1	-0.0926663	4	-0.0974401	0.16959	-0.0926663
GW-7647	Preclinical	PPAR receptor agonist	PPARA	-0.0924303	8	-0.0876401	0.12126	-0.0924303
progesterone	Launched	progesterone receptor agonist	CATSPER1|CATSPER2|CATSPER3|CATSPER4|CYP17A1|ESR1|NR3C2|OPRK1|PGR|TRPC5	-0.0917661	20	-0.150696	0.237107	-0.0917661
tenofovir	Launched	HIV integrase inhibitor|nucleoside reverse transcriptase inhibitor		-0.0917564	8	-0.144285	0.112629	-0.0917564
acenocoumarol	Launched	vitamin K antagonist	VKORC1	-0.0912103	2	-0.0912103	0.114343	-0.0912103
piribedil	Launched	dopamine receptor agonist	ADRA1A|ADRA2A|ADRA2C|DRD2|DRD3|DRD4|HTR1A|HTR2B	-0.0911931	6	-0.146529	0.206623	-0.0911931
cefpodoxime	Launched	bacterial cell wall synthesis inhibitor		-0.0907476	2	-0.0907476	0.0914951	-0.0907476
doxazosin	Launched	adrenergic receptor antagonist	ADRA1A|ADRA1B|ADRA1D|KCNH2|KCNH6|KCNH7	-0.0907136	3	-0.157232	0.253204	-0.0907136
fluorometholone	Launched	glucocorticoid receptor agonist	NR3C1	-0.0905423	12	-0.170961	0.222176	-0.0905423
edrophonium	Launched	acetylcholinesterase inhibitor	ACHE|BCHE	-0.0904173	2	-0.0904173	0.105776	-0.0904173
clomipramine	Launched	serotonin transporter (SERT) inhibitor	GSTP1|HTR2A|HTR2B|HTR2C|SLC6A2|SLC6A3|SLC6A4	-0.0903044	7	-0.0868487	0.0819333	-0.0903044
fluocinonide	Launched	glucocorticoid receptor agonist	NR3C1|SERPINA6|SMO	-0.089751	11	-0.133358	0.186741	-0.089751
securinine	Preclinical	GABA receptor antagonist|TP53 activator	GABRA1	-0.0896912	22	-0.0624834	0.178783	-0.0896912
DR-2313	Preclinical	PARP inhibitor	PARP1|PARP3	-0.0896902	9	-0.122243	0.177331	-0.0896902
hydroxyfasudil	Preclinical	rho associated kinase inhibitor	PKIA|PRKACA|ROCK1	-0.0896399	5	-0.154244	0.170312	-0.0896399
anpirtoline	Phase 1	serotonin receptor agonist	HTR1B	-0.0895986	4	-0.0976863	0.154954	-0.0895986
iloprost	Launched	platelet aggregation inhibitor|prostanoid receptor agonist	PDE4A|PDE4B|PDE4C|PDE4D|PLAT|PTGDR|PTGER1|PTGER2|PTGER3|PTGER4|PTGFR|PTGIR|TBXA2R	-0.0895034	20	-0.0848028	0.147508	-0.0895034
triamterene	Launched	sodium channel blocker	SCNN1A|SCNN1B|SCNN1D|SCNN1G	-0.0894764	7	-0.0296033	0.240047	-0.0894764
orphenadrine	Launched	acetylcholine receptor antagonist	GRIN1|GRIN2D|GRIN3A|GRIN3B|HRH1|SCN10A|SLC6A2	-0.0893882	6	-0.117756	0.133946	-0.0893882
CI-976	Phase 1	ACAT inhibitor	ACAT1|CES1	-0.0891465	23	-0.162207	0.179554	-0.0891465
zalcitabine	Launched	nucleoside reverse transcriptase inhibitor		-0.0891098	2	-0.0891098	0.200587	-0.0891098
cinchonine	Preclinical	P glycoprotein inhibitor	CYP2D6	-0.0888419	3	-0.0265713	0.186215	-0.0888419
memantine	Launched	glutamate receptor antagonist	CHRFAM7A|DRD2|GRIN1|GRIN2A|GRIN2B|GRIN3A|HTR3A	-0.0886068	7	-0.00340446	0.203423	-0.0886068
PF-477736	Phase 1	CHK inhibitor	CHEK1|CHEK2	-0.0884909	30	-0.0801599	0.158865	-0.0884909
modafinil	Launched	adrenergic receptor agonist	ADRA1B|SLC6A3	-0.0880761	5	-0.0700465	0.085455	-0.0880761
apigenin	Preclinical	casein kinase inhibitor|cell proliferation inhibitor	AKR1B1|AR|CDK6|CFTR|CYP19A1|CYP1B1|HSD17B1	-0.087979	29	-0.0645897	0.179747	-0.087979
desloratadine	Launched	histamine receptor antagonist	HRH1	-0.0875997	6	-0.0383757	0.241895	-0.0875997
promazine	Launched	dopamine receptor antagonist	ADRA1A|ADRA1B|ADRA1D|CHRM1|CHRM2|CHRM3|CHRM4|CHRM5|DRD1|DRD2|DRD3|DRD4|HRH1|HTR2A|HTR2C	-0.0875308	26	-0.178148	0.206147	-0.0875308
exemestane	Launched	aromatase inhibitor	CYP19A1	-0.0874921	13	-0.0663969	0.310884	-0.0874921
prazosin	Launched	adrenergic receptor antagonist	ADRA1A|ADRA1B|ADRA1D|ADRA2A|ADRA2B|ADRA2C|KCNH2|KCNH6|KCNH7	-0.0872776	6	-0.0383956	0.21645	-0.0872776
arbutin	Phase 2/Phase 3	melanin inhibitor	TYR	-0.0870258	1	-0.0870258	NA	-0.0870258
ioxaglic-acid	Launched	radiopaque medium		-0.0869199	6	-0.0905237	0.13228	-0.0869199
zardaverine	Phase 2	phosphodiesterase inhibitor	PDE4D	-0.0867812	11	-0.1496	0.209564	-0.0867812
PD-123319	Phase 1	angiotensin antagonist	AGTR2	-0.086678	4	-0.214299	0.284595	-0.086678
osthol	Preclinical	calcium channel blocker		-0.0864586	5	-0.166083	0.242655	-0.0864586
MGCD-265	Preclinical	VEGFR inhibitor	AXL|MET	-0.0863985	25	-0.081354	0.17063	-0.0863985
articaine	Launched	local anesthetic		-0.0863171	4	-0.115539	0.188907	-0.0863171
ethisterone	Launched	progestogen hormone	TYR	-0.0861274	6	-0.0150035	0.321481	-0.0861274
zonisamide	Launched	sodium channel blocker|T-type calcium channel blocker	CA1|CA10|CA11|CA12|CA13|CA14|CA2|CA3|CA4|CA5A|CA5B|CA6|CA7|CA8|CA9|CACNA1G|CACNA1H|CACNA1I|MAOA|MAOB|SCN10A|SCN11A|SCN1A|SCN1B|SCN2A|SCN2B|SCN3A|SCN3B|SCN4A|SCN4B|SCN5A|SCN7A|SCN8A|SCN9A	-0.0861249	5	-0.138081	0.186764	-0.0861249
GSK-0660	Preclinical	PPAR receptor antagonist	PPARD	-0.0854497	9	-0.145366	0.206761	-0.0854497
bemesetron	Phase 3	serotonin receptor antagonist	HTR3A|HTR3B	-0.0852857	7	-0.206023	0.227797	-0.0852857
carvedilol	Launched	adrenergic receptor antagonist	ADRA1A|ADRA1B|ADRA1D|ADRA2A|ADRA2B|ADRA2C|ADRB1|ADRB2|ADRB3|GJA1|HIF1A|KCNH2|NDUFC2|NPPB|SELE|VCAM1|VEGFA	-0.0852499	11	-0.0508208	0.174269	-0.0852499
naltrindole	Preclinical	opioid receptor antagonist	OPRD1|OPRK1|OPRM1	-0.0852144	6	-0.149306	0.19196	-0.0852144
trifluoperazine	Launched	dopamine receptor antagonist	ADRA1A|CALM1|CALY|DRD2|DRD4|HRH1|HTR2A|HTR2C|S100A4|TNNC1	-0.0850099	44	-0.157441	0.219399	-0.0850099
Y-39983	Phase 2	rho associated kinase inhibitor	ROCK1|ROCK2	-0.0849156	20	-0.0582551	0.205382	-0.0849156
pentylenetetrazol	Withdrawn	GABA receptor antagonist		-0.0848586	4	-0.177369	0.227851	-0.0848586
phenelzine	Launched	monoamine oxidase inhibitor	ABAT|AOC3|GAD2|GPT|GPT2|MAOA|MAOB|SLC6A2|SLC6A3|SLC6A4	-0.0847491	5	-0.162514	0.189684	-0.0847491
aminoglutethimide	Launched	glucocorticoid receptor antagonist	CYP11A1|CYP19A1	-0.0846805	4	-0.159881	0.190453	-0.0846805
suramin	Launched	DNA synthesis inhibitor	F2|FSHR|P2RY1|P2RY11|P2RY13|P2RY2|PLA2G2A|RYR1|RYR2|SIRT5	-0.0843366	3	-0.181356	0.208536	-0.0843366
VX-702	Phase 2	p38 MAPK inhibitor	MAPK11|MAPK12|MAPK14	-0.0841931	10	-0.149251	0.187034	-0.0841931
resveratrol	Launched	cytochrome P450 inhibitor|SIRT activator	CSNK2A1|NQO2|PTGS1|PTGS2	-0.0840486	41	-0.101845	0.234398	-0.0840486
yohimbine	Launched	adrenergic receptor antagonist	ADRA2A|ADRA2B|ADRA2C|DRD2|DRD3|HTR1A|HTR1B|HTR1D|HTR1E|HTR1F|HTR2A|HTR2B|HTR2C|HTR5A|HTR7|KCNJ1|KCNJ10|KCNJ11|KCNJ12|KCNJ14|KCNJ15|KCNJ8	-0.0840426	7	-0.11508	0.170911	-0.0840426
artemether	Launched	antimalarial agent	ATP1A1	-0.0834718	3	-0.0739458	0.123932	-0.0834718
R-59022	Preclinical	diacylglycerol kinase inhibitor|protein kinase inhibitor	DGKA	-0.0832982	5	-0.0854069	0.123931	-0.0832982
NPC-15199	Phase 2	ICAM1 antagonist	PPARG	-0.0831772	7	-0.118163	0.216987	-0.0831772
pyrrolidine-dithiocarbamate	Preclinical	NFkB pathway inhibitor	HSD11B1|RELA	-0.0829305	11	-0.0163269	0.210676	-0.0829305
RX-821002	Preclinical	adrenergic receptor antagonist	ADRA1A|ADRA1B|ADRA1D|ADRA2A|ADRA2B|ADRA2C	-0.0828436	2	-0.0828436	0.414349	-0.0828436
dicycloverine	Launched	acetylcholine receptor antagonist	CHRM1|CHRM2|CHRM3	-0.0826226	6	-0.0974453	0.241806	-0.0826226
vincristine	Launched	tubulin polymerization inhibitor	TUBA4A|TUBB	-0.0826066	49	-0.0852108	0.175432	-0.0826066
INCA-6	Preclinical	calcineurin inhibitor	NFATC1	-0.0826016	7	-0.0111104	0.193329	-0.0826016
cyclophosphamide	Launched	DNA alkylating agent	CYP2A6|CYP2B6|CYP2C18|CYP2C19|CYP2C8|CYP2C9|CYP2D6|CYP3A4|CYP3A5|CYP3A7	-0.0825306	5	-0.171212	0.246267	-0.0825306
clobenpropit	Preclinical	histamine receptor antagonist	HRH1|HRH2|HRH3|HRH4	-0.0823217	8	-0.0931899	0.211225	-0.0823217
ebselen	Phase 2/Phase 3	cyclooxygenase inhibitor|glutathione peroxidase agonist|H+/K+-ATPase inhibitor|nitric oxide synthase inhibitor	ALB	-0.0813409	8	-0.124329	0.230517	-0.0813409
ritodrine	Launched	adrenergic receptor agonist	ADRB2	-0.0811983	7	-0.0748691	0.144552	-0.0811983
norcyclobenzaprine	Preclinical	adrenergic receptor agonist|serotonin receptor antagonist		-0.0809172	5	-0.0710145	0.185994	-0.0809172
nutlin-3	Preclinical	MDM inhibitor	MDM2|TP53	-0.0808788	16	-0.0918109	0.284509	-0.0808788
guanadrel	Launched	adrenergic inhibitor	SLC6A2	-0.0805913	1	-0.0805913	NA	-0.0805913
lithocholic-acid	Preclinical	FXR antagonist|vitamin D receptor agonist	GPBAR1|NR1H4|NR1I2|VDR	-0.0805802	8	-0.0108578	0.271602	-0.0805802
DMP-543	Phase 2	acetylcholine release enhancer		-0.0803635	7	-0.139643	0.214559	-0.0803635
fexaramine	Preclinical	FXR agonist	NR1H4	-0.080006	9	-0.156823	0.189273	-0.080006
SB-203186	Preclinical	serotonin receptor antagonist	HTR4	-0.0799799	3	-0.137483	0.12517	-0.0799799
gavestinel	Phase 3	glutamate receptor antagonist	GLRB	-0.0799019	6	-0.147182	0.217387	-0.0799019
DH-97	Preclinical	melatonin receptor antagonist	MTNR1B	-0.0795038	3	-0.0685245	0.121912	-0.0795038
emetine	Phase 2	protein synthesis inhibitor	RPS2	-0.0793568	115	-0.0561557	0.176707	-0.0793568
tretinoin	Launched	retinoid receptor agonist|retinoid receptor ligand	ALDH1A1|ALDH1A2|GPRC5A|NR0B1|NR2C2|PPARD|RARA|RARB|RARG|RARRES1|RORB|RORC|RXRB|RXRG	-0.0786143	113	-0.0503336	0.256462	-0.0786143
clioquinol	Withdrawn	chelating agent	OPRK1	-0.078408	4	-0.135281	0.223272	-0.078408
benzonatate	Launched	local anesthetic	SCN5A	-0.0779935	6	-0.203718	0.241904	-0.0779935
hypericin	Phase 2	tyrosine kinase inhibitor		-0.0779537	7	-0.138699	0.21227	-0.0779537
vesamicol	Preclinical	acetylcholinesterase inhibitor	SLC18A3	-0.0777806	9	-0.183878	0.22012	-0.0777806
tyrphostin-AG-18	Preclinical	EGFR inhibitor|tyrosine kinase inhibitor	EGFR	-0.0777065	8	-0.0686434	0.176382	-0.0777065
kenpaullone	Preclinical	CDK inhibitor|glycogen synthase kinase inhibitor	CCNB1|CDK1|CDK5|GSK3B	-0.0774224	31	-0.115642	0.21078	-0.0774224
GW-501516	Phase 2	PPAR receptor agonist	PPARA|PPARD	-0.0774171	12	-0.18292	0.235121	-0.0774171
carteolol	Launched	adrenergic receptor antagonist	ADRB1|ADRB2	-0.0773915	5	-0.0380457	0.17523	-0.0773915
pifithrin-mu	Preclinical	HSP inhibitor	HSPA1A|TP53	-0.0772473	53	-0.103927	0.162671	-0.0772473
CV-1808	Preclinical	adenosine receptor agonist	ADORA2A	-0.0771645	5	-0.147362	0.131468	-0.0771645
L-755507	Preclinical	adrenergic receptor agonist	ADRB1|ADRB2|ADRB3	-0.0770765	7	-0.0420025	0.157403	-0.0770765
nisoxetine	Phase 1	norepinephrine reuptake inhibitor	SLC6A2|SLC6A3|SLC6A4	-0.0768091	6	-0.032676	0.137861	-0.0768091
phenothiazine	Preclinical	dopamine receptor antagonist		-0.0764225	13	-0.187122	0.206379	-0.0764225
enilconazole	Launched	sterol demethylase inhibitor	CYP19A1|CYP1A2|CYP2B6|CYP2C9|CYP2J2|CYP3A4|CYP3A5|NR1I2|PPARA|PTGER2	-0.0760463	1	-0.0760463	NA	-0.0760463
BP-554	Preclinical	serotonin receptor agonist	HTR1A	-0.0758913	6	-0.186314	0.201569	-0.0758913
pirfenidone	Launched	TGF beta receptor inhibitor	FURIN|TNF	-0.0758743	2	-0.0758743	0.226971	-0.0758743
procaterol	Launched	adrenergic receptor agonist	ADRB2	-0.0757899	12	-0.133978	0.184778	-0.0757899
WAY-213613	Preclinical	glutamate inhibitor	SLC1A2	-0.0757781	6	-0.0833428	0.161337	-0.0757781
hydrochlorothiazide	Launched	thiazide diuretic	CA1|CA12|CA2|CA4|CA9|KCNMA1|SLC12A3	-0.0755794	2	-0.0755794	0.285773	-0.0755794
levobunolol	Launched	adrenergic receptor antagonist	ADRB1|ADRB2|ADRB3	-0.0755349	1	-0.0755349	NA	-0.0755349
nialamide	Withdrawn	monoamine oxidase inhibitor	COMT|MAOA|MAOB	-0.0754267	8	-0.201889	0.220896	-0.0754267
amcinonide	Launched	glucocorticoid receptor agonist	ANXA1|NR3C1	-0.0749941	14	-0.145917	0.20236	-0.0749941
molsidomine	Launched	guanylate cyclase stimulant	GUCY1A3	-0.0749193	9	-0.124438	0.231463	-0.0749193
lidoflazine	Launched	calcium channel blocker	SCN1A|SCN3A|SLC29A1	-0.074864	7	0.0238549	0.22471	-0.074864
SKF-81297	Preclinical	dopamine receptor agonist	DRD1|DRD5	-0.0745123	14	-0.131519	0.162086	-0.0745123
BRL-54443	Preclinical	serotonin receptor agonist	HTR1E|HTR1F	-0.0743004	7	-0.0395474	0.133367	-0.0743004
EO-1428	Preclinical	p38 MAPK inhibitor	MAPK11|MAPK14	-0.0742488	12	-0.114205	0.187359	-0.0742488
BD-1008	Preclinical	sigma receptor antagonist		-0.074079	3	-0.120598	0.274249	-0.074079
R-96544	Preclinical	serotonin receptor antagonist	HTR2A	-0.0739703	9	0.0131345	0.22126	-0.0739703
KU-55933	Preclinical	ATM kinase inhibitor	ATM|PRKDC	-0.0738047	21	-0.106194	0.231356	-0.0738047
prednisolone	Launched	glucocorticoid receptor agonist	NR3C1|NR3C2|SERPINA6	-0.0731335	37	-0.0988342	0.195033	-0.0731335
loracarbef	Launched	bacterial cell wall synthesis inhibitor		-0.0722028	1	-0.0722028	NA	-0.0722028
M-344	Preclinical	HDAC inhibitor		-0.0720433	6	-0.182617	0.208491	-0.0720433
diacerein	Launched	interleukin inhibitor	IL1B	-0.0719677	2	-0.0719677	0.393839	-0.0719677
tivozanib	Phase 3	VEGFR inhibitor	FLT1|FLT4|KDR|KIT|PDGFRA|PDGFRB	-0.0719394	62	-0.0320308	0.206584	-0.0719394
SB-225002	Preclinical	CC chemokine receptor antagonist	CXCR2	-0.0718462	48	-0.136251	0.180026	-0.0718462
MPEP	Preclinical	glutamate receptor antagonist	GRM1|GRM4|GRM5	-0.0718449	7	-0.132926	0.172337	-0.0718449
linopirdine	Phase 3	potassium channel blocker	KCNQ2|KCNQ3|KCNQ4|KCNQ5	-0.0716624	9	-0.138188	0.260524	-0.0716624
KF-38789	Preclinical	P selectin inhibitor	SELP	-0.0715869	18	-0.0909181	0.148683	-0.0715869
benzocaine	Launched	sodium channel blocker	SCN10A	-0.0715542	2	-0.0715542	0.152159	-0.0715542
UB-165	Preclinical	acetylcholine receptor agonist	CHRNA3|CHRNA4|CHRNB2	-0.07146	9	-0.124075	0.146035	-0.07146
HA-1004	Phase 2	calcium channel blocker		-0.0714533	10	-0.11901	0.253417	-0.0714533
tranylcypromine	Launched	monoamine oxidase inhibitor	KDM1A|MAOA|MAOB	-0.0713633	6	-0.0964126	0.161963	-0.0713633
GBR-13069	Preclinical	dopamine uptake inhibitor	SLC6A3	-0.0711993	10	-0.144221	0.215569	-0.0711993
Y-27632	Preclinical	rho associated kinase inhibitor	PKIA|PKN2|PRKACA|PRKCE|ROCK1|ROCK2	-0.0710314	41	-0.0536807	0.216809	-0.0710314
L-741742	Preclinical	dopamine receptor antagonist	DRD3|DRD4|SCN1A|SCN3A	-0.070642	4	-0.0825297	0.261919	-0.070642
immepip	Preclinical	histamine receptor agonist	HRH3|HRH4	-0.07033	7	-0.0313894	0.178828	-0.07033
cefsulodin	Launched	bacterial cell wall synthesis inhibitor		-0.0701369	2	-0.0701369	0.14177	-0.0701369
azaperone	Launched	dopamine receptor antagonist	DRD2|DRD3	-0.0701208	4	-0.0913236	0.178945	-0.0701208
gabazine	Preclinical	GABA receptor antagonist	GABRA1|GABRA2|GABRA3|GABRA4|GABRA5|GABRA6|GABRG2	-0.069915	4	-0.0665273	0.0784574	-0.069915
quinidine	Launched	sodium channel blocker	KCNA5|KCNA7|KCNH1|KCNH2|KCNH5|KCNK1|KCNK6|SCN5A|SLC29A4	-0.0695038	15	-0.0707057	0.197182	-0.0695038
monastrol	Preclinical	kinesin inhibitor	KIF11	-0.0691311	2	-0.0691311	0.00303361	-0.0691311
PHCCC	Preclinical	glutamate receptor agonist	GRM1|GRM4	-0.0691117	6	-0.112264	0.20187	-0.0691117
AM-404	Preclinical	cyclooxygenase inhibitor|FAAH inhibitor|TRPV antagonist	CNR1|CNR2|FAAH|TRPV1	-0.0689801	13	-0.0614654	0.219406	-0.0689801
sorafenib	Launched	FLT3 inhibitor|KIT inhibitor|PDGFR tyrosine kinase receptor inhibitor|RAF inhibitor|RET tyrosine kinase inhibitor|VEGFR inhibitor	BRAF|DDR2|FGFR1|FLT1|FLT3|FLT4|KDR|KIT|PDGFRB|RAF1|RET	-0.0688854	74	-0.0798361	0.206232	-0.0688854
SB-203580	Preclinical	p38 MAPK inhibitor	AKT1|ALOX5|CHEK1|CYP2D6|CYP3A4|GAK|GSK3B|LCK|MAPK1|MAPK10|MAPK11|MAPK12|MAPK14|MAPK8|MAPK9|PRKCA|RAF1|RIPK2|ROCK1|RPS6KB1|SGK1|SRC|TNF	-0.0686792	37	-0.158769	0.246401	-0.0686792
hydroxychloroquine	Launched	antimalarial agent	TLR7|TLR9	-0.0683441	3	-0.176131	0.254599	-0.0683441
xaliproden	Phase 3	serotonin receptor agonist	HTR1A	-0.0679385	6	-0.145597	0.186351	-0.0679385
EBPC	Preclinical	aldose reductase inhibitor	AKR1B1	-0.0678746	5	-0.059201	0.0888232	-0.0678746
procarbazine	Launched	monoamine oxidase inhibitor		-0.0678715	5	-0.171086	0.225998	-0.0678715
GW-9508	Preclinical	free fatty acid receptor agonist|G protein-coupled receptor agonist	FFAR1|FFAR4	-0.0675604	7	-0.0912843	0.146791	-0.0675604
PSB-1115	Preclinical	adenosine receptor antagonist	ADORA1|ADORA2B|ADORA3	-0.0666061	2	-0.0666061	0.316851	-0.0666061
trequinsin	Phase 1	phosphodiesterase inhibitor	PDE5A	-0.066482	7	-0.175771	0.173203	-0.066482
BMS-777607	Phase 1/Phase 2	AXL kinase inhibitor|c-Met inhibitor|FLT3 inhibitor|hepatocyte growth factor receptor inhibitor|macrophage migration inhibiting factor inhibitor|tyrosine kinase inhibitor	AXL|MERTK|MET|MST1R|TYRO3	-0.0663759	8	-0.0371138	0.151904	-0.0663759
L-690330	Preclinical	inositol monophosphatase inhibitor	IMPA1	-0.0663326	26	-0.113857	0.22186	-0.0663326
pramipexole	Launched	dopamine receptor agonist	ADRA2A|ADRA2B|ADRA2C|DRD1|DRD2|DRD3|DRD4|DRD5|HTR1A|HTR1B|HTR1D|HTR2A|HTR2B|HTR2C	-0.0662694	5	-0.150952	0.28662	-0.0662694
loteprednol	Launched	glucocorticoid receptor agonist|phospholipase inhibitor	NR3C1	-0.0662561	4	-0.0534808	0.320232	-0.0662561
tripelennamine	Launched	histamine receptor antagonist	HRH1	-0.0662119	3	-0.162333	0.219417	-0.0662119
rabeprazole	Launched	ATPase inhibitor|gastrin inhibitor	ATP4A	-0.0661884	6	-0.0708511	0.174628	-0.0661884
CDK1-5-inhibitor	Preclinical	CDK inhibitor|glycogen synthase kinase inhibitor	CDK1|CDK5|GSK3B	-0.0656286	6	-0.104823	0.214671	-0.0656286
capsaicin	Launched	TRPV agonist	CFTR|TRPV1	-0.0656265	29	-0.090196	0.208174	-0.0656265
MRS-1220	Preclinical	adenosine receptor antagonist	ADORA2B|ADORA3	-0.0655254	8	-0.169134	0.247682	-0.0655254
PG-9	Preclinical	acetylcholine receptor agonist		-0.0650906	7	-0.0593342	0.201107	-0.0650906
PLX-4720	Preclinical	RAF inhibitor	BRAF|KDR	-0.0650495	57	-0.00404095	0.277758	-0.0650495
AMG-9810	Preclinical	TRPV antagonist	TRPV1	-0.0649099	15	0.00396915	0.210443	-0.0649099
nicotine	Launched	acetylcholine receptor agonist	CHAT|CHRNA10|CHRNA2|CHRNA3|CHRNA4|CHRNA5|CHRNA6|CHRNA7|CHRNA9|CHRNB2|CHRNB3|CHRNB4|CYP19A1|TBXAS1|TRPA1	-0.0649095	4	-0.0802816	0.178931	-0.0649095
elvitegravir	Launched	HIV integrase inhibitor		-0.0643767	6	-0.102484	0.164944	-0.0643767
dicloxacillin	Launched	bacterial cell wall synthesis inhibitor		-0.0642174	8	-0.133523	0.193528	-0.0642174
D-4476	Preclinical	TGF beta receptor inhibitor	CSNK1A1|CSNK1D|TGFB1	-0.0640874	13	-0.0359027	0.198472	-0.0640874
GW-6471	Preclinical	PPAR receptor antagonist	PPARA	-0.0636152	10	-0.0552556	0.252825	-0.0636152
etifenin	Preclinical	renal function diagnostic agent		-0.0635108	4	-0.0332472	0.0693472	-0.0635108
theophylline	Launched	adenosine receptor antagonist		-0.063476	2	-0.063476	0.0613088	-0.063476
halcinonide	Launched	glucocorticoid receptor agonist	NR3C1	-0.0632546	13	-0.147085	0.167222	-0.0632546
HA-14-1	Preclinical	BCL inhibitor	BCL2	-0.0631942	5	-0.0555224	0.160273	-0.0631942
chlormezanone	Withdrawn	GABA receptor modulator	GABRA1|TSPO	-0.0631379	1	-0.0631379	NA	-0.0631379
praziquantel	Launched	anthelmintic agent		-0.0628775	5	-0.140302	0.159346	-0.0628775
sertaconazole	Launched	sterol demethylase inhibitor		-0.0627861	7	-0.177915	0.191419	-0.0627861
tolbutamide	Launched	ATP channel blocker	ABCC8|KCNJ1|KCNJ11|KCNJ8	-0.062707	3	-0.155623	0.287231	-0.062707
pheniramine	Launched	histamine receptor antagonist	HRH1	-0.0626944	5	-0.0329615	0.286617	-0.0626944
naphazoline	Launched	adrenergic receptor agonist	ADRA1A|ADRA2A	-0.0624624	6	-0.144986	0.262031	-0.0624624
fosfosal	Launched	phosphodiesterase inhibitor	PTGS1|PTGS2	-0.0623503	1	-0.0623503	NA	-0.0623503
prednisone	Launched	glucocorticoid receptor agonist	HSD11B1|NR3C1	-0.0620396	1	-0.0620396	NA	-0.0620396
SGX523	Phase 1	hepatocyte growth factor receptor inhibitor	MET	-0.0616801	13	-0.0829871	0.118234	-0.0616801
RHC-80267	Preclinical	triacylglycerol lipase inhibitor	DAGLA|DAGLB	-0.0613937	4	-0.0699266	0.231667	-0.0613937
alaproclate	Phase 2	serotonin receptor antagonist	SLC6A4	-0.0612578	6	-0.124096	0.261076	-0.0612578
tinidazole	Launched	antiprotozoal agent		-0.0607418	3	-0.154829	0.227613	-0.0607418
SIB-1757	Preclinical	glutamate receptor antagonist	GRM5	-0.060503	1	-0.060503	NA	-0.060503
fenobam	Phase 2	glutamate receptor antagonist	GRM5	-0.0603847	6	-0.101767	0.218663	-0.0603847
necrostatin-1	Preclinical	RIPK inhibitor	RIPK1	-0.0603463	32	-0.0410935	0.184653	-0.0603463
MY-5445	Preclinical	phosphodiesterase inhibitor|platelet aggregation inhibitor	PDE5A	-0.0600856	10	-0.14671	0.170084	-0.0600856
noscapine	Launched	bradykinin receptor antagonist|tubulin polymerization inhibitor	SIGMAR1	-0.0600076	11	-0.0252926	0.16732	-0.0600076
paclitaxel	Launched	tubulin polymerization inhibitor	BCL2|MAP2|MAP4|MAPT|NR1I2|TLR4|TUBB|TUBB1	-0.0599018	35	-0.031748	0.189467	-0.0599018
ibutilide	Launched	potassium channel blocker	CACNA1C|CACNA2D1|CACNB1|CACNG1|KCNH2|KCNH6|KCNH7|KCNJ11|KCNK1|KCNK6	-0.0598694	2	-0.0598694	0.139695	-0.0598694
diltiazem	Launched	calcium channel blocker	CACNA1C|CACNA1S|CACNA2D1|CACNG1|HTR3A|KCNA5	-0.0597644	13	-0.0906442	0.183073	-0.0597644
chlorphenamine	Launched	histamine receptor antagonist	HRH1|SLC6A2|SLC6A3|SLC6A4	-0.0596344	4	-0.103543	0.225746	-0.0596344
tenidap	Phase 3	cyclooxygenase inhibitor	KCNJ4|PTGS1	-0.059583	8	-0.146789	0.187832	-0.059583
NCS-382	Preclinical	GABA receptor antagonist	GABBR1|GABBR2|SLC52A2	-0.0595317	10	-0.124343	0.190705	-0.0595317
RU-28318	Phase 2	cytochrome P450 inhibitor	NR3C2	-0.0594013	2	-0.0594013	0.356884	-0.0594013
aminocaproic-acid	Launched	plasminogen activator inhibitor	LPA|PLAT|PLG	-0.059248	2	-0.059248	0.200621	-0.059248
dienestrol	Launched	estrogen receptor agonist	ESR1	-0.0592407	9	-0.038649	0.155741	-0.0592407
stiripentol	Launched	GABA uptake inhibitor	GABRA3	-0.0591354	1	-0.0591354	NA	-0.0591354
BMS-345541	Preclinical	IKK inhibitor	CHUK|IKBKB	-0.0591216	50	-0.0743696	0.205714	-0.0591216
dexamethasone	Launched	glucocorticoid receptor agonist	ANXA1|NOS2|NR0B1|NR3C1|NR3C2	-0.0586345	98	-0.0487449	0.207201	-0.0586345
Y-26763	Phase 1	potassium channel activator	KCNJ8	-0.0584839	3	-0.135105	0.241807	-0.0584839
gossypol	Phase 2	BCL inhibitor|MCL1 inhibitor	BCL2	-0.0581318	34	-0.0649225	0.217589	-0.0581318
pantoprazole	Launched	ATPase inhibitor	ATP4A	-0.0579158	5	-0.0538344	0.201478	-0.0579158
moxisylyte	Withdrawn	adrenergic receptor antagonist		-0.0579136	2	-0.0579136	0.378685	-0.0579136
SB-221284	Preclinical	serotonin receptor antagonist	HTR2A|HTR2B|HTR2C	-0.0578782	2	-0.0578782	0.132387	-0.0578782
OMDM-2	Preclinical	FAAH inhibitor	GPR119	-0.057609	7	-0.188116	0.242029	-0.057609
tamibarotene	Launched	retinoid receptor agonist	RARA|RARB	-0.0576053	17	-0.143512	0.222875	-0.0576053
trimipramine	Launched	norepinephrine reputake inhibitor|tricyclic antidepressant	ADRA1A|ADRA1B|ADRA2A|ADRA2B|ADRB1|ADRB2|ADRB3|CHRM1|CHRM2|CHRM3|CHRM4|CHRM5|DRD1|DRD2|DRD5|HRH1|HTR1A|HTR1D|HTR2A|HTR2C|HTR3A|SLC6A2|SLC6A3|SLC6A4	-0.0573346	11	-0.0466585	0.154486	-0.0573346
zacopride	Phase 2	serotonin receptor antagonist	HTR3A|HTR3B|HTR4|HTR5A	-0.057331	1	-0.057331	NA	-0.057331
EXO-1	Preclinical	ARF inhibitor		-0.057306	7	-0.149647	0.160414	-0.057306
etamsylate	Launched	haemostatic agent		-0.0572687	1	-0.0572687	NA	-0.0572687
bretylium	Launched	norepinephrine inhibitor	ATP1A1	-0.0570853	1	-0.0570853	NA	-0.0570853
nicotinamide	Launched	protein synthesis stimulant	BST1|LDHA|PARP1|SIRT5	-0.0566977	4	-0.131913	0.295871	-0.0566977
pempidine	Launched	ganglionic blocker		-0.0565723	1	-0.0565723	NA	-0.0565723
ethambutol	Launched	bacterial cell wall synthesis inhibitor		-0.0563581	3	-0.0209282	0.236045	-0.0563581
2-aminobenzenesulfonamide	Preclinical	carbonic anhydrase inhibitor	CA12|CA14|CA2|CA6|CA9	-0.0560215	2	-0.0560215	0.149909	-0.0560215
PJ-34	Preclinical	PARP inhibitor	EEF2|PARP1|PARP15|PARP3	-0.0560032	36	-0.107454	0.196633	-0.0560032
clobutinol	Withdrawn	antitussive		-0.0555189	1	-0.0555189	NA	-0.0555189
tolterodine	Launched	acetylcholine receptor antagonist	CHRM1|CHRM2|CHRM3|CHRM4|CHRM5	-0.0553762	1	-0.0553762	NA	-0.0553762
PD-98059	Preclinical	MEK inhibitor	AKT1|CHEK1|GSK3B|LCK|MAP2K1|MAPK1|MAPK11|MAPK12|MAPK14|MAPK8|PRKCA|RAF1|ROCK1|RPS6KB1|SGK1	-0.0550057	40	-0.0754458	0.219494	-0.0550057
ronidazole	Launched	antiprotozoal agent		-0.0549165	2	-0.0549165	0.125682	-0.0549165
rimexolone	Launched	glucocorticoid receptor agonist	NR3C1|SERPINA6	-0.0547834	9	-0.00858977	0.228184	-0.0547834
PX-12	Phase 2	thioredoxin inhibitor	TXN|TXNRD1	-0.0541665	44	-0.0544833	0.185356	-0.0541665
atomoxetine	Launched	norepinephrine transporter inhibitor	GRIN1|GRIN2A|GRIN2B|GRIN2C|GRIN2D|GRIN3A|GRIN3B|SLC6A2|SLC6A3|SLC6A4	-0.0538851	7	-0.152554	0.209724	-0.0538851
vidarabine	Launched	antiviral	ADA	-0.0538418	6	-0.110401	0.203373	-0.0538418
liothyronine	Launched	thyroid hormone stimulant	THRA|THRB	-0.0537294	9	-0.0561332	0.175303	-0.0537294
tetracycline	Launched	bacterial 30S ribosomal subunit inhibitor	PRNP	-0.0532089	3	-0.163848	0.218426	-0.0532089
cilomilast	Phase 3	phosphodiesterase inhibitor	PDE4A|PDE4B|PDE4D	-0.052852	6	-0.0574921	0.0939402	-0.052852
lypressin	Launched	vasopressin receptor agonist	AVPR1A|AVPR1B|AVPR2	-0.052722	10	-0.0982556	0.225667	-0.052722
NFKB-activation-inhibitor-II	Preclinical	NFkB pathway inhibitor	RELA	-0.0525645	22	-0.0704084	0.166631	-0.0525645
guanethidine	Launched	adrenergic inhibitor	SLC6A2	-0.0524192	1	-0.0524192	NA	-0.0524192
lincomycin	Launched	bacterial 30S ribosomal subunit inhibitor		-0.0523699	1	-0.0523699	NA	-0.0523699
CP-94253	Preclinical	serotonin receptor agonist	HTR1B	-0.052213	7	-0.134212	0.189619	-0.052213
methenamine	Launched	bacterial DNA inhibitor		-0.0520319	1	-0.0520319	NA	-0.0520319
mebeverine	Launched	acetylcholine receptor antagonist	CHRM1	-0.0519064	7	-0.0222398	0.190442	-0.0519064
deoxycholic-acid	Launched	biliverdin reductase A activator|G protein-coupled receptor agonist	EFTUD1|FPR1|GPBAR1	-0.0518769	9	-0.146368	0.199607	-0.0518769
ALX-5407	Phase 1	Glycine transporter 1 inhibitor	SLC6A9	-0.0516646	1	-0.0516646	NA	-0.0516646
morin	Preclinical	cytochrome P450 inhibitor	ADORA2A|ESR2|FASN|MCL1|SLC22A12	-0.0516631	9	-0.0244722	0.258347	-0.0516631
xylazine	Launched	adrenergic receptor agonist	ADRA2A|ADRA2B|ADRA2C	-0.0515636	4	0.0302527	0.39713	-0.0515636
KI-8751	Preclinical	KIT inhibitor|PDGFR tyrosine kinase receptor inhibitor|VEGFR inhibitor	KDR	-0.0514938	19	-0.0587088	0.224845	-0.0514938
SB-205384	Preclinical	GABA receptor modulator	GABRA3|GABRA5|GABRA6	-0.0513463	4	-0.088853	0.217272	-0.0513463
oxandrolone	Launched	androgen receptor agonist	AR	-0.0508252	1	-0.0508252	NA	-0.0508252
alizapride	Launched	dopamine receptor antagonist	DRD2	-0.0506984	1	-0.0506984	NA	-0.0506984
isoliquiritigenin	Preclinical	guanylate cyclase activator	GABBR1	-0.0506164	36	-0.0784863	0.191129	-0.0506164
CGS-21680	Preclinical	adenosine receptor agonist	ADORA1|ADORA2A|ADORA2B|ADORA3	-0.0505094	4	-0.0495968	0.166173	-0.0505094
pepstatin	Preclinical	aspartic protease inhibitor	CTSB|CTSD|CTSL|REN	-0.050397	9	-0.18438	0.221889	-0.050397
enzalutamide	Launched	androgen receptor antagonist	AR	-0.050215	19	-0.052531	0.243766	-0.050215
zuclopenthixol	Launched	dopamine receptor antagonist	ADRA1A|ADRA2A|DRD1|DRD2|DRD5|HRH1|HTR2A	-0.0497478	9	-0.0139081	0.139485	-0.0497478
GR-235	Launched	estrogen receptor agonist|FXR antagonist|progesterone receptor agonist	NR1H4	-0.0497352	9	-0.0506486	0.192732	-0.0497352
sulfamerazine	Launched	bacterial antifolate		-0.0496859	1	-0.0496859	NA	-0.0496859
sirtinol	Preclinical	SIRT inhibitor	SIRT1|SIRT2	-0.0495907	4	-0.120439	0.185028	-0.0495907
tenoxicam	Launched	cyclooxygenase inhibitor	PTGS1|PTGS2	-0.049496	3	-0.143747	0.275498	-0.049496
veliparib	Phase 3	PARP inhibitor	PARP1|PARP2	-0.0494517	30	-0.0632043	0.207445	-0.0494517
tribenoside	Launched	anti-inflammatory agent|capillary stabilizing agent		-0.0493317	2	-0.0493317	0.0259829	-0.0493317
tyrphostin-AG-1296	Preclinical	FLT3 inhibitor	FLT3	-0.0485597	1	-0.0485597	NA	-0.0485597
azasetron	Launched	serotonin receptor antagonist	HTR3A|HTR3B	-0.0484028	6	-0.0708994	0.244837	-0.0484028
nimodipine	Launched	calcium channel blocker	AHR|CACNA1C|CACNA1D|CACNA1F|CACNA1S|CACNB1|CACNB2|CACNB3|CACNB4|CFTR|NR3C2	-0.048195	15	-0.08073	0.177078	-0.048195
cortisone	Launched	glucocorticoid receptor agonist	NR3C1	-0.048044	19	-0.0956235	0.211779	-0.048044
pazopanib	Launched	KIT inhibitor|PDGFR tyrosine kinase receptor inhibitor|VEGFR inhibitor	CSF1R|FGF1|FGFR1|FGFR3|FLT1|FLT4|ITK|KDR|KIT|PDGFRA|PDGFRB|SH2B3	-0.0479358	40	-0.0389633	0.157383	-0.0479358
diazoxide	Launched	potassium channel activator	ATP1A1|CA1|CA2|KCNJ11|KCNJ8|KCNMA1|SLC12A3	-0.0478565	7	-0.0136817	0.238645	-0.0478565
pimethixene	Launched	antihistamine		-0.0477531	1	-0.0477531	NA	-0.0477531
CGS-20625	Phase 1	benzodiazepine receptor agonist|GABA benzodiazepine site receptor partial agonist	GABRA1|GABRA2|GABRA3|GABRA4|GABRA5|GABRA6	-0.0474152	4	-0.103293	0.171682	-0.0474152
ipsapirone	Phase 3	serotonin receptor agonist	HTR1A	-0.0470883	6	-0.0429857	0.14355	-0.0470883
methylergometrine	Launched	dopamine receptor antagonist|serotonin receptor antagonist	DRD1|HTR1E|HTR1F|HTR2A|HTR2B|HTR2C	-0.0470527	6	-0.00356127	0.200478	-0.0470527
deptropine	Preclinical	histamine receptor antagonist	HRH1	-0.0467837	1	-0.0467837	NA	-0.0467837
colforsin	Phase 2	adenylyl cyclase activator	ADCY2|ADCY5	-0.046644	15	-0.0442661	0.172994	-0.046644
dinoprost	Launched	prostacyclin analog	PTGDR|PTGDR2|PTGER1|PTGER2|PTGER3|PTGER4|PTGFR|PTGIR|TBXA2R	-0.0464673	2	-0.0464673	0.249173	-0.0464673
MLN-8054	Phase 1	Aurora kinase inhibitor	AURKA	-0.0464165	61	-0.0546857	0.204194	-0.0464165
iobenguane	Launched	antineoplastic agent		-0.0459969	6	-0.0300098	0.178274	-0.0459969
YM-90709	Preclinical	IL5 inhibitor	CSF2RB|IL5RA	-0.0457641	5	0.0115113	0.200013	-0.0457641
vardenafil	Launched	phosphodiesterase inhibitor	PDE5A|PDE6G|PDE6H	-0.0456833	8	-0.102306	0.187587	-0.0456833
rivastigmine	Launched	acetylcholinesterase inhibitor	ACHE|BCHE	-0.0451185	1	-0.0451185	NA	-0.0451185
naftifine	Launched	fungal squalene epoxidase inhibitor	SQLE	-0.0450443	5	-0.0441336	0.212965	-0.0450443
phensuximide	Launched	succinimide antiepileptic	CACNA1G|CACNA1H|CACNA1I	-0.0448381	7	-0.0245648	0.130511	-0.0448381
primidone	Launched	GABA receptor antagonist	CHRNA4|CHRNA7|GABRA1|GABRA2|GABRA3|GABRA4|GABRA5|GABRA6|GABRB1|GABRB2|GABRB3|GABRD|GABRE|GABRG1|GABRG2|GABRG3|GABRP|GABRQ|GRIA2|GRIK2|SCN10A|SCN11A|SCN1A|SCN2A|SCN3A|SCN4A|SCN5A|SCN7A|SCN8A|SCN9A	-0.0441657	5	-0.0534246	0.156225	-0.0441657
betamethasone	Launched	glucocorticoid receptor agonist	NR3C1	-0.0436093	25	0.00963039	0.248593	-0.0436093
U-99194	Preclinical	dopamine receptor antagonist	DRD3	-0.0435715	5	-0.0207893	0.184849	-0.0435715
cisapride	Withdrawn	serotonin receptor agonist	HTR2A|HTR3A|HTR4|KCNH2	-0.0435662	6	-0.0340691	0.182881	-0.0435662
methysergide	Launched	serotonin receptor antagonist	HTR1A|HTR1B|HTR1D|HTR1E|HTR1F|HTR2A|HTR2B|HTR2C|HTR5A|HTR6|HTR7	-0.043467	10	-0.0684775	0.171097	-0.043467
raltitrexed	Launched	thymidylate synthase inhibitor	FPGS|TYMS	-0.0434592	11	0.0130094	0.233814	-0.0434592
nafcillin	Launched	bacterial cell wall synthesis inhibitor	CYP1A2|CYP3A4|SLC22A6	-0.0431041	4	-0.0448618	0.138311	-0.0431041
cinchocaine	Launched	sodium channel blocker	CALM1|SCN10A|SCN5A	-0.042818	1	-0.042818	NA	-0.042818
erythromycin	Launched	NFkB pathway inhibitor	MLNR	-0.0426748	24	-0.00513457	0.190208	-0.0426748
pranlukast	Launched	leukotriene receptor antagonist	CYSLTR1|CYSLTR2|IL5|MUC2|NFKB1|RNASE3|TNF	-0.0426696	2	-0.0426696	0.0389638	-0.0426696
clebopride	Launched	dopamine receptor antagonist	ACHE|DRD2	-0.0426675	5	-0.195982	0.247567	-0.0426675
pinocembrin	Phase 2	cytochrome P450 inhibitor	CYP1B1	-0.0426652	5	-0.0171825	0.134543	-0.0426652
SB-415286	Preclinical	glycogen synthase kinase inhibitor	GSK3A|GSK3B|RPS6KB1	-0.042453	13	-0.00977047	0.202558	-0.042453
AM-580	Preclinical	retinoid receptor agonist	RARA	-0.0422326	41	-0.0362235	0.187326	-0.0422326
pregnenolone	Launched	glutamate receptor modulator	CYP17A1|SULT2B1	-0.0422322	25	-0.0860697	0.180878	-0.0422322
purmorphamine	Preclinical	smoothened receptor agonist	SMO	-0.0417973	34	-0.00993907	0.171506	-0.0417973
azacitidine	Launched	DNA methyltransferase inhibitor	DNMT1|DNMT3A	-0.0416319	19	-0.00943244	0.184303	-0.0416319
CP-93129	Preclinical	serotonin receptor agonist	HTR1A	-0.0415018	4	-0.052777	0.185902	-0.0415018
bethanechol	Launched	acetylcholine receptor agonist	CHRM1|CHRM2|CHRM3|CHRM4	-0.0413172	2	-0.0413172	0.302305	-0.0413172
salvinorin-a	Phase 1	opioid receptor agonist	OPRD1|OPRK1|OPRM1	-0.0412283	6	-0.0265876	0.155243	-0.0412283
PSB-11	Preclinical	adenosine receptor antagonist	ADORA1|ADORA2A|ADORA3	-0.0411938	5	-0.0260773	0.199606	-0.0411938
cyproterone	Launched	androgen receptor antagonist	AR	-0.0411477	5	-0.04905	0.224795	-0.0411477
ropinirole	Launched	dopamine receptor agonist	ADRA2A|ADRA2B|ADRA2C|DRD1|DRD2|DRD3|DRD4|DRD5|HTR1A|HTR1B|HTR1D|HTR2A|HTR2B|HTR2C	-0.0411428	11	-0.0644072	0.170289	-0.0411428
SCH-23390	Preclinical	dopamine receptor antagonist	DRD1|DRD5|HTR2C|KCNJ4|KCNJ6	-0.040988	11	-0.0961617	0.196123	-0.040988
PD-173074	Preclinical	FGFR inhibitor|VEGFR inhibitor	FGFR1|FGFR2|FGFR3|FGFR4|FLT1|FLT4|KDR|PDGFRA|PDGFRB	-0.0409212	33	-0.0713141	0.235905	-0.0409212
proxyfan	Preclinical	histamine receptor modulator	HRH3	-0.0407317	2	-0.0407317	0.0142505	-0.0407317
dipyridamole	Launched	phosphodiesterase inhibitor	ADA|PDE10A|PDE1A|PDE1B|PDE1C|PDE2A|PDE3A|PDE3B|PDE4A|PDE4B|PDE4C|PDE4D|PDE5A|PDE6A|PDE6B|PDE6C|PDE6D|PDE6G|PDE6H|PDE7A|PDE7B|PDE8A|PDE8B|PDE9A|SLC29A1	-0.0407257	11	-0.0128843	0.15037	-0.0407257
GW-4064	Preclinical	FXR agonist	NR1H4	-0.0406983	10	-0.0511587	0.201592	-0.0406983
GBR-12783	Preclinical	dopamine uptake inhibitor		-0.0405917	9	-0.0452373	0.144275	-0.0405917
nadolol	Launched	adrenergic receptor antagonist	ADRB1|ADRB2|ADRB3	-0.0404522	14	-0.0374554	0.188525	-0.0404522
methoxsalen	Launched	DNA synthesis inhibitor	CYP1A1|CYP1A2|CYP2A13|CYP2A6|CYP3A4	-0.039566	13	-0.0689676	0.210205	-0.039566
BIX-02189	Preclinical	MEK inhibitor	MAP2K5|MAPK7	-0.0393003	12	-0.0824554	0.194078	-0.0393003
terconazole	Launched	sterol demethylase inhibitor		-0.0391727	4	-0.0696891	0.194581	-0.0391727
estrone	Launched	estrogen receptor agonist|estrogenic hormone	ESR1|ESR2	-0.0388574	10	-0.0994581	0.225326	-0.0388574
FR-180204	Preclinical	MAP kinase inhibitor	MAPK1|MAPK3	-0.0385777	20	-0.0912171	0.164737	-0.0385777
bambuterol	Launched	adrenergic receptor agonist	ADRB2|BCHE	-0.0383656	3	-0.0109376	0.130525	-0.0383656
aceclidine	Launched	acetylcholine receptor agonist	CHRM1|CHRM2|CHRM3|CHRM4|CHRM5	-0.0380068	1	-0.0380068	NA	-0.0380068
GW-9662	Preclinical	PPAR receptor antagonist	NCOA2|PPARG|RXRA	-0.0378721	8	-0.0418559	0.204094	-0.0378721
linezolid	Launched	bacterial 50S ribosomal subunit inhibitor	MAOA|MAOB	-0.0376627	7	-0.0205537	0.231679	-0.0376627
tiratricol	Launched	thyroid hormone stimulant	THRA|THRB	-0.0376289	1	-0.0376289	NA	-0.0376289
cyanocobalamin	Launched	methylmalonyl CoA mutase stimulant|vitamin B	MMAA|MMACHC|MTHFR|MTR|MTRR|MUT	-0.0373951	1	-0.0373951	NA	-0.0373951
nifurtimox	Launched	DNA inhibitor		-0.0372611	1	-0.0372611	NA	-0.0372611
prochlorperazine	Launched	dopamine receptor antagonist	DRD1|DRD2|DRD3|DRD4	-0.0368281	8	-0.0685337	0.186173	-0.0368281
brucine	Preclinical	glycine receptor antagonist	CHRM1|CHRM2|CHRM3|CHRM4|CHRM5	-0.0367744	8	-0.0385798	0.187539	-0.0367744
trimethobenzamide	Launched	histamine receptor antagonist	DRD2	-0.036598	6	-0.0778682	0.232131	-0.036598
linifanib	Phase 3	PDGFR tyrosine kinase receptor inhibitor|VEGFR inhibitor	CSF1|CSF1R|FLT1|FLT3|FLT4|KDR|KIT|PDGFRB|RET|TEK	-0.0364919	35	-0.0244026	0.201422	-0.0364919
gaboxadol	Phase 3	benzodiazepine receptor agonist	GABRA1|GABRA2|GABRA3|GABRA4|GABRA5|GABRA6|GABRD|GABRR1|GABRR2|GABRR3	-0.0363134	1	-0.0363134	NA	-0.0363134
trimetazidine	Launched	3-ketoacyl CoA thiolase inhibitor	ACAA2	-0.0362949	1	-0.0362949	NA	-0.0362949
nTZDpa	Preclinical	PPAR receptor agonist	PPARG	-0.0362937	5	-0.0352911	0.120404	-0.0362937
acefylline	Launched	adenosine receptor agonist	ADORA1	-0.0360845	1	-0.0360845	NA	-0.0360845
secnidazole	Launched	acetylcholinesterase inhibitor|microtubule inhibitor		-0.0360659	3	-0.154224	0.285186	-0.0360659
deracoxib	Launched	cyclooxygenase inhibitor	PTGS2	-0.0358537	7	-0.153403	0.175835	-0.0358537
amisulpride	Launched	dopamine receptor antagonist	DRD2|DRD3|HTR2A|HTR7	-0.0358171	2	-0.0358171	0.000952654	-0.0358171
tropicamide	Launched	acetylcholine receptor antagonist	CHRM1|CHRM2|CHRM3|CHRM4	-0.0358008	5	-0.0478704	0.137108	-0.0358008
adiphenine	Launched	acetylcholine receptor antagonist	CHRNA1	-0.0354036	3	-0.147449	0.210601	-0.0354036
adapalene	Launched	retinoid receptor agonist	RARA|RARB|RARG|RXRA|RXRB|RXRG	-0.0352683	3	-0.0345495	0.0165167	-0.0352683
cefotiam	Launched	bacterial cell wall synthesis inhibitor		-0.0352528	3	-0.172775	0.259538	-0.0352528
ethoxyquin	Preclinical	antioxidant		-0.0351254	1	-0.0351254	NA	-0.0351254
tocainide	Launched	sodium channel blocker	SCN5A	-0.0351173	6	-0.131712	0.23356	-0.0351173
AS-604850	Preclinical	PI3K inhibitor	PIK3CA|PIK3CG	-0.03488	6	-0.0151496	0.200466	-0.03488
pivmecillinam	Launched	bacterial cell wall synthesis inhibitor		-0.0348703	5	-0.166932	0.237517	-0.0348703
honokiol	Phase 3	AKT inhibitor	ALOX5|PTGS1|PTGS2	-0.0347298	4	-0.0419418	0.201637	-0.0347298
sulfinpyrazone	Launched	uricosuric blocker	ABCC1|ABCC2|FPR1|SLC22A12	-0.0345066	2	-0.0345066	0.328188	-0.0345066
estradiol-cypionate	Launched	estrogen receptor agonist	ESR1	-0.0344403	7	-0.0519387	0.285348	-0.0344403
candesartan	Launched	angiotensin receptor antagonist	AGTR1	-0.0343064	7	-0.100575	0.245791	-0.0343064
brivanib	Phase 3	FGFR inhibitor|VEGFR inhibitor	CYP3A4|FGFR1|FLT1|KCNH2|KDR	-0.0340572	18	0.0338155	0.200155	-0.0340572
ibudilast	Launched	leukotriene receptor antagonist|phosphodiesterase inhibitor	IL1B|IL6|PDE3A|PDE4A|PDE4B|PDE4C|PDE4D|PDE5A	-0.0340533	6	-0.0737048	0.226373	-0.0340533
apafant	Phase 3	platelet activating factor receptor antagonist	PTAFR	-0.0338099	2	-0.0338099	0.0944132	-0.0338099
cefuroxime	Launched	bacterial cell wall synthesis inhibitor		-0.0337744	2	-0.0337744	0.168106	-0.0337744
quercetin	Launched	polar auxin transport inhibitor	ATP5A1|ATP5B|ATP5C1|HCK|HIBCH|PIK3CG|PIM1|STK17B|UGT3A1	-0.0332797	18	-0.0294183	0.235739	-0.0332797
estradiol	Launched	estrogen receptor agonist	ESR1|ESR2|GPER1|KCNMA1|NR1I2	-0.0328037	78	-0.00661886	0.246735	-0.0328037
montelukast	Launched	leukotriene receptor antagonist	ALOX5|CYSLTR1	-0.0322565	4	-0.0123017	0.204236	-0.0322565
altretamine	Launched	DNA synthesis inhibitor		-0.0313996	4	-0.105513	0.254483	-0.0313996
tetradecylthioacetic-acid	Phase 2	lipid peroxidase inhibitor		-0.0311526	6	-0.0555593	0.205388	-0.0311526
propafenone	Launched	antiarrhythmic	ADRB1|ADRB2|KCNA5|KCNH2|SCN5A	-0.0309309	6	0.0296269	0.17883	-0.0309309
betazole	Launched	histamine receptor agonist	HRH2	-0.0309177	2	-0.0309177	0.402402	-0.0309177
L-670596	Preclinical	prostanoid receptor antagonist		-0.0308844	4	-0.104696	0.194403	-0.0308844
NBQX	Preclinical	glutamate receptor antagonist	GRIA1|GRIA2|GRIA3|GRIA4|GRIK1|GRIN1|GRIN2A|GRIN2B	-0.0307619	5	-0.0679874	0.129401	-0.0307619
butacaine	Launched	local anesthetic		-0.0306462	1	-0.0306462	NA	-0.0306462
ODQ	Preclinical	guanylyl cyclase inhibitor	GUCY1A2|GUCY1A3|GUCY1B3	-0.0304937	11	-0.0495367	0.110893	-0.0304937
YM-976	Phase 1	phosphodiesterase inhibitor	PDE4A	-0.0300235	6	-0.0282878	0.203061	-0.0300235
merbromin	Launched	antiseptic		-0.0296421	3	-0.032244	0.0230541	-0.0296421
dantrolene	Launched	calcium channel blocker	RYR1|RYR3	-0.0295984	6	-0.0421176	0.21556	-0.0295984
MK-1775	Phase 2	WEE1 kinase inhibitor	WEE1	-0.0292864	62	0.0134372	0.178839	-0.0292864
vindesine	Launched	tubulin polymerization inhibitor	TUBB|TUBB1	-0.0288845	9	-0.184637	0.232509	-0.0288845
risperidone	Launched	dopamine receptor antagonist|serotonin receptor antagonist	ADRA1A|ADRA1B|ADRA1D|ADRA2A|ADRA2B|ADRA2C|DRD1|DRD2|DRD3|DRD4|HRH1|HTR1A|HTR1B|HTR1D|HTR1E|HTR1F|HTR2A|HTR2C|HTR6|HTR7	-0.0288646	8	-0.0455063	0.20426	-0.0288646
dinoprostone	Withdrawn	prostanoid receptor agonist	CATSPER1|CATSPER2|CATSPER3|CATSPER4|PTGDR|PTGDR2|PTGER1|PTGER2|PTGER3|PTGER4|PTGFR|TBXA2R	-0.0288596	10	-0.0466683	0.132863	-0.0288596
buphenine	Launched	adrenergic receptor agonist	ADRB2	-0.0288	9	-0.00415715	0.103076	-0.0288
retinol	Launched	retinoid receptor ligand	ALDH1A1|ALDH1A2|ALDH1A3|DHRS3|DHRS4|LRAT|NR2C2|RBP1|RBP3|RDH11|RDH12|RDH13|RDH14|RDH5|RDH8|RETSAT|RHO|RLBP1|RXRA|RXRB|RXRG	-0.0286237	28	-0.0191004	0.208562	-0.0286237
oleanolic-acid	Preclinical	G protein-coupled receptor agonist	GPBAR1	-0.0284145	1	-0.0284145	NA	-0.0284145
physostigmine	Launched	cholinesterase inhibitor	ACHE|BCHE	-0.0282847	6	-0.0353705	0.179596	-0.0282847
quinine	Launched	hemozoin biocrystallization inhibitor	GP9|KCNB2|KCNN4|SLC29A4	-0.0280251	13	-0.0407955	0.238894	-0.0280251
oxprenolol	Launched	adrenergic receptor antagonist	ADRB1|ADRB2	-0.0280116	3	-0.0118826	0.0407921	-0.0280116
PK-11195	Phase 1	benzodiazepine receptor antagonist	TSPO	-0.0278268	24	-0.00438225	0.230065	-0.0278268
AM-92016	Preclinical	potassium channel blocker	GRIN1	-0.0277664	6	-0.0324119	0.196186	-0.0277664
letrozole	Launched	aromatase inhibitor	CYP19A1	-0.0276288	5	-0.0259914	0.157484	-0.0276288
mephentermine	Launched	adrenergic receptor agonist	ADRA1A|ADRA1B|ADRA1D|ADRA2A|ADRA2B|ADRA2C|ADRB1|ADRB2|ADRB3	-0.0275687	7	-0.00855672	0.152111	-0.0275687
tiotidine	Phase 2	histamine receptor antagonist	HRH2	-0.0275179	3	-0.0910308	0.2446	-0.0275179
ruxolitinib	Launched	JAK inhibitor	JAK1|JAK2|JAK3|TYK2	-0.0269467	32	0.0188607	0.195219	-0.0269467
flutamide	Launched	androgen receptor antagonist	AHR|AR	-0.0268575	30	-0.0505793	0.195182	-0.0268575
embelin	Preclinical	HCV inhibitor|XIAP inhibitor	XIAP	-0.0263574	6	0.0422875	0.270856	-0.0263574
tiletamine	Launched	glutamate receptor antagonist		-0.0261369	1	-0.0261369	NA	-0.0261369
temozolomide	Launched	DNA alkylating agent	MGMT	-0.0259406	23	-0.0175141	0.250761	-0.0259406
iproniazid	Withdrawn	monoamine oxidase inhibitor	MAOA|MAOB	-0.0259083	3	-0.0556392	0.206277	-0.0259083
rifapentine	Launched	RNA polymerase inhibitor	CYP2C8|CYP2C9|CYP3A4	-0.0257708	10	-0.000655231	0.214005	-0.0257708
XAV-939	Preclinical	tankyrase inhibitor	TNKS|TNKS2	-0.0257192	38	-0.0408806	0.196879	-0.0257192
troglitazone	Withdrawn	insulin sensitizer|PPAR receptor agonist	ACSL4|ESRRA|ESRRG|PPARG|SERPINE1|SLC29A1|TRPM3	-0.0255148	61	-0.0287228	0.211672	-0.0255148
piperidolate	Launched	acetylcholine receptor antagonist	CHRM1	-0.0253466	8	-0.00821329	0.186285	-0.0253466
desmethylclozapine	Phase 2	acetylcholine receptor agonist	HTR2C	-0.0252421	7	-0.134947	0.20252	-0.0252421
erastin	Preclinical	ion channel antagonist	VDAC2	-0.0251794	19	-0.0357323	0.163502	-0.0251794
methocarbamol	Launched	muscle relaxant	CA1	-0.0250808	5	0.0521654	0.255811	-0.0250808
SKF-77434	Preclinical	dopamine receptor agonist	DRD1	-0.0247947	7	-0.0770051	0.234434	-0.0247947
ipratropium	Launched	acetylcholine receptor antagonist	CHRM1|CHRM2|CHRM3|CHRM4|CHRM5	-0.0245568	15	0.00585379	0.168622	-0.0245568
rizatriptan	Launched	serotonin receptor agonist	HTR1A|HTR1B|HTR1D|HTR1E|HTR1F	-0.0241495	6	-0.0123646	0.165374	-0.0241495
rutin	Launched	antioxidant|capillary stabilizing agent|nitric oxide scavenger	AKR1C3	-0.0241459	12	-0.0194847	0.141386	-0.0241459
molindone	Launched	dopamine receptor antagonist	CHRM1|DRD2|HRH1|HTR1A|HTR2A	-0.0240363	4	-0.0148258	0.11249	-0.0240363
suprofen	Withdrawn	cyclooxygenase inhibitor	PTGS1|PTGS2	-0.0238825	1	-0.0238825	NA	-0.0238825
mesoridazine	Launched	dopamine receptor antagonist	DRD2|HTR2A	-0.0233135	18	-0.0197998	0.185655	-0.0233135
SB-269970	Preclinical	serotonin receptor antagonist	HTR7	-0.0231181	5	-0.137987	0.222567	-0.0231181
vinpocetine	Launched	phosphodiesterase inhibitor|sodium channel blocker	PDE1A|PDE1C	-0.023081	9	-0.00525253	0.218538	-0.023081
PD-166793	Preclinical	collagenase inhibitor|metalloproteinase inhibitor	MMP13|MMP2|MMP3	-0.022875	9	-0.0433438	0.21194	-0.022875
olaparib	Launched	PARP inhibitor	PARP1|PARP2	-0.0228721	58	-0.0314939	0.201158	-0.0228721
moxonidine	Launched	imidazoline receptor agonist	ADRA2A|ADRA2B|ADRA2C	-0.0228619	5	-0.0465036	0.200723	-0.0228619
thiotepa	Launched	cytochrome P450 inhibitor	CYP2B6|CYP3A4	-0.0228256	12	0.00238029	0.173261	-0.0228256
isotretinoin	Launched	retinoid receptor agonist	RARA|RARB|RARG	-0.0226659	14	-0.0347783	0.232545	-0.0226659
parbendazole	Preclinical	tubulin polymerization inhibitor	TUBB	-0.0226464	38	-0.005328	0.180614	-0.0226464
DCPIB	Preclinical	chloride channel blocker|gap junction modulator|glutamate inhibitor	SLC1A2	-0.0223615	9	-0.091443	0.169188	-0.0223615
etodolac	Launched	cyclooxygenase inhibitor	PTGS1|PTGS2|RXRA	-0.0217471	19	0.0588423	0.252473	-0.0217471
hexachlorophene	Launched	potassium channel activator	GLUD1|SDHD	-0.0214933	5	0.0266187	0.159121	-0.0214933
daidzein	Phase 2	estrogen receptor agonist	ESRRA|ESRRB|ESRRG|TRPC5	-0.0210008	4	0.084558	0.267884	-0.0210008
UBP-302	Preclinical	glutamate receptor antagonist	GRIK1	-0.0208792	2	-0.0208792	0.146326	-0.0208792
tolmetin	Launched	cyclooxygenase inhibitor	PTGS1|PTGS2	-0.0208673	1	-0.0208673	NA	-0.0208673
alcuronium	Launched	muscle relaxant	CHRM1|CHRM2|CHRM3|CHRM4|CHRNA7	-0.0208622	1	-0.0208622	NA	-0.0208622
oligomycin-a	Preclinical	ATP synthase inhibitor|ATPase inhibitor	ATP5A1	-0.0208425	37	-0.0503143	0.23995	-0.0208425
isoxsuprine	Launched	adrenergic receptor agonist	ADRB2	-0.0207374	11	0.0214954	0.205329	-0.0207374
masitinib	Launched	KIT inhibitor|PDGFR tyrosine kinase receptor inhibitor|src inhibitor	FGFR3|KIT|PDGFRA|PDGFRB	-0.0200127	19	0.0432665	0.192139	-0.0200127
cinanserin	Preclinical	serotonin receptor antagonist	HTR2A	-0.0198324	10	-0.0558148	0.201731	-0.0198324
famprofazone	Preclinical	cyclooxygenase inhibitor		-0.0196071	2	-0.0196071	0.0313975	-0.0196071
lamivudine	Launched	nucleoside reverse transcriptase inhibitor		-0.019289	5	-0.0159696	0.196443	-0.019289
nimesulide	Launched	cyclooxygenase inhibitor	LTF|PLA2G2E|PTGS1|PTGS2	-0.0190041	4	0.0138187	0.254013	-0.0190041
benfluorex	Withdrawn	gluconeogenesis inhibitor	HMGCR	-0.0188146	3	-0.0535942	0.187543	-0.0188146
mirtazapine	Launched	adrenergic receptor antagonist|serotonin receptor antagonist	ADRA1A|ADRA1B|ADRA1D|ADRA2A|ADRA2B|ADRA2C|ADRB1|ADRB2|DRD1|DRD2|DRD3|DRD5|HRH1|HRH3|HTR2A|HTR2B|HTR2C|HTR3A|HTR7|OPRK1|SLC6A2|SLC6A3|SLC6A4	-0.0187024	12	0.00888242	0.216978	-0.0187024
motesanib	Phase 3	KIT inhibitor|PDGFR tyrosine kinase receptor inhibitor|VEGFR inhibitor	FLT1|FLT4|KDR|KIT	-0.0184364	20	-0.0742498	0.200795	-0.0184364
flecainide	Launched	sodium channel blocker	KCNA5|KCNA7|SCN4A|SCN5A	-0.0181681	9	-0.007554	0.208086	-0.0181681
tolazoline	Launched	adrenergic receptor antagonist	ADRA1A|ADRA2A|ADRA2B|ADRA2C|HRH1|HRH2	-0.0179855	2	-0.0179855	0.283342	-0.0179855
etomoxir	Phase 2	carnitine palmitoyltransferase inhibitor	CPT1A	-0.0178132	26	-0.00879158	0.204832	-0.0178132
lansoprazole	Launched	ATPase inhibitor	ATP4A|ATP4B	-0.0178014	6	-0.0284076	0.111774	-0.0178014
dioxybenzone	Preclinical	topical sunscreen agent		-0.0177303	8	-0.0438504	0.173887	-0.0177303
NBI-27914	Preclinical	corticosteroid releasing factor receptor antagonist	CRHR1	-0.0174084	6	-0.0129214	0.20804	-0.0174084
BD-1047	Preclinical	adrenergic receptor antagonist	SIGMAR1	-0.0173923	8	-0.0110818	0.223971	-0.0173923
timolol	Launched	adrenergic receptor antagonist	ADRB1|ADRB2	-0.0173061	7	0.0102352	0.235561	-0.0173061
bifonazole	Launched	sterol demethylase inhibitor	CYP2B6	-0.0166684	1	-0.0166684	NA	-0.0166684
nadide	Launched	electron acceptor	AHCY|AKR1A1|ALDH2|BLVRA|DHPS|DLD|GALE|HMGCR|HSD17B1|HSD17B4|IMPDH2|MGAM|P2RY11|SORD|TRPM2	-0.0166106	2	-0.0166106	0.234592	-0.0166106
guaiacol	Launched	local anesthetic	CA2	-0.0163231	2	-0.0163231	0.178411	-0.0163231
ranitidine	Launched	histamine receptor antagonist	HRH2	-0.0158575	18	-0.0128416	0.186871	-0.0158575
CGP-53353	Preclinical	EGFR inhibitor|PKC inhibitor	EGFR|PRKCB	-0.015075	17	0.0488251	0.190666	-0.015075
vinburnine	Launched	adrenergic receptor antagonist	CHRM1|CHRM2|CHRM3|CHRM4	-0.0150403	4	-0.00847399	0.266071	-0.0150403
idazoxan	Phase 3	adrenergic receptor antagonist	ADRA2A	-0.0150243	1	-0.0150243	NA	-0.0150243
SKF-96365	Preclinical	calcium channel blocker	CYP3A4|PKD2|TRPC1|TRPC3|TRPC4|TRPC5|TRPV2	-0.0149628	19	-0.0467509	0.256403	-0.0149628
brimonidine	Launched	adrenergic receptor agonist	ADRA2A|ADRA2B|ADRA2C	-0.0148446	3	-0.0149929	0.189981	-0.0148446
naproxen	Launched	cyclooxygenase inhibitor	PTGS1|PTGS2	-0.0143957	8	0.0100573	0.246883	-0.0143957
cyclizine	Launched	histamine receptor modulator	HRH1|SULT1E1	-0.0142219	2	-0.0142219	0.0434208	-0.0142219
minoxidil	Launched	KATP activator|Kir6 channel (KATP) activator|vasodilator	ABCC9|KCNJ1|KCNJ10|KCNJ11|KCNJ8|PTGS1	-0.0141204	26	-0.0333922	0.197043	-0.0141204
tiabendazole	Launched	angiogenesis inhibitor		-0.0141157	9	-0.0282634	0.202778	-0.0141157
benzamil	Phase 2	sodium channel blocker	ASIC1|PKD2L1|SCNN1A|SCNN1B|SCNN1D|SCNN1G|SLC8A1	-0.0138346	15	0.0616761	0.195392	-0.0138346
vicriviroc	Phase 3	CC chemokine receptor antagonist	CCR5	-0.0136221	5	0.0286586	0.121865	-0.0136221
oleoylethanolamide	Preclinical	cannabinoid receptor agonist|glucose dependent insulinotropic receptor agonist|potassium channel blocker|PPAR receptor agonist	CNR1|GPR119|GPR55|PPARA	-0.0133483	13	-0.000570182	0.297061	-0.0133483
benidipine	Launched	calcium channel blocker	CACNA1C|CACNA1G	-0.0130607	4	0.075658	0.270807	-0.0130607
neurodazine	Preclinical	neurogenesis of non-pluripotent C2C12 myoblast inducer		-0.0128499	10	-0.0169415	0.15468	-0.0128499
zaleplon	Launched	benzodiazepine receptor agonist	GABRA1|GABRB1|GABRG2|TSPO	-0.0127564	2	-0.0127564	0.0188014	-0.0127564
crotamiton	Launched	antipruritic		-0.0127017	8	-0.0367283	0.187436	-0.0127017
equilin	Preclinical	estrogen receptor agonist	HSD17B1	-0.0125905	9	-0.0261683	0.188753	-0.0125905
vincamine	Withdrawn	adrenergic receptor antagonist	CHRM1|CHRM2|CHRM3|CHRM4	-0.0124709	5	-0.0527564	0.214099	-0.0124709
escitalopram	Launched	selective serotonin reuptake inhibitor (SSRI)	ADRA1A|CHRM1|HRH1|SLC6A2|SLC6A3|SLC6A4	-0.0124196	4	-0.00811727	0.262002	-0.0124196
CGP-13501	Preclinical	GABA receptor modulator	GABBR1	-0.0121245	5	-0.0312759	0.182683	-0.0121245
fenoldopam	Launched	dopamine receptor agonist	ADRA1A|ADRA1B|ADRA1D|ADRA2A|ADRA2B|ADRA2C|DRD1|DRD4|DRD5	-0.0118608	8	-0.0515835	0.190337	-0.0118608
anabasine	Preclinical	acetylcholine receptor agonist		-0.0116772	2	-0.0116772	0.302097	-0.0116772
amperozide	Launched	dopamine receptor antagonist	FAAH|HTR2A	-0.0114023	7	-0.141006	0.245505	-0.0114023
betaxolol	Launched	adrenergic receptor antagonist	ADRB1|ADRB2	-0.0113962	4	-0.0288044	0.198039	-0.0113962
coumarin	Launched	vitamin K antagonist	CA1|CA12|CA14|CA2|CA4|CA6|CA9|CYP2A6	-0.0109872	4	0.016286	0.25811	-0.0109872
SB-408124	Preclinical	orexin receptor antagonist	HCRTR1|HCRTR2	-0.0109477	7	-0.0728986	0.205292	-0.0109477
atracurium	Launched	acetylcholine receptor antagonist	CHRNA2	-0.0109146	3	-0.056874	0.220964	-0.0109146
SCH-28080	Phase 1	ATPase inhibitor	ATP4A	-0.0108402	3	-0.033121	0.237787	-0.0108402
JNJ-10191584	Preclinical	histamine receptor antagonist	HRH4	-0.0107867	5	-0.00930538	0.22985	-0.0107867
ZM-323881	Preclinical	VEGFR inhibitor	KDR	-0.0106577	9	0.0133639	0.196906	-0.0106577
misoprostol	Launched	prostanoid receptor agonist	PTGER2|PTGER3|PTGER4|PTGIR	-0.0106464	1	-0.0106464	NA	-0.0106464
L-745870	Preclinical	dopamine receptor antagonist	DRD1|DRD2|DRD3|DRD4|HTR1A|HTR2A|HTR6|HTR7	-0.010313	6	-0.0640854	0.234918	-0.010313
zebularine	Preclinical	DNA methyltransferase inhibitor	CDA|DNMT1	-0.0101487	26	-0.00196496	0.224245	-0.0101487
MMPX	Preclinical	phosphodiesterase inhibitor		-0.00981684	4	-0.0140796	0.248168	-0.00981684
viloxazine	Launched	norepinephrine reuptake inhibitor	SLC6A2	-0.00980351	1	-0.00980351	NA	-0.00980351
ritanserin	Phase 3	serotonin receptor antagonist	ADRA1A|ADRA1B|ADRA1D|HTR1A|HTR1B|HTR1D|HTR2A|HTR2B|HTR2C|HTR5A|HTR6|HTR7	-0.00965047	8	0.00105634	0.183968	-0.00965047
eplerenone	Launched	cytochrome P450 inhibitor	NR3C2	-0.00964347	6	0.017374	0.229565	-0.00964347
mifobate	Phase 2	PPAR receptor antagonist	PPARG	-0.00924056	3	-0.018065	0.190022	-0.00924056
SKF-89976A	Preclinical	GABA uptake inhibitor	SLC6A1	-0.00918779	6	-0.0346075	0.176926	-0.00918779
T-0156	Preclinical	phosphodiesterase inhibitor	PDE5A	-0.00901017	10	-0.118988	0.301994	-0.00901017
moxifloxacin	Launched	bacterial DNA gyrase inhibitor	TOP2A	-0.00872099	7	0.0134127	0.199956	-0.00872099
clomethiazole	Launched	GABA receptor antagonist|GABA receptor modulator	GABRA1	-0.00863867	6	-0.0331572	0.242602	-0.00863867
cimetidine	Launched	histamine receptor antagonist	HRH2|SLC29A4|SLC47A1|SLC47A2	-0.00831637	12	-0.0149347	0.162699	-0.00831637
O-1918	Preclinical	cannabinoid receptor antagonist		-0.00826609	2	-0.00826609	0.300059	-0.00826609
PF-04217903	Phase 1	c-Met inhibitor	MET	-0.00807993	38	0.00489143	0.224879	-0.00807993
piperacillin	Launched	bacterial cell wall synthesis inhibitor		-0.00800979	6	-0.00985295	0.192874	-0.00800979
zibotentan	Phase 3	endothelin receptor antagonist	EDNRA	-0.00793511	5	-0.0332309	0.174464	-0.00793511
diclofenamide	Launched	carbonic anhydrase inhibitor	CA1|CA12|CA2|CA4|CA7	-0.00783831	8	-0.0290823	0.205653	-0.00783831
dapsone	Launched	bacterial antifolate	DHFR	-0.00779203	4	-0.0117939	0.23844	-0.00779203
spaglumic-acid	Launched	glutamate receptor antagonist	GRM3	-0.00761659	1	-0.00761659	NA	-0.00761659
cirazoline	Preclinical	adrenergic receptor agonist	ADRA1A	-0.00715708	7	-0.140479	0.215145	-0.00715708
benazepril	Launched	angiotensin converting enzyme inhibitor	ACE	-0.0070896	7	-0.0209366	0.164511	-0.0070896
L-701252	Preclinical	glutamate receptor antagonist	GRIN1	-0.00684622	7	0.0115993	0.201694	-0.00684622
ZM-241385	Preclinical	adenosine receptor antagonist	ADORA1|ADORA2A|ADORA2B|ADORA3	-0.00631204	7	-0.0268669	0.190972	-0.00631204
irsogladine	Launched	phosphodiesterase inhibitor	PDE4A	-0.00576591	7	0.0354601	0.22948	-0.00576591
idebenone	Launched	calcium channel modulator		-0.00569386	5	-0.0659226	0.204859	-0.00569386
MR-16728	Preclinical	acetylcholine release enhancer		-0.00536249	5	0.128672	0.24364	-0.00536249
adenosine-phosphate	Launched	adenosine receptor agonist	ACSL1|ACSS1|ACSS2|ADCY1|ADK|CREB1|FBP1|HINT1|PDE4B|PDE4D|PIM1|PRKAA1|PRKAB1|PRKAB2|PYGL|TRPM4	-0.00491692	2	-0.00491692	0.275832	-0.00491692
SB-200646	Preclinical	serotonin receptor antagonist	HTR2B|HTR2C	-0.00489205	6	-0.00834858	0.126584	-0.00489205
mestinon	Launched	cholinesterase inhibitor	ACHE|BCHE	-0.0047819	4	0.0197967	0.206732	-0.0047819
CPCCOEt	Preclinical	glutamate receptor antagonist	GRM1	-0.00472497	6	0.0225367	0.161881	-0.00472497
cetirizine	Launched	histamine receptor antagonist	HRH1	-0.00450434	4	0.00513658	0.154116	-0.00450434
phenazone	Launched	cyclooxygenase inhibitor	PTGS1|PTGS2	-0.00448611	11	-0.0198635	0.184258	-0.00448611
aprepitant	Launched	tachykinin antagonist	TACR1	-0.00438675	5	-0.0199288	0.230066	-0.00438675
opipramol	Launched	sigma receptor agonist		-0.00411761	1	-0.00411761	NA	-0.00411761
pipemidic-acid	Launched	topoisomerase inhibitor		-0.00389932	2	-0.00389932	0.233726	-0.00389932
procaine	Launched	HMGCR inhibitor	CHRNA2|GRIN3A|HTR3A|KCNMA1|KCNMB1|KCNMB2|KCNMB3|KCNMB4|KCNN1|KCNN2|KCNN3|KCNN4|MAOA|MAOB|RYR1|RYR2|SCN10A|SLC6A3	-0.00373705	1	-0.00373705	NA	-0.00373705
clofibric-acid	Launched	PPAR receptor agonist	PPARA	-0.00362696	10	0.0235622	0.176009	-0.00362696
torasemide	Launched	electrolyte reabsorption inhibitor|thromboxane receptor antagonist	SLC12A1	-0.00337204	3	0.00527063	0.228143	-0.00337204
roquinimex	Phase 3	angiogenesis inhibitor|tumor necrosis factor production inhibitor		-0.00318098	4	-0.00687767	0.206647	-0.00318098
PNU-22394	Phase 2	serotonin receptor agonist	HTR2A|HTR2B|HTR2C|MAOA|MAOB	-0.00314305	1	-0.00314305	NA	-0.00314305
ethosuximide	Launched	succinimide antiepileptic	CACNA1G|CACNA1H|CACNA1I	-0.00313777	2	-0.00313777	0.00483011	-0.00313777
IBC-293	Preclinical	hydroxycarboxylic acid receptor agonist	HCAR3	-0.00293354	2	-0.00293354	0.0209352	-0.00293354
mebendazole	Launched	tubulin polymerization inhibitor	TUBA1A|TUBB|TUBB4B	-0.00291978	65	-0.0209071	0.156452	-0.00291978
pinacidil	Launched	ATP channel activator|potassium channel activator	ABCC8|ABCC9	-0.00262838	5	-0.0225447	0.255115	-0.00262838
salubrinal	Preclinical	eukaryotic translation initiation factor inhibitor	EIF2S1	-0.00257899	6	0.0320717	0.229406	-0.00257899
octopamine	Preclinical	trace amine associated receptor agonist	F10|TAAR1	-0.00215922	3	-0.148747	0.268805	-0.00215922
sulfamonomethoxine	Launched	bacterial antifolate		-0.00214469	1	-0.00214469	NA	-0.00214469
meprylcaine	Preclinical	local anesthetic		-0.00201785	4	-0.0164199	0.1797	-0.00201785
propantheline	Launched	acetylcholine receptor antagonist	CHRM1|CHRM2|CHRM3|CHRM4	-0.00176477	5	-0.0202148	0.217146	-0.00176477
zosuquidar	Phase 3	P glycoprotein inhibitor	ABCB1|ABCB4	-0.001453	6	-0.0117523	0.174153	-0.001453
loxapine	Launched	dopamine receptor antagonist|serotonin receptor antagonist	ADRA1A|ADRA1B|ADRA2A|ADRA2B|ADRA2C|ADRB1|CHRM1|CHRM2|CHRM3|CHRM4|CHRM5|DRD1|DRD2|DRD3|DRD4|DRD5|HRH1|HRH2|HRH4|HTR1A|HTR1B|HTR1D|HTR1E|HTR2A|HTR2C|HTR3A|HTR5A|HTR6|HTR7|SLC6A2|SLC6A3|SLC6A4	-0.00118792	10	-0.0265746	0.170311	-0.00118792
huperzine-a	Phase 2	acetylcholinesterase inhibitor	ACHE	-0.000709731	8	-0.00965508	0.207311	-0.000709731
tivantinib	Phase 3	tyrosine kinase inhibitor	MET	-0.000705827	13	-0.000114418	0.120087	-0.000705827
rofecoxib	Withdrawn	cyclooxygenase inhibitor	ELN|PTGS2	-0.000422219	4	-0.00890303	0.259881	-0.000422219
SB-590885	Preclinical	RAF inhibitor	BRAF	-0.000299374	43	0.0958785	0.241935	-0.000299374
hexamethonium	Preclinical	cholinergic receptor antagonist	CHRNA2|CHRNA3|CHRNA4|CHRNA6	0.000523842	1	0.000523842	NA	0.000523842
meclofenoxate	Launched	nootropic agent		0.000649916	2	0.000649916	0.00899315	0.000649916
glycopyrrolate	Launched	acetylcholine receptor antagonist	CHRM1|CHRM2|CHRM3|CHRM4|CHRM5	0.000736842	5	-0.0209659	0.202363	0.000736842
6-benzylaminopurine	Preclinical	purinergic receptor activator		0.00144218	2	0.00144218	0.203671	0.00144218
imatinib	Launched	Bcr-Abl kinase inhibitor|KIT inhibitor|PDGFR tyrosine kinase receptor inhibitor	ABL1|CSF1R|DDR1|KIT|NTRK1|PDGFRA|PDGFRB|RET	0.00145053	18	0.104048	0.208663	0.00145053
raclopride	Launched	dopamine receptor antagonist	DRD2|DRD3|HTR1A	0.0015032	8	-0.0483938	0.172525	0.0015032
bromhexine	Launched	mucolytic agent		0.00194025	11	0.0406159	0.217018	0.00194025
flucloxacillin	Launched	bacterial cell wall synthesis inhibitor		0.00212067	7	-0.0243411	0.161882	0.00212067
moexipril	Launched	angiotensin converting enzyme inhibitor	ACE|ACE2	0.00213789	3	0.0125118	0.119019	0.00213789
mesulergine	Phase 2	dopamine receptor agonist	HTR2A|HTR2B|HTR2C|HTR3A|HTR3B|HTR6|HTR7	0.00235146	2	0.00235146	0.253718	0.00235146
dextromethorphan	Launched	glutamate receptor antagonist|sigma receptor agonist	CHRNA2|CHRNA3|CHRNA4|CHRNA7|CHRNB2|CHRNB4|CYBA|CYBB|GRIN3A|NCF1|NCF2|NCF4|OPRD1|OPRK1|OPRM1|PGRMC1|RAC1|RAC2|SIGMAR1|SLC6A2|SLC6A4	0.00245135	10	0.0047739	0.187618	0.00245135
SANT-1	Preclinical	smoothened receptor antagonist	SHH|SMO	0.00248662	2	0.00248662	0.336884	0.00248662
sulfasalazine	Launched	cyclooxygenase inhibitor	ACAT1|ALOX5|CHUK|IKBKB|PLA2G1B|PPARG|PTGS1|PTGS2|SLC46A1|SLC7A11|TBXAS1	0.00294225	3	0.0478278	0.236699	0.00294225
imipenem	Launched	bacterial cell wall synthesis inhibitor		0.00312326	1	0.00312326	NA	0.00312326
azacyclonol	Preclinical	histamine receptor antagonist	HRH1	0.00347663	7	0.00568101	0.153459	0.00347663
olomoucine	Preclinical	CDK inhibitor	CDK1|CDK2|CDK5|MAPK1	0.00363393	12	0.00970623	0.218758	0.00363393
reboxetine	Launched	adrenergic receptor antagonist	SLC6A2	0.00378668	7	0.0371262	0.173099	0.00378668
KU-60019	Preclinical	ATM kinase inhibitor	ATM	0.00386611	18	0.0208319	0.124237	0.00386611
batimastat	Phase 3	matrix metalloprotease inhibitor	ADAM28|ADAMTS5|MMP12|MMP16|MMP2|MMP8	0.00394566	13	0.0300619	0.174934	0.00394566
bendroflumethiazide	Launched	sodium/potassium/chloride transporter inhibitor	CA1|CA2|CA4|KCNMA1|SLC12A1|SLC12A3	0.00396008	9	0.0384387	0.240084	0.00396008
thiorphan	Phase 1	membrane metalloendopeptidase inhibitor	MME	0.00410807	6	-0.0196197	0.115466	0.00410807
fadrozole	Launched	aromatase inhibitor	CYP11B1|CYP19A1	0.00424651	1	0.00424651	NA	0.00424651
hexetidine	Launched	local anesthetic		0.00439576	1	0.00439576	NA	0.00439576
galantamine	Launched	acetylcholinesterase inhibitor	ACHE|BCHE|CHRNA1|CHRNA10|CHRNA2|CHRNA3|CHRNA4|CHRNA5|CHRNA6|CHRNA7|CHRNA9|CHRNB1|CHRNB2|CHRNB3|CHRNB4|CHRND|CHRNE|CHRNG	0.00455062	7	-0.0322708	0.165907	0.00455062
SQ-22536	Preclinical	adenylyl cyclase inhibitor	ADCY1	0.00461676	9	-0.0494235	0.185945	0.00461676
ambroxol	Launched	sodium channel blocker	CYP3A4	0.00464204	5	-0.0506735	0.203355	0.00464204
JX-401	Preclinical	p38 MAPK inhibitor	MAPK14	0.00473513	10	-0.0358924	0.177686	0.00473513
neostigmine	Launched	acetylcholinesterase inhibitor	ACHE	0.00481534	1	0.00481534	NA	0.00481534
desoxycortone	Preclinical	mineralocorticoid receptor agonist	NR3C1|NR3C2	0.00483719	10	0.0626131	0.192405	0.00483719
tosufloxacin	Launched	bacterial DNA gyrase inhibitor		0.00493532	3	0.0039009	0.239211	0.00493532
AR-A014418	Preclinical	glycogen synthase kinase inhibitor	GSK3B	0.00536792	25	0.0753373	0.210807	0.00536792
STF-62247	Preclinical	autophagy inducer		0.00559372	5	0.096725	0.233593	0.00559372
formoterol	Launched	adrenergic receptor agonist	ADRB2	0.00599926	11	-0.0209651	0.187861	0.00599926
hydrastinine	Preclinical	haemostatic agent		0.00601168	7	0.0224889	0.139935	0.00601168
olanzapine	Launched	dopamine receptor antagonist|serotonin receptor antagonist	ADRA1A|ADRA1B|ADRA2A|ADRA2B|ADRA2C|ADRB1|ADRB2|ADRB3|CHRM1|CHRM2|CHRM3|CHRM4|CHRM5|DRD1|DRD2|DRD3|DRD4|DRD5|GABRA1|GABRA2|GABRA3|GABRA4|GABRA5|GABRA6|GABRB1|GABRB2|GABRB3|GABRD|GABRE|GABRG1|GABRG2|GABRG3|GABRP|GABRQ|HRH1|HRH2|HRH4|HTR1A|HTR1B|HTR1D|HTR1E|HTR1F|HTR2A|HTR2B|HTR2C|HTR3A|HTR5A|HTR6|HTR7	0.00607996	1	0.00607996	NA	0.00607996
bucladesine	Launched	adenosine receptor agonist|cAMP stimulant	PRKACA	0.0065222	34	-0.0163867	0.187659	0.0065222
mitotane	Launched	antineoplastic agent	CYP11A1|CYP11B1|ESR1|FDX1	0.00663918	9	-0.00196077	0.180978	0.00663918
pindolol	Launched	adrenergic receptor antagonist	ADRB1|ADRB2|HTR1A|HTR1B|HTR2A|HTR2B	0.0070629	11	0.00265467	0.174492	0.0070629
ondansetron	Launched	serotonin receptor antagonist	HTR1A|HTR1B|HTR3A|HTR3B|HTR4|OPRM1	0.00716747	5	0.0290605	0.189915	0.00716747
cilastatin	Launched	dehydropeptidase inhibitor	DPEP1	0.00724187	3	-0.0578838	0.190845	0.00724187
ketanserin	Launched	serotonin receptor antagonist	ADRA1A|ADRA1B|ADRA1D|DRD1|DRD5|HTR1A|HTR1B|HTR1D|HTR2A|HTR2B|HTR2C|HTR5A|HTR7|SLC18A1|SLC18A2	0.00733406	6	0.0310857	0.187871	0.00733406
amantadine	Launched	glutamate receptor antagonist	DRD2|GRIN2A|GRIN2B|GRIN2C|GRIN2D|GRIN3A	0.00744389	2	0.00744389	0.0649086	0.00744389
perospirone	Launched	dopamine receptor antagonist|serotonin receptor antagonist	DRD2|DRD3|DRD4	0.0074816	4	-0.0204949	0.208265	0.0074816
proguanil	Launched	dihydrofolate reductase inhibitor	DHFR	0.00749608	5	0.05975	0.205147	0.00749608
darifenacin	Launched	acetylcholine receptor antagonist	CHRM1|CHRM2|CHRM3|CHRM4|CHRM5	0.00752771	1	0.00752771	NA	0.00752771
voriconazole	Launched	cytochrome P450 inhibitor	CYP2C19|CYP2C9|CYP3A4|CYP3A5|PTGS1	0.00760797	11	0.0129327	0.185035	0.00760797
ZD-2079	Phase 2	adrenergic receptor agonist	ADRB3	0.00766918	7	0.0289462	0.199737	0.00766918
celecoxib	Launched	cyclooxygenase inhibitor	CA12|PDPK1|PTGS2	0.00775134	11	0.0119511	0.224814	0.00775134
etilefrine	Launched	adrenergic receptor agonist	ADRA1A|ADRB1	0.00800063	5	0.0379986	0.22114	0.00800063
ABT-751	Phase 2	tubulin polymerization inhibitor	TUBB	0.00803907	40	-0.0213707	0.180676	0.00803907
SDZ-205-557	Preclinical	serotonin receptor antagonist	HTR3A|HTR3B	0.00824172	1	0.00824172	NA	0.00824172
sildenafil	Launched	phosphodiesterase inhibitor	PDE5A|PDE6G|PDE6H|SLCO1B1|SLCO1B3	0.0084955	33	0.0136581	0.181836	0.0084955
milrinone	Launched	phosphodiesterase inhibitor	PDE2A|PDE3A|PDE3B|PDE5A	0.00851735	9	-0.00258888	0.21837	0.00851735
ramipril	Launched	angiotensin converting enzyme inhibitor	ACE	0.0090708	3	0.0275334	0.165639	0.0090708
riboflavin	Launched	vitamin B2	BLVRB|RFK	0.0091151	2	0.0091151	0.0752211	0.0091151
FPL-64176	Preclinical	calcium channel activator	CACNA1C|CACNA1S	0.00912943	16	-0.0421642	0.163112	0.00912943
metrifonate	Phase 3	acetylcholinesterase inhibitor	ACHE	0.00926773	1	0.00926773	NA	0.00926773
trioxsalen	Launched	DNA synthesis inhibitor		0.00940227	4	-0.0542904	0.229415	0.00940227
naftopidil	Launched	adrenergic receptor antagonist	ADRA1A	0.0103081	5	-0.00176546	0.171347	0.0103081
tolnaftate	Launched	fungal squalene epoxidase inhibitor		0.0106694	1	0.0106694	NA	0.0106694
linoleic-acid	Phase 3	oxidative stress inducer	FABP4|FFAR1|FFAR4|HNF4A|KCNB1|PPARG|TRPM8	0.0107543	2	0.0107543	0.264169	0.0107543
scopolamine	Launched	acetylcholine receptor antagonist		0.0109613	11	0.0224989	0.166038	0.0109613
itopride	Launched	dopamine receptor antagonist	CHRM3|DRD2	0.0110651	1	0.0110651	NA	0.0110651
DCEBIO	Preclinical	potassium channel activator	KCNN2|KCNN3|KCNN4	0.0117668	3	0.195615	0.320032	0.0117668
oxaprozin	Launched	cyclooxygenase inhibitor	PTGS1|PTGS2	0.0118741	6	0.181949	0.33154	0.0118741
methapyrilene	Withdrawn	histamine receptor antagonist	HRH1	0.0119674	2	0.0119674	0.300448	0.0119674
BMY-7378	Preclinical	adrenergic receptor antagonist|serotonin receptor antagonist	ADRA1A|ADRA1B|ADRA1D|HTR1A	0.012036	6	-0.0305155	0.277238	0.012036
NGB-2904	Preclinical	dopamine receptor antagonist	DRD3	0.0123113	4	0.0169957	0.132709	0.0123113
pravastatin	Launched	HMGCR inhibitor	HMGCR|SLCO1B1	0.0123781	18	0.041716	0.213613	0.0123781
nemonapride	Launched	dopamine receptor antagonist	DRD2|DRD3|DRD4	0.0127569	9	-0.0214678	0.169878	0.0127569
doconexent	Launched	PPAR receptor agonist	FFAR1|PTGS1|PTGS2	0.0127643	6	0.0984913	0.247265	0.0127643
niacin	Launched	NAD precursor|vitamin B	DGAT2|HCAR1|HCAR2|HCAR3|NNMT|QPRT	0.0127734	10	-0.0614546	0.166584	0.0127734
clofazimine	Launched	GK0582 inhibitor		0.013187	6	0.0246271	0.201117	0.013187
GW-311616	Phase 1	leukocyte elastase inhibitor|elastase inhibitor	ELANE	0.0132672	2	0.0132672	0.0385233	0.0132672
vigabatrin	Launched	GABA aminotransferase inhibitor	ABAT|GABBR1|SLC32A1	0.0133244	2	0.0133244	0.0595288	0.0133244
niflumic-acid	Launched	cyclooxygenase inhibitor	ANO1|CLCN1|CLCNKA|CLCNKB|KCNQ1|PLA2G1B|PLA2G4A|PTGS1|PTGS2|UGT1A9	0.0135771	2	0.0135771	0.229488	0.0135771
ceforanide	Launched	penicillin binding protein inhibitor		0.0137047	6	0.00570509	0.0653448	0.0137047
paracetamol	Launched	cyclooxygenase inhibitor	FAAH|PTGS1|PTGS2|TRPV1	0.0138691	2	0.0138691	0.307469	0.0138691
metolazone	Launched	carbonic anhydrase inhibitor	SLC12A3	0.0148897	6	0.0471682	0.171563	0.0148897
SR-27897	Phase 2	CCK receptor antagonist	CCKAR	0.0150894	7	0.0276225	0.172866	0.0150894
didanosine	Launched	nucleoside reverse transcriptase inhibitor	PNP	0.0151121	1	0.0151121	NA	0.0151121
SR-95639A	Preclinical	acetylcholine receptor agonist	CHRM1	0.0152408	6	-0.0227758	0.214232	0.0152408
roxithromycin	Launched	bacterial 50S ribosomal subunit inhibitor	ABCB1|MLNR	0.0153206	1	0.0153206	NA	0.0153206
tylosin	Launched	protein synthesis inhibitor		0.0153266	1	0.0153266	NA	0.0153266
tiaprofenic-acid	Launched	cyclooxygenase inhibitor	PTGS1|PTGS2	0.015844	3	-0.0494815	0.11878	0.015844
phentermine	Launched	dopamine uptake inhibitor|serotonin reuptake inhibitor	MAOA|MAOB|SLC6A2|SLC6A3|SLC6A4	0.0159959	2	0.0159959	0.241523	0.0159959
promethazine	Launched	histamine receptor antagonist	ADRA1A|CALM1|CHRM1|CHRM2|CHRM3|CHRM4|CHRM5|DRD2|HRH1|HTR2A	0.0161728	14	0.0643002	0.217712	0.0161728
tolazamide	Launched	ATP channel blocker	ABCC8|KCNJ1|KCNJ10|KCNJ11	0.0163134	22	0.0722585	0.224861	0.0163134
flubendazole	Launched	tubulin polymerization inhibitor	TUBB	0.0168193	9	-0.0739541	0.264137	0.0168193
kanamycin	Launched	bacterial 30S ribosomal subunit inhibitor		0.0170555	2	0.0170555	0.387187	0.0170555
oxymetholone	Launched	androgen receptor agonist	AR	0.0171315	7	0.193905	0.29878	0.0171315
carbamazepine	Launched	carboxamide antiepileptic	SCN10A|SCN11A|SCN1A|SCN2A|SCN3A|SCN4A|SCN5A|SCN7A|SCN8A|SCN9A	0.0176857	28	0.0226181	0.227226	0.0176857
itraconazole	Launched	cytochrome P450 inhibitor	CYP51A1	0.0176987	17	0.0205628	0.238682	0.0176987
bosentan	Launched	endothelin receptor antagonist	EDNRA|EDNRB	0.0177303	3	0.029924	0.203102	0.0177303
albendazole	Launched	tubulin polymerization inhibitor	TUBA1A|TUBB|TUBB4B	0.0178526	26	-0.0149459	0.173367	0.0178526
daphnetin	Preclinical	protein kinase inhibitor		0.0180765	2	0.0180765	0.109877	0.0180765
propoxycaine	Launched	local anesthetic		0.0183027	3	0.0171313	0.148427	0.0183027
CGP-37157	Preclinical	mitochondrial Na+/Ca2+ exchanger antagonist|sodium/calcium exchange inhibitor	SLC8A1	0.0183128	7	-0.0502553	0.200216	0.0183128
cimaterol	Preclinical	adrenergic receptor agonist	ADRB1|ADRB2|ADRB3	0.0185113	5	-0.0133821	0.169748	0.0185113
etazolate	Phase 2	phosphodiesterase inhibitor	GABRB3|PDE4A	0.0187701	7	-0.00523111	0.146821	0.0187701
procyclidine	Launched	acetylcholine receptor antagonist	CHRM1|CHRM2|CHRM3|CHRM4	0.0192768	3	-0.0360371	0.127702	0.0192768
IB-MECA	Phase 3	adenosine receptor agonist	ADORA1|ADORA2A|ADORA2B|ADORA3	0.0193637	6	0.0460315	0.179499	0.0193637
SB-218795	Preclinical	tachykinin antagonist	TACR3	0.0194501	9	-0.0123623	0.158719	0.0194501
troleandomycin	Launched	protein synthesis inhibitor		0.0197586	3	-0.0188247	0.102026	0.0197586
clodronic-acid	Launched	bone resorption inhibitor	SLC25A4|SLC25A5|SLC25A6	0.0197589	1	0.0197589	NA	0.0197589
ataluren	Launched	CFTR channel agonist|dystrophin stimulant	DMD	0.0206522	1	0.0206522	NA	0.0206522
ARC-239	Preclinical	adrenergic receptor antagonist	ADRA2A|ADRA2B|ADRA2C	0.0206778	5	-0.0119352	0.101583	0.0206778
RS-45041-190	Preclinical	imidazoline receptor agonist		0.0209582	3	0.0294665	0.015891	0.0209582
SC-9	Preclinical	protein tyrosine kinase activator	PRKCA	0.0212812	3	0.0414981	0.0732604	0.0212812
cefoxitin	Launched	bacterial cell wall synthesis inhibitor		0.0214042	4	0.0226168	0.158061	0.0214042
butoconazole	Launched	bacterial cell wall synthesis inhibitor		0.0215073	5	0.116076	0.200177	0.0215073
zidovudine	Launched	nucleoside reverse transcriptase inhibitor	TERT	0.0221647	1	0.0221647	NA	0.0221647
parecoxib	Launched	cyclooxygenase inhibitor	LTF	0.0223114	3	0.118311	0.196352	0.0223114
GR-144053	Preclinical	integrin antagonist	ITGA2B|ITGB3	0.0232383	4	-0.0158934	0.110009	0.0232383
JZL-184	Preclinical	monoacylglucerol lipase inhibitor	MGLL	0.0237846	10	0.0377593	0.238166	0.0237846
ciproxifan	Preclinical	histamine receptor antagonist	ADRA2A|ADRA2C|HRH3|HRH4|HTR3A	0.0239866	2	0.0239866	0.0452836	0.0239866
rosiglitazone	Withdrawn	insulin sensitizer|PPAR receptor agonist	ACSL4|FFAR1|PPARG|TRPC5|TRPM3	0.0241855	37	0.0247739	0.174256	0.0241855
carbetocin	Launched	oxytocin receptor agonist	OXTR	0.0242592	9	0.0274852	0.164396	0.0242592
gabexate	Launched	serine protease inhibitor	PRSS1|TPSAB1	0.0244111	8	0.0163297	0.162162	0.0244111
urapidil	Launched	adrenergic receptor antagonist	HTR1A	0.0246783	4	-0.00719986	0.104078	0.0246783
sulfachlorpyridazine	Launched	bacterial antifolate		0.0251975	1	0.0251975	NA	0.0251975
etoricoxib	Launched	cyclooxygenase inhibitor	PTGS2	0.0252685	1	0.0252685	NA	0.0252685
fasudil	Launched	rho associated kinase inhibitor	PKIA|PRKACA|ROCK1|ROCK2	0.0253106	13	0.0707231	0.210758	0.0253106
tramadol	Launched	norepinephrine reputake inhibitor|opioid receptor agonist|serotonin reuptake inhibitor	CHRFAM7A|CHRM3|GRIN3A|HTR2C|OPRD1|OPRK1|OPRM1|SLC6A2|SLC6A4	0.025379	9	0.0764617	0.263378	0.025379
orantinib	Phase 3	FGFR inhibitor|PDGFR tyrosine kinase receptor inhibitor|VEGFR inhibitor	AURKA|AURKB|EGFR|FGFR1|FGFR2|KDR|PDGFRA|PDGFRB	0.0257654	28	0.0266086	0.1816	0.0257654
sibutramine	Withdrawn	serotonin√±norepinephrine reuptake inhibitor (SNRI)	SLC6A2|SLC6A3|SLC6A4	0.0258331	6	0.0124584	0.24666	0.0258331
quipazine	Preclinical	serotonin receptor agonist		0.0261096	14	-0.00569592	0.174613	0.0261096
fenipentol	Launched	choleretic agent		0.026183	2	0.026183	0.0294317	0.026183
bisoprolol	Launched	adrenergic receptor antagonist	ADRB1|ADRB2	0.0267582	3	-0.00229743	0.24654	0.0267582
androsterone	Preclinical	androgen receptor agonist		0.0269408	1	0.0269408	NA	0.0269408
etidronic-acid	Launched	bone resorption inhibitor	ATP6V1A|PTPRS	0.0269616	1	0.0269616	NA	0.0269616
methylprednisolone	Launched	glucocorticoid receptor agonist	NR3C1	0.0273443	5	0.0158504	0.19628	0.0273443
ketotifen	Launched	histamine receptor agonist|leukotriene receptor antagonist|phosphodiesterase inhibitor	HRH1|PDE4A|PDE4B|PDE4C|PDE4D|PDE7A|PDE7B|PDE8A|PDE8B|PGD	0.0275061	10	0.0438489	0.205696	0.0275061
doxepin	Launched	histamine receptor antagonist	ADRA1A|ADRA1B|ADRA1D|ADRA2A|ADRA2B|ADRA2C|CHRM1|CHRM2|CHRM3|CHRM4|CHRM5|DRD2|HRH1|HRH2|HRH4|HTR1A|HTR2A|HTR2B|HTR2C|HTR6|KCNH2|SLC6A2|SLC6A4	0.0279445	17	-0.00237817	0.175072	0.0279445
ziprasidone	Launched	dopamine receptor antagonist|serotonin receptor antagonist	ADRA1A|ADRA1B|ADRA2A|ADRA2B|ADRA2C|CHRM1|CHRM2|CHRM3|CHRM4|CHRM5|DRD1|DRD2|DRD3|DRD4|DRD5|HRH1|HTR1A|HTR1B|HTR1D|HTR1E|HTR2A|HTR2C|HTR3A|HTR6|HTR7|SLC6A4	0.0280275	9	0.0248381	0.173114	0.0280275
SB-206553	Preclinical	serotonin receptor antagonist	HTR2A|HTR2B|HTR2C	0.0286796	6	0.0662466	0.191849	0.0286796
DMAB-anabaseine	Preclinical	adrenergic receptor agonist	CHRNA7	0.0286928	6	0.0836068	0.20239	0.0286928
BU-224	Preclinical	imidazoline receptor ligand	MAOA|MAOB	0.0287221	2	0.0287221	0.0250281	0.0287221
doxylamine	Launched	histamine receptor antagonist	CHRM1|HRH1	0.0292458	5	0.0207868	0.163697	0.0292458
SB-239063	Preclinical	p38 MAPK inhibitor	MAPK11|MAPK14|PTGS2	0.0292883	44	0.028406	0.187315	0.0292883
fenbufen	Launched	cyclooxygenase inhibitor	PTGS1|PTGS2	0.0299674	4	0.0987808	0.177309	0.0299674
BRL-15572	Preclinical	serotonin receptor antagonist	HTR1A|HTR1B|HTR1D|HTR1E|HTR1F|HTR2A|HTR2B|HTR2C|HTR6	0.03024	4	-0.00041876	0.0811711	0.03024
VX-745	Phase 2	p38 MAPK inhibitor	MAPK11|MAPK12|MAPK14	0.0307034	18	0.116346	0.188248	0.0307034
YS-035	Preclinical	calcium channel blocker		0.0308399	2	0.0308399	0.269002	0.0308399
SB-216763	Preclinical	glycogen synthase kinase inhibitor	CCNA2|CDK2|GSK3A|GSK3B	0.0309526	55	0.00131473	0.173689	0.0309526
vinorelbine	Launched	tubulin polymerization inhibitor	TUBA1A|TUBA1B|TUBA1C|TUBA3C|TUBA3D|TUBA3E|TUBA4A|TUBB|TUBB1|TUBB2A|TUBB2B|TUBB3|TUBB4A|TUBB4B|TUBB6|TUBB8	0.0313226	35	0.00791422	0.195275	0.0313226
clonidine	Launched	adrenergic receptor agonist	ADRA1A|ADRA1B|ADRA1D|ADRA2A|ADRA2B|ADRA2C	0.0316354	24	0.0660324	0.203366	0.0316354
sulfathiazole	Launched	dihydropteroate synthase inhibitor		0.0322445	1	0.0322445	NA	0.0322445
acadesine	Phase 3	AMPK activator		0.0323242	5	0.00182665	0.181605	0.0323242
GSK-3-inhibitor-IX	Preclinical	glycogen synthase kinase inhibitor|lipoxygenase inhibitor	GSK3A|GSK3B	0.0323757	62	0.0515215	0.183762	0.0323757
zolmitriptan	Launched	serotonin receptor agonist	HTR1A|HTR1B|HTR1D|HTR1E|HTR1F	0.0323996	4	0.0371199	0.273025	0.0323996
nicardipine	Launched	calcium channel blocker	ADORA3|ADRA1A|ADRA1B|ADRA1D|CACNA1C|CACNA1D|CACNA2D1|CACNB2|CALM1|CHRM1|CHRM2|CHRM3|CHRM4|CHRM5|PDE1A|PDE1B	0.0325598	25	0.034589	0.188286	0.0325598
oxybenzone	Launched	lipase inhibitor	LIPE	0.0330752	7	-0.0560845	0.190601	0.0330752
FGIN-1-27	Preclinical	inositol monophosphatase inhibitor	TSPO	0.0331893	22	0.01511	0.177133	0.0331893
naltriben	Preclinical	opioid receptor antagonist	OPRD1|OPRK1|OPRM1	0.0333845	1	0.0333845	NA	0.0333845
nicergoline	Launched	adrenergic receptor antagonist	ADRA1A	0.033691	9	0.0379647	0.20723	0.033691
REV-5901	Phase 2	leukotriene receptor antagonist|lipoxygenase inhibitor	ALOX5	0.0337223	4	0.0718626	0.136826	0.0337223
strychnine	Preclinical	acetylcholine receptor antagonist	CHRM1|CHRM2|CHRM3|CHRM4|CHRM5|CHRNA10|CHRNA9|GLRA1|GLRA2|GLRA3|GLRB	0.033986	2	0.033986	0.213465	0.033986
clopamide	Launched	sodium/chloride cotransporter inhibitor		0.0344444	1	0.0344444	NA	0.0344444
mepyramine	Launched	histamine receptor antagonist	HRH1	0.034452	4	0.0200405	0.241836	0.034452
fenbendazole	Launched	tubulin polymerization inhibitor	TUBB	0.0345198	21	0.00952586	0.178135	0.0345198
zaprinast	Phase 2	phosphodiesterase inhibitor	GPR35|PDE1A|PDE4D|PDE5A|PDE9A	0.0347158	6	-0.00163885	0.201916	0.0347158
diphenidol	Launched	acetylcholine receptor agonist	CHRM1|CHRM2|CHRM3|CHRM4	0.0348183	5	0.0169867	0.162867	0.0348183
nocodazole	Preclinical	tubulin polymerization inhibitor	HPGDS	0.0351347	28	0.0754525	0.194486	0.0351347
immethridine	Phase 1	histamine receptor agonist	HRH3	0.0351902	3	0.0208332	0.0863739	0.0351902
L-368899	Phase 1	oxytocin receptor antagonist	AVPR1A|AVPR2|OXTR	0.0354945	9	0.0568331	0.1816	0.0354945
benproperine	Launched	antitussive	SCN5A	0.0356175	2	0.0356175	0.332527	0.0356175
ubenimex	Launched	leukotriene synthesis inhibitor	LTA4H|RNPEP	0.0360898	8	0.0242396	0.217746	0.0360898
pioglitazone	Launched	insulin sensitizer|PPAR receptor agonist	PPARG|TRPM3	0.0361314	8	-0.00927398	0.198619	0.0361314
oxybuprocaine	Launched	local anesthetic	SCN10A	0.0361821	4	0.0991099	0.240092	0.0361821
valproic-acid	Launched	HDAC inhibitor	ABAT|ACADSB|ALDH5A1|HDAC1|HDAC2|HDAC9|OGDH|SCN10A|SCN11A|SCN1A|SCN1B|SCN2A|SCN2B|SCN3A|SCN3B|SCN4A|SCN4B|SCN5A|SCN7A|SCN8A|SCN9A	0.0369305	25	0.0289178	0.211248	0.0369305
racecadotril	Launched	enkephalinase inhibitor	MME	0.0370131	6	0.0500867	0.165645	0.0370131
losartan	Launched	angiotensin receptor antagonist	AGTR1	0.0371233	29	0.0556513	0.200216	0.0371233
SC-19220	Preclinical	prostanoid receptor antagonist	PTGER1	0.0371785	5	0.0408453	0.176616	0.0371785
florfenicol	Launched	protein synthesis inhibitor		0.0371901	1	0.0371901	NA	0.0371901
gemfibrozil	Launched	lipoprotein lipase activator	LPL|PPARA|SLCO1B1|SLCO1B3|SLCO2B1	0.0376764	13	0.0230913	0.17124	0.0376764
eprosartan	Launched	angiotensin receptor antagonist	AGTR1	0.037872	2	0.037872	0.295552	0.037872
nitrocaramiphen	Preclinical	cholinergic receptor antagonist	CHRM1	0.0379296	5	0.128997	0.180313	0.0379296
chloroquine	Launched	antimalarial agent	GSTA2|MRGPRX1|TLR9|TNF	0.037991	21	0.0490266	0.168584	0.037991
chicago-sky-blue-6b	Preclinical	glutamate inhibitor|macrophage migration inhibiting factor inhibitor	MIF	0.0381367	3	0.049979	0.0255238	0.0381367
RS-23597-190	Preclinical	serotonin receptor antagonist	HTR4	0.0384088	29	0.11729	0.180876	0.0384088
epiandrosterone	Preclinical	steroid	G6PD	0.0388293	1	0.0388293	NA	0.0388293
carbimazole	Launched	antithyroid agent	TPO	0.038883	1	0.038883	NA	0.038883
altanserin	Phase 2	serotonin receptor antagonist	HTR2A	0.0393312	9	0.0419215	0.165366	0.0393312
proadifen	Preclinical	nitric oxide synthase inhibitor	NOS1	0.0393876	10	0.191997	0.273345	0.0393876
entecavir	Launched	DNA replication inhibitor|nucleoside reverse transcriptase inhibitor		0.0394263	5	0.179774	0.236101	0.0394263
colchicine	Launched	microtubule inhibitor	GLRA1|GLRA2|TUBA1A|TUBA1B|TUBA1C|TUBA3C|TUBA3D|TUBA3E|TUBA4A|TUBB|TUBB1|TUBB2A|TUBB2B|TUBB3|TUBB4A|TUBB4B|TUBB6|TUBB8	0.0395568	8	0.129256	0.164315	0.0395568
ZK-93426	Phase 1	benzodiazepine receptor antagonist	GABRA1|GABRA2|GABRA3|GABRA5	0.0397272	6	0.0998177	0.16394	0.0397272
enalapril	Launched	angiotensin converting enzyme inhibitor	ACE	0.0401181	17	0.0798401	0.178552	0.0401181
GS-39783	Preclinical	GABA receptor modulator	GABBR1	0.0405214	6	0.0808453	0.158178	0.0405214
o-3M3FBS	Preclinical	phospholipase activator		0.0408649	3	-0.0285156	0.15032	0.0408649
procainamide	Launched	sodium channel blocker	DNMT1|SCN5A	0.0408655	5	0.0144311	0.211661	0.0408655
raltegravir	Launched	HIV integrase inhibitor		0.0409032	2	0.0409032	0.297642	0.0409032
probucol	Launched	atherogenesis inhibitor	ABCA1|ABCB11|CES1	0.0411095	9	0.0376156	0.189439	0.0411095
ornidazole	Launched	antiprotozoal agent		0.0411656	4	0.0397622	0.255087	0.0411656
azapropazone	Withdrawn	cyclooxygenase inhibitor	PTGS2	0.0413361	2	0.0413361	0.134617	0.0413361
lupanine	Phase 1	sodium channel blocker	INS	0.0415284	7	0.0151887	0.106011	0.0415284
mestranol	Launched	estrogen receptor agonist	ESR1	0.0415467	10	0.0590231	0.214096	0.0415467
terazosin	Launched	adrenergic receptor antagonist	ADRA1A|ADRA1B|ADRA1D|KCNH2|KCNH6|KCNH7	0.0416152	3	0.187418	0.260176	0.0416152
sulfafurazole	Launched	bacterial antifolate		0.0417016	8	0.017711	0.167175	0.0417016
stanozolol	Launched	androgen receptor agonist	AR	0.0417384	1	0.0417384	NA	0.0417384
moracizine	Launched	sodium channel blocker	SCN5A	0.0417595	2	0.0417595	0.143349	0.0417595
penciclovir	Launched	DNA directed DNA polymerase inhibitor		0.0418491	3	-0.00417015	0.236163	0.0418491
diclofenac	Launched	cyclooxygenase inhibitor	AKR1C3|ALOX5|ASIC1|ASIC3|KCNQ2|KCNQ3|PLA2G2A|PPARG|PTGS1|PTGS2|SCN4A	0.0424928	14	0.039182	0.229257	0.0424928
amthamine	Preclinical	histamine receptor agonist	HRH2	0.0425509	5	0.0257622	0.177087	0.0425509
thalidomide	Launched	tumor necrosis factor production inhibitor	CRBN|FGFR2|NFKB1|ORM1|ORM2|PTGS2|TNF	0.042773	25	0.0727201	0.233278	0.042773
talipexole	Launched	adrenergic receptor agonist|dopamine receptor agonist	ADRA2A|DRD2|HTR3A	0.0434591	4	0.0679539	0.156048	0.0434591
XE-991	Preclinical	potassium channel blocker	KCNQ1|KCNQ2|KCNQ3|KCNQ4|KCNQ5	0.0435711	6	0.0518152	0.254787	0.0435711
TCS-359	Preclinical	FLT3 inhibitor	FLT3	0.0437247	4	0.0341997	0.0596813	0.0437247
6-aminochrysene	Phase 2	transferase inhibitor		0.0441208	4	0.045027	0.175963	0.0441208
AMN-082	Preclinical	glutamate receptor modulator	GRM7	0.044265	5	0.0949633	0.13645	0.044265
vecuronium	Launched	acetylcholine receptor antagonist	CHRNA2	0.0446383	11	0.10411	0.198255	0.0446383
tipifarnib	Phase 3	farnesyltransferase inhibitor	FNTA|FNTB	0.044661	31	0.0314739	0.204478	0.044661
talniflumate	Launched	cyclooxygenase inhibitor	CLCA1	0.0449934	7	0.174658	0.241668	0.0449934
maraviroc	Launched	CC chemokine receptor antagonist	CCR5	0.0458348	10	0.00723059	0.158681	0.0458348
carbinoxamine	Launched	histamine receptor antagonist	HRH1	0.0458595	10	0.0234526	0.177808	0.0458595
dihydrexidine	Phase 2	dopamine receptor agonist	DRD1|DRD2|DRD3|DRD4|DRD5	0.0459311	9	0.0484896	0.197656	0.0459311
cinacalcet	Launched	calcium channel activator	CASR	0.046099	3	-0.00861984	0.117022	0.046099
tetrabenazine	Launched	vesicular monoamine transporter inhibitor	DRD2|SLC18A1|SLC18A2	0.0465833	7	0.0172681	0.127094	0.0465833
metoprolol	Launched	adrenergic receptor antagonist	ADRB1|ADRB2	0.0472485	5	-0.0101475	0.173861	0.0472485
dalcetrapib	Phase 3	cholesteryl ester transfer protein inhibitor	CETP	0.0475696	16	0.0775201	0.227197	0.0475696
nabumetone	Launched	cyclooxygenase inhibitor	PTGS1|PTGS2	0.0477299	7	0.0305895	0.0853009	0.0477299
BMS-191011	Preclinical	potassium channel activator	KCNMA1	0.0478505	17	0.0735089	0.224149	0.0478505
dopamine	Launched	dopamine receptor agonist	DBH|DRD1|DRD2|DRD3|DRD4|DRD5|HTR1A|HTR7|SLC6A2|SLC6A3|SLC6A4	0.0480727	13	0.0106388	0.150957	0.0480727
propofol	Launched	benzodiazepine receptor agonist	FAAH|GABRA1|GABRA2|GABRA3|GABRA4|GABRA5|GABRA6|GABRB1|GABRB2|GABRB3|GABRD|GABRE|GABRG1|GABRG2|GABRG3|GABRP|GABRQ|SCN2A|SCN4A	0.0482355	4	0.045241	0.0701678	0.0482355
novobiocin	Launched	bacterial DNA gyrase inhibitor		0.0497431	1	0.0497431	NA	0.0497431
methazolamide	Launched	carbonic anhydrase inhibitor	CA1|CA12|CA14|CA2|CA4|CA7	0.0501219	3	0.0316602	0.109365	0.0501219
VX-222	Phase 2	HCV inhibitor		0.0501676	7	-0.000149514	0.243419	0.0501676
GW-5074	Preclinical	RAF inhibitor|leucine rich repeat kinase inhibitor	NTRK1|RAF1	0.0508589	40	0.0838309	0.204317	0.0508589
estriol	Launched	estrogen receptor agonist	ESR1|ESR2	0.0512741	17	-0.00586142	0.163199	0.0512741
gliquidone	Launched	sulfonylurea	ABCC8|KCNJ10|KCNJ8	0.051605	10	0.0583474	0.190975	0.051605
T-0070907	Preclinical	PPAR receptor antagonist	PPARG	0.051627	12	0.0495292	0.214164	0.051627
MDL-72832	Preclinical	serotonin receptor agonist	HTR1A	0.0519189	5	0.145301	0.18237	0.0519189
doxycycline	Launched	metalloproteinase inhibitor	MMP8	0.0521008	5	0.118011	0.215391	0.0521008
cloxacillin	Launched	bacterial cell wall synthesis inhibitor		0.0522456	1	0.0522456	NA	0.0522456
lorazepam	Launched	benzodiazepine receptor agonist	GABRA1|GABRA2|GABRA3|GABRA4|GABRA5|GABRA6|GABRB1|GABRB2|GABRB3|GABRD|GABRE|GABRG1|GABRG2|GABRG3|GABRP|GABRQ|TSPO	0.052525	5	0.189134	0.211972	0.052525
dydrogesterone	Launched	progesterone receptor agonist	PGR	0.0527764	5	0.119313	0.164934	0.0527764
finasteride	Launched	5 alpha reductase inhibitor	AKR1D1|SRD5A1|SRD5A2	0.053295	9	0.217446	0.235396	0.053295
omeprazole	Launched	ATPase inhibitor	ATP4A|CLCN2	0.0534144	4	0.10411	0.199227	0.0534144
levocabastine	Launched	histamine receptor antagonist	HRH1|NTSR2	0.0538345	3	0.181221	0.259073	0.0538345
zimelidine	Withdrawn	selective serotonin reuptake inhibitor (SSRI)	MAOA|MAOB|SLC6A4	0.0546062	4	0.0280415	0.100465	0.0546062
telmisartan	Launched	angiotensin receptor antagonist	AGTR1|PPARG	0.054841	8	0.191381	0.248826	0.054841
caffeine	Launched	adenosine receptor antagonist|phosphodiesterase inhibitor	ADORA1|ADORA2A|ADORA2B|ADORA3|ATM|ITPR1|ITPR2|ITPR3|PDE10A|PDE11A|PDE1A|PDE1B|PDE1C|PDE2A|PDE3A|PDE3B|PDE4A|PDE4B|PDE4C|PDE4D|PDE5A|PDE6A|PDE6B|PDE6C|PDE7A|PDE7B|PDE8A|PDE8B|PDE9A|PIK3CA|PIK3CB|PIK3CD|PRKDC|RYR1|RYR2|RYR3	0.0548522	9	0.0387622	0.238477	0.0548522
BU-239	Preclinical	imidazoline receptor ligand|imidazoline receptor agonist		0.0548992	9	0.0377221	0.123009	0.0548992
clofibrate	Launched	PPAR receptor agonist	LPL|PPARA	0.0550513	5	-0.00283671	0.174077	0.0550513
ipriflavone	Launched	bone resorption inhibitor		0.0551661	2	0.0551661	0.18686	0.0551661
flavoxate	Launched	acetylcholine receptor antagonist	CHRM1|CHRM2	0.0556208	4	0.0348134	0.0851336	0.0556208
labetalol	Launched	adrenergic receptor antagonist	ADRA1A|ADRA1B|ADRA1D|ADRB1|ADRB2	0.0558868	9	0.0417324	0.174468	0.0558868
SB-525334	Preclinical	TGF beta receptor inhibitor	TGFBR1	0.056516	23	0.0802118	0.170894	0.056516
ST-91	Preclinical	adrenergic receptor agonist		0.0565559	5	0.188393	0.222769	0.0565559
pyrazinamide	Launched	fatty acid synthase inhibitor	FASN	0.057014	3	0.161864	0.206622	0.057014
flurofamide	Preclinical	urease inhibitor		0.0570591	4	0.0864036	0.225487	0.0570591
tremorine	Preclinical	acetylcholine receptor agonist		0.0572336	6	0.0195323	0.174841	0.0572336
oxcarbazepine	Launched	sodium channel blocker	SCN10A|SCN11A|SCN1A|SCN2A|SCN3A|SCN4A|SCN5A|SCN7A|SCN8A|SCN9A	0.0574781	6	0.172227	0.254163	0.0574781
rilmenidine	Launched	adrenergic receptor agonist|imidazoline receptor agonist	ADRA2A	0.057487	27	0.0830496	0.22565	0.057487
hesperidin	Launched	flavanone glycoside	CACNA1B	0.057571	4	0.105831	0.227567	0.057571
MNITMT	Preclinical	lymphocyte inhibitor		0.0579158	6	0.14844	0.179528	0.0579158
ozagrel	Launched	thromboxane synthase inhibitor	TBXAS1	0.0580867	9	0.068096	0.183407	0.0580867
apramycin	Launched	bacterial 30S ribosomal subunit inhibitor		0.0584542	1	0.0584542	NA	0.0584542
BML-190	Preclinical	cannabinoid receptor inverse agonist	CNR2	0.0585359	4	0.0650421	0.171931	0.0585359
bromfenac	Withdrawn	cyclooxygenase inhibitor	PTGS1|PTGS2	0.0586051	1	0.0586051	NA	0.0586051
midodrine	Launched	adrenergic receptor agonist	ADRA1A|ADRA1B|ADRA1D	0.0586327	4	0.00692451	0.130443	0.0586327
ifenprodil	Launched	adrenergic receptor antagonist|glutamate receptor antagonist	GRIN1|GRIN2B	0.0599744	2	0.0599744	0.162496	0.0599744
nitrendipine	Launched	calcium channel blocker	CACNA1C|CACNA1D|CACNA1H|CACNA1S|CACNA2D1|CACNA2D2|CACNB2|CACNG1|KCNN4	0.0602107	21	0.0439941	0.173772	0.0602107
cilostazol	Launched	phosphodiesterase inhibitor	PDE3A|PDE3B	0.0603557	5	0.149876	0.23831	0.0603557
pargyline	Launched	monoamine oxidase inhibitor	MAOA|MAOB	0.0611404	4	0.106938	0.205059	0.0611404
rosmarinic-acid	Launched	GABA transaminase inhibitor	MCL1|TYR	0.0613111	5	0.0915486	0.148796	0.0613111
metaraminol	Launched	adrenergic receptor agonist	ADRA1A	0.0620795	2	0.0620795	0.103071	0.0620795
aniracetam	Launched	glutamate receptor agonist	DRD2|GRIA1|GRIA2|GRIA3|GRIA4|HTR2A	0.0622316	5	0.0337789	0.17265	0.0622316
fentiazac	Launched	cyclooxygenase inhibitor	PTGS1|PTGS2	0.0624888	3	-0.0494127	0.202388	0.0624888
oxibendazole	Launched	tubulin polymerization inhibitor	TUBB|TUBB4B	0.0627098	16	0.0622966	0.164721	0.0627098
triprolidine	Launched	histamine receptor antagonist	HRH1	0.0628456	7	0.240651	0.234742	0.0628456
GYKI-52466	Preclinical	glutamate receptor antagonist	GRIA1|GRIA2|GRIA3|GRIA4	0.0629991	6	0.0972582	0.255074	0.0629991
GW-0742	Preclinical	PPAR receptor agonist	PPARD	0.0633024	6	0.006801	0.125736	0.0633024
SC-10	Preclinical	protein kinase activator	PRKCA	0.0636326	4	0.037631	0.125543	0.0636326
tranexamic-acid	Launched	antifibrinolytic|plasminogen activator inhibitor	PLG	0.0637872	1	0.0637872	NA	0.0637872
alosetron	Withdrawn	serotonin receptor antagonist	HTR3A	0.0638881	3	0.175746	0.220078	0.0638881
pergolide	Withdrawn	dopamine receptor agonist	ADRA1A|ADRA1B|ADRA1D|ADRA2A|ADRA2B|ADRA2C|DRD1|DRD2|DRD3|DRD4|DRD5|HTR1A|HTR1B|HTR1D|HTR2A|HTR2B|HTR2C	0.0644027	6	0.0874383	0.208564	0.0644027
lisuride	Launched	dopamine receptor agonist	ADRA1A|ADRA2A|ADRA2B|ADRA2C|DRD1|DRD2|DRD3|DRD4|DRD5|HTR1A|HTR1B|HTR1D|HTR2A|HTR2B|HTR2C|HTR6	0.0647245	2	0.0647245	0.222988	0.0647245
PCO-400	Phase 1	potassium channel activator	KCNJ8	0.0647901	2	0.0647901	0.289117	0.0647901
CGP-7930	Preclinical	GABA receptor modulator	GABBR1	0.0648287	9	0.163353	0.230914	0.0648287
disopyramide	Launched	sodium channel blocker	CHRM1|CHRM2|CHRM3|KCND2|KCND3|KCNH2|SCN5A	0.0648657	6	0.0813272	0.153271	0.0648657
entacapone	Launched	catechol O methyltransferase inhibitor	COMT	0.0650428	3	0.1369	0.232702	0.0650428
3-amino-benzamide	Phase 2	PARP inhibitor	PARP1	0.0653234	21	0.0590431	0.204734	0.0653234
nalbuphine	Launched	opioid receptor agonist|opioid receptor antagonist	OPRD1|OPRK1|OPRM1	0.066079	9	0.177619	0.214177	0.066079
etofylline	Launched	adenosine receptor antagonist	ADORA1	0.066104	2	0.066104	0.162928	0.066104
imipramine	Launched	norepinephrine reputake inhibitor|serotonin reuptake inhibitor	ADRA1A|ADRA1B|ADRA1D|CHRM1|CHRM2|CHRM3|CHRM4|CHRM5|DRD1|DRD2|DRD5|HRH1|HTR1A|HTR2A|HTR2C|HTR6|HTR7|KCND2|KCND3|KCNH1|KCNH2|SLC6A2|SLC6A3|SLC6A4	0.0661399	4	0.0522443	0.156999	0.0661399
CGP-55845	Preclinical	GABA receptor antagonist	GABBR1|GABBR2|KCTD12|KCTD16|KCTD8	0.0675828	4	0.11256	0.22523	0.0675828
felodipine	Launched	calcium channel blocker	CACNA1C|CACNA1D|CACNA1F|CACNA1H|CACNA1S|CACNA2D1|CACNA2D2|CACNB2|CALM1|CFTR|NR3C2|PDE1A|PDE1B|TNNC1|TNNC2	0.068397	6	0.165189	0.200245	0.068397
bacitracin	Launched	bacterial cell wall synthesis inhibitor	A2M|IDE	0.0689933	1	0.0689933	NA	0.0689933
TAK-715	Phase 2	p38 MAPK inhibitor	MAPK14	0.0691881	25	0.073663	0.138949	0.0691881
4-iodo-6-phenylpyrimidine	Preclinical	macrophage migration inhibiting factor inhibitor	MIF	0.0694908	18	0.0855526	0.152378	0.0694908
flumazenil	Launched	benzodiazepine receptor antagonist	GABRA1|GABRA2|GABRA3|GABRA4|GABRA5|GABRA6|GABRB1|GABRB2|GABRB3|GABRD|GABRE|GABRG1|GABRG2|GABRG3|GABRP|GABRQ	0.0705694	9	0.0717726	0.118983	0.0705694
tadalafil	Launched	phosphodiesterase inhibitor	PDE11A|PDE5A	0.0712305	9	0.177534	0.179445	0.0712305
NU-1025	Preclinical	PARP inhibitor	PARP1	0.0712514	23	0.113443	0.192109	0.0712514
brinzolamide	Launched	carbonic anhydrase inhibitor	CA1|CA12|CA14|CA2|CA4|CA5A|CA7	0.0727137	3	0.160953	0.189394	0.0727137
RITA	Preclinical	MDM inhibitor	MDM2	0.072859	30	0.108377	0.205273	0.072859
cinalukast	Phase 2	leukotriene receptor antagonist	CYSLTR1	0.073159	7	0.036481	0.0941893	0.073159
RS-100329	Preclinical	adrenergic receptor antagonist	ADRA1A|ADRA1D	0.0738189	3	-0.00259565	0.148199	0.0738189
warfarin	Launched	vitamin K antagonist	VKORC1	0.074707	8	0.215344	0.26124	0.074707
buflomedil	Launched	adrenergic receptor antagonist|calcium channel blocker	ADRA1A	0.0748168	1	0.0748168	NA	0.0748168
atovaquone	Launched	mitochondrial electron transport inhibitor	DHODH	0.0748892	3	0.00476225	0.2637	0.0748892
synephrine	Launched	adrenergic receptor agonist	ADRA1A	0.075449	5	0.183691	0.216231	0.075449
butenafine	Launched	fungal squalene epoxidase inhibitor	SQLE	0.0755667	2	0.0755667	0.0928151	0.0755667
L-689560	Preclinical	glutamate receptor antagonist	GRIN1|GRIN2A|GRIN2B|GRIN2C|GRIN2D	0.0757238	4	0.0843593	0.112853	0.0757238
epirizole	Launched	cyclooxygenase inhibitor	PTGS1|PTGS2	0.0761771	5	0.0268906	0.104608	0.0761771
minaprine	Withdrawn	serotonin reuptake inhibitor	ACHE|CHRM1|DRD1|DRD2|HTR2A|HTR2B|HTR2C|MAOA|SLC6A4	0.0767276	3	0.157659	0.213784	0.0767276
aminopentamide	Launched	acetylcholine receptor antagonist	CHRM1	0.077224	3	0.158823	0.221684	0.077224
benzydamine	Launched	prostanoid receptor antagonist		0.0776674	4	0.0270452	0.112971	0.0776674
pralidoxime	Launched	acetylcholinesterase inhibitor	ACHE|BCHE	0.0777665	1	0.0777665	NA	0.0777665
tetroquinone	Preclinical			0.0782221	2	0.0782221	0.146169	0.0782221
valsartan	Launched	angiotensin receptor antagonist	AGTR1	0.0784266	4	0.104242	0.227486	0.0784266
zileuton	Launched	leukotriene synthesis inhibitor|lipoxygenase inhibitor	ALOX5	0.078561	20	0.174379	0.268578	0.078561
clenbuterol	Launched	adrenergic receptor agonist	ADRB1|ADRB2|ADRB3|NGF|TNF	0.0791117	2	0.0791117	0.107715	0.0791117
anandamide	Phase 2	cannabinoid receptor agonist	CACNA1G|CACNA1H|CACNA1I|CNR1|CNR2|GLRA1|GPR18|GPR55|KCNA2|KCNK3|KCNK9|TRPM8|TRPV1	0.0797141	6	0.0547105	0.168467	0.0797141
ICI-89406	Phase 1	adrenergic receptor antagonist	ADRB1|ADRB2	0.0798317	5	0.181767	0.221596	0.0798317
cefaclor	Launched	bacterial cell wall synthesis inhibitor		0.0799952	3	0.0322063	0.118233	0.0799952
NNC-63-0532	Preclinical	opioid receptor agonist	OPRL1	0.0802694	4	0.129235	0.16532	0.0802694
trimetozine	Launched	sedative		0.0803841	5	0.104179	0.0960317	0.0803841
3-methyl-GABA	Preclinical	GABA aminotransferase activator	ABAT	0.0807595	4	0.10727	0.243734	0.0807595
7-nitroindazole	Preclinical	nitric oxide synthase inhibitor	NOS1|NOS2|NOS3	0.0818702	21	0.142449	0.191585	0.0818702
repaglinide	Launched	insulin secretagogue	ABCC8|KCNJ11|PPARG	0.082022	5	0.21437	0.209958	0.082022
verapamil	Launched	calcium channel blocker	CACNA1A|CACNA1B|CACNA1C|CACNA1D|CACNA1F|CACNA1G|CACNA1I|CACNA1S|CACNB1|CACNB2|CACNB3|CACNB4|CYP3A4|KCNA10|KCNA7|KCNH2|KCNJ11|NALCN|SCN5A|SLC29A4|SLC6A4	0.0822133	26	0.0628953	0.173419	0.0822133
nifedipine	Launched	calcium channel blocker	CACNA1C|CACNA1D|CACNA1F|CACNA1H|CACNA1S|CACNA2D1|CACNB2|CALM1|GLRA1|GLRA3|GLRB|KCNA1|KCNA5|NR1I2|TRPM3	0.0822595	35	0.100704	0.208126	0.0822595
RU-24969	Phase 1	serotonin receptor agonist	HTR1A|HTR1B|HTR1D|HTR2A|HTR2B|HTR2C|HTR5A|HTR6	0.0823007	10	0.0599587	0.214543	0.0823007
acetohydroxamic-acid	Launched	urease inhibitor	MMP12	0.0833456	4	0.14265	0.280186	0.0833456
perindopril	Launched	angiotensin converting enzyme inhibitor	ACE	0.0833503	7	0.00285836	0.195952	0.0833503
benzthiazide	Launched	carbonic anhydrase inhibitor	CA1|CA12|CA2|CA4|CA9|SLC12A3	0.0836198	7	0.0416658	0.162043	0.0836198
CHIR-99021	Preclinical	glycogen synthase kinase inhibitor	CDK1|GSK3A|GSK3B|MAPK1	0.0842379	28	0.0942043	0.177348	0.0842379
captopril	Launched	angiotensin converting enzyme inhibitor	ACE|LTA4H|MMP2|MMP9	0.0845519	2	0.0845519	0.166649	0.0845519
lamotrigine	Launched	serotonin receptor antagonist|sodium channel blocker	SCN10A|SCN11A|SCN1A|SCN2A|SCN3A|SCN4A|SCN5A|SCN7A|SCN8A|SCN9A	0.0846225	6	0.0674018	0.179389	0.0846225
oxybutynin	Launched	acetylcholine receptor antagonist	CHRM1|CHRM2|CHRM3	0.0846665	2	0.0846665	0.1605	0.0846665
rucaparib	Phase 3	PARP inhibitor	PARP1|PARP2	0.0851252	30	0.13451	0.161259	0.0851252
toltrazuril	Launched	antiprotozoal agent		0.0858276	6	0.146702	0.167319	0.0858276
tetracaine	Launched	membrane integrity inhibitor	SCN10A|SCN11A|SCN1A|SCN2A|SCN3A|SCN4A|SCN5A|SCN7A|SCN8A|SCN9A	0.0859156	2	0.0859156	0.0959123	0.0859156
cefadroxil	Launched	bacterial cell wall synthesis inhibitor	SLC15A1|SLC15A2|SLC22A6|SLC22A8	0.0859796	2	0.0859796	0.211349	0.0859796
CL-218872	Phase 1	benzodiazepine receptor agonist	GABRA1|GABRA2|GABRA3|GABRA5|GABRB2|GABRG2	0.0861315	6	0.109681	0.198962	0.0861315
latamoxef	Launched	bacterial cell wall synthesis inhibitor		0.0865188	1	0.0865188	NA	0.0865188
metamizole	Withdrawn	cyclooxygenase inhibitor|opioid receptor agonist	PTGS1	0.0866648	1	0.0866648	NA	0.0866648
practolol	Withdrawn	adrenergic receptor antagonist	ADRB1	0.0870149	5	0.0818603	0.221112	0.0870149
SB-334867	Preclinical	orexin receptor antagonist	HCRTR1|HCRTR2	0.0874099	4	0.177689	0.196198	0.0874099
tofacitinib	Launched	JAK inhibitor	JAK1|JAK2|JAK3|TYK2	0.0875838	2	0.0875838	0.332801	0.0875838
trazodone	Launched	adrenergic receptor antagonist|serotonin receptor antagonist|serotonin reuptake inhibitor	ADRA1A|ADRA2A|HRH1|HTR1A|HTR2A|HTR2B|HTR2C|SLC6A4	0.0877059	6	0.10201	0.225159	0.0877059
DNQX	Preclinical	glutamate receptor antagonist	GRIA1|GRIA2|GRIK1|GRIN1|GRIN2A|GRIN2B	0.08784	5	0.2065	0.197672	0.08784
amiloride	Launched	sodium channel blocker	AOC1|ASIC1|ASIC2|ASIC3|PKD2|PKD2L1|PLAU|SCNN1A|SCNN1B|SCNN1D|SCNN1G|SLC9A1|TRPC7|TRPV2	0.0879777	7	0.157461	0.175667	0.0879777
PRIMA1	Preclinical	TP53 inhibitor	ACHE	0.0884563	15	0.0451867	0.177662	0.0884563
hyoscyamine	Launched	acetylcholine receptor antagonist	CHRM1|CHRM2|CHRM3|CHRM4	0.0893931	7	0.1568	0.189511	0.0893931
epitiostanol	Launched	androgen receptor agonist	AR	0.0894138	2	0.0894138	0.116011	0.0894138
dobutamine	Launched	adrenergic receptor agonist	ADRB1|ADRB2	0.0896797	8	0.183125	0.226021	0.0896797
PIT	Preclinical	purinergic receptor antagonist	P2RY1	0.0897565	5	0.122932	0.201347	0.0897565
acetyl-farnesyl-cysteine	Launched	methyltransferase inhibitor	PPARG	0.0899439	7	0.192575	0.244983	0.0899439
methantheline	Launched	acetylcholine receptor antagonist	CHRM1|HRH2	0.0902318	3	0.220307	0.248852	0.0902318
acitretin	Launched	retinoid receptor agonist	RARA|RARB|RARG|RBP1|RXRA|RXRB|RXRG|STAT3	0.0913756	13	0.210302	0.19598	0.0913756
griseofulvin	Launched	tubulin polymerization inhibitor	KRT12	0.0916407	6	0.217124	0.220469	0.0916407
benperidol	Launched	dopamine receptor antagonist	DRD2	0.0924096	7	0.102026	0.170745	0.0924096
L-693403	Preclinical	sigma receptor agonist|sigma receptor antagonist	DRD2|SIGMAR1	0.092545	7	0.149349	0.154792	0.092545
JNJ-16259685	Preclinical	glutamate receptor antagonist	GRM1	0.0928126	6	0.0804025	0.178461	0.0928126
dimethadione	Preclinical	oxazolidine antiepileptic		0.0929174	2	0.0929174	0.103176	0.0929174
nifekalant	Launched	potassium channel blocker		0.0929899	2	0.0929899	0.226689	0.0929899
salicin	Phase 1	anti-inflammatory agent		0.0939876	2	0.0939876	0.0473375	0.0939876
orteronel	Phase 3	androgen biosynthesis inhibitor|androgen receptor antagonist|cytochrome P450 inhibitor	CYP17A1	0.0939925	27	0.137362	0.153922	0.0939925
iohexol	Launched	radiopaque medium		0.0952793	2	0.0952793	0.155753	0.0952793
triclabendazole	Launched	microtubule inhibitor	DNMT1	0.0954627	3	0.209965	0.2636	0.0954627
diloxanide	Launched	protein synthesis inhibitor		0.0966427	6	0.145628	0.164793	0.0966427
flunarizine	Launched	calcium channel blocker	CACNA1G|CACNA1H|CACNA1I|CALM1|HRH1	0.0981276	8	0.0806889	0.105634	0.0981276
BMS-299897	Phase 1	gamma secretase inhibitor		0.0988131	23	0.148914	0.15874	0.0988131
dosulepin	Launched	norepinephrine reuptake inhibitor|serotonin√±norepinephrine reuptake inhibitor (SNRI)|tricyclic antidepressant	CHRM1|CHRM2|CHRM3|CHRM4|CHRM5|HRH1|SLC6A2|SLC6A4	0.0997157	3	0.110241	0.17022	0.0997157
SJ-172550	Preclinical	MDM inhibitor	MDM4	0.0997871	27	0.189757	0.173569	0.0997871
chlortetracycline	Launched	protein synthesis inhibitor		0.099824	5	0.0676003	0.0950513	0.099824
17-hydroxyprogesterone-caproate	Launched	progesterone receptor agonist	AR|ESR1|ESR2|NR1H4|NR1I2|NR3C1|PGR	0.100261	5	0.220105	0.195719	0.100261
resorcinol	Launched	phosphodiesterase inhibitor	CA12|CA14|CA2|PTGS1	0.10083	7	0.156753	0.167788	0.10083
phentolamine	Launched	adrenergic receptor antagonist	ADRA1A|ADRA1B|ADRA1D|ADRA2A|ADRA2B|ADRA2C	0.100934	5	0.164861	0.185791	0.100934
myricetin	Preclinical	androgen receptor agonist|cytochrome P450 inhibitor	PIK3CG	0.101226	2	0.101226	0.0837241	0.101226
ibuprofen	Launched	cyclooxygenase inhibitor	PTGS1|PTGS2	0.101471	6	0.119614	0.154622	0.101471
lenalidomide	Launched	anticancer agent	CDH5|CRBN|PTGS2|TNF|TNFSF11	0.101994	19	0.158096	0.191199	0.101994
melatonin	Launched	melatonin receptor agonist|nitric oxide synthase inhibitor	ASMT|CALM1|CALR|EPX|ESR1|HTR2B|MPO|MTNR1A|MTNR1B|NQO2|RORB	0.102293	6	0.110036	0.116334	0.102293
MDL-73005EF	Phase 1	serotonin receptor antagonist	HTR1A	0.102576	5	0.174025	0.167066	0.102576
fenoterol	Withdrawn	adrenergic receptor agonist	ADRB1|ADRB2|ADRB3	0.102632	11	0.208218	0.197408	0.102632
isoxicam	Withdrawn	cyclooxygenase inhibitor	PTGS1|PTGS2	0.102725	8	0.0778222	0.142417	0.102725
phenformin	Withdrawn	AMPK activator	KCNJ8|PRKAA1	0.103203	8	0.0549591	0.236958	0.103203
splitomycin	Preclinical	SIRT inhibitor	SIRT1	0.10324	9	0.202507	0.184928	0.10324
icilin	Phase 1	TRPV agonist	TRPA1|TRPM8	0.103505	3	0.235622	0.266902	0.103505
imiquimod	Launched	interferon inducer|toll-like receptor agonist	TLR7|TLR8	0.10453	14	0.198097	0.186986	0.10453
desoxypeganine	Phase 1	acetylcholinesterase inhibitor|monoamine oxidase inhibitor	ACHE	0.105397	4	0.0961745	0.125286	0.105397
RS-102221	Preclinical	serotonin receptor antagonist	HTR2A|HTR2B|HTR2C	0.105602	3	0.15409	0.197029	0.105602
TTNPB	Phase 1	retinoid receptor agonist	RARA|RARB|RARG	0.106278	19	0.137956	0.144056	0.106278
gedunin	Preclinical	HSP inhibitor	HSP90AA1	0.107446	7	0.177554	0.199408	0.107446
tropisetron	Launched	serotonin receptor antagonist	GLRA1|GLRA2|GLRB|HTR3A|HTR4	0.108149	11	0.202228	0.231483	0.108149
terguride	Launched	dopamine receptor agonist|serotonin receptor antagonist	ADRA1A|ADRA2A|ADRA2B|ADRA2C|DRD2|DRD3|DRD4|HTR1A|HTR1B|HTR1D|HTR2A|HTR2B|HTR2C	0.108922	5	0.175762	0.201914	0.108922
melperone	Launched	dopamine receptor antagonist|serotonin receptor antagonist	DRD2|HTR2A	0.108982	8	0.171298	0.20117	0.108982
enzastaurin	Phase 3	PKC inhibitor	AKT1|GSK3B|PRKCA|PRKCB|PRKCD|PRKCG	0.109196	40	0.0845604	0.178946	0.109196
fexofenadine	Launched	histamine receptor antagonist	HRH1	0.109572	4	0.127641	0.0965387	0.109572
rifaximin	Launched	RNA synthesis inhibitor	NR1I2	0.11144	2	0.11144	0.171665	0.11144
cyclopentolate	Launched	acetylcholine receptor antagonist	CHRM1	0.111523	2	0.111523	0.112727	0.111523
GR-79236	Phase 1	adenosine receptor agonist	ADORA1|ADORA2A	0.112402	5	0.228167	0.235923	0.112402
latanoprost	Launched	prostanoid receptor agonist	PTGFR	0.113883	3	0.177251	0.147122	0.113883
pyridoxine	Launched	vitamin B	DDC|PDXK	0.114145	3	0.151223	0.0805925	0.114145
cefdinir	Launched	bacterial cell wall synthesis inhibitor	MPO	0.115275	3	0.152903	0.122642	0.115275
eugenol	Launched	androgen receptor antagonist	AR	0.115831	6	0.178264	0.176758	0.115831
GW-843682X	Preclinical	PLK inhibitor	PLK1|PLK3	0.116477	73	0.165025	0.150918	0.116477
probenecid	Launched	uricosuric blocker	PANX1|SLC22A11|SLC22A6|SLC22A8|SLCO1C1	0.117075	4	0.110164	0.121918	0.117075
chlorothiazide	Launched	diuretic	CA1|CA2|CA4|SLC12A3	0.118329	1	0.118329	NA	0.118329
droperidol	Launched	dopamine receptor antagonist	ADRA1A|DRD2|DRD3|DRD4|HTR2A	0.118912	8	0.105082	0.132163	0.118912
naringenin	Phase 1	aromatase inhibitor|TRPV antagonist	CYP19A1|CYP1B1|ESR2|GLO1|HSD17B1	0.119008	5	0.147124	0.105283	0.119008
isosorbide	Launched	nitric oxide stimulant		0.120131	2	0.120131	0.114205	0.120131
diethylcarbamazine	Launched	lipoxygenase inhibitor	ALOX5|PTGS1	0.120439	5	0.191976	0.15723	0.120439
dacarbazine	Launched	DNA alkylating agent	PGD|POLA2	0.120772	1	0.120772	NA	0.120772
ephedrine	Launched	adrenergic receptor agonist	ACHE|ADRA1A|ADRB2|SLC18A2|SLC6A2	0.121013	4	0.0740065	0.186626	0.121013
aspirin	Launched	cyclooxygenase inhibitor	AKR1C1|ASIC3|EDNRA|HSPA5|IKBKB|NFKB1|NFKB2|NFKBIA|PRKAA1|PRKAA2|PRKAB1|PRKAB2|PRKAG1|PRKAG2|PRKAG3|PTGS1|PTGS2|RPS6KA3|TP53	0.121035	1	0.121035	NA	0.121035
actarit	Launched	interleukin receptor agonist		0.1215	5	0.0622712	0.15313	0.1215
terbutaline	Launched	adrenergic receptor agonist	ADRB2	0.121585	4	0.234067	0.2481	0.121585
RS-67506	Preclinical	serotonin receptor partial agonist	HTR4	0.122035	4	0.146787	0.119867	0.122035
fosinopril	Launched	angiotensin converting enzyme inhibitor	ACE	0.122775	2	0.122775	0.120781	0.122775
phenylbutyrate	Launched	HDAC inhibitor	HDAC1	0.123053	5	0.153691	0.168764	0.123053
acebutolol	Launched	adrenergic receptor antagonist	ADRB1|ADRB2	0.123169	4	0.0958163	0.0986825	0.123169
valaciclovir	Launched	DNA polymerase inhibitor		0.12374	4	0.119762	0.132942	0.12374
febuxostat	Launched	xanthine oxidase inhibitor	XDH	0.123769	5	0.205893	0.178147	0.123769
indoprofen	Withdrawn	cyclooxygenase inhibitor|prostanoid receptor antagonist	CXCR1|CXCR2|PTGS1|PTGS2	0.124533	3	0.0971552	0.0984664	0.124533
estropipate	Launched	estrogen receptor agonist	ESR1|ESR2	0.124957	7	0.185188	0.143254	0.124957
chenodeoxycholic-acid	Launched	11-beta hydroxysteroid dehydrogenase inhibitor|FXR agonist	NR1H4	0.125161	6	0.172944	0.234655	0.125161
asenapine	Launched	dopamine receptor antagonist|serotonin receptor antagonist	ADRA1A|ADRA2A|ADRA2B|ADRA2C|ADRB1|ADRB2|DRD1|DRD2|DRD3|DRD4|HRH1|HRH2|HTR1A|HTR1B|HTR1D|HTR1E|HTR2A|HTR2B|HTR2C|HTR5A|HTR6|HTR7	0.125393	2	0.125393	0.103504	0.125393
rolipram	Phase 3	phosphodiesterase inhibitor		0.125502	19	0.173511	0.215861	0.125502
ifosfamide	Launched	DNA alkylating agent	CYP2A6|CYP2B6|CYP2C18|CYP2C19|CYP2C8|CYP2C9|CYP3A4|CYP3A5|CYP3A7|PTGS1	0.126221	1	0.126221	NA	0.126221
IKK-2-inhibitor	Preclinical	IKK inhibitor|SYK inhibitor	IKBKB	0.127397	6	0.202647	0.200683	0.127397
YM-298198	Preclinical	glutamate receptor antagonist	GRM1	0.127423	10	0.180124	0.101654	0.127423
lidocaine	Launched	histamine receptor agonist	EGFR|SCN10A|SCN11A|SCN1A|SCN2A|SCN3A|SCN4A|SCN5A|SCN7A|SCN8A|SCN9A	0.128015	6	0.210747	0.184766	0.128015
rivaroxaban	Launched	coagulation factor inhibitor	F10	0.128169	7	0.0548444	0.139032	0.128169
palmitoylethanolamide	Launched	cannabinoid receptor agonist	CNR2|GPR119|GPR55	0.128933	6	0.186717	0.123624	0.128933
mefenamic-acid	Launched	cyclooxygenase inhibitor	KCNQ1|PTGS1|PTGS2|TRPM3	0.129837	6	0.192045	0.187685	0.129837
norepinephrine	Launched	adrenergic receptor agonist	ADRA1A|ADRA1B|ADRA1D|ADRA2A|ADRA2B|ADRA2C|ADRB1|ADRB2|ADRB3|PAH|SLC18A1|SLC18A2	0.131923	7	0.164618	0.116121	0.131923
quinapril	Launched	angiotensin converting enzyme inhibitor	ACE	0.132563	3	0.209914	0.17128	0.132563
dolasetron	Launched	serotonin receptor antagonist	HTR3A	0.132856	4	0.1812	0.122181	0.132856
mephenytoin	Launched	hydantoin antiepileptic	SCN10A|SCN11A|SCN1A|SCN2A|SCN3A|SCN4A|SCN5A|SCN7A|SCN8A|SCN9A	0.135434	3	0.196482	0.151774	0.135434
hexamethylenebisacetamide	Phase 2	AKT inhibitor|differentiation inducer|NFKB pathway inhibitor	AKT1	0.135506	2	0.135506	0.163951	0.135506
clorsulon	Launched	glycolysis inhibitor		0.135539	1	0.135539	NA	0.135539
bemegride	Launched	chemoreceptor agonist	GABRA1	0.135739	4	0.164517	0.117574	0.135739
U-0124	Preclinical	MEK inhibitor		0.13578	3	0.180913	0.119545	0.13578
carbenoxolone	Launched	11-beta hydroxysteroid dehydrogenase inhibitor	GJA1|GJA10|GJA3|GJA4|GJA5|GJA8|GJA9|GJB1|GJB2|GJB3|GJB4|GJB5|GJB6|GJB7|GJC1|GJC2|GJC3|GJD2|GJD3|GJD4|GJE1|HSD11B1|PANX1|PANX2|PANX3	0.136276	9	0.173721	0.174075	0.136276
diethyltoluamide	Launched	ionotropic receptor IR40a activator		0.136377	3	0.200134	0.132324	0.136377
N6-cyclopentyladenosine	Preclinical	adenosine receptor agonist	ADORA1|ADORA2A|ADORA2B|ADORA3|SLC29A1	0.136485	5	0.187761	0.214286	0.136485
CGP-12177	Phase 1	adrenergic receptor agonist	ADRB1|ADRB2|ADRB3	0.136797	3	0.0548523	0.188184	0.136797
diethylstilbestrol	Withdrawn	estrogen receptor agonist	ESR1|ESR2|ESRRB|ESRRG	0.136891	9	0.170757	0.211746	0.136891
todralazine	Launched	antihypertensive agent		0.137058	1	0.137058	NA	0.137058
AQ-RA741	Preclinical	acetylcholine receptor antagonist	CHRM2	0.137727	4	0.1263	0.161449	0.137727
ribostamycin	Launched	bacterial 30S ribosomal subunit inhibitor		0.138122	1	0.138122	NA	0.138122
thioperamide	Preclinical	histamine receptor antagonist	HRH3|HRH4	0.139653	5	0.195978	0.117551	0.139653
sotalol	Launched	adrenergic receptor antagonist	ADRB1|ADRB2|KCNH2	0.139877	8	0.193369	0.168487	0.139877
metyrapone	Launched	cytochrome P450 inhibitor	CYP11B1	0.140495	5	0.132611	0.154346	0.140495
SC-560	Preclinical	cyclooxygenase inhibitor	PTGS1	0.140496	7	0.179852	0.133909	0.140496
ofloxacin	Launched	bacterial DNA gyrase inhibitor	TOP2A	0.140748	6	0.179992	0.111523	0.140748
mexiletine	Launched	sodium channel blocker	AHR|SCN4A|SCN5A	0.140803	5	0.183657	0.151685	0.140803
iloperidone	Launched	dopamine receptor antagonist|serotonin receptor antagonist	ADRA1A|ADRA2C|DRD1|DRD2|DRD3|DRD4|HRH1|HTR1A|HTR2A|HTR6|HTR7	0.14094	6	0.220376	0.213131	0.14094
etomidate	Launched	GABA receptor modulator	ADRA2B|GABRA1|GABRA2|GABRA3|GABRA4|GABRA5|GABRA6|GABRB1|GABRB2|GABRB3|GABRD|GABRE|GABRG1|GABRG2|GABRG3|GABRP|GABRQ	0.142494	2	0.142494	0.230857	0.142494
esmolol	Launched	adrenergic receptor antagonist	ADRB1	0.142603	1	0.142603	NA	0.142603
bepridil	Launched	calcium channel blocker	ATP1A1|CACNA1A|CACNA1H|CACNA2D2|CALM1|KCNQ1|KCNQ4|PDE1A|PDE1B|TNNC1	0.142879	3	0.137859	0.062832	0.142879
tomelukast	Phase 3	leukotriene receptor antagonist	CYSLTR1	0.144138	3	0.170099	0.0974093	0.144138
E-4031	Phase 1	potassium channel blocker	KCNH1|KCNH2	0.145508	4	0.245182	0.207253	0.145508
aminomethyltransferase	Preclinical	nitric oxide synthase inhibitor	NOS2	0.146141	6	0.195126	0.169415	0.146141
asiatic-acid	Preclinical	apoptosis stimulant	PYGM	0.147559	5	0.193066	0.176261	0.147559
ditolylguanidine	Preclinical	sigma receptor agonist	GRIN1|GRIN2A|GRIN2B|SIGMAR1	0.147669	1	0.147669	NA	0.147669
RS-16566	Preclinical	serotonin receptor antagonist		0.148123	2	0.148123	0.0928984	0.148123
QX-314	Preclinical	sodium channel blocker	MAPK14|TGFBR1	0.148432	5	0.116245	0.108547	0.148432
amiprilose	Phase 3	CD antagonist		0.148865	1	0.148865	NA	0.148865
BRL-50481	Preclinical	phosphodiesterase inhibitor	PDE7A|PDE7B	0.149211	4	0.231017	0.20117	0.149211
idelalisib	Launched	PI3K inhibitor	PIK3CA|PIK3CB|PIK3CD|PIK3CG	0.1493	2	0.1493	0.0056242	0.1493
teicoplanin	Launched	bacterial cell wall synthesis inhibitor		0.149339	7	0.197107	0.165004	0.149339
UCL-2077	Preclinical	slow afterhyperpolarization channel blocker		0.150114	5	0.216811	0.17243	0.150114
tiagabine	Launched	GABA uptake inhibitor	SLC6A1	0.150457	2	0.150457	0.0315027	0.150457
flupirtine	Launched	glutamate receptor antagonist	ADRA2A|KCNQ1|KCNQ2	0.15092	5	0.197837	0.0987932	0.15092
FK-866	Phase 2	niacinamide phosphoribosyltransferase inhibitor	NAMPT	0.151708	19	0.155557	0.138342	0.151708
diosmin	Launched	aryl hydrocarbon receptor agonist|capillary stabilizing agent	AHR	0.152041	3	0.216212	0.126791	0.152041
deflazacort	Launched	glucocorticoid receptor agonist	NR3C1	0.152749	1	0.152749	NA	0.152749
penbutolol	Launched	adrenergic receptor antagonist	ADRB1|ADRB2|HTR1A|HTR1B	0.152809	1	0.152809	NA	0.152809
pemetrexed	Launched	dihydrofolate reductase inhibitor|thymidylate synthase inhibitor	ATIC|DHFR|GART|TYMS	0.15359	17	0.198312	0.12303	0.15359
zafirlukast	Launched	leukotriene receptor antagonist	CYSLTR1|CYSLTR2	0.15426	3	0.25499	0.225576	0.15426
iodixanol	Launched	radiopaque medium		0.15465	1	0.15465	NA	0.15465
U-54494A	Preclinical	opioid receptor agonist	OPRK1	0.156432	2	0.156432	0.0747645	0.156432
carprofen	Launched	cyclooxygenase inhibitor	PTGS1|PTGS2	0.156619	4	0.177153	0.127856	0.156619
STAT3-inhibitor-VI	Preclinical	STAT inhibitor	STAT3	0.157057	15	0.23322	0.190374	0.157057
spermidine	Preclinical	glutamate receptor modulator	KCNJ4|TXNRD1	0.159461	5	0.191776	0.119006	0.159461
PNU-120596	Preclinical	acetylcholine receptor agonist	CHRNA7	0.159618	5	0.229909	0.162076	0.159618
sparfloxacin	Withdrawn	bacterial DNA gyrase inhibitor	TOP2A	0.159927	1	0.159927	NA	0.159927
homochlorcyclizine	Launched	antihistamine	HRH1	0.160234	5	0.229005	0.200687	0.160234
iopamidol	Launched	radiopaque medium		0.160356	1	0.160356	NA	0.160356
domperidone	Launched	dopamine receptor antagonist	DRD2|DRD3	0.160423	7	0.239032	0.137119	0.160423
sitagliptin	Launched	dipeptidyl peptidase inhibitor	DPP4	0.160563	7	0.188562	0.079498	0.160563
guaifenesin	Launched	expectorant		0.160941	4	0.181372	0.106741	0.160941
buspirone	Launched	serotonin receptor agonist	DRD2|HTR1A	0.161154	5	0.193047	0.127434	0.161154
levothyroxine	Launched	thyroid hormone stimulant	THRA|THRB	0.161415	1	0.161415	NA	0.161415
khellin	Phase 2	vasodilator		0.161536	1	0.161536	NA	0.161536
nalidixic-acid	Launched	bacterial DNA gyrase inhibitor		0.162846	1	0.162846	NA	0.162846
anastrozole	Launched	aromatase inhibitor	CYP19A1	0.164078	1	0.164078	NA	0.164078
GGTI-298	Preclinical	GGTase inhibitor	CDKN1A	0.164504	1	0.164504	NA	0.164504
cholic-acid	Launched	bile acid	ADH1C|CES1|COX4I1|COX5A|COX5B|COX6A2|COX6B1|COX6C|COX7A1|COX7B|COX7C|COX8A|ESRRG|FABP6|FECH|GPBAR1|MT-CO1|MT-CO2|MT-CO3|PLA2G1B	0.164843	10	0.217536	0.167241	0.164843
sulfacetamide	Launched	PABA antagonist		0.165206	1	0.165206	NA	0.165206
lopinavir	Launched	HIV protease inhibitor		0.16722	9	0.215939	0.116817	0.16722
luzindole	Preclinical	melatonin receptor antagonist	MTNR1A|MTNR1B	0.16912	4	0.211709	0.0912357	0.16912
azlocillin	Launched	bacterial cell wall synthesis inhibitor		0.169864	1	0.169864	NA	0.169864
alrestatin	Preclinical	aldose reductase inhibitor	AKR1B1	0.169953	6	0.184082	0.128052	0.169953
sulfabenzamide	Launched	bacterial antifolate		0.170333	1	0.170333	NA	0.170333
AM-630	Preclinical	cannabinoid receptor antagonist	CNR1|CNR2	0.170567	2	0.170567	0.0570219	0.170567
norfloxacin	Launched	bacterial DNA gyrase inhibitor	TOP2A	0.170814	1	0.170814	NA	0.170814
esomeprazole	Launched	ATPase inhibitor	ATP4A	0.171944	1	0.171944	NA	0.171944
sumatriptan	Launched	serotonin receptor agonist	HTR1A|HTR1B|HTR1D|HTR1E|HTR1F|HTR5A|HTR6|HTR7	0.172141	2	0.172141	0.0483348	0.172141
FGIN-1-43	Preclinical	benzodiazepine receptor agonist	TSPO	0.172693	1	0.172693	NA	0.172693
ciprofloxacin	Launched	bacterial DNA gyrase inhibitor	TOP2A	0.172815	2	0.172815	0.0622902	0.172815
icariin	Phase 3	phosphodiesterase inhibitor	PDE5A	0.173114	3	0.206602	0.198269	0.173114
foxy-5	Phase 1	WNT5a peptide mimetic	WNT5A	0.174699	1	0.174699	NA	0.174699
pentetic-acid	Phase 2	chelating agent	PGD	0.175437	1	0.175437	NA	0.175437
phenytoin	Launched	hydantoin antiepileptic	SCN10A|SCN11A|SCN1A|SCN2A|SCN3A|SCN4A|SCN5A|SCN7A|SCN8A|SCN9A	0.17548	1	0.17548	NA	0.17548
pranoprofen	Launched	cyclooxygenase inhibitor		0.17799	1	0.17799	NA	0.17799
methyllycaconitine	Preclinical	acetylcholine receptor antagonist	CHRNA7	0.179091	1	0.179091	NA	0.179091
EX-527	Phase 2	SIRT inhibitor	SIRT1	0.179227	24	0.23323	0.192326	0.179227
tolcapone	Withdrawn	catechol O methyltransferase inhibitor	COMT	0.181612	4	0.206938	0.0712807	0.181612
limonin	Preclinical	HIV protease inhibitor		0.183821	1	0.183821	NA	0.183821
evodiamine	Preclinical	ATPase inhibitor|TRPV agonist	TRPV1	0.18417	21	0.212873	0.159661	0.18417
TG100-115	Phase 1/Phase 2	PI3K inhibitor	PIK3CA|PIK3CB|PIK3CD|PIK3CG	0.186132	3	0.183795	0.0102377	0.186132
lorglumide	Phase 1	CCK receptor antagonist	CCKAR|CCKBR	0.186224	1	0.186224	NA	0.186224
NECA	Launched	adenosine receptor agonist	ADORA1|ADORA2A|ADORA2B|ADORA3|HSP90B1	0.18652	7	0.235683	0.0929079	0.18652
navitoclax	Phase 2	BCL inhibitor	BCL2|BCL2L1|BCL2L2	0.187684	13	0.243262	0.156898	0.187684
rebamipide	Launched	free radical scavenger	FPR1	0.188173	1	0.188173	NA	0.188173
cefmetazole	Launched	bacterial cell wall synthesis inhibitor		0.188224	1	0.188224	NA	0.188224
doxercalciferol	Launched	vitamin D receptor agonist	VDR	0.18867	1	0.18867	NA	0.18867
CNQX	Phase 1	glutamate receptor antagonist	GRIA1|GRIA2|GRIA3|GRIA4	0.189821	1	0.189821	NA	0.189821
carmoxirole	Phase 2	dopamine receptor agonist	DRD2	0.191038	5	0.183733	0.0402221	0.191038
proxymetacaine	Launched	sodium channel blocker	SCN10A|SCN5A	0.191875	2	0.191875	0.0297847	0.191875
naringin	Preclinical	cytochrome P450 inhibitor	SLCO1A2	0.192906	1	0.192906	NA	0.192906
loreclezole	Phase 2	benzodiazepine receptor agonist	GABRB2|GABRB3	0.194057	5	0.237882	0.195798	0.194057
capecitabine	Launched	DNA synthesis inhibitor|thymidylate synthase inhibitor	TYMS	0.194759	2	0.194759	0.0465877	0.194759
IRL-2500	Preclinical	endothelin receptor antagonist	EDNRB	0.196477	4	0.175638	0.0687505	0.196477
felbamate	Launched	glutamate receptor antagonist	GRIN1|GRIN2A|GRIN2B|GRIN2C|GRIN2D|GRIN3A|GRIN3B	0.197019	7	0.237042	0.108599	0.197019
lofexidine	Launched	adrenergic receptor agonist	ADRA2A	0.197123	2	0.197123	0.0738004	0.197123
chloropyramine	Launched	histamine receptor antagonist	HRH1	0.198754	1	0.198754	NA	0.198754
enoxacin	Launched	topoisomerase inhibitor	TOP2A	0.198952	1	0.198952	NA	0.198952
tridihexethyl	Launched	acetylcholine receptor antagonist	CHRM1|CHRM2|CHRM3	0.200641	1	0.200641	NA	0.200641
nevirapine	Launched	non-nucleoside reverse transcriptase inhibitor	CYP1A2|CYP2A6|CYP2B6|CYP2C9|CYP2D6|CYP3A4|CYP3A5	0.200887	1	0.200887	NA	0.200887
acepromazine	Launched	dopamine receptor antagonist	ADRA1A|ADRA1B|DRD1|DRD2|HTR1A|HTR2A	0.201827	1	0.201827	NA	0.201827
BRL-52537	Preclinical	opioid receptor agonist	OPRK1	0.20377	1	0.20377	NA	0.20377
ZD-7288	Phase 2	HCN channel blocker	HCN1|HCN2|HCN3|HCN4	0.204112	2	0.204112	0.00497835	0.204112
thiamphenicol	Launched	bacterial 50S ribosomal subunit inhibitor		0.206503	1	0.206503	NA	0.206503
dorzolamide	Launched	carbonic anhydrase inhibitor	CA1|CA12|CA14|CA2|CA4|CA7	0.206941	1	0.206941	NA	0.206941
mupirocin	Launched	isoleucyl-tRNA synthetase inhibitor		0.207591	2	0.207591	0.0666942	0.207591
AC-55649	Preclinical	retinoid receptor agonist	RARA|RARB	0.207893	14	0.206476	0.118856	0.207893
danoprevir	Phase 2	HCV inhibitor		0.210034	5	0.226139	0.0977291	0.210034
nomifensine	Withdrawn	dopamine uptake inhibitor|noradrenaline uptake inhibitor	DRD2|MAOA|MAOB|MPO|SLC6A2|SLC6A3	0.211855	2	0.211855	0.0617545	0.211855
lisinopril	Launched	angiotensin converting enzyme inhibitor	ACE|ACE2	0.212546	1	0.212546	NA	0.212546
benserazide	Launched	DOPA decarboxylase inhibitor	DDC	0.21271	1	0.21271	NA	0.21271
isoprenaline	Launched	adrenergic receptor agonist	ADRB1|ADRB2|ADRB3|MAPK1|PIK3R1|PIK3R2|PIK3R3	0.212903	1	0.212903	NA	0.212903
ethionamide	Launched	mycolic synthesis inhibitor		0.213164	1	0.213164	NA	0.213164
tenatoprazole	Phase 2	ATPase inhibitor	IDO1	0.218329	1	0.218329	NA	0.218329
plerixafor	Launched	CC chemokine receptor antagonist	ACKR3|CCR4|CXCR4	0.218455	2	0.218455	0.0186185	0.218455
oxolinic-acid	Preclinical	bacterial DNA gyrase inhibitor		0.22063	1	0.22063	NA	0.22063
phthalylsulfathiazole	Launched	dihydropteroate synthetase inhibitor		0.222044	1	0.222044	NA	0.222044
piromidic-acid	Phase 2	bacterial DNA gyrase inhibitor		0.224333	1	0.224333	NA	0.224333
pefloxacin	Launched	bacterial DNA gyrase inhibitor	TOP2A	0.224776	1	0.224776	NA	0.224776
ioversol	Launched	radiopaque medium		0.227302	1	0.227302	NA	0.227302
safinamide	Launched	dopamine uptake inhibitor|glutamate inhibitor|monoamine oxidase inhibitor	MAOB	0.227373	4	0.229681	0.0809808	0.227373
lymecycline	Launched	bacterial 50S ribosomal subunit inhibitor		0.231795	1	0.231795	NA	0.231795
meptazinol	Launched	opioid receptor agonist	BCHE	0.233128	3	0.208081	0.0923821	0.233128
morantel	Launched	acetylcholine receptor agonist		0.233456	1	0.233456	NA	0.233456
dexfenfluramine	Withdrawn	serotonin receptor agonist	HTR2C|SLC6A4	0.233718	2	0.233718	0.108431	0.233718
dihydrostreptomycin	Withdrawn	bacterial 30S ribosomal subunit inhibitor		0.234339	1	0.234339	NA	0.234339
iopromide	Launched	radiopaque medium		0.236054	1	0.236054	NA	0.236054
ACDPP	Preclinical	glutamate receptor antagonist	GRM5	0.236528	4	0.244579	0.0925471	0.236528
latrepirdine	Phase 3	glutamate receptor antagonist	HRH1|HTR6	0.237744	3	0.244618	0.0259737	0.237744
cloperastine	Launched	antitussive		0.242367	1	0.242367	NA	0.242367
tryptophan	Launched	serotonin receptor partial agonist	CASR|IDO1|SLC36A1|WARS|WARS2	0.24699	1	0.24699	NA	0.24699
phenacetin	Withdrawn	cyclooxygenase inhibitor	PTGS1	0.24851	6	0.249982	0.0480342	0.24851
methimazole	Launched	antithyroid agent	TPO	0.254444	1	0.254444	NA	0.254444
serotonin	Launched	growth factor receptor activator	DRD1|DRD5|HTR1A|HTR1B|HTR1D|HTR1E|HTR1F|HTR2A|HTR2B|HTR2C|HTR3A|HTR3B|HTR4|HTR5A|HTR6|HTR7|SLC36A1	0.255346	1	0.255346	NA	0.255346
deferiprone	Launched	chelating agent	UGT1A6	0.255751	2	0.255751	0.0426076	0.255751
hydroquinidine	Launched	antiarrhythmic		0.256398	1	0.256398	NA	0.256398
L-152804	Preclinical	neuropeptide receptor antagonist	NPY5R	0.261054	2	0.261054	0.053737	0.261054
L-701324	Preclinical	glutamate receptor antagonist	GRIN1|GRIN2A|GRIN2B|GRIN2C|GRIN2D	0.264972	2	0.264972	0.0163818	0.264972
ticarcillin	Launched	lactamase inhibitor		0.266333	1	0.266333	NA	0.266333
nicotinyl-alcohol-tartrate	Launched			0.269456	1	0.269456	NA	0.269456
levopropoxyphene	Launched	antitussive	OPRD1|OPRK1|OPRM1	0.270707	1	0.270707	NA	0.270707
dimaprit	Preclinical	histamine receptor agonist	HRH2|HRH3|HRH4	0.27446	1	0.27446	NA	0.27446
alverine	Launched	muscle relaxant	HTR1A	0.277181	1	0.277181	NA	0.277181
amlexanox	Launched	histamine receptor modulator	FGF1|IL3|PDE4A|PDE4B|PDE4C|PDE4D|S100A12|S100A13	0.278094	2	0.278094	0.112395	0.278094
loxoprofen	Launched	cyclooxygenase inhibitor|prostanoid receptor antagonist	PTGS2	0.283141	1	0.283141	NA	0.283141
GR-135531	Preclinical	melatonin receptor agonist		0.299648	1	0.299648	NA	0.299648
bezafibrate	Launched	PPAR receptor agonist	PPARA|PPARD|PPARG	0.308318	2	0.308318	0.0605872	0.308318
sulmazole	Phase 1	adenosine receptor antagonist		0.311375	1	0.311375	NA	0.311375
ABC-294640	Phase 1/Phase 2	sphingosine kinase inhibitor	SPHK2	0.335627	1	0.335627	NA	0.335627
zolpidem	Launched	benzodiazepine receptor agonist	GABRA1|GABRA2|GABRA3	0.336835	1	0.336835	NA	0.336835

## Sheet: GSE87211
Drug	Clinical Phase	Mechanism of Action (MOA)	Target	mean	n	median	sd	sRGES
actinomycin-d	Launched	RNA polymerase inhibitor		-0.492419	3	-0.462083	0.0796699	-0.492419
tacrine	Launched	acetylcholinesterase inhibitor	ACHE|BCHE	-0.486021	2	-0.486021	0.153805	-0.486021
miglitol	Launched	glucosidase inhibitor	GAA|GANAB|GANC|MGAM	-0.468995	1	-0.468995	NA	-0.468995
BMS-387032	Phase 1	CDK inhibitor|cell cycle inhibitor|MCL1 inhibitor	CDK2|CDK7|CDK9	-0.45872	36	-0.449444	0.0811689	-0.45872
bufexamac	Withdrawn	cyclooxygenase inhibitor	HDAC10|HDAC6	-0.440782	2	-0.440782	0.162914	-0.440782
sulbactam	Launched	beta lactamase inhibitor		-0.432071	1	-0.432071	NA	-0.432071
dirithromycin	Launched	bacterial 50S ribosomal subunit inhibitor		-0.426814	1	-0.426814	NA	-0.426814
cotinine	Phase 2	nicotine metabolite		-0.395874	2	-0.395874	0.181312	-0.395874
dyphylline	Launched	adenosine receptor antagonist|phosphodiesterase inhibitor	ADORA1|ADORA2A|PDE3A|PDE4A|PDE4B|PDE4C|PDE4D|PDE7A|PDE7B	-0.394919	1	-0.394919	NA	-0.394919
triptolide	Phase 3	RNA polymerase inhibitor	RELA	-0.390438	89	-0.40858	0.120833	-0.390438
dactinomycin	Launched	RNA polymerase inhibitor	POLR2A	-0.382655	25	-0.417033	0.144018	-0.382655
bisindolylmaleimide-ix	Preclinical	PKC inhibitor	AKT1|GSK3B|LCK|MAPK1|MAPK11|MAPK12|MAPK14|MAPK8|PRKCA|ROCK1|RPS6KB1|SIRT1	-0.382169	19	-0.398605	0.0790908	-0.382169
pyrantel	Launched	nicotinic receptor agonist		-0.378608	1	-0.378608	NA	-0.378608
terbinafine	Launched	fungal squalene epoxidase inhibitor	SQLE	-0.378116	3	-0.35097	0.0580451	-0.378116
purvalanol-a	Preclinical	CDK inhibitor	CDK1|CDK2|CDK4|CDK5|CSNK1G3|RPS6KA1|SRC	-0.369825	14	-0.387037	0.113841	-0.369825
clarithromycin	Launched	bacterial 50S ribosomal subunit inhibitor	CYP3A4	-0.360938	2	-0.360938	0.0902743	-0.360938
trimethadione	Launched	oxazolidine antiepileptic	CACNA1G|CACNA1H|CACNA1I	-0.354324	1	-0.354324	NA	-0.354324
etofenamate	Launched	cyclooxygenase inhibitor	PTGS1|PTGS2	-0.353336	1	-0.353336	NA	-0.353336
thiomersal	Launched	other antibiotic	OXCT1	-0.352297	2	-0.352297	0.0135126	-0.352297
alvocidib	Phase 2	CDK inhibitor	CDK1|CDK2|CDK4|CDK5|CDK6|CDK7|CDK8|CDK9|EGFR|PYGM	-0.349402	96	-0.408381	0.1817	-0.349402
doxorubicin	Launched	topoisomerase inhibitor	TOP2A	-0.34789	79	-0.388371	0.165757	-0.34789
fananserin	Phase 2	dopamine receptor antagonist|serotonin receptor antagonist	HTR2A	-0.347088	2	-0.347088	0.263763	-0.347088
palbociclib	Launched	CDK inhibitor	CDK4|CDK6	-0.34688	47	-0.350788	0.170351	-0.34688
JNJ-7706621	Preclinical	CDK inhibitor	AURKA|AURKB|CDK1|CDK2	-0.346096	14	-0.378539	0.146271	-0.346096
thonzonium	Launched	ATPase inhibitor		-0.34345	1	-0.34345	NA	-0.34345
idarubicin	Launched	topoisomerase inhibitor	TOP2A	-0.342982	86	-0.379292	0.149873	-0.342982
danusertib	Phase 2	Aurora kinase inhibitor|growth factor receptor inhibitor	AURKA|AURKB|AURKC|FGFR1|NTRK1|RET|SLK	-0.341435	13	-0.362104	0.148176	-0.341435
heptaminol	Launched	vasoconstrictor		-0.339952	1	-0.339952	NA	-0.339952
oxandrolone	Launched	androgen receptor agonist	AR	-0.337618	1	-0.337618	NA	-0.337618
PHA-793887	Phase 1	CDK inhibitor	CDK1|CDK2|CDK4|CDK5|CDK7|CDK9	-0.336074	59	-0.374509	0.149809	-0.336074
varenicline	Launched	acetylcholine receptor agonist	CHRNA3|CHRNA4|CHRNA6|CHRNA7	-0.3338	3	-0.342312	0.0601014	-0.3338
latrunculin-b	Phase 1	actin polymerization inhibitor	ACTA1|MKL1|SPIRE2	-0.333751	12	-0.398473	0.201631	-0.333751
ampicillin	Launched	bacterial cell wall synthesis inhibitor		-0.33275	1	-0.33275	NA	-0.33275
cefepime	Launched	bacterial cell wall synthesis inhibitor		-0.330501	1	-0.330501	NA	-0.330501
aztreonam	Launched	bacterial cell wall synthesis inhibitor		-0.330253	1	-0.330253	NA	-0.330253
raloxifene	Launched	estrogen receptor antagonist|selective estrogen receptor modulator (SERM)	ESR1|ESR2	-0.330098	8	-0.319028	0.219715	-0.330098
mycophenolic-acid	Launched	dehydrogenase inhibitor|inositol monophosphatase inhibitor	IMPDH1|IMPDH2	-0.329595	35	-0.338697	0.103934	-0.329595
mepivacaine	Launched	potassium channel blocker|sodium channel blocker	SCN10A	-0.329236	3	-0.330455	0.0403111	-0.329236
targinine	Phase 3	nitric oxide synthase inhibitor	NOS3	-0.325596	2	-0.325596	0.108599	-0.325596
daunorubicin	Launched	RNA synthesis inhibitor|topoisomerase inhibitor	TOP2A|TOP2B	-0.325145	107	-0.382063	0.176087	-0.325145
ganciclovir	Launched	DNA polymerase inhibitor		-0.321874	2	-0.321874	0.0961363	-0.321874
clopamide	Launched	sodium/chloride cotransporter inhibitor		-0.319821	1	-0.319821	NA	-0.319821
CGP-54626	Preclinical	GABA receptor antagonist	GABBR1|GABBR2|KCTD12|KCTD16|KCTD8	-0.316585	1	-0.316585	NA	-0.316585
metronidazole	Launched	DNA inhibitor	CYP2C9|CYP3A4	-0.314682	3	-0.343076	0.077985	-0.314682
mitoxantrone	Launched	topoisomerase inhibitor	TOP2A	-0.313273	77	-0.339933	0.14226	-0.313273
troxipide	Launched	glucosamine synthetase stimulant		-0.311473	2	-0.311473	0.152857	-0.311473
methotrexate	Launched	dihydrofolate reductase inhibitor	DHFR	-0.308442	10	-0.358546	0.140307	-0.308442
levobunolol	Launched	adrenergic receptor antagonist	ADRB1|ADRB2|ADRB3	-0.307526	1	-0.307526	NA	-0.307526
etamsylate	Launched	haemostatic agent		-0.307336	1	-0.307336	NA	-0.307336
arbutin	Phase 2/Phase 3	melanin inhibitor	TYR	-0.30307	1	-0.30307	NA	-0.30307
etoposide	Launched	topoisomerase inhibitor	TOP2A|TOP2B	-0.301856	35	-0.294487	0.152682	-0.301856
palonosetron	Launched	serotonin receptor antagonist	HTR3A	-0.300732	1	-0.300732	NA	-0.300732
trichlormethiazide	Launched	chloride channel blocker	ATP1A1|CA1|CA2|CA4|SLC12A1|SLC12A3	-0.299083	1	-0.299083	NA	-0.299083
PIK-75	Preclinical	DNA protein kinase inhibitor|PI3K inhibitor	PIK3CA|PIK3CB|PIK3CD|PIK3CG|PRKDC	-0.298784	65	-0.355445	0.198171	-0.298784
eucatropine	Preclinical	acetylcholine receptor antagonist		-0.298316	2	-0.298316	0.0267619	-0.298316
aminopurvalanol-a	Preclinical	CDK inhibitor|tyrosine kinase inhibitor	CDK1|CDK2|CDK5|CDK6	-0.296248	34	-0.344285	0.169462	-0.296248
aspirin	Launched	cyclooxygenase inhibitor	AKR1C1|ASIC3|EDNRA|HSPA5|IKBKB|NFKB1|NFKB2|NFKBIA|PRKAA1|PRKAA2|PRKAB1|PRKAB2|PRKAG1|PRKAG2|PRKAG3|PTGS1|PTGS2|RPS6KA3|TP53	-0.295531	1	-0.295531	NA	-0.295531
AT-7519	Phase 2	CDK inhibitor	CDK1|CDK2|CDK4|CDK5|CDK6|CDK9	-0.294797	52	-0.357937	0.186109	-0.294797
fendiline	Preclinical	calcium channel blocker	HTR2B	-0.294685	2	-0.294685	0.0948838	-0.294685
lofepramine	Launched	norepinephrine reuptake inhibitor|serotonin√±norepinephrine reuptake inhibitor (SNRI)	HTR1A|SLC6A2|SLC6A4	-0.294595	3	-0.263284	0.241368	-0.294595
amonafide	Phase 3	topoisomerase inhibitor	TOP2A|TOP2B	-0.292671	13	-0.322761	0.168853	-0.292671
SKF-83566	Preclinical	dopamine receptor antagonist	DRD1|DRD5	-0.292599	3	-0.278171	0.0413554	-0.292599
teniposide	Launched	topoisomerase inhibitor	TOP2A|TOP2B	-0.29143	91	-0.301384	0.169732	-0.29143
astemizole	Withdrawn	histamine receptor antagonist	HRH1|KCNH1|KCNH2	-0.290249	3	-0.306034	0.0680606	-0.290249
bergenin	Preclinical	interleukin inhibitor	IL1B|TNF	-0.289857	1	-0.289857	NA	-0.289857
clodronic-acid	Launched	bone resorption inhibitor	SLC25A4|SLC25A5|SLC25A6	-0.289851	1	-0.289851	NA	-0.289851
idazoxan	Phase 3	adrenergic receptor antagonist	ADRA2A	-0.288192	1	-0.288192	NA	-0.288192
pirarubicin	Launched	topoisomerase inhibitor	TOP2A	-0.287615	14	-0.337515	0.20171	-0.287615
bromperidol	Launched	dopamine receptor antagonist	DRD2	-0.286456	2	-0.286456	0.0571759	-0.286456
carbarsone	Launched	antiprotozoal agent		-0.285289	1	-0.285289	NA	-0.285289
butacaine	Launched	local anesthetic		-0.285234	1	-0.285234	NA	-0.285234
rivastigmine	Launched	acetylcholinesterase inhibitor	ACHE|BCHE	-0.283368	1	-0.283368	NA	-0.283368
rolitetracycline	Launched	bacterial 30S ribosomal subunit inhibitor		-0.280397	2	-0.280397	0.0335997	-0.280397
adrenosterone	Preclinical	11-beta hydroxysteroid dehydrogenase inhibitor	HSD11B1|HSD11B2	-0.280361	1	-0.280361	NA	-0.280361
adenosine-phosphate	Launched	adenosine receptor agonist	ACSL1|ACSS1|ACSS2|ADCY1|ADK|CREB1|FBP1|HINT1|PDE4B|PDE4D|PIM1|PRKAA1|PRKAB1|PRKAB2|PYGL|TRPM4	-0.27991	2	-0.27991	0.00872804	-0.27991
hexamethonium	Preclinical	cholinergic receptor antagonist	CHRNA2|CHRNA3|CHRNA4|CHRNA6	-0.278402	1	-0.278402	NA	-0.278402
ibutilide	Launched	potassium channel blocker	CACNA1C|CACNA2D1|CACNB1|CACNG1|KCNH2|KCNH6|KCNH7|KCNJ11|KCNK1|KCNK6	-0.278367	2	-0.278367	0.0574139	-0.278367
PD-198306	Preclinical	MAP kinase inhibitor|MEK inhibitor	MAP2K1|MAP2K2	-0.278104	16	-0.306733	0.14038	-0.278104
DPO-1	Preclinical	potassium channel blocker	KCNA5	-0.27543	3	-0.393653	0.212904	-0.27543
hexetidine	Launched	local anesthetic		-0.275031	1	-0.275031	NA	-0.275031
tyrphostin-AG-1296	Preclinical	FLT3 inhibitor	FLT3	-0.273912	1	-0.273912	NA	-0.273912
PETCM	Preclinical	caspase activator	CASP3	-0.273593	1	-0.273593	NA	-0.273593
olmesartan	Launched	angiotensin receptor antagonist	AGTR1	-0.273347	7	-0.321386	0.137877	-0.273347
ER-27319	Preclinical	mediator release inhibitor|SYK inhibitor	SYK	-0.27331	14	-0.344483	0.175247	-0.27331
tubastatin-a	Preclinical	HDAC inhibitor	HDAC6	-0.270934	35	-0.316842	0.181148	-0.270934
ditolylguanidine	Preclinical	sigma receptor agonist	GRIN1|GRIN2A|GRIN2B|SIGMAR1	-0.27064	1	-0.27064	NA	-0.27064
paromomycin	Launched	bacterial 30S ribosomal subunit inhibitor		-0.27024	1	-0.27024	NA	-0.27024
CO-101244	Preclinical	glutamate receptor antagonist	GRIN2B	-0.270184	4	-0.278082	0.190849	-0.270184
panobinostat	Launched	HDAC inhibitor	HDAC1|HDAC2|HDAC3|HDAC4|HDAC6|HDAC7|HDAC8|HDAC9	-0.269872	73	-0.324402	0.167576	-0.269872
fludarabine	Launched	ribonucleotide reductase inhibitor	ADA|RRM1|RRM2	-0.269316	28	-0.319932	0.150153	-0.269316
hydrochlorothiazide	Launched	thiazide diuretic	CA1|CA12|CA2|CA4|CA9|KCNMA1|SLC12A3	-0.269072	2	-0.269072	0.0546887	-0.269072
etanidazole	Phase 3	bacterial cell wall synthesis inhibitor		-0.2683	8	-0.303925	0.196481	-0.2683
streptozotocin	Launched	DNA alkylating agent	SLC2A2	-0.268065	2	-0.268065	0.189201	-0.268065
epirubicin	Launched	topoisomerase inhibitor	CHD1|TOP2A	-0.268024	4	-0.282806	0.100078	-0.268024
pimethixene	Launched	antihistamine		-0.267139	1	-0.267139	NA	-0.267139
saclofen	Preclinical	GABA receptor antagonist	GABBR1|GABBR2|KCTD12|KCTD16|KCTD8	-0.266807	1	-0.266807	NA	-0.266807
DH-97	Preclinical	melatonin receptor antagonist	MTNR1B	-0.266411	3	-0.320603	0.134573	-0.266411
amifostine	Launched	reducing agent	ALPPL2|ENPP1	-0.266264	4	-0.339711	0.221012	-0.266264
NAN-190	Preclinical	serotonin receptor agonist	ADRA1A|ADRA1B|ADRA1D|HTR1A|HTR1F	-0.266223	3	-0.191288	0.141301	-0.266223
CS-110266	Preclinical	dopamine receptor agonist	SLC6A3	-0.265172	4	-0.27488	0.0872833	-0.265172
IKK-16	Preclinical	IKK inhibitor	IKBKB	-0.263689	16	-0.286568	0.124642	-0.263689
metaxalone	Launched	muscle relaxant		-0.263462	4	-0.319858	0.155549	-0.263462
gatifloxacin	Withdrawn	bacterial DNA gyrase inhibitor		-0.263167	6	-0.254384	0.105746	-0.263167
telenzepine	Phase 3	acetylcholine receptor antagonist	CHRM1	-0.262896	2	-0.262896	0.0259068	-0.262896
buparlisib	Phase 3	PI3K inhibitor	PIK3CA|PIK3CG	-0.262383	30	-0.344954	0.189388	-0.262383
erlotinib	Launched	EGFR inhibitor	EGFR|NR1I2	-0.262253	32	-0.290247	0.180208	-0.262253
nadifloxacin	Launched	bacterial DNA gyrase inhibitor		-0.260506	1	-0.260506	NA	-0.260506
nifenazone	Launched	analgesic agent		-0.260374	1	-0.260374	NA	-0.260374
tolterodine	Launched	acetylcholine receptor antagonist	CHRM1|CHRM2|CHRM3|CHRM4|CHRM5	-0.260249	1	-0.260249	NA	-0.260249
tiratricol	Launched	thyroid hormone stimulant	THRA|THRB	-0.259619	1	-0.259619	NA	-0.259619
gemcitabine	Launched	ribonucleotide reductase inhibitor	CMPK1|RRM1|RRM2|TYMS	-0.258534	82	-0.314353	0.171409	-0.258534
GW-1929	Preclinical	PPAR receptor agonist	PPARG	-0.258479	5	-0.276256	0.141606	-0.258479
ethotoin	Launched	hydantoin antiepileptic	SCN10A|SCN11A|SCN1A|SCN2A|SCN3A|SCN4A|SCN5A|SCN7A|SCN8A|SCN9A	-0.257204	4	-0.315451	0.161292	-0.257204
clotrimazole	Launched	cytochrome P450 inhibitor|imidazoline receptor ligand	CYP3A4|KCNN4|NR1I2|NR1I3|TRPM2|TRPM4|TRPM8	-0.256758	5	-0.291726	0.13367	-0.256758
indinavir	Launched	HIV protease inhibitor	CYP3A4|CYP3A5|CYP3A7	-0.256688	4	-0.326727	0.160121	-0.256688
cladribine	Launched	adenosine deaminase inhibitor|ribonucleotide reductase inhibitor	ADA|PNP|POLA1|POLE|POLE2|POLE3|POLE4|RRM1|RRM2|RRM2B	-0.25662	11	-0.34212	0.161326	-0.25662
homosalate	Preclinical	HSP inducer		-0.256505	4	-0.214247	0.109922	-0.256505
scriptaid	Preclinical	HDAC inhibitor	HDAC1|HDAC2|HDAC3|HDAC4|HDAC5|HDAC6|HDAC7|HDAC8|HDAC9	-0.256459	44	-0.291046	0.151105	-0.256459
SD-169	Preclinical	p38 MAPK inhibitor	MAPK14	-0.255571	2	-0.255571	0.0125137	-0.255571
belinostat	Launched	HDAC inhibitor	HDAC1|HDAC10|HDAC11|HDAC2|HDAC3|HDAC4|HDAC5|HDAC6|HDAC7|HDAC8|HDAC9	-0.254755	25	-0.295585	0.130374	-0.254755
pirenzepine	Launched	acetylcholine receptor antagonist	CHRM1|CHRM2|CHRM3|CHRM4|CHRM5	-0.254463	3	-0.243294	0.0307433	-0.254463
ibrutinib	Launched	Bruton's tyrosine kinase (BTK) inhibitor	BLK|BMX|BTK	-0.253111	26	-0.26672	0.20025	-0.253111
JAK3-inhibitor-V	Preclinical	JAK inhibitor	JAK3	-0.252846	4	-0.258686	0.142501	-0.252846
sulfaguanidine	Launched	bacterial antifolate		-0.252087	2	-0.252087	0.0426963	-0.252087
L-165041	Preclinical	PPAR receptor agonist	PPARD	-0.251769	9	-0.27491	0.130527	-0.251769
NVP-TAE684	Preclinical	ALK tyrosine kinase receptor inhibitor	ALK|INSR	-0.251352	67	-0.297164	0.195058	-0.251352
lestaurtinib	Phase 3	FLT3 inhibitor|growth factor receptor inhibitor|JAK inhibitor	FLT3|NTRK1	-0.250894	24	-0.286309	0.21406	-0.250894
siguazodan	Phase 1	phosphodiesterase inhibitor	PDE3A	-0.250619	3	-0.312286	0.114975	-0.250619
olvanil	Preclinical	TRPV agonist	CNR1|GPR119|TRPV1	-0.249584	9	-0.286654	0.135648	-0.249584
butamben	Withdrawn	sodium channel blocker		-0.249526	2	-0.249526	0.00940957	-0.249526
WAY-170523	Preclinical	metalloproteinase inhibitor	MMP13	-0.249095	13	-0.290675	0.2052	-0.249095
dexchlorpheniramine	Launched	histamine receptor antagonist		-0.248561	1	-0.248561	NA	-0.248561
AT7867	Preclinical	AKT inhibitor	AKT2|GSK3B|PKIA|PRKACA	-0.248474	13	-0.273359	0.14883	-0.248474
busulfan	Launched	DNA inhibitor		-0.247478	1	-0.247478	NA	-0.247478
KI-16425	Preclinical	lysophosphatidic acid receptor antagonist	LPAR1|LPAR3	-0.247304	5	-0.289912	0.144091	-0.247304
JTE-907	Phase 1	cannabinoid receptor inverse agonist	CNR2	-0.247127	8	-0.287614	0.127253	-0.247127
FK-888	Phase 2	tachykinin antagonist	TACR1|TACR2	-0.246824	12	-0.261267	0.16233	-0.246824
tetrindole	Phase 3	monoamine oxidase inhibitor	MAOA	-0.246485	13	-0.305981	0.192144	-0.246485
azaperone	Launched	dopamine receptor antagonist	DRD2|DRD3	-0.246221	4	-0.238286	0.101765	-0.246221
anethole	Launched	glutathione transferase stimulant		-0.245417	1	-0.245417	NA	-0.245417
roxithromycin	Launched	bacterial 50S ribosomal subunit inhibitor	ABCB1|MLNR	-0.245027	1	-0.245027	NA	-0.245027
ATPA	Preclinical	glutamate receptor agonist	GRIA2|GRIK1	-0.244569	3	-0.322063	0.218327	-0.244569
viloxazine	Launched	norepinephrine reuptake inhibitor	SLC6A2	-0.244448	1	-0.244448	NA	-0.244448
cyproterone	Launched	androgen receptor antagonist	AR	-0.244013	5	-0.26902	0.169225	-0.244013
carbimazole	Launched	antithyroid agent	TPO	-0.243998	1	-0.243998	NA	-0.243998
RS-67333	Preclinical	serotonin receptor partial agonist	HTR4	-0.24322	2	-0.24322	0.0447356	-0.24322
zacopride	Phase 2	serotonin receptor antagonist	HTR3A|HTR3B|HTR4|HTR5A	-0.242755	1	-0.242755	NA	-0.242755
acyclovir	Launched	DNA polymerase inhibitor	PNP	-0.241861	11	-0.319187	0.133908	-0.241861
mocetinostat	Phase 2	HDAC inhibitor	HDAC1|HDAC11|HDAC2|HDAC3	-0.241176	16	-0.329222	0.192013	-0.241176
chlorcyclizine	Launched	histamine receptor antagonist	HRH1	-0.241117	1	-0.241117	NA	-0.241117
propranolol	Launched	adrenergic receptor antagonist		-0.240892	6	-0.284078	0.131725	-0.240892
famprofazone	Preclinical	cyclooxygenase inhibitor		-0.239576	2	-0.239576	0.0222895	-0.239576
camptothecin	Phase 3	topoisomerase inhibitor	TOP1	-0.239545	61	-0.293482	0.1664	-0.239545
tolmetin	Launched	cyclooxygenase inhibitor	PTGS1|PTGS2	-0.239533	1	-0.239533	NA	-0.239533
plerixafor	Launched	CC chemokine receptor antagonist	ACKR3|CCR4|CXCR4	-0.239519	2	-0.239519	0.0541236	-0.239519
BIIB021	Phase 2	HSP inhibitor	HSP90AA1	-0.239493	16	-0.266004	0.12464	-0.239493
suramin	Launched	DNA synthesis inhibitor	F2|FSHR|P2RY1|P2RY11|P2RY13|P2RY2|PLA2G2A|RYR1|RYR2|SIRT5	-0.239375	3	-0.345964	0.229328	-0.239375
chlormezanone	Withdrawn	GABA receptor modulator	GABRA1|TSPO	-0.239314	1	-0.239314	NA	-0.239314
chloramphenicol	Launched	bacterial 50S ribosomal subunit inhibitor	CD55	-0.238651	4	-0.290097	0.129886	-0.238651
todralazine	Launched	antihypertensive agent		-0.238471	1	-0.238471	NA	-0.238471
ZM-39923	Preclinical	JAK inhibitor	JAK1|JAK3	-0.238369	3	-0.316192	0.155734	-0.238369
dantron	Withdrawn	laxative		-0.238277	4	-0.287865	0.114947	-0.238277
lorglumide	Phase 1	CCK receptor antagonist	CCKAR|CCKBR	-0.23808	1	-0.23808	NA	-0.23808
clorgiline	Phase 2	monoamine oxidase inhibitor	MAOA	-0.237508	1	-0.237508	NA	-0.237508
proscillaridin-a	Launched			-0.23675	4	-0.306832	0.198343	-0.23675
L-655240	Phase 1	thromboxane receptor antagonist	PTGES	-0.236496	3	-0.264378	0.156333	-0.236496
monensin	Launched	bacterial permeability inducer		-0.236483	1	-0.236483	NA	-0.236483
imipenem	Launched	bacterial cell wall synthesis inhibitor		-0.235793	1	-0.235793	NA	-0.235793
NSC-3852	Preclinical	HDAC inhibitor	HDAC1	-0.235307	19	-0.208306	0.146142	-0.235307
remoxipride	Withdrawn	dopamine receptor antagonist	DRD2|DRD3|DRD4|HTR2A|SIGMAR1	-0.235165	4	-0.240438	0.0210797	-0.235165
guanethidine	Launched	adrenergic inhibitor	SLC6A2	-0.235069	1	-0.235069	NA	-0.235069
topotecan	Launched	topoisomerase inhibitor	TOP1|TOP1MT	-0.234798	26	-0.248455	0.171844	-0.234798
pyrvinium	Launched	androgen receptor antagonist		-0.234504	7	-0.338256	0.18474	-0.234504
CD-437	Preclinical	retinoid receptor agonist	RARG	-0.234236	67	-0.283615	0.144211	-0.234236
azithromycin	Launched	bacterial 50S ribosomal subunit inhibitor	MLNR	-0.233338	5	-0.253008	0.107508	-0.233338
pyrimethamine	Launched	dihydrofolate reductase inhibitor	DHFR|SLC47A1	-0.232437	11	-0.374408	0.236742	-0.232437
viomycin	Launched	protein synthesis inhibitor		-0.232171	1	-0.232171	NA	-0.232171
flufenamic-acid	Preclinical	chloride channel blocker	AKR1C3|ANO1|AR|GJA1|GJA10|GJA3|GJA4|GJA5|GJA8|GJA9|GJB1|GJB2|GJB3|GJB4|GJB5|GJB6|GJB7|GJC1|GJC2|GJC3|GJD2|GJD3|GJD4|GJE1|PANX1|PANX2|PANX3|PKD2L1|PTGS1|PTGS2|TRPC5|TRPM2|TRPM5	-0.231665	9	-0.241815	0.11863	-0.231665
moclobemide	Launched	monoamine oxidase inhibitor	MAOA|MAOB	-0.230939	4	-0.154805	0.292076	-0.230939
nilutamide	Launched	androgen receptor antagonist	AR	-0.230467	4	-0.263303	0.219247	-0.230467
hexylcaine	Launched	sodium channel blocker	SCN10A|SCN5A	-0.230024	4	-0.254013	0.19247	-0.230024
cytarabine	Launched	ribonucleotide reductase inhibitor	POLA1|POLB|POLD1|POLE	-0.229246	15	-0.285817	0.164064	-0.229246
PI-828	Preclinical	PI3K inhibitor		-0.228781	18	-0.229109	0.150849	-0.228781
mycophenolate-mofetil	Launched	dehydrogenase inhibitor|inositol monophosphatase inhibitor	IMPDH1|IMPDH2	-0.228637	13	-0.330455	0.268095	-0.228637
SRC-kinase-inhibitor-I	Preclinical	src inhibitor	CSK|LCK|RIPK2	-0.228123	5	-0.27715	0.159338	-0.228123
ataluren	Launched	CFTR channel agonist|dystrophin stimulant	DMD	-0.226484	1	-0.226484	NA	-0.226484
fenofibrate	Launched	PPAR receptor agonist	MMP25|PPARA	-0.22645	6	-0.242864	0.140579	-0.22645
meglumine	Launched	excipient		-0.225675	1	-0.225675	NA	-0.225675
benzoxiquine	Preclinical	antiinfective drug		-0.225545	7	-0.271543	0.138395	-0.225545
GDC-0941	Phase 2	PI3K inhibitor	PIK3CA|PIK3CB|PIK3CD|PIK3CG	-0.225532	65	-0.25573	0.172936	-0.225532
dyclonine	Launched	sodium channel blocker	SCN10A|SCN5A	-0.22525	1	-0.22525	NA	-0.22525
dabrafenib	Launched	RAF inhibitor	BRAF|LIMK1|NEK11|RAF1|SIK1	-0.225211	12	-0.158221	0.280969	-0.225211
nisoldipine	Launched	calcium channel blocker	CACNA1C|CACNA1D|CACNA1F|CACNA1S|CACNA2D1|CACNB2	-0.224794	10	-0.261024	0.176953	-0.224794
levodopa	Launched	dopamine precursor	DRD1|DRD2|DRD3|DRD4|DRD5|GPR143	-0.224691	1	-0.224691	NA	-0.224691
peruvoside	Phase 1	cardiac glycoside		-0.224534	3	-0.295967	0.13985	-0.224534
oleanolic-acid	Preclinical	G protein-coupled receptor agonist	GPBAR1	-0.222953	1	-0.222953	NA	-0.222953
L-161982	Preclinical	prostanoid receptor antagonist	PTGER4	-0.222859	8	-0.322365	0.242403	-0.222859
RS-39604	Preclinical	serotonin receptor antagonist	HTR4	-0.222587	11	-0.2904	0.20484	-0.222587
trichostatin-a	Preclinical	HDAC inhibitor	HDAC1|HDAC10|HDAC2|HDAC3|HDAC4|HDAC5|HDAC6|HDAC7|HDAC8|HDAC9	-0.222519	804	-0.262369	0.165124	-0.222519
ranolazine	Launched	sodium channel blocker	SCN10A|SCN4A|SCN5A|SCN9A	-0.221617	5	-0.226291	0.125533	-0.221617
diacerein	Launched	interleukin inhibitor	IL1B	-0.221201	2	-0.221201	0.0505449	-0.221201
nadide	Launched	electron acceptor	AHCY|AKR1A1|ALDH2|BLVRA|DHPS|DLD|GALE|HMGCR|HSD17B1|HSD17B4|IMPDH2|MGAM|P2RY11|SORD|TRPM2	-0.220432	2	-0.220432	0.00101294	-0.220432
NNC-55-0396	Preclinical	T-type calcium channel blocker	CATSPER1|CATSPER2|CATSPER3|CATSPER4	-0.22012	14	-0.291255	0.239543	-0.22012
dasatinib	Launched	Bcr-Abl kinase inhibitor|ephrin inhibitor|KIT inhibitor|PDGFR tyrosine kinase receptor inhibitor|src inhibitor|tyrosine kinase inhibitor	ABL1|ABL2|BLK|EPHA2|FGR|FRK|FYN|HCK|KIT|LCK|LYN|PDGFRB|SRC|SRMS|STAT5B|YES1	-0.219705	55	-0.299934	0.247609	-0.219705
sulfamethoxazole	Launched	PABA antagonist		-0.218871	1	-0.218871	NA	-0.218871
PQ-401	Preclinical	IGF-1 inhibitor	IGF1R	-0.218631	10	-0.325507	0.267502	-0.218631
clofarabine	Launched	ribonucleotide reductase inhibitor	POLA1|POLD1|POLE|RRM1|RRM2|RRM2B	-0.218568	14	-0.265853	0.195571	-0.218568
entinostat	Phase 3	HDAC inhibitor	HDAC1|HDAC2|HDAC3|HDAC9	-0.218148	58	-0.279595	0.192132	-0.218148
xylometazoline	Launched	adrenergic receptor agonist	ADRA1A|ADRA1B|ADRA1D|ADRA2A|ADRA2B|ADRA2C	-0.217558	1	-0.217558	NA	-0.217558
PP-2	Preclinical	src inhibitor	ABL1|LCK|LYN|RIPK2|SRC	-0.217269	18	-0.297358	0.220265	-0.217269
levalbuterol	Launched	adrenergic receptor agonist	ADRB2	-0.216818	1	-0.216818	NA	-0.216818
Y-26763	Phase 1	potassium channel activator	KCNJ8	-0.216736	3	-0.146494	0.127437	-0.216736
tranexamic-acid	Launched	antifibrinolytic|plasminogen activator inhibitor	PLG	-0.216586	1	-0.216586	NA	-0.216586
PP-1	Preclinical	src inhibitor	HCK|RET	-0.216456	17	-0.200258	0.192761	-0.216456
PF-562271	Phase 1	focal adhesion kinase inhibitor	PTK2|PTK2B	-0.215453	48	-0.314716	0.232633	-0.215453
PCA-4248	Phase 1	platelet activating factor receptor antagonist	PTAFR	-0.215307	9	-0.25454	0.196714	-0.215307
loteprednol	Launched	glucocorticoid receptor agonist|phospholipase inhibitor	NR3C1	-0.214863	4	-0.286734	0.307123	-0.214863
epinephrine	Launched	adrenergic receptor agonist|neurotransmitter	ADRA1A|ADRA1B|ADRA1D|ADRA2A|ADRA2B|ADRA2C|ADRB1|ADRB2|ADRB3|PAH|TNF	-0.2144	7	-0.231602	0.0910509	-0.2144
nonoxynol-9	Launched	membrane integrity inhibitor		-0.214176	14	-0.224976	0.180144	-0.214176
droxinostat	Preclinical	HDAC inhibitor	HDAC6|HDAC8	-0.213855	9	-0.286194	0.155422	-0.213855
wortmannin	Preclinical	PI3K inhibitor	PI4KA|PI4KB|PIK3CA|PIK3CD|PIK3CG|PIK3R1|PLK1|PRKDC	-0.213568	584	-0.26374	0.221113	-0.213568
NVP-AUY922	Phase 2	HSP inhibitor	HSP90AA1|HSP90AB1	-0.213419	111	-0.264942	0.15759	-0.213419
amsacrine	Launched	topoisomerase inhibitor	KCNH2|TOP2A	-0.213343	22	-0.246231	0.177999	-0.213343
felbinac	Launched	cyclooxygenase inhibitor	CTSL	-0.213206	1	-0.213206	NA	-0.213206
tyrphostin-AG-494	Preclinical	EGFR inhibitor	EGFR	-0.211988	13	-0.27041	0.191123	-0.211988
vorinostat	Launched	HDAC inhibitor	HDAC1|HDAC10|HDAC11|HDAC2|HDAC3|HDAC5|HDAC6|HDAC8|HDAC9	-0.211462	860	-0.242628	0.160319	-0.211462
CGP-71683	Preclinical	neuropeptide receptor antagonist	NPY5R	-0.211234	15	-0.264303	0.180651	-0.211234
JTC-801	Phase 2	opioid receptor antagonist	OPRL1	-0.210881	5	-0.236601	0.209328	-0.210881
pyroxamide	Phase 1	HDAC inhibitor	HDAC1	-0.210354	16	-0.270902	0.160255	-0.210354
medrysone	Launched	glucocorticoid receptor agonist	NR3C1	-0.209953	22	-0.227547	0.261724	-0.209953
bretylium	Launched	norepinephrine inhibitor	ATP1A1	-0.209721	1	-0.209721	NA	-0.209721
piretanide	Launched	glucocorticoid receptor agonist	SLC12A1|SLC12A2	-0.209383	7	-0.315245	0.20493	-0.209383
WZ-3146	Preclinical	EGFR inhibitor	EGFR	-0.209286	16	-0.312809	0.233567	-0.209286
dicoumarol	Launched	NADPH inhibitor	CRYZ|NQO1|VKORC1	-0.208963	1	-0.208963	NA	-0.208963
montelukast	Launched	leukotriene receptor antagonist	ALOX5|CYSLTR1	-0.208432	4	-0.234795	0.16842	-0.208432
givinostat	Phase 2	HDAC inhibitor	HDAC1|HDAC2|HDAC3|HDAC4|HDAC5|HDAC6|HDAC7|HDAC8|HDAC9	-0.208141	7	-0.276743	0.179456	-0.208141
fursultiamine	Launched	vitamin B		-0.208092	1	-0.208092	NA	-0.208092
NNC-711	Preclinical	GABA uptake inhibitor	SIGMAR1|SLC6A1	-0.207895	2	-0.207895	0.255379	-0.207895
PAC-1	Phase 1	caspase activator	CASP3	-0.207541	52	-0.285498	0.171055	-0.207541
paroxetine	Launched	selective serotonin reuptake inhibitor (SSRI)	CHRM1|CHRM2|CHRM3|CHRM4|CHRM5|HTR2A|SLC6A2|SLC6A4	-0.205901	17	-0.297853	0.257176	-0.205901
TW-37	Preclinical	BCL inhibitor	BCL2|BCL2L1|MCL1	-0.205742	39	-0.231212	0.144437	-0.205742
rebamipide	Launched	free radical scavenger	FPR1	-0.205697	1	-0.205697	NA	-0.205697
ZSTK-474	Phase 1/Phase 2	PI3K inhibitor	PIK3CB|PIK3CD|PIK3CG	-0.20548	47	-0.265462	0.206718	-0.20548
cilostamide	Preclinical	phosphodiesterase inhibitor	PDE3A|PDE3B	-0.204932	5	-0.232241	0.15166	-0.204932
sertindole	Withdrawn	dopamine receptor antagonist|serotonin receptor antagonist	ADRA1A|ADRA1B|ADRA1D|DRD2|DRD3|DRD4|HRH1|HTR1A|HTR1B|HTR1D|HTR1E|HTR1F|HTR2A|HTR2C|HTR6|KCNH2	-0.204927	3	-0.267855	0.113508	-0.204927
decitabine	Launched	DNA methyltransferase inhibitor	DNMT1|DNMT3A	-0.204779	8	-0.275081	0.226757	-0.204779
bosutinib	Launched	Abl kinase inhibitor|Bcr-Abl kinase inhibitor|src inhibitor	ABL1|BCR|CAMK1D|CAMK2G|CDK2|FRK|FYN|HCK|LYN|MAP2K1|MAP2K2|MAP3K2|MAP4K5|SRC|STK10|STK24|STK4|TNK2|TXK	-0.204746	19	-0.252335	0.214201	-0.204746
articaine	Launched	local anesthetic		-0.204673	4	-0.241821	0.131626	-0.204673
hymecromone	Phase 2	monoamine oxidase inhibitor	MAOA|MAOB	-0.204324	2	-0.204324	0.211514	-0.204324
flucytosine	Launched	other antifungal	DNMT1	-0.203985	3	-0.0299659	0.358644	-0.203985
fluvastatin	Launched	HMGCR inhibitor	HMGCR	-0.202258	15	-0.178222	0.204166	-0.202258
lovastatin	Launched	HMGCR inhibitor	HDAC2|HMGCR|ITGAL|NR1I2	-0.201018	55	-0.248673	0.222478	-0.201018
BMY-45778	Preclinical	IP1 prostacyclin receptor agonist	PTGIR	-0.201001	9	-0.316258	0.230671	-0.201001
alexidine	Preclinical	phosphatidylglycerophosphatase inhibitor	PTPMT1	-0.200749	4	-0.18501	0.0904422	-0.200749
cabergoline	Launched	dopamine receptor agonist	ADRA1A|ADRA1B|ADRA1D|ADRA2A|ADRA2B|ADRA2C|ADRB1|ADRB2|DRD1|DRD2|DRD3|DRD4|DRD5|HTR1A|HTR1B|HTR1D|HTR2A|HTR2B|HTR2C|HTR7	-0.200747	9	-0.284307	0.154371	-0.200747
AM-404	Preclinical	cyclooxygenase inhibitor|FAAH inhibitor|TRPV antagonist	CNR1|CNR2|FAAH|TRPV1	-0.20044	13	-0.23691	0.143733	-0.20044
luteolin	Phase 2	glucosidase inhibitor	TOP1	-0.200059	3	-0.120087	0.165709	-0.200059
brefeldin-a	Preclinical	protein synthesis inhibitor	ARF1|CYTH2	-0.19948	68	-0.267745	0.208737	-0.19948
tyrphostin-AG-1478	Preclinical	EGFR inhibitor	EGFR|MAPK14	-0.199387	66	-0.249312	0.204674	-0.199387
bimatoprost	Launched	prostanoid receptor agonist	AKR1C3|PTGER1|PTGER3|PTGFR	-0.198842	2	-0.198842	0.0825829	-0.198842
spiperone	Launched	dopamine receptor antagonist	ADRA1A|ADRA1B|ADRA1D|DRD1|DRD2|DRD3|DRD4|DRD5|HTR1A|HTR1D|HTR2A|HTR2B|HTR2C|HTR6|HTR7	-0.19836	17	-0.273766	0.176855	-0.19836
tigecycline	Launched	bacterial 30S ribosomal subunit inhibitor		-0.198057	29	-0.238313	0.181336	-0.198057
monastrol	Preclinical	kinesin inhibitor	KIF11	-0.197975	2	-0.197975	0.235794	-0.197975
mafenide	Launched	carbonic anhydrase inhibitor	CA12|CA14|CA2|CA4|CA6|CA9	-0.197732	9	-0.286298	0.214609	-0.197732
triamcinolone	Launched	glucocorticoid receptor agonist	NR3C1|SERPINA6	-0.197599	31	-0.229945	0.196668	-0.197599
levonorgestrel	Launched	estrogen receptor agonist|glucocorticoid receptor antagonist|progesterone receptor agonist|progesterone receptor antagonist	AR|ESR1|PGR|SRD5A1	-0.197248	12	-0.171844	0.280161	-0.197248
NTNCB	Preclinical	neuropeptide receptor antagonist	NPY5R	-0.197229	16	-0.212055	0.153379	-0.197229
noretynodrel	Launched	progestogen hormone	PGR	-0.196974	14	-0.235408	0.232007	-0.196974
simvastatin	Launched	HMGCR inhibitor	HMGCR|ITGB2	-0.196771	35	-0.255853	0.21813	-0.196771
meclofenamic-acid	Launched	cyclooxygenase inhibitor|prostanoid receptor antagonist	ALOX5|CNR1|KCNQ2|KCNQ3|PTGS1|PTGS2	-0.196421	4	-0.317083	0.353526	-0.196421
cediranib	Phase 3	KIT inhibitor|VEGFR inhibitor	CSF1R|FLT1|FLT3|FLT4|KDR|KIT|PDGFRA|PDGFRB	-0.195603	18	-0.320569	0.261956	-0.195603
darifenacin	Launched	acetylcholine receptor antagonist	CHRM1|CHRM2|CHRM3|CHRM4|CHRM5	-0.195566	1	-0.195566	NA	-0.195566
acetylcholine	Launched	acetylcholine receptor agonist	ACHE|CHRM1|CHRM2|CHRM3|CHRM4|CHRM5|CHRNA2	-0.195541	2	-0.195541	0.229598	-0.195541
monobenzone	Launched	melanin inhibitor	TYR	-0.195051	2	-0.195051	0.254571	-0.195051
zaldaride	Phase 3	calmodulin antagonist	CALM1	-0.194958	5	-0.164008	0.136726	-0.194958
balsalazide	Launched	cyclooxygenase inhibitor	ALOX5|PPARG|PTGS1|PTGS2	-0.194703	6	-0.167761	0.176646	-0.194703
pirfenidone	Launched	TGF beta receptor inhibitor	FURIN|TNF	-0.194235	2	-0.194235	0.0525397	-0.194235
CMPD-1	Preclinical	p38 MAPK inhibitor	GNRHR|MAPK14	-0.193861	9	-0.214674	0.127374	-0.193861
PD-184352	Phase 2	MEK inhibitor	MAP2K1|MAP3K1|MAP3K2	-0.193721	60	-0.252155	0.220422	-0.193721
oxantel	Phase 3	anthelmintic agent		-0.193622	5	-0.198266	0.169377	-0.193622
butenafine	Launched	fungal squalene epoxidase inhibitor	SQLE	-0.193621	2	-0.193621	0.0224631	-0.193621
pipamperone	Launched	dopamine receptor antagonist	DRD2|HRH1|HTR1A|HTR1B|HTR1D|HTR2A	-0.193436	6	-0.214503	0.105902	-0.193436
chlorphenamine	Launched	histamine receptor antagonist	HRH1|SLC6A2|SLC6A3|SLC6A4	-0.193172	4	-0.208577	0.128803	-0.193172
PNU-22394	Phase 2	serotonin receptor agonist	HTR2A|HTR2B|HTR2C|MAOA|MAOB	-0.193053	1	-0.193053	NA	-0.193053
geldanamycin	Preclinical	HSP inhibitor	HSP90AA1|HSP90AB1	-0.191806	638	-0.240039	0.198519	-0.191806
trequinsin	Phase 1	phosphodiesterase inhibitor	PDE5A	-0.191718	7	-0.282401	0.180987	-0.191718
lasalocid	Launched	bacterial permeability inducer		-0.191147	29	-0.206911	0.214007	-0.191147
oxymetazoline	Launched	adrenergic receptor agonist	ADRA1A|ADRA1B|ADRA1D|ADRA2A|ADRA2B|ADRA2C|HTR1B|HTR1D|HTR2C	-0.191124	7	-0.303256	0.211995	-0.191124
glipizide	Launched	sulfonylurea	ABCC8|KCNJ10|KCNJ11|PPARG	-0.191035	6	-0.178342	0.140097	-0.191035
norethindrone	Launched	progestogen hormone	PGR	-0.190954	13	-0.209393	0.235114	-0.190954
PU-H71	Phase 1	HSP inhibitor	HSP90AA1	-0.19068	17	-0.228214	0.134356	-0.19068
tiaprofenic-acid	Launched	cyclooxygenase inhibitor	PTGS1|PTGS2	-0.189986	3	-0.201847	0.16391	-0.189986
ponatinib	Launched	Bcr-Abl kinase inhibitor|FLT3 inhibitor|PDGFR tyrosine kinase receptor inhibitor	ABL1|BCR|FGFR1|FGFR2|FGFR3|FGFR4|FLT3|KDR|KIT|LCK|LYN|PDGFRA|RET|SRC|TEK	-0.18981	27	-0.263253	0.209632	-0.18981
thiethylperazine	Launched	dopamine receptor antagonist	DRD1|DRD2|DRD4	-0.189762	7	-0.289457	0.230501	-0.189762
clopidogrel	Launched	purinergic receptor antagonist	P2RY12	-0.189611	10	-0.23709	0.161652	-0.189611
estradiol-valerate	Launched	estrogen receptor agonist	ESR1	-0.189238	9	-0.255633	0.201208	-0.189238
tropicamide	Launched	acetylcholine receptor antagonist	CHRM1|CHRM2|CHRM3|CHRM4	-0.189216	5	-0.205028	0.137654	-0.189216
Y-39983	Phase 2	rho associated kinase inhibitor	ROCK1|ROCK2	-0.188968	20	-0.290488	0.203925	-0.188968
cloxacillin	Launched	bacterial cell wall synthesis inhibitor		-0.188614	1	-0.188614	NA	-0.188614
thiostrepton	Launched	FOXM1 inhibitor|protein synthesis inhibitor	FOXM1	-0.188067	34	-0.232404	0.216723	-0.188067
genipin	Preclinical	choleretic agent		-0.18801	10	-0.230701	0.178446	-0.18801
fenobam	Phase 2	glutamate receptor antagonist	GRM5	-0.187974	6	-0.248544	0.15094	-0.187974
fluspirilene	Launched	dopamine receptor antagonist	CACNG1|DRD2|HRH1|HTR1A|HTR1D|HTR1E|HTR2A	-0.187206	36	-0.249382	0.19828	-0.187206
flunisolide	Launched	cytochrome P450 inhibitor	NR3C1	-0.186841	20	-0.240222	0.239941	-0.186841
bisphenol-a	Phase 1	synthetic estrogen	AR|ESR1|ESR2|ESRRG|PPARG	-0.186831	6	-0.259266	0.175455	-0.186831
brompheniramine	Launched	histamine receptor antagonist	CHRM1|CHRM2|CHRM3|CHRM4|CHRM5|HRH1	-0.186225	10	-0.282107	0.22564	-0.186225
norethisterone	Launched	progesterone receptor agonist	PGR	-0.186103	14	-0.163709	0.259533	-0.186103
U-0126	Preclinical	MEK inhibitor	AKT1|CHEK1|GSK3B|LCK|MAP2K1|MAP2K2|MAP2K7|MAPK1|MAPK11|MAPK12|MAPK14|MAPK8|PRKCA|RAF1|ROCK1|RPS6KB1|SGK1	-0.185674	37	-0.256906	0.194911	-0.185674
mefexamide	Preclinical	psychoactive drug		-0.185557	4	-0.292719	0.394326	-0.185557
salmeterol	Launched	adrenergic receptor agonist	ADRB2	-0.185495	11	-0.265424	0.308573	-0.185495
BVT-948	Preclinical	tyrosine phosphatase inhibitor	PTPN1|PTPN11|PTPN2	-0.185482	10	-0.268489	0.21506	-0.185482
enrofloxacin	Launched	bacterial DNA gyrase inhibitor		-0.185152	9	-0.267875	0.212457	-0.185152
granisetron	Launched	serotonin receptor antagonist	HTR3A	-0.184675	5	-0.255749	0.153615	-0.184675
iodophenpropit	Preclinical	histamine receptor antagonist	HRH3|HRH4	-0.184339	14	-0.223351	0.181082	-0.184339
WAY-629	Preclinical	serotonin receptor agonist	HTR2C	-0.18415	1	-0.18415	NA	-0.18415
medroxyprogesterone	Launched	progesterone receptor agonist	ESR1|PGR	-0.184008	15	-0.268648	0.274144	-0.184008
pyrvinium-pamoate	Launched	androgen receptor antagonist	AR	-0.182868	64	-0.174069	0.159192	-0.182868
cefixime	Launched	bacterial cell wall synthesis inhibitor		-0.182641	13	-0.30084	0.215081	-0.182641
SKF-86002	Preclinical	p38 MAPK inhibitor	ALOX5|MAPK14	-0.182473	13	-0.293154	0.250116	-0.182473
hydroflumethiazide	Launched	sodium/potassium/chloride transporter inhibitor	ATP1A1|CA1|CA12|CA2|CA4|CA9|KCNMA1|SLC12A1|SLC12A3	-0.182281	6	-0.190317	0.132207	-0.182281
stavudine	Launched	DNA directed DNA polymerase inhibitor|nucleoside reverse transcriptase inhibitor		-0.182008	5	-0.293936	0.312689	-0.182008
neratinib	Phase 3	EGFR inhibitor	EGFR|ERBB2|KDR	-0.181769	73	-0.219651	0.220069	-0.181769
cyclosporin-a	Launched	calcineurin inhibitor	PPP3CA	-0.181648	73	-0.241828	0.210676	-0.181648
eliprodil	Phase 3	glutamate receptor antagonist	GRIN1|GRIN2B	-0.180484	3	-0.241128	0.163442	-0.180484
L-168049	Preclinical	glucagon receptor antagonist	GCGR	-0.180177	10	-0.291757	0.246931	-0.180177
flupentixol	Launched	dopamine receptor antagonist	ADRA1A|CHRM1|DRD1|DRD2|DRD3|DRD5|HTR2A	-0.179165	7	-0.11356	0.183301	-0.179165
iopromide	Launched	radiopaque medium		-0.178753	1	-0.178753	NA	-0.178753
T-0901317	Preclinical	LXR agonist	NCOA1|NCOA2|NR1H2|NR1H3|NR1I2|RXRB	-0.17868	12	-0.209298	0.144669	-0.17868
SCH-58261	Preclinical	adenosine receptor antagonist	ADORA1|ADORA2A|ADORA2B|ADORA3	-0.178632	10	-0.315063	0.228292	-0.178632
ZM-306416	Preclinical	Abl kinase inhibitor|src inhibitor|VEGFR inhibitor	EGFR|FLT1|FLT4|KDR	-0.178464	7	-0.270996	0.302017	-0.178464
puromycin	Preclinical	protein synthesis inhibitor	NHP2L1|RPL10L|RPL11|RPL13A|RPL15|RPL19|RPL23|RPL23A|RPL26L1|RPL3|RPL37|RPL8|RSL24D1	-0.178297	30	-0.136767	0.135055	-0.178297
KN-93	Preclinical	calcium/calmodulin dependent protein kinase inhibitor	CAMK2A	-0.178125	10	-0.277014	0.194916	-0.178125
tibolone	Launched	androgen receptor agonist|estrogen receptor agonist|progesterone receptor agonist	ESR1	-0.178114	6	-0.203107	0.252881	-0.178114
doxapram	Launched	potassium channel blocker	KCNK3|KCNK9	-0.177935	3	-0.0612354	0.295004	-0.177935
carmofur	Launched	thymidylate synthase inhibitor	TYMS	-0.177754	4	-0.30052	0.360156	-0.177754
salvinorin-a	Phase 1	opioid receptor agonist	OPRD1|OPRK1|OPRM1	-0.177597	6	-0.2285	0.15566	-0.177597
PD-160170	Preclinical	neuropeptide receptor antagonist	NPY1R	-0.177553	10	-0.258011	0.208591	-0.177553
tacedinaline	Phase 3	HDAC inhibitor	HDAC1	-0.177319	49	-0.263247	0.208895	-0.177319
thiothixene	Launched	dopamine receptor antagonist	DRD1|DRD2|HRH1|HTR2A	-0.176547	23	-0.217287	0.177012	-0.176547
GR-113808	Preclinical	serotonin receptor antagonist	HTR4	-0.176471	5	-0.247469	0.153762	-0.176471
canertinib	Phase 3	EGFR inhibitor	AKT1|EGFR|ERBB2|ERBB4	-0.176394	39	-0.210647	0.207509	-0.176394
H-89	Preclinical	PKA inhibitor	GSG2|PKIA|PRKACA	-0.176312	13	-0.275797	0.221797	-0.176312
NO-ASA	Phase 2	cyclooxygenase inhibitor	PTGS2	-0.17627	6	-0.20628	0.155581	-0.17627
tianeptine	Launched	selective serotonin reuptake enhancer (SSRE)	OPRD1|OPRK1|OPRM1	-0.176254	5	-0.207595	0.119393	-0.176254
piceatannol	Preclinical	SYK inhibitor	ATP5A1|ATP5B|ATP5C1|IRF3	-0.175238	32	-0.237667	0.190114	-0.175238
acetylcysteine	Launched	mucolytic agent	ACY1|CHUK|GRIN1|GRIN2A|GRIN2B|GRIN2D|GRIN3A|GSS|IKBKB|RELA|SLC7A11	-0.174909	8	-0.205543	0.226043	-0.174909
GR-127935	Preclinical	serotonin receptor antagonist	HTR1A|HTR1B|HTR1D|HTR1E|HTR1F|HTR2A|HTR2B|HTR2C|HTR6	-0.174704	17	-0.258207	0.198126	-0.174704
tanespimycin	Phase 3	HSP inhibitor	HSP90AA1	-0.174651	137	-0.134013	0.199686	-0.174651
flumetasone	Launched	glucocorticoid receptor agonist	NR3C1	-0.174423	11	-0.241248	0.250445	-0.174423
venlafaxine	Launched	adrenergic inhibitor|norepinephrine reuptake inhibitor|serotonin√±norepinephrine reuptake inhibitor (SNRI)	SLC6A2|SLC6A3|SLC6A4	-0.173771	4	-0.191131	0.149849	-0.173771
gavestinel	Phase 3	glutamate receptor antagonist	GLRB	-0.173474	6	-0.138953	0.192301	-0.173474
cyclopiazonic-acid	Preclinical	ATPase inhibitor	ATP2A1	-0.172206	19	-0.192572	0.216953	-0.172206
corticosterone	Preclinical	mineralocorticoid receptor agonist	HSD11B1|NCOA1|NR3C2	-0.171403	7	-0.21321	0.253694	-0.171403
FIT	Preclinical	opioid receptor agonist	OPRD1	-0.171219	12	-0.257588	0.173628	-0.171219
SN-38	Launched	topoisomerase inhibitor	TOP1	-0.170726	76	-0.171273	0.183026	-0.170726
spironolactone	Launched	mineralocorticoid receptor antagonist	AR|CACNA1A|CACNA1B|CACNA1C|CACNA1D|CACNA1F|CACNA1G|CACNA1H|CACNA1I|CACNA1S|CACNA2D1|CACNA2D2|CACNA2D3|CACNB1|CACNB2|CACNB3|CACNB4|CACNG1|CYP11B2|NR3C1|NR3C2|PGR|SHBG	-0.170722	9	-0.243991	0.188893	-0.170722
mevastatin	Preclinical	HMGCR inhibitor	HMGCR	-0.170515	21	-0.191839	0.234936	-0.170515
prenylamine	Withdrawn	calcium channel blocker	CALM1|MYLK2	-0.170493	4	-0.126058	0.170502	-0.170493
dacinostat	Phase 1	HDAC inhibitor	HDAC1|HDAC2|HDAC3|HDAC4|HDAC5|HDAC6|HDAC7|HDAC8|HDAC9	-0.170403	25	-0.218322	0.178548	-0.170403
WYE-125132	Preclinical	mTOR inhibitor	MTOR	-0.169368	65	-0.146591	0.164771	-0.169368
nintedanib	Launched	FGFR inhibitor|PDGFR tyrosine kinase receptor inhibitor|VEGFR inhibitor	FGFR1|FGFR2|FGFR3|FGFR4|FLT1|FLT4|KDR|PDGFRA|PDGFRB	-0.169261	17	-0.27277	0.218324	-0.169261
capsazepine	Preclinical	TRPV agonist	TRPV1|TRPV4	-0.168818	13	-0.244942	0.229629	-0.168818
zoxazolamine	Phase 2	myorelaxant		-0.168579	9	-0.292742	0.248671	-0.168579
argatroban	Launched	thrombin inhibitor	F2	-0.168458	3	-0.320815	0.322318	-0.168458
ebselen	Phase 2/Phase 3	cyclooxygenase inhibitor|glutathione peroxidase agonist|H+/K+-ATPase inhibitor|nitric oxide synthase inhibitor	ALB	-0.168187	8	-0.291434	0.207709	-0.168187
AZ-10417808	Preclinical	caspase inhibitor	CASP3	-0.167758	8	-0.246936	0.142824	-0.167758
cardiogenol-c	Preclinical	cardiomyogenesis inducer		-0.167506	1	-0.167506	NA	-0.167506
WZ-4002	Preclinical	EGFR inhibitor	EGFR|ERBB2	-0.167338	26	-0.255283	0.257556	-0.167338
sulpiride	Launched	dopamine receptor antagonist		-0.16721	12	-0.225349	0.187396	-0.16721
SB-415286	Preclinical	glycogen synthase kinase inhibitor	GSK3A|GSK3B|RPS6KB1	-0.167207	13	-0.232915	0.220259	-0.167207
donepezil	Launched	acetylcholinesterase inhibitor	ACHE|HTR2A	-0.166937	6	-0.129877	0.233778	-0.166937
artemisinin	Launched	DNA synthesis inhibitor	CYP2B6	-0.166606	2	-0.166606	0.175752	-0.166606
ropivacaine	Launched	sodium channel blocker	SCN10A	-0.166502	2	-0.166502	0.22506	-0.166502
WYE-354	Preclinical	mTOR inhibitor	MTOR	-0.166282	15	-0.0910923	0.230729	-0.166282
candesartan	Launched	angiotensin receptor antagonist	AGTR1	-0.166176	7	-0.272086	0.230215	-0.166176
SU-4312	Preclinical	PDGFR tyrosine kinase receptor inhibitor|tyrosine kinase inhibitor|VEGFR inhibitor	KDR|PDGFRB	-0.165755	16	-0.206441	0.234654	-0.165755
dihydroergocristine	Launched	adrenergic receptor antagonist|prolactin inhibitor	ADRA1A|ADRB1|DRD1|DRD2|DRD3|DRD4|DRD5|HTR1A|HTR2A|HTR3A|HTR4|HTR5A|HTR6|HTR7	-0.165732	13	-0.16816	0.143082	-0.165732
ceramide	Launched	phosphoenolpyruvate carboxylase activator|serine/threonine protein phosphatase activator		-0.165522	4	-0.154749	0.21753	-0.165522
tyloxapol	Launched	NFkB pathway inhibitor	LPL|NFKB2	-0.164606	3	-0.18111	0.112761	-0.164606
CI-966	Phase 1	GAT inhibitor	SLC6A1	-0.164463	4	-0.151153	0.156936	-0.164463
JNJ-38877605	Phase 1	tyrosine kinase inhibitor	MET	-0.16446	15	-0.250313	0.213925	-0.16446
trifluridine	Launched	DNA directed DNA polymerase inhibitor|thymidylate synthase inhibitor	TYMS	-0.16446	5	-0.282731	0.311585	-0.16446
remacemide	Phase 3	glutamate receptor antagonist	GRIN1	-0.164295	10	-0.220835	0.210791	-0.164295
ZD-2079	Phase 2	adrenergic receptor agonist	ADRB3	-0.163781	7	-0.29046	0.247302	-0.163781
zonisamide	Launched	sodium channel blocker|T-type calcium channel blocker	CA1|CA10|CA11|CA12|CA13|CA14|CA2|CA3|CA4|CA5A|CA5B|CA6|CA7|CA8|CA9|CACNA1G|CACNA1H|CACNA1I|MAOA|MAOB|SCN10A|SCN11A|SCN1A|SCN1B|SCN2A|SCN2B|SCN3A|SCN3B|SCN4A|SCN4B|SCN5A|SCN7A|SCN8A|SCN9A	-0.163573	5	-0.235277	0.167208	-0.163573
norfloxacin	Launched	bacterial DNA gyrase inhibitor	TOP2A	-0.16356	1	-0.16356	NA	-0.16356
reversine	Preclinical	Aurora kinase inhibitor	AURKB|INCENP|MAP2K1	-0.16328	16	-0.21921	0.246983	-0.16328
RS-504393	Preclinical	CC chemokine receptor antagonist	CCL2|CCR2	-0.163057	12	-0.240185	0.221457	-0.163057
lidoflazine	Launched	calcium channel blocker	SCN1A|SCN3A|SLC29A1	-0.162823	7	-0.209199	0.200649	-0.162823
BIX-01294	Preclinical	histone lysine methyltransferase inhibitor	EHMT1|EHMT2	-0.162747	18	-0.174428	0.203612	-0.162747
iocetamic-acid	Launched	radiopaque medium		-0.162309	3	-0.255613	0.166072	-0.162309
diflunisal	Launched	prostanoid receptor antagonist	PTGS1|PTGS2	-0.162263	2	-0.162263	0.141802	-0.162263
ABT-737	Phase 1/Phase 2	BCL inhibitor	BCL2|BCL2L1|BCL2L2	-0.162262	38	-0.25637	0.250016	-0.162262
milnacipran	Launched	serotonin√±norepinephrine reuptake inhibitor (SNRI)	GRIN1|GRIN2A|GRIN2B|GRIN2C|GRIN2D|GRIN3A|GRIN3B|SLC6A2|SLC6A4	-0.161889	2	-0.161889	0.0874171	-0.161889
isradipine	Launched	calcium channel blocker	CACNA1C|CACNA1D|CACNA1F|CACNA1H|CACNA1S|CACNA2D1|CACNA2D2|CACNB2	-0.161248	4	-0.175583	0.187794	-0.161248
amodiaquine	Launched	histamine receptor agonist	HNMT	-0.161061	11	-0.288497	0.271189	-0.161061
mometasone	Launched	glucocorticoid receptor agonist	NR3C1	-0.16105	11	-0.209215	0.190634	-0.16105
orlistat	Launched	lipase inhibitor	CNR1|DAGLA|DAGLB|FASN|LIPF|PNLIP	-0.160821	6	-0.142715	0.166955	-0.160821
mepacrine	Launched	cytokine production inhibitor|NFkB pathway inhibitor|TP53 activator	PLA2G1B|PLA2G4A|PLA2G6|PLCL1	-0.159885	65	-0.216114	0.186506	-0.159885
taxifolin	Phase 2	opioid receptor antagonist	ADIPOR2	-0.159392	8	-0.246082	0.272895	-0.159392
betahistine	Launched	histamine receptor agonist|histamine receptor antagonist	HRH1|HRH3	-0.159221	2	-0.159221	0.497707	-0.159221
haloperidol	Launched	dopamine receptor antagonist	DRD1|DRD2|DRD3|DRD4|DRD5|GRIN2B|HRH1|HTR1A|HTR1D|HTR2A|HTR2B|HTR7|KCNH1	-0.158979	5	-0.220216	0.166825	-0.158979
amlodipine	Launched	calcium channel blocker	CA1|CACNA1B|CACNA1C|CACNA1D|CACNA1F|CACNA1S|CACNA2D1|CACNA2D3|CACNB1|CACNB2|SMPD1	-0.15875	20	-0.0871035	0.22832	-0.15875
PD-123319	Phase 1	angiotensin antagonist	AGTR2	-0.158222	4	-0.123783	0.141059	-0.158222
RU-28318	Phase 2	cytochrome P450 inhibitor	NR3C2	-0.15787	2	-0.15787	0.236725	-0.15787
RHC-80267	Preclinical	triacylglycerol lipase inhibitor	DAGLA|DAGLB	-0.157843	4	-0.23138	0.255589	-0.157843
citalopram	Launched	selective serotonin reuptake inhibitor (SSRI)	SLC6A2|SLC6A4	-0.157809	8	-0.207661	0.16414	-0.157809
AS-703026	Phase 2	MEK inhibitor	MAP2K1|MAP2K2	-0.157765	12	-0.0360023	0.238016	-0.157765
PI-103	Preclinical	mTOR inhibitor|PI3K inhibitor	MTOR|PIK3CA|PIK3CB|PIK3CD|PIK3CG|PRKDC	-0.155245	87	-0.132326	0.207523	-0.155245
ciprofibrate	Launched	PPAR receptor agonist	PPARA	-0.155218	2	-0.155218	0.225489	-0.155218
budesonide	Launched	glucocorticoid receptor agonist	NR3C1	-0.154281	28	-0.194351	0.225769	-0.154281
aripiprazole	Launched	serotonin receptor agonist|serotonin receptor antagonist	ADRA1A|ADRA1B|ADRA2A|ADRA2B|ADRA2C|CHRM1|CHRM2|CHRM3|CHRM4|CHRM5|DRD1|DRD2|DRD3|DRD4|DRD5|HRH1|HTR1A|HTR1B|HTR1D|HTR1E|HTR2A|HTR2C|HTR3A|HTR6|HTR7	-0.153539	7	-0.175706	0.168185	-0.153539
ezetimibe	Launched	cholesterol inhibitor|Niemann-Pick C1-like 1 protein antagonist	ANPEP|NPC1L1|SOAT1	-0.153321	11	-0.0880877	0.223576	-0.153321
ivermectin	Launched	benzodiazepine receptor agonist	CHRNA7|GABRB3|GLRA3|P2RX7	-0.152856	14	-0.180245	0.224299	-0.152856
tamoxifen	Launched	estrogen receptor antagonist|selective estrogen receptor modulator (SERM)	EBP|ESR1|ESR2|GPER1|PRKCA|PRKCB|PRKCD|PRKCE|PRKCG|PRKCI|PRKCQ|PRKCZ	-0.152247	60	-0.168492	0.234179	-0.152247
moxisylyte	Withdrawn	adrenergic receptor antagonist		-0.152193	2	-0.152193	0.223233	-0.152193
lylamine	Preclinical	cannabinoid receptor agonist	CNR1	-0.152143	14	-0.19278	0.214204	-0.152143
metergoline	Launched	dopamine receptor agonist|serotonin receptor antagonist	HTR1A|HTR1B|HTR1D|HTR1E|HTR1F|HTR2A|HTR2B|HTR2C|HTR5A|HTR6|HTR7	-0.151816	18	-0.170191	0.201807	-0.151816
rimcazole	Phase 1	sigma receptor antagonist	SIGMAR1	-0.151619	16	-0.138442	0.19621	-0.151619
GR-159897	Preclinical	tachykinin antagonist	TAC1|TACR2	-0.151423	5	-0.201605	0.135691	-0.151423
Y-134	Preclinical	estrogen receptor antagonist	ESR1|ESR2	-0.151227	11	-0.184246	0.217862	-0.151227
rimonabant	Withdrawn	cannabinoid receptor antagonist	CNR1|GPR55	-0.151039	3	-0.206752	0.187655	-0.151039
sertraline	Launched	selective serotonin reuptake inhibitor (SSRI)	SLC6A3|SLC6A4	-0.150642	13	-0.218694	0.272325	-0.150642
BD-1063	Preclinical	sigma receptor antagonist	SIGMAR1	-0.150207	9	-0.221693	0.22273	-0.150207
oxyphenbutazone	Withdrawn	cyclooxygenase inhibitor	PLA2G2E|PTGS1|PTGS2	-0.150175	4	-0.265229	0.265589	-0.150175
zamifenacin	Phase 3	acetylcholine receptor antagonist	CHRM3	-0.150137	4	-0.163285	0.180226	-0.150137
spectinomycin	Launched	bacterial 30S ribosomal subunit inhibitor		-0.149777	2	-0.149777	0.200673	-0.149777
oxiconazole	Launched	bacterial cell wall synthesis inhibitor		-0.149777	5	-0.191322	0.255661	-0.149777
ryuvidine	Preclinical	histone lysine methyltransferase inhibitor	CDK2|CDK4	-0.149609	21	-0.206999	0.173918	-0.149609
PSB-06126	Preclinical	NTPDase inhibitor	ENTPD3	-0.149569	10	-0.195257	0.202475	-0.149569
1-phenylbiguanide	Preclinical	serotonin receptor agonist	HTR3A|HTR3B	-0.148931	4	-0.275099	0.293111	-0.148931
semaxanib	Phase 3	VEGFR inhibitor	FGFR1|FLT1|KDR|KIT|PDGFRA|PDGFRB|RET	-0.148923	8	-0.197195	0.24216	-0.148923
deoxycholic-acid	Launched	biliverdin reductase A activator|G protein-coupled receptor agonist	EFTUD1|FPR1|GPBAR1	-0.14814	9	-0.0851303	0.170268	-0.14814
pelitinib	Phase 2	EGFR inhibitor	EGFR	-0.148113	32	-0.0814878	0.230943	-0.148113
GW-7647	Preclinical	PPAR receptor agonist	PPARA	-0.148064	8	-0.14827	0.137803	-0.148064
BX-912	Preclinical	pyruvate dehydrogenase kinase inhibitor	CDK2|CHEK1|GSK3B|KDR|PDK1|PDPK1	-0.147974	54	-0.116169	0.195676	-0.147974
calcifediol	Launched	vitamin D receptor agonist	VDR	-0.147702	10	-0.249141	0.265547	-0.147702
gefitinib	Launched	EGFR inhibitor	EGFR	-0.147558	41	-0.264204	0.25276	-0.147558
lacidipine	Launched	calcium channel blocker	CACNA1C	-0.147232	9	-0.206984	0.187124	-0.147232
ipratropium	Launched	acetylcholine receptor antagonist	CHRM1|CHRM2|CHRM3|CHRM4|CHRM5	-0.147187	15	-0.216371	0.176636	-0.147187
chlorprothixene	Launched	dopamine receptor antagonist	CHRM1|CHRM2|CHRM3|CHRM4|CHRM5|DRD1|DRD2|DRD3|HRH1|HTR2A|HTR2B|HTR2C	-0.147011	13	-0.212065	0.219349	-0.147011
gamma-linolenic-acid	Phase 2	cyclooxygenase inhibitor|prostanoid receptor agonist	PTGS1|PTGS2	-0.146612	5	-0.264939	0.264135	-0.146612
SB-258585	Preclinical	serotonin receptor antagonist	HTR6	-0.146448	7	-0.22493	0.236473	-0.146448
desoximetasone	Launched	glucocorticoid receptor agonist	NR3C1|PLA2G1B	-0.146266	10	-0.148097	0.195986	-0.146266
bupropion	Launched	dopamine uptake inhibitor	CHRNA3|SLC6A2|SLC6A3	-0.146236	5	-0.132323	0.146138	-0.146236
ribavirin	Launched	antiviral	ADK|ENPP1|IMPDH1|IMPDH2|NT5C2	-0.146112	10	-0.255376	0.241931	-0.146112
hydrocortisone	Launched	glucocorticoid receptor agonist		-0.146007	45	-0.175825	0.223676	-0.146007
genistein	Phase 2/Phase 3	tyrosine kinase inhibitor	CFTR|ESR1|ESR2|ESRRA|ESRRB|ESRRG|NCOA1|NCOA2|PPARG|PTK2B|TOP2A|TRPC5	-0.145549	41	-0.194352	0.219922	-0.145549
chlorotrianisene	Launched	estrogenic hormone	ESR1|ESR2	-0.145506	5	-0.283816	0.298578	-0.145506
saracatinib	Phase 2/Phase 3	src inhibitor	ABL1|LCK|SRC|YES1	-0.145433	58	-0.125752	0.238459	-0.145433
caffeic-acid-phenethyl-ester	Preclinical	HIV integrase inhibitor	RELA	-0.145217	11	-0.0842696	0.185932	-0.145217
indirubin	Phase 2/Phase 3	CDK inhibitor|glycogen synthase kinase inhibitor	CDK1|CDK5|GSK3A	-0.144881	38	-0.181237	0.203085	-0.144881
sirolimus	Launched	mTOR inhibitor	FGF2|FKBP1A|MTOR	-0.144619	288	-0.205019	0.213733	-0.144619
mitomycin-c	Launched	DNA alkylating agent|DNA synthesis inhibitor		-0.144597	25	-0.0755671	0.165462	-0.144597
vidarabine	Launched	antiviral	ADA	-0.144551	6	-0.0713959	0.204956	-0.144551
ciprofloxacin	Launched	bacterial DNA gyrase inhibitor	TOP2A	-0.144532	2	-0.144532	0.119368	-0.144532
OSI-027	Phase 1	mTOR inhibitor	MTOR	-0.144528	54	-0.174566	0.18478	-0.144528
chlorambucil	Launched	DNA inhibitor		-0.144503	9	-0.0891605	0.258689	-0.144503
tienilic-acid	Withdrawn	sodium/potassium/chloride transporter inhibitor|cytochrome P450 inhibitor	CYP2C9|SLC12A1	-0.144064	5	-0.204602	0.199559	-0.144064
ketorolac	Launched	cyclooxygenase inhibitor	PTGS1|PTGS2	-0.143265	9	-0.175777	0.207866	-0.143265
mifepristone	Launched	glucocorticoid receptor antagonist|progesterone receptor antagonist	AR|NR1I2|NR3C1|PGR	-0.14311	23	-0.213978	0.23643	-0.14311
halofantrine	Launched	antimalarial agent	KCNH2|KCNN4	-0.143023	2	-0.143023	0.162359	-0.143023
KB-R7943	Preclinical	sodium/calcium exchange inhibitor	SLC8A1|TRPC3|TRPC5|TRPC6	-0.142524	13	-0.254367	0.192939	-0.142524
miconazole	Launched	bacterial cell wall synthesis inhibitor	KCNH2|KCNH6|KCNH7|KCNMA1|KCNMB1|KCNMB2|KCNMB3|KCNMB4|KCNN1|KCNN2|KCNN3|KCNN4|NOS2|NOS3|TRPM2|TRPV5	-0.142198	3	-0.12235	0.1155	-0.142198
ZM-447439	Preclinical	Aurora kinase inhibitor	AURKA|AURKB	-0.142178	24	-0.246594	0.221555	-0.142178
SR-57227A	Phase 2	serotonin receptor agonist	HTR3A	-0.141272	7	-0.15092	0.141552	-0.141272
pioglitazone	Launched	insulin sensitizer|PPAR receptor agonist	PPARG|TRPM3	-0.141101	8	-0.151285	0.207869	-0.141101
calcipotriol	Launched	vitamin D receptor agonist	VDR	-0.140594	14	-0.117124	0.164569	-0.140594
nelfinavir	Launched	HIV protease inhibitor	CYP1A2|CYP2B6|CYP2C19|CYP2C9|CYP2D6|CYP3A4|CYP3A7	-0.140574	18	-0.200857	0.209056	-0.140574
PHA-665752	Preclinical	c-Met inhibitor	MET	-0.140072	22	-0.125814	0.193154	-0.140072
PPT	Preclinical	estrogen receptor agonist	ESR1	-0.139826	8	-0.166759	0.240507	-0.139826
nafadotride	Preclinical	dopamine receptor antagonist	DRD2|DRD3|HTR1A	-0.139618	6	-0.120604	0.19448	-0.139618
NNC-05-2090	Preclinical	GABA uptake inhibitor|GAT inhibitor	SLC6A12	-0.139581	16	-0.112502	0.197656	-0.139581
naloxone	Launched	opioid receptor antagonist	CREB1|ESR1|OPRD1|OPRK1|OPRM1|TLR4	-0.139109	11	-0.211137	0.197921	-0.139109
bortezomib	Launched	NFkB pathway inhibitor|proteasome inhibitor	PSMA1|PSMA2|PSMA3|PSMA4|PSMA5|PSMA6|PSMA7|PSMA8|PSMB1|PSMB10|PSMB11|PSMB2|PSMB3|PSMB4|PSMB5|PSMB6|PSMB7|PSMB8|PSMB9|PSMD1|PSMD2|RELA	-0.139083	87	-0.119629	0.177072	-0.139083
nilotinib	Launched	Abl kinase inhibitor|Bcr-Abl kinase inhibitor	ABL1|KIT	-0.138563	27	-0.112283	0.214708	-0.138563
MEK1-2-inhibitor	Preclinical	MEK inhibitor	MAP2K2	-0.138543	11	-0.182253	0.224555	-0.138543
O-1918	Preclinical	cannabinoid receptor antagonist		-0.138361	2	-0.138361	0.270754	-0.138361
AG-490	Preclinical	EGFR inhibitor|JAK inhibitor	EGFR|JAK2|JAK3	-0.1383	15	-0.194139	0.227557	-0.1383
MDL-29951	Preclinical	glutamate receptor antagonist	FBP1	-0.138264	10	-0.147213	0.171936	-0.138264
fluoxetine	Launched	selective serotonin reuptake inhibitor (SSRI)	ANO1|HTR2B|SLC6A4	-0.137999	11	-0.223609	0.221549	-0.137999
diphencyprone	Phase 2	immunostimulant		-0.137819	7	-0.0464674	0.162188	-0.137819
tyrphostin-AG-835	Preclinical	protein tyrosine kinase inhibitor	EGFR	-0.137777	9	-0.0916376	0.186474	-0.137777
serdemetan	Phase 1	MDM inhibitor	MDM2	-0.13777	47	-0.131913	0.196419	-0.13777
trametinib	Launched	MEK inhibitor	MAP2K1|MAP2K2	-0.1377	30	-0.184577	0.264098	-0.1377
selumetinib	Phase 3	MEK inhibitor	MAP2K1	-0.137642	100	-0.087922	0.229523	-0.137642
sulconazole	Launched	sterol demethylase inhibitor		-0.137313	13	-0.125748	0.23622	-0.137313
apoptosis-activator-II	Preclinical	carboxylesterase inhibitor	BCHE|CES1	-0.137198	4	-0.151431	0.1516	-0.137198
hydralazine	Launched	vasodilator	AOC3|P4HA1	-0.137161	2	-0.137161	0.144102	-0.137161
everolimus	Launched	mTOR inhibitor	MTOR	-0.136712	16	-0.230713	0.219419	-0.136712
oxidopamine	Preclinical	neurotoxin		-0.136565	3	-0.127318	0.13277	-0.136565
aminoglutethimide	Launched	glucocorticoid receptor antagonist	CYP11A1|CYP19A1	-0.13645	4	-0.211201	0.222603	-0.13645
kenpaullone	Preclinical	CDK inhibitor|glycogen synthase kinase inhibitor	CCNB1|CDK1|CDK5|GSK3B	-0.136295	31	-0.224315	0.223165	-0.136295
lanatoside-c	Preclinical	cardiac glycoside		-0.136171	6	-0.220207	0.216635	-0.136171
cyclopenthiazide	Launched	thiazide diuretic		-0.135939	4	-0.147826	0.141455	-0.135939
BW-B70C	Preclinical	lipoxygenase inhibitor	ALOX5	-0.135921	19	-0.0699166	0.226568	-0.135921
purvalanol-b	Preclinical	tyrosine kinase inhibitor	CDK2|CDK4|CDK5|MAPK1|MAPK3|SRPK2	-0.135265	2	-0.135265	0.183912	-0.135265
ZM-336372	Preclinical	RAF inhibitor	BRAF|LCK|MAPK14|RAF1	-0.135262	50	-0.195099	0.194491	-0.135262
NVP-BEZ235	Phase 2	mTOR inhibitor|PI3K inhibitor	ATR|MTOR|PIK3CA|PIK3CD|PIK3CG	-0.135229	85	-0.11731	0.204934	-0.135229
rufloxacin	Launched	bacterial DNA gyrase inhibitor		-0.135085	2	-0.135085	0.20211	-0.135085
GW-583340	Preclinical	EGFR inhibitor	EGFR|ERBB2	-0.134989	8	-0.12828	0.204186	-0.134989
SNS-314	Phase 1	Aurora kinase inhibitor	AURKA|AURKB|AURKC	-0.134808	10	-0.106943	0.251511	-0.134808
elesclomol	Phase 3	oxidative stress inducer	HSPA1A	-0.13469	30	-0.184739	0.181219	-0.13469
fluorometholone	Launched	glucocorticoid receptor agonist	NR3C1	-0.134561	12	-0.222798	0.261116	-0.134561
phloretin	Launched	sodium/glucose cotransporter inhibitor	AQP9|CLCN3|SLC23A1	-0.134542	54	-0.153736	0.204642	-0.134542
somatostatin	Launched	somatostatin receptor agonist	OPRD1|OPRM1|SSTR1|SSTR2|SSTR3|SSTR4|SSTR5	-0.134084	8	-0.0397467	0.271556	-0.134084
niflumic-acid	Launched	cyclooxygenase inhibitor	ANO1|CLCN1|CLCNKA|CLCNKB|KCNQ1|PLA2G1B|PLA2G4A|PTGS1|PTGS2|UGT1A9	-0.134006	2	-0.134006	0.279674	-0.134006
BW-723C86	Preclinical	serotonin receptor agonist	HTR2A|HTR2B|HTR2C	-0.13373	5	-0.187018	0.16653	-0.13373
methocarbamol	Launched	muscle relaxant	CA1	-0.133682	5	-0.0182665	0.218061	-0.133682
trap-101	Preclinical	nociceptin/orphanin FQ receptor antagonist|opioid receptor antagonist	OPRL1	-0.133418	6	-0.226876	0.228591	-0.133418
prednicarbate	Launched	phospholipase activator	NR3C1|PLA2G1B	-0.132958	7	-0.0816853	0.299088	-0.132958
mesalazine	Launched	cyclooxygenase inhibitor|lipoxygenase inhibitor|prostanoid receptor antagonist	ALOX5|CHUK|IKBKB|MPO|PPARG|PTGS1|PTGS2	-0.132952	4	-0.16651	0.246673	-0.132952
nortriptyline	Launched	tricyclic antidepressant	ADRA1A|ADRA1B|ADRA1D|ADRA2A|ADRA2B|ADRA2C|ADRB1|ADRB2|ADRB3|CHRM1|CHRM2|CHRM3|CHRM4|CHRM5|DRD2|HRH1|HTR1A|HTR2A|HTR2C|HTR6|KCNJ10|PGRMC1|SIGMAR1|SLC6A2|SLC6A4	-0.132775	10	-0.163109	0.261882	-0.132775
BRL-37344	Phase 2	adrenergic receptor agonist	ADRB1|ADRB2|ADRB3	-0.132538	7	-0.0961963	0.213684	-0.132538
pentobarbital	Withdrawn	barbiturate antiepileptic|GABA receptor modulator	CHRNA4|CHRNA7|GABRA1|GABRA2|GABRA3|GABRA4|GABRA5|GABRA6|GABRB1|GABRB2|GABRB3|GABRD|GABRE|GABRG1|GABRG2|GABRG3|GABRP|GABRQ|GRIA2|GRIK2|GRIN1|GRIN2A|GRIN2B|GRIN2C|GRIN2D|GRIN3A|GRIN3B	-0.13222	6	-0.156471	0.245601	-0.13222
CGS-21680	Preclinical	adenosine receptor agonist	ADORA1|ADORA2A|ADORA2B|ADORA3	-0.132134	4	-0.129336	0.167965	-0.132134
liothyronine	Launched	thyroid hormone stimulant	THRA|THRB	-0.131757	9	-0.203771	0.217097	-0.131757
benzylpenicillin	Launched	penicillin binding protein inhibitor		-0.131739	9	-0.229525	0.177864	-0.131739
LE-135	Preclinical	retinoid receptor agonist	RARB	-0.13165	47	-0.12912	0.2251	-0.13165
imiloxan	Phase 1	adrenergic receptor antagonist	ADRA2A|ADRA2B	-0.131641	2	-0.131641	0.194646	-0.131641
BIBX-1382	Phase 1	EGFR inhibitor	EGFR|ERBB2	-0.131637	14	-0.184832	0.193309	-0.131637
zatebradine	Phase 3	HCN channel blocker	HCN1|HCN2|HCN3|HCN4	-0.131547	3	-0.327415	0.351004	-0.131547
L-689560	Preclinical	glutamate receptor antagonist	GRIN1|GRIN2A|GRIN2B|GRIN2C|GRIN2D	-0.131437	4	-0.0901133	0.117551	-0.131437
BMS-182874	Phase 2	endothelin receptor antagonist	EDNRA	-0.131356	4	-0.175374	0.152715	-0.131356
EMD-66684	Preclinical	angiotensin receptor antagonist	AGTR1	-0.131288	4	-0.112924	0.198592	-0.131288
econazole	Launched	lanosterol demethylase inhibitor|sterol demethylase inhibitor	CYP51A1|NPY1R|NPY2R|TRPM2|TRPV5	-0.131194	8	-0.14089	0.223969	-0.131194
NU-7441	Preclinical	DNA dependent protein kinase inhibitor	PRKDC	-0.13094	36	-0.0923409	0.162907	-0.13094
SDM25N	Preclinical	opioid receptor antagonist	OPRD1	-0.13088	7	-0.0661822	0.177745	-0.13088
vesamicol	Preclinical	acetylcholinesterase inhibitor	SLC18A3	-0.130726	9	-0.257262	0.247336	-0.130726
fipronil	Launched	chloride channel blocker|GABA gated chloride channel blocker		-0.130428	8	-0.103136	0.152452	-0.130428
foretinib	Phase 2	VEGFR inhibitor	FLT1|FLT4|KDR|MET	-0.130376	24	-0.118946	0.21561	-0.130376
bifemelane	Launched	acetylcholine release enhancer	MAOA|MAOB	-0.12977	2	-0.12977	0.293809	-0.12977
homatropine	Launched	acetylcholine receptor antagonist	CES1|CHRM1	-0.129557	10	-0.180561	0.194542	-0.129557
methylene-blue	Launched	guanylyl cyclase inhibitor|nitric oxide production inhibitor	ACHE	-0.129394	56	-0.0869689	0.195999	-0.129394
phenolphthalein	Withdrawn	indicator dye	UGT1A9	-0.12914	12	-0.253002	0.264554	-0.12914
bethanechol	Launched	acetylcholine receptor agonist	CHRM1|CHRM2|CHRM3|CHRM4	-0.128725	2	-0.128725	0.265301	-0.128725
doconexent	Launched	PPAR receptor agonist	FFAR1|PTGS1|PTGS2	-0.128703	6	-0.191023	0.294101	-0.128703
SANT-1	Preclinical	smoothened receptor antagonist	SHH|SMO	-0.128689	2	-0.128689	0.252137	-0.128689
tyrphostin-AG-18	Preclinical	EGFR inhibitor|tyrosine kinase inhibitor	EGFR	-0.128615	8	-0.213289	0.265564	-0.128615
cisplatin	Launched	DNA alkylating agent|DNA synthesis inhibitor	XIAP	-0.128406	5	-0.153482	0.266424	-0.128406
CD-1530	Preclinical	retinoid receptor agonist	RARG	-0.128251	44	-0.152101	0.182349	-0.128251
PRE-084	Preclinical	sigma receptor agonist	SIGMAR1	-0.128122	7	-0.0833727	0.22753	-0.128122
GW-9508	Preclinical	free fatty acid receptor agonist|G protein-coupled receptor agonist	FFAR1|FFAR4	-0.128076	7	-0.198342	0.223464	-0.128076
aminocaproic-acid	Launched	plasminogen activator inhibitor	LPA|PLAT|PLG	-0.127959	2	-0.127959	0.124474	-0.127959
norgestrel	Launched	progesterone receptor agonist	PGR	-0.127887	8	-0.171458	0.286241	-0.127887
naltrindole	Preclinical	opioid receptor antagonist	OPRD1|OPRK1|OPRM1	-0.127649	6	-0.281285	0.276424	-0.127649
AZ-628	Preclinical	RAF inhibitor	BRAF|RAF1	-0.127619	47	-0.173751	0.250417	-0.127619
CGP-13501	Preclinical	GABA receptor modulator	GABBR1	-0.127278	5	-0.120123	0.224295	-0.127278
axitinib	Launched	PDGFR tyrosine kinase receptor inhibitor|VEGFR inhibitor	CSF1|FLT1|FLT4|KDR|PLK4	-0.127272	9	-0.154846	0.249095	-0.127272
acamprosate	Launched	glutamate receptor antagonist	GABRA1|GABRA2|GABRA3|GABRA4|GABRA5|GABRA6|GABRB1|GABRB2|GABRB3|GABRD|GABRE|GABRG1|GABRG2|GABRG3|GABRP|GABRQ|GRIN1|GRIN2A|GRIN2B|GRIN2C|GRIN2D|GRIN3A|GRIN3B|GRM5	-0.127222	3	-0.0837722	0.137013	-0.127222
FR-139317	Phase 1	endothelin receptor antagonist	EDNRA	-0.12699	4	-0.0793309	0.145346	-0.12699
suloctidil	Withdrawn	adrenergic receptor antagonist		-0.126861	20	-0.106683	0.167709	-0.126861
bumetanide	Launched	solute carrier family member inhibitor	CFTR|GPR35|SLC12A1|SLC12A2|SLC12A4|SLC12A5	-0.126161	7	-0.156319	0.199103	-0.126161
danazol	Launched	estrogen receptor antagonist|progesterone receptor agonist	AR|CCL2|ESR1|GNRHR|GNRHR2|PGR	-0.125672	29	-0.0475183	0.269838	-0.125672
triamterene	Launched	sodium channel blocker	SCNN1A|SCNN1B|SCNN1D|SCNN1G	-0.124629	7	-0.257235	0.270119	-0.124629
doramapimod	Phase 2	p38 MAPK inhibitor	MAPK11|MAPK12|MAPK13|MAPK14	-0.124552	15	-0.130071	0.205484	-0.124552
niridazole	Launched	phosphofructokinase inhibitor		-0.124447	2	-0.124447	0.189418	-0.124447
GS-39783	Preclinical	GABA receptor modulator	GABBR1	-0.124281	6	-0.145155	0.114314	-0.124281
EBPC	Preclinical	aldose reductase inhibitor	AKR1B1	-0.124193	5	-0.17275	0.17318	-0.124193
oxfendazole	Launched	anthelmintic agent		-0.123991	7	-0.0740412	0.18996	-0.123991
irinotecan	Launched	topoisomerase inhibitor	TOP1|TOP1MT	-0.123634	27	-0.0978911	0.18415	-0.123634
rifabutin	Launched	protein synthesis inhibitor	HSP90AA1|HSP90B1	-0.123385	9	-0.11992	0.193696	-0.123385
tacrolimus	Launched	calcineurin inhibitor	FKBP1A	-0.123283	39	-0.0927062	0.209941	-0.123283
apafant	Phase 3	platelet activating factor receptor antagonist	PTAFR	-0.122554	2	-0.122554	0.179361	-0.122554
halcinonide	Launched	glucocorticoid receptor agonist	NR3C1	-0.122317	13	-0.197917	0.183787	-0.122317
BX-795	Preclinical	IKK inhibitor	CDK2|CHEK1|GSK3B|KDR|PDK1|PDPK1	-0.121887	48	-0.11463	0.218607	-0.121887
AM-251	Preclinical	cannabinoid receptor antagonist	CNR1|GPR18|GPR55	-0.121862	6	-0.0314944	0.179194	-0.121862
PHTPP	Preclinical	estrogen receptor antagonist	ESR2	-0.121843	3	-0.215824	0.19664	-0.121843
CP-724714	Phase 2	EGFR inhibitor|protein tyrosine kinase inhibitor	ERBB2	-0.121827	42	-0.0932321	0.24007	-0.121827
GTP-14564	Preclinical	FLT3 inhibitor|tyrosine kinase inhibitor	CSF1R|FLT3|KIT|PDGFRB	-0.12145	6	-0.182407	0.337492	-0.12145
dicloxacillin	Launched	bacterial cell wall synthesis inhibitor		-0.121175	8	-0.199946	0.212343	-0.121175
mifobate	Phase 2	PPAR receptor antagonist	PPARG	-0.121044	3	-0.0906266	0.163713	-0.121044
aceclidine	Launched	acetylcholine receptor agonist	CHRM1|CHRM2|CHRM3|CHRM4|CHRM5	-0.121012	1	-0.121012	NA	-0.121012
maprotiline	Launched	norepinephrine reputake inhibitor|tricyclic antidepressant	ADRA1A|ADRA1B|ADRA1D|ADRA2A|ADRA2B|ADRA2C|CHRM1|CHRM2|CHRM3|CHRM4|CHRM5|DRD2|HRH1|HTR2A|HTR2C|HTR7|SLC6A2	-0.120956	22	-0.0958178	0.20574	-0.120956
dipivefrine	Launched	adrenergic receptor agonist	ACHE|ADRA1A|ADRA2A|ADRB2|BCHE	-0.120824	5	-0.115715	0.117822	-0.120824
PD-0325901	Phase 2	MEK inhibitor	MAP2K1	-0.120776	66	-0.0805051	0.218816	-0.120776
carbachol	Launched	cholinergic receptor agonist	CHRM1|CHRM2|CHRM3|CHRM4|CHRM5|CHRNA2	-0.120487	1	-0.120487	NA	-0.120487
desloratadine	Launched	histamine receptor antagonist	HRH1	-0.120311	6	-0.21709	0.226022	-0.120311
NVP-AEW541	Preclinical	IGF-1 inhibitor	IGF1R|INSR	-0.120245	31	-0.0766955	0.231592	-0.120245
PD-158780	Preclinical	EGFR inhibitor	EGFR	-0.119594	13	-0.0829249	0.199567	-0.119594
selamectin	Launched	nematocide		-0.119437	15	-0.139772	0.253006	-0.119437
melphalan	Launched	DNA alkylating agent|DNA inhibitor		-0.118933	2	-0.118933	0.0943387	-0.118933
tamibarotene	Launched	retinoid receptor agonist	RARA|RARB	-0.118829	17	-0.0659808	0.229047	-0.118829
floxuridine	Launched	DNA synthesis inhibitor	TYMS	-0.118554	17	-0.0484002	0.200189	-0.118554
cefoxitin	Launched	bacterial cell wall synthesis inhibitor		-0.118484	4	-0.118764	0.121634	-0.118484
adapalene	Launched	retinoid receptor agonist	RARA|RARB|RARG|RXRA|RXRB|RXRG	-0.118192	3	-0.242784	0.22958	-0.118192
phenelzine	Launched	monoamine oxidase inhibitor	ABAT|AOC3|GAD2|GPT|GPT2|MAOA|MAOB|SLC6A2|SLC6A3|SLC6A4	-0.118162	5	-0.274528	0.287874	-0.118162
DCPIB	Preclinical	chloride channel blocker|gap junction modulator|glutamate inhibitor	SLC1A2	-0.117785	9	-0.18841	0.138949	-0.117785
BAX-channel-blocker	Preclinical	cytochrome C release inhibitor	BAX	-0.117742	38	-0.142511	0.230787	-0.117742
ZD-7114	Phase 1	adrenergic receptor agonist	ADRB3	-0.117736	7	-0.196397	0.25749	-0.117736
BIBU-1361	Preclinical	EGFR inhibitor	EGFR	-0.117722	14	-0.0965985	0.263801	-0.117722
FR-122047	Preclinical	cyclooxygenase inhibitor		-0.117576	5	-0.0647255	0.187046	-0.117576
M-344	Preclinical	HDAC inhibitor		-0.117551	6	-0.0664423	0.149143	-0.117551
methylergometrine	Launched	dopamine receptor antagonist|serotonin receptor antagonist	DRD1|HTR1E|HTR1F|HTR2A|HTR2B|HTR2C	-0.117539	6	-0.0763023	0.134107	-0.117539
NSC-632839	Preclinical	ubiquitin specific protease inhibitor	SENP2|USP1|USP2|USP7	-0.11731	95	-0.11057	0.191798	-0.11731
UBP-302	Preclinical	glutamate receptor antagonist	GRIK1	-0.116951	2	-0.116951	0.213855	-0.116951
cisapride	Withdrawn	serotonin receptor agonist	HTR2A|HTR3A|HTR4|KCNH2	-0.116933	6	-0.135839	0.194216	-0.116933
JLK-6	Preclinical	gamma secretase inhibitor	PSEN1	-0.116534	15	-0.23063	0.249306	-0.116534
GDC-0879	Preclinical	RAF inhibitor	BRAF	-0.116336	45	-0.0875511	0.273374	-0.116336
pirlindole	Launched	monoamine oxidase inhibitor	MAOA	-0.11617	3	-0.228985	0.330753	-0.11617
zolantidine	Preclinical	histamine receptor antagonist		-0.115933	8	-0.0293042	0.238386	-0.115933
CP-93129	Preclinical	serotonin receptor agonist	HTR1A	-0.115932	4	-0.142705	0.118365	-0.115932
osthol	Preclinical	calcium channel blocker		-0.115644	5	-0.0128667	0.17575	-0.115644
CCMQ	Preclinical	homoquinolinic acid binding inhibitor		-0.115445	2	-0.115445	0.213435	-0.115445
ZD-7155	Preclinical	angiotensin receptor antagonist	AGTR1	-0.114988	5	-0.0487075	0.112062	-0.114988
deforolimus	Phase 3	mTOR inhibitor	MTOR	-0.114676	11	-0.221434	0.185454	-0.114676
andarine	Phase 1	androgen receptor modulator	AR	-0.114597	5	-0.0182623	0.264198	-0.114597
curcumin	Launched	cyclooxygenase inhibitor|histone acetyltransferase inhibitor|lipoxygenase inhibitor|NFkB pathway inhibitor	APP|CA1|CA12|CA14|CA2|CA4|CA6|CA9|CYP3A4|DNMT3B|EP300|MMP13|MMP9|NOS2|PTGS1|PTGS2|XDH	-0.114541	112	-0.142773	0.226638	-0.114541
norgestimate	Launched	progesterone receptor agonist	ESR1|PGR	-0.114302	12	-0.221576	0.300399	-0.114302
alvespimycin	Phase 2	HSP inhibitor	HSP90AA1	-0.114076	36	-0.196708	0.213551	-0.114076
cerulenin	Launched	fatty acid synthase inhibitor	FASN	-0.113175	56	-0.109125	0.195357	-0.113175
verteporfin	Launched	photosensitizing agent		-0.113152	9	-0.12868	0.199411	-0.113152
MK-2206	Phase 2	AKT inhibitor	AKT1|AKT2|AKT3	-0.112628	69	-0.09113	0.216597	-0.112628
INCA-6	Preclinical	calcineurin inhibitor	NFATC1	-0.112599	7	-0.229262	0.237516	-0.112599
tegaserod	Withdrawn	serotonin receptor partial agonist	HTR2A|HTR2B|HTR2C|HTR4	-0.112597	10	-0.104265	0.2131	-0.112597
cyclizine	Launched	histamine receptor modulator	HRH1|SULT1E1	-0.11258	2	-0.11258	0.103139	-0.11258
bithionol	Withdrawn	autotaxin inhibitor	ESR1|ESR2|MCL1	-0.112023	17	-0.0546484	0.156267	-0.112023
cefotaxime	Launched	bacterial cell wall synthesis inhibitor		-0.111835	5	-0.123897	0.257123	-0.111835
digitoxin	Launched	ATPase inhibitor	ATP1A1	-0.111702	23	-0.0767941	0.180479	-0.111702
nialamide	Withdrawn	monoamine oxidase inhibitor	COMT|MAOA|MAOB	-0.111651	8	-0.193913	0.241952	-0.111651
BIX-02189	Preclinical	MEK inhibitor	MAP2K5|MAPK7	-0.111497	12	-0.0762846	0.107178	-0.111497
levcromakalim	Phase 3	potassium channel activator	KCNJ5|KCNJ8	-0.111076	3	-0.0670222	0.198198	-0.111076
thioridazine	Withdrawn	dopamine receptor antagonist	ADRA1A|ADRA1B|DRD1|DRD2|DRD3|DRD4|DRD5|HRH1|HTR1A|HTR2A|HTR2C|HTR6|HTR7|KCNH2	-0.110589	107	-0.16784	0.219781	-0.110589
erythrosine	Preclinical	coloring agent		-0.110522	16	-0.170794	0.19353	-0.110522
sulfadoxine	Launched	dihydropteroate synthase inhibitor		-0.110287	1	-0.110287	NA	-0.110287
lonidamine	Launched	glucokinase inhibitor	GCK	-0.1102	35	-0.0855278	0.250084	-0.1102
chicago-sky-blue-6b	Preclinical	glutamate inhibitor|macrophage migration inhibiting factor inhibitor	MIF	-0.110147	3	-0.224552	0.274318	-0.110147
tripelennamine	Launched	histamine receptor antagonist	HRH1	-0.109883	3	-0.256876	0.347819	-0.109883
mephenesin	Launched	muscle relaxant		-0.109482	2	-0.109482	0.207012	-0.109482
piperacillin	Launched	bacterial cell wall synthesis inhibitor		-0.109445	6	-0.211287	0.256384	-0.109445
SB-218078	Preclinical	CHK inhibitor	CHEK1	-0.109442	21	-0.265001	0.270243	-0.109442
methapyrilene	Withdrawn	histamine receptor antagonist	HRH1	-0.109135	2	-0.109135	0.464791	-0.109135
ethaverine	Launched	calcium channel blocker		-0.108892	3	0.0102816	0.22452	-0.108892
isocarboxazid	Launched	monoamine oxidase inhibitor	MAOA|MAOB	-0.108892	6	-0.193399	0.23611	-0.108892
PP242	Preclinical	mTOR inhibitor	MTOR|PASK	-0.108667	5	-0.0854683	0.0916741	-0.108667
rosuvastatin	Launched	HMGCR inhibitor	HMGCR	-0.108482	8	-0.0537969	0.248154	-0.108482
memantine	Launched	glutamate receptor antagonist	CHRFAM7A|DRD2|GRIN1|GRIN2A|GRIN2B|GRIN3A|HTR3A	-0.108394	7	-0.0678864	0.263549	-0.108394
triflupromazine	Launched	dopamine receptor antagonist	CHRM1|CHRM2|DRD1|DRD2|HTR2B	-0.108332	13	-0.0893053	0.238657	-0.108332
RS-102895	Preclinical	CCR antagonist	CCR2	-0.108314	7	-0.0193519	0.160006	-0.108314
BP-554	Preclinical	serotonin receptor agonist	HTR1A	-0.108244	6	-0.223401	0.272297	-0.108244
quizartinib	Phase 3	FLT3 inhibitor	CSF1R|FLT3|KIT|PDGFRA|PDGFRB|RET	-0.108213	33	-0.0743454	0.197899	-0.108213
SDZ-WAG-994	Phase 2	adenosine receptor agonist	ADORA1	-0.108102	3	-0.225245	0.319171	-0.108102
cytochalasin-b	Phase 2	microtubule inhibitor	ACTB	-0.108084	35	-0.0390614	0.215658	-0.108084
tenofovir	Launched	HIV integrase inhibitor|nucleoside reverse transcriptase inhibitor		-0.107802	8	-0.146192	0.179797	-0.107802
linopirdine	Phase 3	potassium channel blocker	KCNQ2|KCNQ3|KCNQ4|KCNQ5	-0.107631	9	-0.183746	0.261876	-0.107631
cefuroxime	Launched	bacterial cell wall synthesis inhibitor		-0.107424	2	-0.107424	0.205228	-0.107424
resveratrol	Launched	cytochrome P450 inhibitor|SIRT activator	CSNK2A1|NQO2|PTGS1|PTGS2	-0.107136	41	-0.115771	0.254187	-0.107136
GR-103691	Preclinical	dopamine receptor antagonist	DRD3	-0.107104	3	0.0107566	0.220646	-0.107104
iniparib	Phase 3	PARP inhibitor	PARP1	-0.106489	10	-0.170232	0.210466	-0.106489
indatraline	Preclinical	norepinephrine transporter inhibitor	MAOA|MAOB	-0.106278	8	-0.133226	0.269143	-0.106278
YM-155	Phase 2	survivin inhibitor	BIRC5	-0.105739	58	-0.0887464	0.226849	-0.105739
digitoxigenin	Preclinical	ATPase inhibitor	ATP1A1	-0.10569	18	-0.0485512	0.20032	-0.10569
afatinib	Launched	EGFR inhibitor	EGFR|ERBB2|ERBB4	-0.105584	43	-0.0528708	0.241188	-0.105584
linsitinib	Phase 3	IGF-1 inhibitor	IGF1R|INSR|INSRR	-0.105412	43	-0.0469708	0.257233	-0.105412
lapatinib	Launched	EGFR inhibitor	EGFR|ERBB2	-0.10516	38	-0.0574371	0.249528	-0.10516
mibefradil	Withdrawn	T-type calcium channel blocker	ANO1|CACNA1C|CACNA1D|CACNA1F|CACNA1G|CACNA1H|CACNA1I|CACNA1S|CACNB1|CACNB2|CACNB3|CACNB4|CATSPER1|CATSPER2|CATSPER3|CATSPER4	-0.10486	20	-0.0853575	0.220715	-0.10486
dienestrol	Launched	estrogen receptor agonist	ESR1	-0.104732	9	-0.0686666	0.147234	-0.104732
altrenogest	Launched	progestogen hormone	PGR	-0.104372	11	-0.0182004	0.281377	-0.104372
formestane	Launched	aromatase inhibitor	CYP19A1	-0.104316	2	-0.104316	0.246077	-0.104316
phenothiazine	Preclinical	dopamine receptor antagonist		-0.104234	13	-0.0733009	0.138543	-0.104234
nateglinide	Launched	insulin secretagogue	ABCC8|KCNJ10|KCNJ11|PPARG	-0.104083	3	-0.0411011	0.130208	-0.104083
torin-1	Preclinical	mTOR inhibitor	MTOR	-0.10393	67	-0.0917319	0.200917	-0.10393
anastrozole	Launched	aromatase inhibitor	CYP19A1	-0.103787	1	-0.103787	NA	-0.103787
papaverine	Launched	phosphodiesterase inhibitor	PDE10A|PDE4B|PDE5A	-0.103083	13	-0.0936133	0.200273	-0.103083
veliparib	Phase 3	PARP inhibitor	PARP1|PARP2	-0.10288	30	-0.147866	0.234722	-0.10288
NNC-63-0532	Preclinical	opioid receptor agonist	OPRL1	-0.102745	4	-0.145334	0.192646	-0.102745
lithocholic-acid	Preclinical	FXR antagonist|vitamin D receptor agonist	GPBAR1|NR1H4|NR1I2|VDR	-0.102605	8	-0.0281795	0.242702	-0.102605
raltitrexed	Launched	thymidylate synthase inhibitor	FPGS|TYMS	-0.102542	11	-0.216146	0.232235	-0.102542
lobendazole	Preclinical	anthelmintic agent		-0.102497	7	-0.0608935	0.205769	-0.102497
phenylbutazone	Withdrawn	cyclooxygenase inhibitor|prostanoid receptor antagonist	PTGIS|PTGS1|PTGS2	-0.10249	2	-0.10249	0.401326	-0.10249
BMS-345541	Preclinical	IKK inhibitor	CHUK|IKBKB	-0.102235	50	-0.154037	0.223582	-0.102235
nafcillin	Launched	bacterial cell wall synthesis inhibitor	CYP1A2|CYP3A4|SLC22A6	-0.102182	4	-0.137865	0.15033	-0.102182
temsirolimus	Launched	mTOR inhibitor	MTOR	-0.101766	45	-0.0674774	0.172092	-0.101766
loperamide	Launched	opioid receptor agonist	CACNA1A|CALM1|OPRD1|OPRK1|OPRM1|POMC	-0.101756	35	-0.096341	0.241138	-0.101756
oxybutynin	Launched	acetylcholine receptor antagonist	CHRM1|CHRM2|CHRM3	-0.101464	2	-0.101464	0.162486	-0.101464
dydrogesterone	Launched	progesterone receptor agonist	PGR	-0.101373	5	-0.0914132	0.101763	-0.101373
tiotidine	Phase 2	histamine receptor antagonist	HRH2	-0.100926	3	-0.181205	0.231259	-0.100926
progesterone	Launched	progesterone receptor agonist	CATSPER1|CATSPER2|CATSPER3|CATSPER4|CYP17A1|ESR1|NR3C2|OPRK1|PGR|TRPC5	-0.100706	20	-0.163753	0.283404	-0.100706
famciclovir	Launched	DNA polymerase inhibitor		-0.10036	6	-0.0859709	0.218055	-0.10036
MR-16728	Preclinical	acetylcholine release enhancer		-0.100248	5	-0.0708101	0.253997	-0.100248
YS-035	Preclinical	calcium channel blocker		-0.100096	2	-0.100096	0.131172	-0.100096
chloroxine	Launched	opioid receptor antagonist	OPRK1	-0.10008	15	-0.197024	0.226072	-0.10008
ethisterone	Launched	progestogen hormone	TYR	-0.0995905	6	-0.0503608	0.284349	-0.0995905
caffeic-acid	Preclinical	HIV integrase inhibitor|lipoxygenase inhibitor|nitric oxide production inhibitor|tumor necrosis factor production inhibitor	ALOX5|MIF	-0.0994641	15	-0.08902	0.235087	-0.0994641
tracazolate	Phase 2	GABA receptor modulator	GABRA1	-0.0994396	10	-0.0975974	0.146472	-0.0994396
naltrexone	Launched	opioid receptor antagonist	OPRD1|OPRK1|OPRM1|SIGMAR1	-0.0992652	26	-0.0745855	0.167305	-0.0992652
clofilium	Phase 2	potassium channel blocker	KCNA5|KCNH1	-0.0992519	3	-0.0450076	0.133788	-0.0992519
ioxaglic-acid	Launched	radiopaque medium		-0.0988583	6	-0.0747947	0.118492	-0.0988583
fenipentol	Launched	choleretic agent		-0.0988401	2	-0.0988401	0.181072	-0.0988401
ML-9	Preclinical	myosin light chain kinase inhibitor	TRPC6	-0.0988362	4	-0.186839	0.262295	-0.0988362
DPPE	Phase 3	histamine receptor antagonist	ABCB1|HRH1	-0.0987745	5	-0.241056	0.218625	-0.0987745
daidzein	Phase 2	estrogen receptor agonist	ESRRA|ESRRB|ESRRG|TRPC5	-0.0985719	4	-0.0847926	0.181833	-0.0985719
zibotentan	Phase 3	endothelin receptor antagonist	EDNRA	-0.0976985	5	-0.0588391	0.191345	-0.0976985
rimexolone	Launched	glucocorticoid receptor agonist	NR3C1|SERPINA6	-0.0976539	9	-0.0158817	0.255162	-0.0976539
calcitriol	Launched	vitamin D receptor agonist	VDR	-0.0974864	53	-0.0921997	0.218016	-0.0974864
U-18666A	Preclinical	oxidosqualene cyclase inhibitor		-0.0974522	9	-0.212408	0.220057	-0.0974522
CGS-15943	Preclinical	adenosine receptor antagonist	ADORA1|ADORA2A|ADORA2B|ADORA3	-0.0970947	59	-0.0512446	0.155662	-0.0970947
BI-2536	Phase 2	PLK inhibitor	BRD4|PLK1|PLK2|PLK3	-0.0970118	102	-0.0912712	0.194424	-0.0970118
relcovaptan	Phase 2	vasopressin receptor antagonist	AVPR1A|AVPR1B|AVPR2|OXTR	-0.0969327	5	-0.0780232	0.146735	-0.0969327
idoxuridine	Launched	DNA directed DNA polymerase inhibitor		-0.0965337	3	-0.0311436	0.139366	-0.0965337
anpirtoline	Phase 1	serotonin receptor agonist	HTR1B	-0.0964538	4	-0.125098	0.250883	-0.0964538
triclosan	Launched	antibacterial agent	DNMT1	-0.0963772	14	-0.098697	0.17904	-0.0963772
L-733060	Preclinical	tachykinin antagonist	TACR1	-0.0962088	11	-0.0616895	0.231392	-0.0962088
ceforanide	Launched	penicillin binding protein inhibitor		-0.0958599	6	-0.0625348	0.142545	-0.0958599
butabindide	Preclinical	tripeptidyl peptidase inhibitor	TPP2	-0.0952444	4	-0.154467	0.189454	-0.0952444
toremifene	Launched	estrogen receptor antagonist|selective estrogen receptor modulator (SERM)	ESR1	-0.0952295	15	-0.0639379	0.269126	-0.0952295
RS-17053	Preclinical	adrenergic receptor antagonist	ADRA1A|ADRA1D	-0.0951483	15	-0.139195	0.246843	-0.0951483
SB-203580	Preclinical	p38 MAPK inhibitor	AKT1|ALOX5|CHEK1|CYP2D6|CYP3A4|GAK|GSK3B|LCK|MAPK1|MAPK10|MAPK11|MAPK12|MAPK14|MAPK8|MAPK9|PRKCA|RAF1|RIPK2|ROCK1|RPS6KB1|SGK1|SRC|TNF	-0.0950788	37	-0.124792	0.28743	-0.0950788
alfacalcidol	Launched	vitamin D receptor agonist	CYP27B1|VDR	-0.0949777	5	-0.110565	0.201958	-0.0949777
ropinirole	Launched	dopamine receptor agonist	ADRA2A|ADRA2B|ADRA2C|DRD1|DRD2|DRD3|DRD4|DRD5|HTR1A|HTR1B|HTR1D|HTR2A|HTR2B|HTR2C	-0.0947868	11	-0.0240764	0.142904	-0.0947868
roxarsone	Launched	antiprotozoal agent		-0.0945404	1	-0.0945404	NA	-0.0945404
CITCO	Preclinical	constitutive androstane receptor (CAR) agonist	NR1I3	-0.0945128	3	-0.0121693	0.155323	-0.0945128
CGP-37157	Preclinical	mitochondrial Na+/Ca2+ exchanger antagonist|sodium/calcium exchange inhibitor	SLC8A1	-0.0934862	7	-0.0604373	0.105958	-0.0934862
PD-168077	Preclinical	dopamine receptor agonist	DRD2	-0.0934347	3	-0.0250171	0.146203	-0.0934347
dofetilide	Withdrawn	potassium channel blocker	KCNH1|KCNH2|KCNJ12|KCNK2	-0.0934141	1	-0.0934141	NA	-0.0934141
primaquine	Launched	antimalarial agent|DNA inhibitor	KRT7|NQO2	-0.0933786	8	-0.16503	0.300821	-0.0933786
roscovitine	Phase 2	CDK inhibitor	CDK2|CDK9	-0.0932816	40	-0.0977098	0.231837	-0.0932816
diazoxide	Launched	potassium channel activator	ATP1A1|CA1|CA2|KCNJ11|KCNJ8|KCNMA1|SLC12A3	-0.0931588	7	-0.0998081	0.248383	-0.0931588
acarbose	Launched	glucosidase inhibitor	AMY2A|GAA|MGAM|SI	-0.0930928	8	-0.045641	0.226031	-0.0930928
erbstatin-analog	Preclinical	EGFR inhibitor|tyrosine kinase inhibitor	EGFR	-0.0930861	8	-0.144838	0.215944	-0.0930861
tizanidine	Launched	adrenergic receptor agonist	ADRA2A|ADRA2B|ADRA2C|NISCH	-0.092824	6	-0.0218683	0.153003	-0.092824
HTMT	Preclinical	histamine receptor agonist	HRH4	-0.0927377	7	-0.0960453	0.14701	-0.0927377
bromocriptine	Launched	dopamine receptor agonist	ADRA1A|ADRA1B|ADRA1D|ADRA2A|ADRA2B|ADRA2C|DRD1|DRD2|DRD3|DRD4|DRD5|HTR1A|HTR1B|HTR1D|HTR2A|HTR2B|HTR2C|HTR6|HTR7	-0.0926872	23	-0.0382193	0.242144	-0.0926872
ouabain	Launched	ATPase inhibitor	ATP1A1	-0.0924242	57	-0.047814	0.185444	-0.0924242
duloxetine	Launched	norepinephrine reuptake inhibitor|serotonin√±norepinephrine reuptake inhibitor (SNRI)	HTR2A|HTR2C|HTR6|SLC6A2|SLC6A3|SLC6A4	-0.0923002	10	-0.0683111	0.263151	-0.0923002
fluvoxamine	Launched	selective serotonin reuptake inhibitor (SSRI)	SLC6A4	-0.0917182	7	-0.0835897	0.199353	-0.0917182
ticlopidine	Launched	purinergic receptor antagonist	P2RY12	-0.0917052	8	-0.270854	0.284873	-0.0917052
AG-14361	Preclinical	PARP inhibitor	PARP1	-0.0916454	74	-0.0748629	0.200242	-0.0916454
propentofylline	Launched	adenosine reuptake inhibitor|phosphodiesterase inhibitor	PDE1A	-0.0915995	3	-0.0386	0.125408	-0.0915995
bisacodyl	Launched	laxative		-0.0914634	15	-0.0677007	0.239503	-0.0914634
anagrelide	Launched	phosphodiesterase inhibitor	PDE3A	-0.0907727	8	-0.0519276	0.191727	-0.0907727
zosuquidar	Phase 3	P glycoprotein inhibitor	ABCB1|ABCB4	-0.0906128	6	-0.109216	0.177016	-0.0906128
pheniramine	Launched	histamine receptor antagonist	HRH1	-0.0905559	5	0.00547844	0.309754	-0.0905559
TWS-119	Preclinical	glycogen synthase kinase inhibitor	GSK3B|JUN|MYC	-0.0901904	49	-0.0586188	0.214703	-0.0901904
tioguanine	Phase 2	purine antagonist		-0.090083	3	-0.146217	0.283922	-0.090083
cyproheptadine	Launched	histamine receptor antagonist	ADRA1A|ADRA1B|ADRA1D|CHRM1|CHRM2|CHRM3|HRH1|HTR2A|HTR2C|HTR6|HTR7	-0.0900097	10	-0.0793745	0.214347	-0.0900097
BMS-536924	Preclinical	IGF-1 inhibitor	AKT1|CCNE1|CDK2|CYP3A4|ERBB2|IGF1R|KDR|LCK|MAPK1|MET|PDGFRA|PDGFRB	-0.0899658	71	-0.0327359	0.239467	-0.0899658
penfluridol	Launched	T-type calcium channel blocker	CACNA1G	-0.0897285	23	-0.0550029	0.203929	-0.0897285
ketoprofen	Launched	cyclooxygenase inhibitor	CXCR1|PTGS1|PTGS2|SLC5A8	-0.0896243	4	-0.0961932	0.280995	-0.0896243
nTZDpa	Preclinical	PPAR receptor agonist	PPARG	-0.0896125	5	-0.119648	0.245096	-0.0896125
trifluoperazine	Launched	dopamine receptor antagonist	ADRA1A|CALM1|CALY|DRD2|DRD4|HRH1|HTR2A|HTR2C|S100A4|TNNC1	-0.0895169	44	-0.105561	0.220177	-0.0895169
MG-132	Preclinical	proteasome inhibitor	PSMB1	-0.0893971	47	-0.0823407	0.198107	-0.0893971
NFKB-activation-inhibitor-II	Preclinical	NFkB pathway inhibitor	RELA	-0.0891634	22	-0.106977	0.181639	-0.0891634
AM-281	Preclinical	cannabinoid receptor antagonist	CNR1|CNR2|GPR55	-0.0891069	10	-0.228848	0.252013	-0.0891069
terfenadine	Withdrawn	histamine receptor antagonist	CHRM1|CHRM2|CHRM3|CHRM4|CHRM5|HRH1|KCNH1|KCNH2	-0.0890652	16	-0.116628	0.215037	-0.0890652
cyclophosphamide	Launched	DNA alkylating agent	CYP2A6|CYP2B6|CYP2C18|CYP2C19|CYP2C8|CYP2C9|CYP2D6|CYP3A4|CYP3A5|CYP3A7	-0.0888698	5	-0.0322007	0.245311	-0.0888698
menadione	Launched	mitochondrial DNA polymerase inhibitor|phosphatase inhibitor	AOX1|BGLAP|F10|F2|F7|F9|GGCX|NQO1|NQO2|PROC|PROS1|PROZ|VKORC1|VKORC1L1	-0.0887468	65	-0.090011	0.214342	-0.0887468
TGX-221	Preclinical	PI3K inhibitor	PIK3CB|PIK3CD	-0.0886689	20	-0.0741672	0.224549	-0.0886689
PSB-1115	Preclinical	adenosine receptor antagonist	ADORA1|ADORA2B|ADORA3	-0.0885853	2	-0.0885853	0.451503	-0.0885853
fulvestrant	Launched	estrogen receptor antagonist	ESR1|ESR2|GPER1	-0.0885401	69	-0.0556678	0.263713	-0.0885401
estradiol-benzoate	Preclinical	contraceptive agent	ESR1	-0.0882365	9	-0.0541031	0.2747	-0.0882365
xaliproden	Phase 3	serotonin receptor agonist	HTR1A	-0.0881669	6	-0.119237	0.217947	-0.0881669
rucaparib	Phase 3	PARP inhibitor	PARP1|PARP2	-0.0876697	30	-0.0786446	0.218872	-0.0876697
atorvastatin	Launched	HMGCR inhibitor	AHR|DPP4|HMGCR	-0.0875315	41	-0.0631461	0.260343	-0.0875315
GW-441756	Preclinical	growth factor receptor inhibitor	NTRK1	-0.0874118	18	-0.0612128	0.193581	-0.0874118
SDZ-NKT-343	Phase 1	tachykinin antagonist	TACR1	-0.0868359	9	-0.00385087	0.253744	-0.0868359
midostaurin	Phase 3	FLT3 inhibitor|KIT inhibitor|PKC inhibitor	FLT3|PRKCG	-0.0868154	18	-0.0251985	0.217282	-0.0868154
artemether	Launched	antimalarial agent	ATP1A1	-0.0866719	3	-0.153682	0.205536	-0.0866719
butein	Preclinical	EGFR inhibitor|src inhibitor	ACE	-0.0863806	12	-0.060075	0.175835	-0.0863806
pitavastatin	Launched	HMGCR inhibitor	HMGCR	-0.0862308	13	-0.120308	0.254194	-0.0862308
vanoxerine	Phase 3	dopamine uptake inhibitor	SLC6A3	-0.0860421	17	-0.136026	0.229894	-0.0860421
lomerizine	Launched	calcium channel blocker	CACNA1B|SCN5A	-0.0857487	3	-0.0866037	0.262374	-0.0857487
hycanthone	Launched	RNA synthesis inhibitor		-0.0856994	3	-0.263052	0.352836	-0.0856994
hydrastinine	Preclinical	haemostatic agent		-0.0856918	7	0.0069005	0.248838	-0.0856918
mofezolac	Launched	cyclooxygenase inhibitor	PTGS1	-0.0852955	2	-0.0852955	0.184293	-0.0852955
amcinonide	Launched	glucocorticoid receptor agonist	ANXA1|NR3C1	-0.0852252	14	-0.119102	0.260717	-0.0852252
medetomidine	Launched	adrenergic receptor agonist	ADRA1A|ADRA1B|ADRA1D|ADRA2A|ADRA2B|ADRA2C	-0.0850234	1	-0.0850234	NA	-0.0850234
pterostilbene	Phase 2/Phase 3	cyclooxygenase inhibitor|PPAR receptor agonist	PTGS2	-0.0849188	7	-0.0174862	0.149453	-0.0849188
atomoxetine	Launched	norepinephrine transporter inhibitor	GRIN1|GRIN2A|GRIN2B|GRIN2C|GRIN2D|GRIN3A|GRIN3B|SLC6A2|SLC6A3|SLC6A4	-0.0846997	7	-0.0422243	0.161044	-0.0846997
vinblastine	Launched	microtubule inhibitor|tubulin polymerization inhibitor	JUN|TUBA1A|TUBB|TUBD1|TUBE1|TUBG1	-0.0846152	51	-0.0482995	0.204867	-0.0846152
nutlin-3	Preclinical	MDM inhibitor	MDM2|TP53	-0.0845716	16	-0.0122631	0.198116	-0.0845716
parecoxib	Launched	cyclooxygenase inhibitor	LTF	-0.0845665	3	-0.0111342	0.155057	-0.0845665
crizotinib	Launched	ALK tyrosine kinase receptor inhibitor	ALK|MET	-0.0845484	41	-0.0715718	0.228059	-0.0845484
irbesartan	Launched	angiotensin receptor antagonist	AGTR1|JUN|SLC10A1	-0.0843287	5	-0.0475256	0.298842	-0.0843287
levofloxacin	Launched	bacterial DNA gyrase inhibitor	TOP2A	-0.0839849	5	-0.130927	0.30743	-0.0839849
triciribine	Phase 1/Phase 2	AKT inhibitor	AKT1|AKT2|AKT3	-0.0834637	63	-0.075047	0.217178	-0.0834637
dilazep	Launched	adenosine reuptake inhibitor	SLC29A1	-0.0829837	15	-0.107633	0.20999	-0.0829837
mesulergine	Phase 2	dopamine receptor agonist	HTR2A|HTR2B|HTR2C|HTR3A|HTR3B|HTR6|HTR7	-0.0828924	2	-0.0828924	0.0785007	-0.0828924
betamethasone	Launched	glucocorticoid receptor agonist	NR3C1	-0.0827191	25	-0.0662262	0.278806	-0.0827191
imatinib	Launched	Bcr-Abl kinase inhibitor|KIT inhibitor|PDGFR tyrosine kinase receptor inhibitor	ABL1|CSF1R|DDR1|KIT|NTRK1|PDGFRA|PDGFRB|RET	-0.0826463	18	-0.103124	0.187908	-0.0826463
BIBR-1532	Preclinical	telomerase inhibitor	TERT	-0.0823776	49	-0.0705511	0.209032	-0.0823776
efavirenz	Launched	HIV protease inhibitor	CYP1A2|CYP2B6|CYP2C19|CYP2C9|CYP2D6|CYP3A4	-0.0823342	4	-0.0360416	0.162001	-0.0823342
reserpine	Launched	vesicular monoamine transporter inhibitor	SLC18A1|SLC18A2	-0.0822168	13	-0.038945	0.186475	-0.0822168
capecitabine	Launched	DNA synthesis inhibitor|thymidylate synthase inhibitor	TYMS	-0.0819973	2	-0.0819973	0.205399	-0.0819973
levomepromazine	Launched	dopamine receptor antagonist	ADRA1A|ADRA1B|ADRA1D|ADRA2A|ADRA2B|ADRA2C|CHRM1|CHRM2|CHRM3|CHRM4|CHRM5|DRD1|DRD2|DRD3|DRD4|DRD5|HRH1|HTR2A|HTR2C	-0.0819502	7	-0.109632	0.220406	-0.0819502
naftifine	Launched	fungal squalene epoxidase inhibitor	SQLE	-0.0819464	5	-0.0889854	0.17901	-0.0819464
piperine	Phase 1	monoamine oxidase inhibitor	MAOA|MAOB|TRPV1	-0.0817624	4	-0.0856023	0.252276	-0.0817624
YM-201636	Preclinical	PI3K inhibitor		-0.0815195	22	-0.0604249	0.196919	-0.0815195
saquinavir	Launched	HIV protease inhibitor	CYP3A4	-0.0814773	6	-0.102521	0.21849	-0.0814773
mosapride	Launched	serotonin receptor agonist	HTR4	-0.0811546	13	-0.137237	0.202331	-0.0811546
hexestrol	Launched	synthetic estrogen	AKR1C1|ESR1|ESR2	-0.0811263	2	-0.0811263	0.16721	-0.0811263
prednisolone	Launched	glucocorticoid receptor agonist	NR3C1|NR3C2|SERPINA6	-0.0810755	37	-0.0836527	0.231894	-0.0810755
nadolol	Launched	adrenergic receptor antagonist	ADRB1|ADRB2|ADRB3	-0.0806022	14	-0.0577233	0.210906	-0.0806022
JTE-013	Preclinical	lysophospholipid receptor antagonist	P2RY10|S1PR2	-0.0805801	8	-0.152908	0.196063	-0.0805801
catharanthine	Preclinical	tubulin polymerization inhibitor		-0.0805065	1	-0.0805065	NA	-0.0805065
tiabendazole	Launched	angiogenesis inhibitor		-0.0804912	9	-0.185075	0.280109	-0.0804912
fenretinide	Phase 3	apoptosis stimulant|retinoid receptor agonist	RARA	-0.0802933	34	-0.0756153	0.190544	-0.0802933
capsaicin	Launched	TRPV agonist	CFTR|TRPV1	-0.0802385	29	-0.0413046	0.243727	-0.0802385
rifapentine	Launched	RNA polymerase inhibitor	CYP2C8|CYP2C9|CYP3A4	-0.0801453	10	-0.0237638	0.17232	-0.0801453
glimepiride	Launched	insulin secretagogue	ABCC8|KCNJ1|KCNJ11	-0.0801008	13	-0.178307	0.226843	-0.0801008
quinethazone	Launched	thiazide diuretic	CA1|CA2|SLC12A1|SLC12A2|SLC12A3	-0.0800105	2	-0.0800105	0.425062	-0.0800105
L-755507	Preclinical	adrenergic receptor agonist	ADRB1|ADRB2|ADRB3	-0.0799945	7	-0.0845829	0.177874	-0.0799945
bemesetron	Phase 3	serotonin receptor antagonist	HTR3A|HTR3B	-0.079822	7	-0.2107	0.259479	-0.079822
biperiden	Launched	acetylcholine receptor antagonist	CHRM1|CHRM2|CHRM3|CHRM4|CHRM5|CHRNA2	-0.0796422	10	-0.0829883	0.18392	-0.0796422
NSC-23766	Preclinical	Ras GTPase inhibitor		-0.0796129	40	-0.101789	0.223778	-0.0796129
moroxydine	Launched	antiviral		-0.0795957	2	-0.0795957	0.17413	-0.0795957
pirenperone	Preclinical	serotonin receptor antagonist	HTR2A|HTR7	-0.0793779	8	-0.117342	0.210048	-0.0793779
DAU-5884	Preclinical	acetylcholine receptor antagonist	CHRM3	-0.0793776	6	-0.030882	0.22675	-0.0793776
thiocolchicoside	Launched	GABA receptor antagonist	GABRA1|GABRB2|GABRG2|GLRA1|GLRB	-0.0791883	5	-0.0544345	0.0562333	-0.0791883
JNJ-10191584	Preclinical	histamine receptor antagonist	HRH4	-0.0789979	5	-0.0870379	0.274986	-0.0789979
YM-976	Phase 1	phosphodiesterase inhibitor	PDE4A	-0.0786715	6	-0.154865	0.220976	-0.0786715
pivmecillinam	Launched	bacterial cell wall synthesis inhibitor		-0.0783219	5	-0.00269939	0.1783	-0.0783219
gliclazide	Launched	ATP channel blocker|insulin secretagogue	ABCC8|VEGFA	-0.0780547	1	-0.0780547	NA	-0.0780547
mecamylamine	Launched	acetylcholine receptor antagonist	CHRNA1|CHRNA2|CHRNA3|CHRNA4|CHRNA6|CHRNA7	-0.0774695	1	-0.0774695	NA	-0.0774695
NCS-382	Preclinical	GABA receptor antagonist	GABBR1|GABBR2|SLC52A2	-0.0774195	10	-0.0678103	0.242278	-0.0774195
tenoxicam	Launched	cyclooxygenase inhibitor	PTGS1|PTGS2	-0.0767347	3	-0.210722	0.280864	-0.0767347
hydroxychloroquine	Launched	antimalarial agent	TLR7|TLR9	-0.0766707	3	-0.240427	0.3938	-0.0766707
sunitinib	Launched	FLT3 inhibitor|KIT inhibitor|PDGFR tyrosine kinase receptor inhibitor|RET tyrosine kinase inhibitor|VEGFR inhibitor		-0.0766637	42	-0.046179	0.246063	-0.0766637
quiflapon	Phase 2	leukotriene synthesis inhibitor	ALOX5|ALOX5AP	-0.0765451	39	-0.0572335	0.209276	-0.0765451
zardaverine	Phase 2	phosphodiesterase inhibitor	PDE4D	-0.0763589	11	-0.0869624	0.23295	-0.0763589
dihydroergotamine	Launched	serotonin receptor agonist	ADRA2A|DRD2|HTR1B|HTR1D|HTR1E|HTR1F|HTR2B|HTR7	-0.0762645	10	-0.0395076	0.157485	-0.0762645
digoxigenin	Preclinical	steroid		-0.0753754	13	-0.0302375	0.193287	-0.0753754
docetaxel	Launched	tubulin polymerization inhibitor	BCL2|MAP2|MAP4|MAPT|NR1I2|TUBB|TUBB1	-0.0753616	15	-0.0558471	0.250565	-0.0753616
loratadine	Launched	histamine receptor antagonist	HRH1	-0.0753031	7	-0.201037	0.263214	-0.0753031
GW-405833	Preclinical	cannabinoid receptor agonist	CNR2	-0.075271	43	-0.0285313	0.211638	-0.075271
pentylenetetrazol	Withdrawn	GABA receptor antagonist		-0.0751946	4	-0.154137	0.236414	-0.0751946
brivanib	Phase 3	FGFR inhibitor|VEGFR inhibitor	CYP3A4|FGFR1|FLT1|KCNH2|KDR	-0.0750172	18	-0.169601	0.246612	-0.0750172
TG-101348	Phase 3	FLT3 inhibitor|JAK inhibitor	BRD4|JAK1|JAK2|JAK3|TYK2	-0.0749538	77	-0.0494608	0.218009	-0.0749538
nobiletin	Preclinical	MEK inhibitor	MAP2K1	-0.074871	10	-0.0202417	0.245764	-0.074871
mianserin	Launched	serotonin receptor antagonist	ADRA1A|ADRA1B|ADRA1D|ADRA2A|ADRA2B|ADRA2C|DRD1|DRD2|DRD3|DRD5|HRH1|HRH2|HRH4|HTR1A|HTR1F|HTR2A|HTR2B|HTR2C|HTR6|HTR7|OPRK1|SLC6A2|SLC6A3|SLC6A4	-0.074627	5	-0.187308	0.341041	-0.074627
dexamethasone	Launched	glucocorticoid receptor agonist	ANXA1|NOS2|NR0B1|NR3C1|NR3C2	-0.0743822	98	-0.0369126	0.235519	-0.0743822
picotamide	Launched	thromboxane receptor antagonist|thromboxane synthase inhibitor	TBXA2R	-0.0741734	4	-0.0356489	0.144841	-0.0741734
clemastine	Launched	histamine receptor antagonist	HRH1	-0.0738736	8	-0.146392	0.239143	-0.0738736
azacyclonol	Preclinical	histamine receptor antagonist	HRH1	-0.0738592	7	-0.0115778	0.152287	-0.0738592
alfaxalone	Launched	chloride channel agonist|benzodiazepine receptor agonist	GABBR1	-0.0738249	4	-0.122414	0.233163	-0.0738249
sulfamethizole	Launched	bacterial antifolate		-0.0736564	1	-0.0736564	NA	-0.0736564
benazepril	Launched	angiotensin converting enzyme inhibitor	ACE	-0.0734062	7	-0.0890609	0.213596	-0.0734062
pirinixic-acid	Preclinical	PPAR receptor agonist	PPARA	-0.0731398	2	-0.0731398	0.0455009	-0.0731398
apigenin	Preclinical	casein kinase inhibitor|cell proliferation inhibitor	AKR1B1|AR|CDK6|CFTR|CYP19A1|CYP1B1|HSD17B1	-0.0730931	29	-0.0447853	0.230001	-0.0730931
ursolic-acid	Phase 1	ATPase inhibitor|NFkB pathway inhibitor|STAT inhibitor	HSD11B1|PLA2G1B|PTPN1|PYGM	-0.0730807	29	-0.113041	0.233465	-0.0730807
hexachlorophene	Launched	potassium channel activator	GLUD1|SDHD	-0.0727427	5	0.0129883	0.267586	-0.0727427
disulfiram	Launched	aldehyde dehydrogenase inhibitor|DNA methyltransferase inhibitor|TRPV agonist	ALDH2|DBH	-0.0724956	8	-0.0720628	0.169411	-0.0724956
zolmitriptan	Launched	serotonin receptor agonist	HTR1A|HTR1B|HTR1D|HTR1E|HTR1F	-0.0721098	4	-0.13645	0.289886	-0.0721098
cycloheximide	Preclinical	protein synthesis inhibitor	RPL3	-0.0720788	74	-0.0356234	0.217694	-0.0720788
testosterone	Launched	androgen receptor agonist	AR	-0.0717868	37	-0.027018	0.273748	-0.0717868
perphenazine	Launched	dopamine receptor antagonist	CALM1|DRD1|DRD2|HRH1|HTR2A|HTR2C|HTR6|HTR7	-0.0717796	11	-0.170511	0.325854	-0.0717796
REV-5901	Phase 2	leukotriene receptor antagonist|lipoxygenase inhibitor	ALOX5	-0.0716599	4	-0.0338682	0.103558	-0.0716599
forskolin	Launched	adenylyl cyclase activator	ADCY2|ADCY5|GNAS	-0.0715973	65	-0.0369661	0.230597	-0.0715973
L-745870	Preclinical	dopamine receptor antagonist	DRD1|DRD2|DRD3|DRD4|HTR1A|HTR2A|HTR6|HTR7	-0.0715046	6	-0.0883462	0.275309	-0.0715046
pizotifen	Launched	serotonin receptor antagonist	HTR1A|HTR2A|HTR2C	-0.0714831	11	-0.0776121	0.185515	-0.0714831
QX-222	Preclinical	sodium channel blocker		-0.0713424	2	-0.0713424	0.204715	-0.0713424
PSB-36	Preclinical	adenosine receptor antagonist	ADORA1|ADORA2A|ADORA2B|ADORA3	-0.0712539	8	-0.067234	0.210399	-0.0712539
cilnidipine	Launched	calcium channel blocker	CACNA1B	-0.0708606	7	-0.00819467	0.10312	-0.0708606
SDZ-205-557	Preclinical	serotonin receptor antagonist	HTR3A|HTR3B	-0.0707692	1	-0.0707692	NA	-0.0707692
dipyridamole	Launched	phosphodiesterase inhibitor	ADA|PDE10A|PDE1A|PDE1B|PDE1C|PDE2A|PDE3A|PDE3B|PDE4A|PDE4B|PDE4C|PDE4D|PDE5A|PDE6A|PDE6B|PDE6C|PDE6D|PDE6G|PDE6H|PDE7A|PDE7B|PDE8A|PDE8B|PDE9A|SLC29A1	-0.0705577	11	-0.00370199	0.172543	-0.0705577
fasudil	Launched	rho associated kinase inhibitor	PKIA|PRKACA|ROCK1|ROCK2	-0.0703511	13	-0.0469048	0.193051	-0.0703511
metoclopramide	Launched	dopamine receptor antagonist|serotonin receptor antagonist	CHRM1|DRD2|HTR3A|HTR3B|HTR4	-0.070186	6	0.00522102	0.305721	-0.070186
leflunomide	Launched	dihydroorotate dehydrogenase inhibitor|PDGFR tyrosine kinase receptor inhibitor	AHR|DHODH|PTK2B	-0.0698444	7	-0.0574852	0.182884	-0.0698444
clebopride	Launched	dopamine receptor antagonist	ACHE|DRD2	-0.0697921	5	-0.0664087	0.187983	-0.0697921
CGP-53353	Preclinical	EGFR inhibitor|PKC inhibitor	EGFR|PRKCB	-0.0697515	17	-0.0768762	0.165639	-0.0697515
tretinoin	Launched	retinoid receptor agonist|retinoid receptor ligand	ALDH1A1|ALDH1A2|GPRC5A|NR0B1|NR2C2|PPARD|RARA|RARB|RARG|RARRES1|RORB|RORC|RXRB|RXRG	-0.0696623	113	-0.100182	0.24174	-0.0696623
anisomycin	Preclinical	DNA synthesis inhibitor	NHP2L1|RPL10L|RPL11|RPL13A|RPL15|RPL19|RPL23|RPL23A|RPL26L1|RPL3|RPL37|RPL8|RSL24D1	-0.0693369	24	-0.0419276	0.237865	-0.0693369
TG100-115	Phase 1/Phase 2	PI3K inhibitor	PIK3CA|PIK3CB|PIK3CD|PIK3CG	-0.0692857	3	-0.0325437	0.132617	-0.0692857
bepridil	Launched	calcium channel blocker	ATP1A1|CACNA1A|CACNA1H|CACNA2D2|CALM1|KCNQ1|KCNQ4|PDE1A|PDE1B|TNNC1	-0.069228	3	-0.0916659	0.138804	-0.069228
omeprazole	Launched	ATPase inhibitor	ATP4A|CLCN2	-0.0691791	4	-0.0846416	0.222385	-0.0691791
pranlukast	Launched	leukotriene receptor antagonist	CYSLTR1|CYSLTR2|IL5|MUC2|NFKB1|RNASE3|TNF	-0.0690253	2	-0.0690253	0.247658	-0.0690253
vardenafil	Launched	phosphodiesterase inhibitor	PDE5A|PDE6G|PDE6H	-0.0689177	8	-0.049075	0.213954	-0.0689177
ICI-199441	Preclinical	opioid receptor agonist	CYP2D6|OPRD1|OPRK1|OPRM1|UTS2R	-0.0688614	12	-0.060246	0.292968	-0.0688614
cinanserin	Preclinical	serotonin receptor antagonist	HTR2A	-0.0685254	10	-0.0876514	0.222924	-0.0685254
naftidrofuryl	Launched	adrenergic receptor antagonist		-0.0684299	9	-0.0207541	0.22319	-0.0684299
olopatadine	Launched	histamine receptor antagonist	HRH1|S100A1|S100A12|S100A13|S100A2|S100B	-0.0679725	6	-0.184329	0.297114	-0.0679725
exemestane	Launched	aromatase inhibitor	CYP19A1	-0.0678868	13	-0.030033	0.31356	-0.0678868
gabapentin	Launched	calcium channel blocker	ADORA1|CACNA1A|CACNA1B|CACNA1C|CACNA1D|CACNA1E|CACNA1F|CACNA1G|CACNA1H|CACNA1I|CACNA1S|CACNA2D1|CACNA2D2|CACNA2D3|CACNA2D4|CACNB1|CACNB2|CACNB3|CACNB4|CACNG1|CACNG2|CACNG3|CACNG4|CACNG5|CACNG6|CACNG7|CACNG8|GRIN1|GRIN2A|GRIN2B|GRIN2C|GRIN2D|GRIN3A|GRIN3B	-0.0675025	1	-0.0675025	NA	-0.0675025
dovitinib	Phase 3	EGFR inhibitor|FGFR inhibitor|FLT3 inhibitor|PDGFR tyrosine kinase receptor inhibitor|VEGFR inhibitor	CSF1R|EGFR|FGFR1|FGFR2|FGFR3|FLT1|FLT3|FLT4|INSR|KDR|KIT|PDGFRA|PDGFRB	-0.0674084	35	-0.0201828	0.262606	-0.0674084
metitepine	Preclinical	anti-HCVE2	HTR1A|HTR1B|HTR1D|HTR1E|HTR1F|HTR2A|HTR2B|HTR2C|HTR5A|HTR6|HTR7	-0.06737	3	-0.185031	0.289625	-0.06737
SR-27897	Phase 2	CCK receptor antagonist	CCKAR	-0.0672466	7	-0.171357	0.277171	-0.0672466
PSB-11	Preclinical	adenosine receptor antagonist	ADORA1|ADORA2A|ADORA3	-0.0672282	5	0.00590947	0.200163	-0.0672282
mebeverine	Launched	acetylcholine receptor antagonist	CHRM1	-0.0667991	7	-0.0507441	0.203391	-0.0667991
mephentermine	Launched	adrenergic receptor agonist	ADRA1A|ADRA1B|ADRA1D|ADRA2A|ADRA2B|ADRA2C|ADRB1|ADRB2|ADRB3	-0.0666757	7	-0.00125531	0.210236	-0.0666757
icosapent	Launched	platelet aggregation inhibitor	ACSL3|ACSL4|FADS1|FFAR1|PPARD|PPARG|PTGS1|PTGS2|SLC8A1|TRPV1	-0.0666384	1	-0.0666384	NA	-0.0666384
metrizamide	Launched	radiopaque medium		-0.0665183	2	-0.0665183	0.306214	-0.0665183
altanserin	Phase 2	serotonin receptor antagonist	HTR2A	-0.0664926	9	-0.0881129	0.243029	-0.0664926
OSI-930	Phase 1	KIT inhibitor|VEGFR inhibitor	KDR|KIT	-0.0664914	11	-0.0880541	0.260531	-0.0664914
colforsin	Phase 2	adenylyl cyclase activator	ADCY2|ADCY5	-0.0662949	15	-0.0646018	0.257303	-0.0662949
SU-11274	Preclinical	hepatocyte growth factor receptor inhibitor|tyrosine kinase inhibitor	MET	-0.0657621	38	-0.0291145	0.199999	-0.0657621
cilomilast	Phase 3	phosphodiesterase inhibitor	PDE4A|PDE4B|PDE4D	-0.0653934	6	-0.102617	0.219355	-0.0653934
quetiapine	Launched	dopamine receptor antagonist|serotonin receptor antagonist	ADRA1A|ADRA1B|ADRA1D|ADRA2A|ADRA2B|ADRA2C|CHRM1|CHRM2|CHRM3|CHRM4|CHRM5|DRD1|DRD2|DRD3|DRD4|DRD5|HRH1|HTR1A|HTR1B|HTR1D|HTR1E|HTR1F|HTR2A|HTR2C|HTR3A|HTR6|HTR7|SLC6A2	-0.0651816	11	0.0071323	0.190622	-0.0651816
PF-04217903	Phase 1	c-Met inhibitor	MET	-0.0651722	38	-0.0526566	0.243172	-0.0651722
digoxin	Launched	ATPase inhibitor	ATP1A1	-0.0649092	52	-0.0683021	0.246646	-0.0649092
FG-7142	Preclinical	GABA benzodiazepine site receptor inverse agonist		-0.0648959	4	-0.117702	0.226019	-0.0648959
L-670596	Preclinical	prostanoid receptor antagonist		-0.0647038	4	-0.00257303	0.148374	-0.0647038
proxyfan	Preclinical	histamine receptor modulator	HRH3	-0.0642048	2	-0.0642048	0.0417813	-0.0642048
alaproclate	Phase 2	serotonin receptor antagonist	SLC6A4	-0.0632739	6	-0.125912	0.297163	-0.0632739
tenidap	Phase 3	cyclooxygenase inhibitor	KCNJ4|PTGS1	-0.0632606	8	-0.0887977	0.21041	-0.0632606
AM-580	Preclinical	retinoid receptor agonist	RARA	-0.0631357	41	-0.0570794	0.222015	-0.0631357
atracurium	Launched	acetylcholine receptor antagonist	CHRNA2	-0.0628556	3	-0.123429	0.195537	-0.0628556
sulfinpyrazone	Launched	uricosuric blocker	ABCC1|ABCC2|FPR1|SLC22A12	-0.0627539	2	-0.0627539	0.0279521	-0.0627539
L-690330	Preclinical	inositol monophosphatase inhibitor	IMPA1	-0.0624901	26	-0.0363967	0.231976	-0.0624901
zebularine	Preclinical	DNA methyltransferase inhibitor	CDA|DNMT1	-0.06238	26	-0.0927969	0.23171	-0.06238
pifithrin-mu	Preclinical	HSP inhibitor	HSPA1A|TP53	-0.062259	53	-0.0579519	0.190216	-0.062259
CFM-1571	Preclinical	guanylate cyclase activator		-0.062038	6	-0.005888	0.200723	-0.062038
nizatidine	Launched	histamine receptor antagonist	HRH2	-0.0616949	9	-0.100573	0.262602	-0.0616949
diphemanil	Launched	acetylcholine receptor antagonist	CHRM3	-0.0614504	4	-0.0195055	0.127956	-0.0614504
ethambutol	Launched	bacterial cell wall synthesis inhibitor		-0.060358	3	-0.0153909	0.312733	-0.060358
IKK-2-inhibitor-V	Phase 1	IKK inhibitor|NFkB pathway inhibitor	IKBKB	-0.0601639	73	-0.0487012	0.196449	-0.0601639
phenoxybenzamine	Launched	adrenergic receptor antagonist	ADRA1A|ADRA1B|ADRA1D|ADRA2A|ADRA2B|ADRA2C|ADRB2|CALM1	-0.060103	9	-0.0609995	0.235067	-0.060103
NVP-BGJ398	Phase 2	FGFR inhibitor	FGFR1|FGFR2|FGFR3|FGFR4|KDR	-0.0600489	26	-0.0508537	0.203467	-0.0600489
pyrazolanthrone	Preclinical	JNK inhibitor	MAPK10|MAPK8|MAPK8IP1|MAPK9|TTK	-0.060029	21	-0.0338577	0.212521	-0.060029
vincristine	Launched	tubulin polymerization inhibitor	TUBA4A|TUBB	-0.0598093	49	-0.0321305	0.198184	-0.0598093
icilin	Phase 1	TRPV agonist	TRPA1|TRPM8	-0.0597721	3	-0.00515236	0.243315	-0.0597721
mercaptopurine	Launched	immunosuppressant|protein synthesis inhibitor|purine antagonist	HPRT1|IMPDH1|IMPDH2|PPAT	-0.0593933	4	-0.0860846	0.241133	-0.0593933
perhexiline	Launched	carnitine palmitoyltransferase inhibitor	CPT1A|CPT2	-0.0593794	50	-0.055187	0.216755	-0.0593794
tranilast	Launched	angiogenesis inhibitor	HPGDS|HRH1	-0.0590143	13	-0.0354969	0.202069	-0.0590143
NSC-663284	Preclinical	CDC inhibitor	CDC25A|CDC25B|CDC25C	-0.0589667	23	-0.035652	0.202673	-0.0589667
tolnaftate	Launched	fungal squalene epoxidase inhibitor		-0.0589429	1	-0.0589429	NA	-0.0589429
mirtazapine	Launched	adrenergic receptor antagonist|serotonin receptor antagonist	ADRA1A|ADRA1B|ADRA1D|ADRA2A|ADRA2B|ADRA2C|ADRB1|ADRB2|DRD1|DRD2|DRD3|DRD5|HRH1|HRH3|HTR2A|HTR2B|HTR2C|HTR3A|HTR7|OPRK1|SLC6A2|SLC6A3|SLC6A4	-0.0588955	12	0.0220565	0.23114	-0.0588955
bendroflumethiazide	Launched	sodium/potassium/chloride transporter inhibitor	CA1|CA2|CA4|KCNMA1|SLC12A1|SLC12A3	-0.058409	9	0.0108227	0.247978	-0.058409
brimonidine	Launched	adrenergic receptor agonist	ADRA2A|ADRA2B|ADRA2C	-0.0582934	3	-0.0151298	0.191316	-0.0582934
fluocinonide	Launched	glucocorticoid receptor agonist	NR3C1|SERPINA6|SMO	-0.0582903	11	0.0138493	0.269794	-0.0582903
SB-202190	Preclinical	p38 MAPK inhibitor	AKT1|ALOX5|CHEK1|GSK3B|LCK|MAPK1|MAPK11|MAPK12|MAPK14|MAPK8|PRKCA|ROCK1|RPS6KB1|SGK1	-0.0580518	16	-0.0706261	0.23353	-0.0580518
clobutinol	Withdrawn	antitussive		-0.0579424	1	-0.0579424	NA	-0.0579424
procarbazine	Launched	monoamine oxidase inhibitor		-0.0578873	5	-0.0587384	0.230664	-0.0578873
galantamine	Launched	acetylcholinesterase inhibitor	ACHE|BCHE|CHRNA1|CHRNA10|CHRNA2|CHRNA3|CHRNA4|CHRNA5|CHRNA6|CHRNA7|CHRNA9|CHRNB1|CHRNB2|CHRNB3|CHRNB4|CHRND|CHRNE|CHRNG	-0.0575568	7	-0.0395123	0.254091	-0.0575568
piribedil	Launched	dopamine receptor agonist	ADRA1A|ADRA2A|ADRA2C|DRD2|DRD3|DRD4|HTR1A|HTR2B	-0.0573347	6	-0.0867574	0.236941	-0.0573347
pimozide	Launched	dopamine receptor antagonist	CACNA1I|CALM1|DRD1|DRD2|DRD3|DRD4|DRD5|HRH1|HTR1A|HTR2A|KCNA10|KCNH2	-0.0571575	25	-0.0103781	0.253993	-0.0571575
ZK-164015	Preclinical	estrogen receptor antagonist	ESR1|ESR2	-0.0570965	15	-0.0413434	0.21041	-0.0570965
WAY-161503	Preclinical	serotonin receptor agonist	HTR2C	-0.0570961	1	-0.0570961	NA	-0.0570961
CGK-733	Preclinical	ATM kinase inhibitor|ATR kinase inhibitor	ATM|ATR	-0.0569687	23	-0.0390436	0.213389	-0.0569687
azathioprine	Launched	dehydrogenase inhibitor	HPRT1|IMPDH1|PPAT	-0.0569502	8	-0.143104	0.273333	-0.0569502
GW-3965	Preclinical	LXR agonist	NR1H2|NR1H3	-0.0566968	10	-0.0321294	0.19623	-0.0566968
clomifene	Launched	estrogen receptor antagonist	ESR1	-0.0566536	23	-0.0208264	0.284332	-0.0566536
betulinic-acid	Phase 1/Phase 2	apoptosis stimulant|NFkB pathway inhibitor	GPBAR1	-0.0560131	6	0.00674689	0.153704	-0.0560131
phenazone	Launched	cyclooxygenase inhibitor	PTGS1|PTGS2	-0.0557691	11	-0.0546012	0.253544	-0.0557691
moxifloxacin	Launched	bacterial DNA gyrase inhibitor	TOP2A	-0.0556663	7	-0.0724241	0.237524	-0.0556663
dropropizine	Launched	antitussive		-0.05542	6	-0.0663536	0.270753	-0.05542
tubocurarine	Launched	acetylcholine receptor antagonist	ACHE|CHRNA2|HTR3A|HTR3B|KCNN1|KCNN2|KCNN3|ZACN	-0.0551908	10	-0.106744	0.280678	-0.0551908
emedastine	Launched	histamine receptor antagonist	HRH1	-0.0551697	1	-0.0551697	NA	-0.0551697
terconazole	Launched	sterol demethylase inhibitor		-0.0549067	4	-0.0209339	0.11067	-0.0549067
carbidopa	Launched	aromatic L-amino acid decarboxylase inhibitor	DDC	-0.0545393	8	-0.0523341	0.203981	-0.0545393
valdecoxib	Withdrawn	cyclooxygenase inhibitor	CA12|PTGS2	-0.0542084	36	-0.0380741	0.207864	-0.0542084
licochalcone-a	Phase 3	topoisomerase inhibitor	PTPN1	-0.0540063	3	-0.0730565	0.141192	-0.0540063
MGCD-265	Preclinical	VEGFR inhibitor	AXL|MET	-0.0538828	25	-0.0496303	0.205605	-0.0538828
isoliquiritigenin	Preclinical	guanylate cyclase activator	GABBR1	-0.0533804	36	-0.0345173	0.201427	-0.0533804
propantheline	Launched	acetylcholine receptor antagonist	CHRM1|CHRM2|CHRM3|CHRM4	-0.0529583	5	-0.056425	0.193606	-0.0529583
diethylcarbamazine	Launched	lipoxygenase inhibitor	ALOX5|PTGS1	-0.052951	5	-0.0149756	0.0999617	-0.052951
ambroxol	Launched	sodium channel blocker	CYP3A4	-0.0528342	5	-0.0357202	0.230893	-0.0528342
theobromine	Launched	phosphodiesterase inhibitor	ADORA1|ADORA2A|PDE4B	-0.0528058	2	-0.0528058	0.0235843	-0.0528058
estradiol-cypionate	Launched	estrogen receptor agonist	ESR1	-0.0526751	7	0.00693094	0.243963	-0.0526751
trimetazidine	Launched	3-ketoacyl CoA thiolase inhibitor	ACAA2	-0.0526695	1	-0.0526695	NA	-0.0526695
fludroxycortide	Launched	glucocorticoid receptor agonist	NR3C1|SERPINA6	-0.0526081	20	-0.0278061	0.194587	-0.0526081
auranofin	Launched	NFkB pathway inhibitor	IKBKB|PRDX5|TRPA1	-0.0525068	50	-0.0239825	0.202509	-0.0525068
PLX-4720	Preclinical	RAF inhibitor	BRAF|KDR	-0.0522517	57	-0.0292028	0.224706	-0.0522517
CPCCOEt	Preclinical	glutamate receptor antagonist	GRM1	-0.0522476	6	-0.000570515	0.238256	-0.0522476
barasertib	Phase 2/Phase 3	Aurora kinase inhibitor	AURKA|AURKB	-0.0520194	34	-0.0441529	0.270046	-0.0520194
enalaprilat	Launched	angiotensin converting enzyme inhibitor	ACE	-0.0518772	2	-0.0518772	0.428689	-0.0518772
idebenone	Launched	calcium channel modulator		-0.0514371	5	-0.0782948	0.108447	-0.0514371
5-hydroxytryptophan	Launched	neurotransmitter	SLC36A1|SLC36A2	-0.0511777	2	-0.0511777	0.211766	-0.0511777
PF-477736	Phase 1	CHK inhibitor	CHEK1|CHEK2	-0.0511171	30	-0.0118737	0.20442	-0.0511171
pralidoxime	Launched	acetylcholinesterase inhibitor	ACHE|BCHE	-0.0509853	1	-0.0509853	NA	-0.0509853
L-694247	Preclinical	serotonin receptor agonist	HTR1A|HTR1B|HTR1D	-0.0508628	6	-0.00749095	0.252084	-0.0508628
EMD-386088	Preclinical	serotonin receptor agonist	HTR6	-0.0508553	10	-0.0448262	0.274633	-0.0508553
tetroquinone	Preclinical			-0.0503582	2	-0.0503582	0.0284815	-0.0503582
masitinib	Launched	KIT inhibitor|PDGFR tyrosine kinase receptor inhibitor|src inhibitor	FGFR3|KIT|PDGFRA|PDGFRB	-0.0502385	19	-0.0802297	0.227483	-0.0502385
sulfaquinoxaline	Launched	vitamin K antagonist		-0.0500949	1	-0.0500949	NA	-0.0500949
methenamine	Launched	bacterial DNA inhibitor		-0.0498621	1	-0.0498621	NA	-0.0498621
fluphenazine	Launched	dopamine receptor antagonist	CALM1|DRD1|DRD2|DRD5|HRH1|HTR2A|HTR6|HTR7	-0.0494614	27	-0.0457857	0.262502	-0.0494614
tosedostat	Phase 2	peptidase inhibitor	ANPEP|LAP3|NPEPPS	-0.0492863	49	-0.0408233	0.187739	-0.0492863
NPC-15199	Phase 2	ICAM1 antagonist	PPARG	-0.0491872	7	-0.0014934	0.269581	-0.0491872
quinidine	Launched	sodium channel blocker	KCNA5|KCNA7|KCNH1|KCNH2|KCNH5|KCNK1|KCNK6|SCN5A|SLC29A4	-0.0490978	15	-0.0225515	0.205376	-0.0490978
trapidil	Launched	PDGFR tyrosine kinase receptor inhibitor	PDGFRA	-0.048859	6	-0.0343003	0.201329	-0.048859
diphenyleneiodonium	Preclinical	nitric oxide synthase inhibitor	NOS2|NOS3	-0.0488062	17	-0.0441844	0.187608	-0.0488062
selegiline	Launched	monoamine oxidase inhibitor	MAOA|MAOB	-0.0487879	3	-0.0447003	0.213812	-0.0487879
CV-1808	Preclinical	adenosine receptor agonist	ADORA2A	-0.0485101	5	0.0199874	0.21003	-0.0485101
chlortetracycline	Launched	protein synthesis inhibitor		-0.0484017	5	-0.069558	0.252109	-0.0484017
eticlopride	Preclinical	dopamine receptor antagonist	DRD2|DRD3|DRD4	-0.0481446	4	-0.0468659	0.291498	-0.0481446
XAV-939	Preclinical	tankyrase inhibitor	TNKS|TNKS2	-0.0476269	38	-0.0217568	0.209572	-0.0476269
Y-27152	Phase 1	potassium channel activator	KCNJ8	-0.0475116	3	-0.0416706	0.0367698	-0.0475116
XL-147	Phase 2	PI3K inhibitor	PIK3CA|PIK3CD|PIK3CG	-0.0473001	16	-0.0114436	0.197039	-0.0473001
lypressin	Launched	vasopressin receptor agonist	AVPR1A|AVPR1B|AVPR2	-0.0471994	10	-0.0462351	0.247571	-0.0471994
vincamine	Withdrawn	adrenergic receptor antagonist	CHRM1|CHRM2|CHRM3|CHRM4	-0.0471931	5	-0.170684	0.250674	-0.0471931
minoxidil	Launched	KATP activator|Kir6 channel (KATP) activator|vasodilator	ABCC9|KCNJ1|KCNJ10|KCNJ11|KCNJ8|PTGS1	-0.0471271	26	-0.0340795	0.202858	-0.0471271
nicotinamide	Launched	protein synthesis stimulant	BST1|LDHA|PARP1|SIRT5	-0.0469679	4	-0.0989781	0.295513	-0.0469679
VX-745	Phase 2	p38 MAPK inhibitor	MAPK11|MAPK12|MAPK14	-0.0468325	18	-0.0413229	0.185263	-0.0468325
alfuzosin	Launched	adrenergic receptor antagonist	ADRA1A|ADRA1B|ADRA1D|KCNH2	-0.0465352	5	0.0219915	0.162758	-0.0465352
pyrrolidine-dithiocarbamate	Preclinical	NFkB pathway inhibitor	HSD11B1|RELA	-0.0465313	11	0.00506001	0.288872	-0.0465313
ARC-239	Preclinical	adrenergic receptor antagonist	ADRA2A|ADRA2B|ADRA2C	-0.0461075	5	-0.0305836	0.264791	-0.0461075
SB-216763	Preclinical	glycogen synthase kinase inhibitor	CCNA2|CDK2|GSK3A|GSK3B	-0.0459203	55	-0.0624718	0.228778	-0.0459203
etacrynic-acid	Launched	sodium/potassium/chloride transporter inhibitor	ATP1A1|SLC12A1	-0.0458651	14	-0.0643737	0.255084	-0.0458651
kanamycin	Launched	bacterial 30S ribosomal subunit inhibitor		-0.0458167	2	-0.0458167	0.363094	-0.0458167
nitazoxanide	Launched	pyruvate ferredoxin oxidoreductase inhibitor		-0.0457062	7	-0.0754696	0.267451	-0.0457062
pifithrin-alpha	Preclinical	TP53 inhibitor	TP53	-0.0451777	26	-0.0307451	0.252885	-0.0451777
AMG-9810	Preclinical	TRPV antagonist	TRPV1	-0.0449397	15	-0.0633591	0.246529	-0.0449397
amiodarone	Launched	potassium channel blocker	ADRB1|CACNA1H|CACNA2D2|KCNA7|KCNH2	-0.0447712	29	-0.00905042	0.235846	-0.0447712
chlorpromazine	Launched	dopamine receptor antagonist	ADRA1A|ADRA1B|ADRA1D|ADRA2A|ADRA2B|ADRA2C|CALM1|CHRM1|CHRM3|DRD1|DRD2|DRD3|DRD4|DRD5|HRH1|HRH4|HTR1A|HTR2A|HTR2B|HTR2C|HTR6|HTR7|KCNH2|ORM1|ORM2|SMPD1|TRPC5	-0.0442051	24	-0.0266934	0.224548	-0.0442051
SB-216641	Preclinical	serotonin receptor antagonist	HTR1A|HTR1B|HTR1D|HTR2A|HTR2B|HTR2C	-0.0440069	11	-0.0316712	0.198918	-0.0440069
parbendazole	Preclinical	tubulin polymerization inhibitor	TUBB	-0.0438681	38	-0.0529507	0.190083	-0.0438681
GW-0742	Preclinical	PPAR receptor agonist	PPARD	-0.0437808	6	-0.0441907	0.215194	-0.0437808
antimycin-a	Preclinical	ATP synthase inhibitor	CYCS	-0.0437208	26	-0.0539924	0.246618	-0.0437208
talipexole	Launched	adrenergic receptor agonist|dopamine receptor agonist	ADRA2A|DRD2|HTR3A	-0.0434768	4	-0.0209213	0.276389	-0.0434768
clobenpropit	Preclinical	histamine receptor antagonist	HRH1|HRH2|HRH3|HRH4	-0.0432168	8	0.0220219	0.217515	-0.0432168
maraviroc	Launched	CC chemokine receptor antagonist	CCR5	-0.0430626	10	0.012864	0.224208	-0.0430626
amoxapine	Launched	norepinephrine reputake inhibitor	ADRA1A|ADRA1B|ADRA1D|ADRA2A|ADRA2B|ADRA2C|CHRM1|CHRM2|CHRM3|CHRM4|CHRM5|DRD1|DRD2|DRD3|DRD4|DRD5|GABRA1|GABRA2|GABRA3|GABRA4|GABRA5|GABRA6|GABRB1|GABRB2|GABRB3|GABRD|GABRE|GABRG1|GABRG2|GABRG3|GABRP|GABRQ|HRH1|HRH4|HTR1A|HTR1B|HTR2A|HTR2B|HTR2C|HTR3A|HTR6|HTR7|SLC6A2|SLC6A3|SLC6A4	-0.0430463	11	-0.0688837	0.207941	-0.0430463
PJ-34	Preclinical	PARP inhibitor	EEF2|PARP1|PARP15|PARP3	-0.0429649	36	-0.0218898	0.193277	-0.0429649
nefazodone	Withdrawn	adrenergic inhibitor|norepinephrine reuptake inhibitor|serotonin receptor antagonist|serotonin reuptake inhibitor	ADRA1A|ADRA1B|ADRA2A|CYP3A4|HTR1A|HTR2A|HTR2C|SLC6A2|SLC6A3|SLC6A4	-0.0429468	8	-0.0169934	0.155591	-0.0429468
tramadol	Launched	norepinephrine reputake inhibitor|opioid receptor agonist|serotonin reuptake inhibitor	CHRFAM7A|CHRM3|GRIN3A|HTR2C|OPRD1|OPRK1|OPRM1|SLC6A2|SLC6A4	-0.0429337	9	-0.0587321	0.246655	-0.0429337
torin-2	Preclinical	mTOR inhibitor	MTOR	-0.0427531	61	-0.0597675	0.236493	-0.0427531
ZK-93423	Phase 3	benzodiazepine receptor agonist	GABRA1|GABRA2|GABRA3|GABRA5|GABRB2|GABRG2	-0.0426089	17	-0.0454837	0.174812	-0.0426089
GSK-3-inhibitor-IX	Preclinical	glycogen synthase kinase inhibitor|lipoxygenase inhibitor	GSK3A|GSK3B	-0.0425499	62	-0.0142478	0.229364	-0.0425499
clomipramine	Launched	serotonin transporter (SERT) inhibitor	GSTP1|HTR2A|HTR2B|HTR2C|SLC6A2|SLC6A3|SLC6A4	-0.0424492	7	0.0372293	0.146598	-0.0424492
PK-11195	Phase 1	benzodiazepine receptor antagonist	TSPO	-0.0423737	24	-0.0843018	0.239342	-0.0423737
zafirlukast	Launched	leukotriene receptor antagonist	CYSLTR1|CYSLTR2	-0.0423152	3	-0.0568035	0.285189	-0.0423152
dosulepin	Launched	norepinephrine reuptake inhibitor|serotonin√±norepinephrine reuptake inhibitor (SNRI)|tricyclic antidepressant	CHRM1|CHRM2|CHRM3|CHRM4|CHRM5|HRH1|SLC6A2|SLC6A4	-0.0418646	3	-0.108425	0.262603	-0.0418646
tyrphostin-A9	Preclinical	protein tyrosine kinase inhibitor|tyrosine kinase inhibitor		-0.0415247	26	-0.038643	0.191892	-0.0415247
parachlorophenol	Launched	antiinfective drug		-0.0414653	5	-0.0129621	0.217382	-0.0414653
nimodipine	Launched	calcium channel blocker	AHR|CACNA1C|CACNA1D|CACNA1F|CACNA1S|CACNB1|CACNB2|CACNB3|CACNB4|CFTR|NR3C2	-0.0414108	15	0.00860469	0.220178	-0.0414108
ubenimex	Launched	leukotriene synthesis inhibitor	LTA4H|RNPEP	-0.0411069	8	-0.0470841	0.222847	-0.0411069
LFM-A13	Preclinical	Bruton's tyrosine kinase (BTK) inhibitor	BTK	-0.0410316	31	-0.0713314	0.229885	-0.0410316
lorazepam	Launched	benzodiazepine receptor agonist	GABRA1|GABRA2|GABRA3|GABRA4|GABRA5|GABRA6|GABRB1|GABRB2|GABRB3|GABRD|GABRE|GABRG1|GABRG2|GABRG3|GABRP|GABRQ|TSPO	-0.0409202	5	-0.0164512	0.0790253	-0.0409202
BML-284	Preclinical	WNT agonist		-0.0408333	5	0.0209512	0.207387	-0.0408333
amuvatinib	Phase 2	FLT3 inhibitor|KIT inhibitor|PDGFR tyrosine kinase receptor inhibitor|RAD51 inhibitor|RET tyrosine kinase inhibitor	KIT|MET	-0.040772	20	-0.0112869	0.264665	-0.040772
L-701252	Preclinical	glutamate receptor antagonist	GRIN1	-0.0401635	7	-0.180266	0.267278	-0.0401635
PG-9	Preclinical	acetylcholine receptor agonist		-0.0400053	7	-0.0700698	0.258247	-0.0400053
KU-55933	Preclinical	ATM kinase inhibitor	ATM|PRKDC	-0.0397359	21	-0.0628944	0.219268	-0.0397359
BI-78D3	Preclinical	JNK inhibitor	MAPK8	-0.0396108	10	-0.0351985	0.279193	-0.0396108
FPL-55712	Phase 1	leukotriene receptor antagonist		-0.0395491	3	-0.0470851	0.0294563	-0.0395491
CGP-57380	Preclinical	MAP kinase inhibitor	AURKB|LCK|MKNK1|MKNK2|SGK1	-0.0394863	14	-0.0224661	0.174132	-0.0394863
CYT-997	Phase 2	tubulin polymerization inhibitor	TUBB	-0.0390726	40	-0.05953	0.241173	-0.0390726
etomoxir	Phase 2	carnitine palmitoyltransferase inhibitor	CPT1A	-0.0390071	26	-0.0363342	0.189987	-0.0390071
homoharringtonine	Launched	protein synthesis inhibitor	RPL3	-0.0389111	65	-0.01578	0.120767	-0.0389111
quercetin	Launched	polar auxin transport inhibitor	ATP5A1|ATP5B|ATP5C1|HCK|HIBCH|PIK3CG|PIM1|STK17B|UGT3A1	-0.038614	18	-0.0322862	0.256394	-0.038614
doxylamine	Launched	histamine receptor antagonist	CHRM1|HRH1	-0.0385813	5	-0.0204342	0.203136	-0.0385813
linifanib	Phase 3	PDGFR tyrosine kinase receptor inhibitor|VEGFR inhibitor	CSF1|CSF1R|FLT1|FLT3|FLT4|KDR|KIT|PDGFRB|RET|TEK	-0.0385534	35	-0.0389149	0.221002	-0.0385534
PHCCC	Preclinical	glutamate receptor agonist	GRM1|GRM4	-0.0383383	6	-0.110844	0.273758	-0.0383383
benzbromarone	Launched	chloride channel blocker	ABCC1	-0.0379085	12	-0.0517896	0.229234	-0.0379085
haloprogin	Launched	other antifungal		-0.0374551	3	-0.0509727	0.0590952	-0.0374551
sorafenib	Launched	FLT3 inhibitor|KIT inhibitor|PDGFR tyrosine kinase receptor inhibitor|RAF inhibitor|RET tyrosine kinase inhibitor|VEGFR inhibitor	BRAF|DDR2|FGFR1|FLT1|FLT3|FLT4|KDR|KIT|PDGFRB|RAF1|RET	-0.0373753	74	-0.04297	0.226366	-0.0373753
RS-56812	Preclinical	serotonin receptor partial agonist	HTR3A	-0.0373148	6	-0.0369367	0.190441	-0.0373148
hypericin	Phase 2	tyrosine kinase inhibitor		-0.0369198	7	-0.0495695	0.230794	-0.0369198
cyanopindolol	Phase 2	adrenergic receptor antagonist	ADRB1|HTR1A|HTR1D	-0.0368875	1	-0.0368875	NA	-0.0368875
L-741742	Preclinical	dopamine receptor antagonist	DRD3|DRD4|SCN1A|SCN3A	-0.0365689	4	-0.0090656	0.14393	-0.0365689
GW-9662	Preclinical	PPAR receptor antagonist	NCOA2|PPARG|RXRA	-0.0362644	8	-0.0316612	0.175116	-0.0362644
brucine	Preclinical	glycine receptor antagonist	CHRM1|CHRM2|CHRM3|CHRM4|CHRM5	-0.0361992	8	-0.0247187	0.260531	-0.0361992
vemurafenib	Launched	RAF inhibitor	BRAF|RAF1	-0.0359521	81	-0.0238058	0.233088	-0.0359521
FPL-64176	Preclinical	calcium channel activator	CACNA1C|CACNA1S	-0.0358862	16	-0.0187237	0.23761	-0.0358862
glycopyrrolate	Launched	acetylcholine receptor antagonist	CHRM1|CHRM2|CHRM3|CHRM4|CHRM5	-0.0358444	5	0.0331603	0.228677	-0.0358444
dinoprostone	Withdrawn	prostanoid receptor agonist	CATSPER1|CATSPER2|CATSPER3|CATSPER4|PTGDR|PTGDR2|PTGER1|PTGER2|PTGER3|PTGER4|PTGFR|TBXA2R	-0.0356878	10	-0.0556332	0.180863	-0.0356878
hexylresorcinol	Launched	local anesthetic	TYR	-0.0355907	2	-0.0355907	0.0233255	-0.0355907
praziquantel	Launched	anthelmintic agent		-0.03553	5	-0.069731	0.207495	-0.03553
fostamatinib	Phase 3	SYK inhibitor	RET|SYK	-0.0353353	69	-0.0151319	0.251082	-0.0353353
KI-8751	Preclinical	KIT inhibitor|PDGFR tyrosine kinase receptor inhibitor|VEGFR inhibitor	KDR	-0.0349226	19	-0.0201762	0.267244	-0.0349226
carteolol	Launched	adrenergic receptor antagonist	ADRB1|ADRB2	-0.0348565	5	0.00466674	0.235296	-0.0348565
NBI-27914	Preclinical	corticosteroid releasing factor receptor antagonist	CRHR1	-0.0347353	6	-0.0187237	0.183012	-0.0347353
meloxicam	Launched	cyclooxygenase inhibitor	PTGS1|PTGS2	-0.0347246	10	-0.0444937	0.249125	-0.0347246
estradiol	Launched	estrogen receptor agonist	ESR1|ESR2|GPER1|KCNMA1|NR1I2	-0.0343913	78	-0.00406762	0.261461	-0.0343913
JX-401	Preclinical	p38 MAPK inhibitor	MAPK14	-0.0343425	10	-0.0313985	0.158781	-0.0343425
etodolac	Launched	cyclooxygenase inhibitor	PTGS1|PTGS2|RXRA	-0.0342941	19	-0.0299376	0.276052	-0.0342941
artesunate	Launched	DNA synthesis inhibitor		-0.0342844	33	-0.0301589	0.198646	-0.0342844
SB-431542	Preclinical	TGF beta receptor inhibitor	ACVR1C|TGFBR1	-0.0342537	13	-0.0341325	0.198482	-0.0342537
trimethobenzamide	Launched	histamine receptor antagonist	DRD2	-0.034234	6	0.0570746	0.187694	-0.034234
azlocillin	Launched	bacterial cell wall synthesis inhibitor		-0.0337633	1	-0.0337633	NA	-0.0337633
fexaramine	Preclinical	FXR agonist	NR1H4	-0.0336721	9	-0.0444791	0.271275	-0.0336721
tandutinib	Phase 2	FLT3 inhibitor|KIT inhibitor|PDGFR tyrosine kinase receptor inhibitor	CSF1R|FLT3|KIT|PDGFD|PDGFRB	-0.0336114	6	-0.0607173	0.22598	-0.0336114
oxytetracycline	Launched	bacterial 30S ribosomal subunit inhibitor		-0.0332295	1	-0.0332295	NA	-0.0332295
oxaprozin	Launched	cyclooxygenase inhibitor	PTGS1|PTGS2	-0.0329603	6	-0.0844754	0.336417	-0.0329603
parthenolide	Phase 1	NFkB pathway inhibitor		-0.0325664	139	-0.00438784	0.194386	-0.0325664
SB-366791	Preclinical	TRPV antagonist	TRPV1	-0.0324189	11	-0.0289413	0.202858	-0.0324189
tolazamide	Launched	ATP channel blocker	ABCC8|KCNJ1|KCNJ10|KCNJ11	-0.0322823	22	-0.033326	0.240437	-0.0322823
PD-166793	Preclinical	collagenase inhibitor|metalloproteinase inhibitor	MMP13|MMP2|MMP3	-0.0318134	9	-0.18233	0.269941	-0.0318134
MPEP	Preclinical	glutamate receptor antagonist	GRM1|GRM4|GRM5	-0.0312687	7	-0.135586	0.276011	-0.0312687
cortisone	Launched	glucocorticoid receptor agonist	NR3C1	-0.0311057	19	-0.0368696	0.260683	-0.0311057
podophyllotoxin	Launched	microtubule inhibitor|tubulin polymerization inhibitor	IGF1R|TOP2A|TUBA4A|TUBB	-0.0309312	31	-0.046796	0.238636	-0.0309312
irsogladine	Launched	phosphodiesterase inhibitor	PDE4A	-0.0307153	7	0.0116942	0.245047	-0.0307153
KN-62	Preclinical	calcium/calmodulin dependent protein kinase inhibitor|purinergic receptor antagonist	AKT1|CAMK2A|CHEK1|LCK|MAPK1|MAPK11|MAPK12|MAPK14|MAPK8|P2RX7|PRKCA|ROCK1|RPS6KB1|SGK1	-0.0306654	11	0.0078349	0.190966	-0.0306654
methysergide	Launched	serotonin receptor antagonist	HTR1A|HTR1B|HTR1D|HTR1E|HTR1F|HTR2A|HTR2B|HTR2C|HTR5A|HTR6|HTR7	-0.0305573	10	-0.0496723	0.294289	-0.0305573
amperozide	Launched	dopamine receptor antagonist	FAAH|HTR2A	-0.0302912	7	-0.0909328	0.275572	-0.0302912
linezolid	Launched	bacterial 50S ribosomal subunit inhibitor	MAOA|MAOB	-0.0302629	7	-0.0390835	0.241939	-0.0302629
10-DEBC	Preclinical	AKT inhibitor	PIM1	-0.0293908	32	-0.0247502	0.209327	-0.0293908
mepyramine	Launched	histamine receptor antagonist	HRH1	-0.029343	4	-0.0496115	0.224477	-0.029343
methylprednisolone	Launched	glucocorticoid receptor agonist	NR3C1	-0.0292438	5	0.0162687	0.272084	-0.0292438
gossypol	Phase 2	BCL inhibitor|MCL1 inhibitor	BCL2	-0.0292152	34	-0.00995545	0.216881	-0.0292152
secnidazole	Launched	acetylcholinesterase inhibitor|microtubule inhibitor		-0.0291689	3	-0.0127387	0.0881328	-0.0291689
formoterol	Launched	adrenergic receptor agonist	ADRB2	-0.0290872	11	0.0165969	0.216029	-0.0290872
ciproxifan	Preclinical	histamine receptor antagonist	ADRA2A|ADRA2C|HRH3|HRH4|HTR3A	-0.0289424	2	-0.0289424	0.0261946	-0.0289424
TPCA-1	Preclinical	IKK inhibitor	IKBKB	-0.0288655	58	-0.0128368	0.29092	-0.0288655
CI-976	Phase 1	ACAT inhibitor	ACAT1|CES1	-0.0285127	23	-0.0511111	0.213157	-0.0285127
pantoprazole	Launched	ATPase inhibitor	ATP4A	-0.0284348	5	-0.0160726	0.243619	-0.0284348
iohexol	Launched	radiopaque medium		-0.0283709	2	-0.0283709	0.333583	-0.0283709
stiripentol	Launched	GABA uptake inhibitor	GABRA3	-0.0279807	1	-0.0279807	NA	-0.0279807
niclosamide	Launched	DNA replication inhibitor|STAT inhibitor	STAT3	-0.0279164	94	-0.0417849	0.1883	-0.0279164
ODQ	Preclinical	guanylyl cyclase inhibitor	GUCY1A2|GUCY1A3|GUCY1B3	-0.0278707	11	-0.0338713	0.199003	-0.0278707
NGB-2904	Preclinical	dopamine receptor antagonist	DRD3	-0.027831	4	-0.0961041	0.25658	-0.027831
quipazine	Preclinical	serotonin receptor agonist		-0.0277953	14	-0.0477794	0.277263	-0.0277953
desipramine	Launched	tricyclic antidepressant	ADRA1A|ADRA1B|ADRA1D|ADRA2A|ADRA2B|ADRA2C|ADRB1|ADRB2|CHRM1|CHRM2|CHRM3|CHRM4|CHRM5|DRD2|HRH1|HTR1A|HTR2A|HTR2C|SLC6A2|SLC6A4|SMPD1	-0.0277266	9	-0.0217021	0.179899	-0.0277266
estrone	Launched	estrogen receptor agonist|estrogenic hormone	ESR1|ESR2	-0.0277131	10	-0.00398144	0.256737	-0.0277131
SB-590885	Preclinical	RAF inhibitor	BRAF	-0.0276559	43	0.00763254	0.241979	-0.0276559
NBQX	Preclinical	glutamate receptor antagonist	GRIA1|GRIA2|GRIA3|GRIA4|GRIK1|GRIN1|GRIN2A|GRIN2B	-0.0276042	5	-0.00940279	0.266485	-0.0276042
SCH-23390	Preclinical	dopamine receptor antagonist	DRD1|DRD5|HTR2C|KCNJ4|KCNJ6	-0.0274809	11	0.018515	0.179136	-0.0274809
pancuronium	Launched	acetylcholine receptor antagonist	CHRM2|CHRM3|CHRNA1|CHRNA2	-0.027426	2	-0.027426	0.0894327	-0.027426
triclabendazole	Launched	microtubule inhibitor	DNMT1	-0.0274015	3	0.0529946	0.160814	-0.0274015
oxymetholone	Launched	androgen receptor agonist	AR	-0.0272865	7	0.0368077	0.324524	-0.0272865
BNTX	Preclinical	opioid receptor antagonist	OPRD1|OPRK1|OPRM1	-0.0272851	13	-0.0621918	0.19664	-0.0272851
mefloquine	Launched	adenosine receptor antagonist|hemoglobin antagonist	ADORA2A|HBA1	-0.0271654	9	0.0210225	0.204385	-0.0271654
tinidazole	Launched	antiprotozoal agent		-0.0265489	3	-0.00735567	0.262446	-0.0265489
vinburnine	Launched	adrenergic receptor antagonist	CHRM1|CHRM2|CHRM3|CHRM4	-0.0262894	4	0.011281	0.379081	-0.0262894
topiramate	Launched	carbonic anhydrase inhibitor|glutamate receptor antagonist|kainate receptor antagonist	CA1|CA12|CA2|CA4|CA7|GABRA1|GABRA2|GABRA3|GABRA4|GABRA5|GABRA6|GABRB1|GABRB2|GABRB3|GABRD|GABRE|GABRG1|GABRG2|GABRG3|GABRP|GABRQ|GRIA1|GRIA2|GRIA3|GRIA4|GRIK1|GRIK2|GRIK3|GRIK4|GRIK5|SCN10A|SCN11A|SCN1A|SCN2A|SCN3A|SCN4A|SCN5A|SCN7A|SCN8A|SCN9A	-0.0262818	2	-0.0262818	0.447859	-0.0262818
CDK1-5-inhibitor	Preclinical	CDK inhibitor|glycogen synthase kinase inhibitor	CDK1|CDK5|GSK3B	-0.0260179	6	-0.024218	0.259388	-0.0260179
ilomastat	Phase 3	matrix metalloprotease inhibitor	ACAN|ADAM28|MMP1|MMP12|MMP13|MMP14|MMP2|MMP3|MMP8|MMP9	-0.0257416	9	0.0282429	0.232727	-0.0257416
acemetacin	Launched	cyclooxygenase inhibitor	PTGS1|PTGS2	-0.0257071	1	-0.0257071	NA	-0.0257071
nocodazole	Preclinical	tubulin polymerization inhibitor	HPGDS	-0.0256694	28	-0.00732842	0.224815	-0.0256694
alosetron	Withdrawn	serotonin receptor antagonist	HTR3A	-0.0251677	3	-0.00867076	0.241032	-0.0251677
vinpocetine	Launched	phosphodiesterase inhibitor|sodium channel blocker	PDE1A|PDE1C	-0.0249276	9	-0.0021006	0.200943	-0.0249276
ciclopirox	Launched	membrane integrity inhibitor	ATP1A1	-0.0248681	4	0.000428384	0.074106	-0.0248681
epothilone-a	Preclinical	microtubule stabilizing agent		-0.0248024	6	-0.010387	0.070732	-0.0248024
SC-10	Preclinical	protein kinase activator	PRKCA	-0.0247171	4	-0.0819994	0.208717	-0.0247171
ifosfamide	Launched	DNA alkylating agent	CYP2A6|CYP2B6|CYP2C18|CYP2C19|CYP2C8|CYP2C9|CYP3A4|CYP3A5|CYP3A7|PTGS1	-0.0243941	1	-0.0243941	NA	-0.0243941
bisoprolol	Launched	adrenergic receptor antagonist	ADRB1|ADRB2	-0.0242567	3	-0.105984	0.261761	-0.0242567
oleoylethanolamide	Preclinical	cannabinoid receptor agonist|glucose dependent insulinotropic receptor agonist|potassium channel blocker|PPAR receptor agonist	CNR1|GPR119|GPR55|PPARA	-0.0242164	13	-0.0535809	0.308963	-0.0242164
bromhexine	Launched	mucolytic agent		-0.0241116	11	-0.063444	0.244938	-0.0241116
piperacetazine	Launched	dopamine receptor antagonist		-0.0240535	4	0.0245372	0.218722	-0.0240535
BMS-299897	Phase 1	gamma secretase inhibitor		-0.0240433	23	-0.00380581	0.173019	-0.0240433
VX-702	Phase 2	p38 MAPK inhibitor	MAPK11|MAPK12|MAPK14	-0.0238768	10	-0.0326365	0.198594	-0.0238768
bicalutamide	Launched	androgen receptor antagonist	AR	-0.023781	6	-0.0773856	0.281608	-0.023781
arctigenin	Preclinical	MEK inhibitor	CHUK|MAP2K1	-0.0237244	16	-0.0625982	0.253282	-0.0237244
troglitazone	Withdrawn	insulin sensitizer|PPAR receptor agonist	ACSL4|ESRRA|ESRRG|PPARG|SERPINE1|SLC29A1|TRPM3	-0.0233404	61	-0.0255781	0.215405	-0.0233404
diazepam	Launched	benzodiazepine receptor agonist	ADRA1A|GABRA1|GABRA2|GABRA3|GABRA4|GABRA5|GABRA6|GABRB1|GABRB2|GABRB3|GABRD|GABRE|GABRG1|GABRG2|GABRG3|GABRP|GABRQ|GABRR1|GABRR2|GABRR3|TSPO	-0.0230637	3	-0.00952863	0.203515	-0.0230637
alimemazine	Launched	histamine receptor agonist	HRH1	-0.0228593	8	-0.0302213	0.205185	-0.0228593
amitriptyline	Launched	norepinephrine inhibitor|norepinephrine reuptake inhibitor|serotonin receptor antagonist|serotonin√±norepinephrine reuptake inhibitor (SNRI)	ADRA1A|ADRA1B|ADRA1D|ADRA2A|ADRB1|ADRB2|ADRB3|CHRM1|CHRM2|CHRM3|CHRM4|CHRM5|HRH1|HRH2|HRH4|HTR1A|HTR1B|HTR1D|HTR2A|HTR2C|HTR6|HTR7|KCNA1|KCND2|KCND3|KCNQ2|KCNQ3|NTRK1|NTRK2|OPRD1|OPRK1|OPRM1|SIGMAR1|SLC6A2|SLC6A4	-0.0227767	11	-0.0504483	0.269342	-0.0227767
canrenone	Withdrawn	mineralocorticoid receptor antagonist	NR3C2	-0.0227739	1	-0.0227739	NA	-0.0227739
melperone	Launched	dopamine receptor antagonist|serotonin receptor antagonist	DRD2|HTR2A	-0.0222726	8	-0.0178428	0.250493	-0.0222726
amoxicillin	Launched	penicillin binding protein inhibitor	CYP2C19|SLC15A1|SLC15A2|SLC22A6	-0.0219828	7	-0.0455676	0.281288	-0.0219828
4-iodo-6-phenylpyrimidine	Preclinical	macrophage migration inhibiting factor inhibitor	MIF	-0.0219609	18	0.0291579	0.184272	-0.0219609
pilocarpine	Launched	acetylcholine receptor agonist	CHRM1|CHRM2|CHRM3|CHRM4|CHRM5	-0.0218578	2	-0.0218578	0.0162467	-0.0218578
chenodeoxycholic-acid	Launched	11-beta hydroxysteroid dehydrogenase inhibitor|FXR agonist	NR1H4	-0.0217739	6	0.000686367	0.237602	-0.0217739
methoxsalen	Launched	DNA synthesis inhibitor	CYP1A1|CYP1A2|CYP2A13|CYP2A6|CYP3A4	-0.0217522	13	0.0112254	0.217038	-0.0217522
olanzapine	Launched	dopamine receptor antagonist|serotonin receptor antagonist	ADRA1A|ADRA1B|ADRA2A|ADRA2B|ADRA2C|ADRB1|ADRB2|ADRB3|CHRM1|CHRM2|CHRM3|CHRM4|CHRM5|DRD1|DRD2|DRD3|DRD4|DRD5|GABRA1|GABRA2|GABRA3|GABRA4|GABRA5|GABRA6|GABRB1|GABRB2|GABRB3|GABRD|GABRE|GABRG1|GABRG2|GABRG3|GABRP|GABRQ|HRH1|HRH2|HRH4|HTR1A|HTR1B|HTR1D|HTR1E|HTR1F|HTR2A|HTR2B|HTR2C|HTR3A|HTR5A|HTR6|HTR7	-0.0217294	1	-0.0217294	NA	-0.0217294
gallic-acid	Preclinical	beta amyloid protein neurotoxicity inhibitor|PPAR receptor agonist	CA1|CA12|CA14|CA2|CA4|CA6|CA9|SELP	-0.0217049	3	-0.0534466	0.0880665	-0.0217049
ritanserin	Phase 3	serotonin receptor antagonist	ADRA1A|ADRA1B|ADRA1D|HTR1A|HTR1B|HTR1D|HTR2A|HTR2B|HTR2C|HTR5A|HTR6|HTR7	-0.021663	8	0.0164281	0.180543	-0.021663
CGS-20625	Phase 1	benzodiazepine receptor agonist|GABA benzodiazepine site receptor partial agonist	GABRA1|GABRA2|GABRA3|GABRA4|GABRA5|GABRA6	-0.0212836	4	-0.0211033	0.0861814	-0.0212836
gestrinone	Launched	progesterone receptor antagonist	AR|ESR1|PGR	-0.0211606	7	0.0368108	0.304194	-0.0211606
florfenicol	Launched	protein synthesis inhibitor		-0.0210372	1	-0.0210372	NA	-0.0210372
epiandrosterone	Preclinical	steroid	G6PD	-0.0210215	1	-0.0210215	NA	-0.0210215
fenoprofen	Launched	prostaglandin inhibitor	PTGS1|PTGS2|SLC5A8	-0.0209092	1	-0.0209092	NA	-0.0209092
flutamide	Launched	androgen receptor antagonist	AHR|AR	-0.0209091	30	0.0192082	0.243985	-0.0209091
SB-205384	Preclinical	GABA receptor modulator	GABRA3|GABRA5|GABRA6	-0.0208288	4	-0.0566887	0.258972	-0.0208288
AR-A014418	Preclinical	glycogen synthase kinase inhibitor	GSK3B	-0.0207755	25	-0.0470757	0.241353	-0.0207755
anabasine	Preclinical	acetylcholine receptor agonist		-0.0207509	2	-0.0207509	0.0706061	-0.0207509
ruxolitinib	Launched	JAK inhibitor	JAK1|JAK2|JAK3|TYK2	-0.0205004	32	-0.0210356	0.203094	-0.0205004
isotretinoin	Launched	retinoid receptor agonist	RARA|RARB|RARG	-0.0203875	14	-0.0833559	0.300903	-0.0203875
AM-92016	Preclinical	potassium channel blocker	GRIN1	-0.0203865	6	0.0577678	0.181586	-0.0203865
UCL-2077	Preclinical	slow afterhyperpolarization channel blocker		-0.0201361	5	-0.0488595	0.250357	-0.0201361
dextromethorphan	Launched	glutamate receptor antagonist|sigma receptor agonist	CHRNA2|CHRNA3|CHRNA4|CHRNA7|CHRNB2|CHRNB4|CYBA|CYBB|GRIN3A|NCF1|NCF2|NCF4|OPRD1|OPRK1|OPRM1|PGRMC1|RAC1|RAC2|SIGMAR1|SLC6A2|SLC6A4	-0.0201303	10	-0.0407121	0.230141	-0.0201303
SKF-89976A	Preclinical	GABA uptake inhibitor	SLC6A1	-0.0200694	6	-0.0885932	0.253826	-0.0200694
terazosin	Launched	adrenergic receptor antagonist	ADRA1A|ADRA1B|ADRA1D|KCNH2|KCNH6|KCNH7	-0.0197647	3	0.0112349	0.283166	-0.0197647
MY-5445	Preclinical	phosphodiesterase inhibitor|platelet aggregation inhibitor	PDE5A	-0.0196314	10	-0.00529393	0.179932	-0.0196314
ornidazole	Launched	antiprotozoal agent		-0.0189492	4	-0.0824089	0.332172	-0.0189492
amantadine	Launched	glutamate receptor antagonist	DRD2|GRIN2A|GRIN2B|GRIN2C|GRIN2D|GRIN3A	-0.0188449	2	-0.0188449	0.00602954	-0.0188449
nabumetone	Launched	cyclooxygenase inhibitor	PTGS1|PTGS2	-0.0185369	7	0.00972157	0.218335	-0.0185369
sulindac	Launched	cyclooxygenase inhibitor	AKR1B1|MAPK3|PPARD|PTGDR2|PTGS1|PTGS2	-0.0185245	8	-0.0280148	0.294598	-0.0185245
erythromycin	Launched	NFkB pathway inhibitor	MLNR	-0.0184462	24	0.0153348	0.238946	-0.0184462
allantoin	Launched	cosmetic		-0.0184177	8	-0.0325054	0.146192	-0.0184177
enzalutamide	Launched	androgen receptor antagonist	AR	-0.0181342	19	-0.0330065	0.198413	-0.0181342
dicycloverine	Launched	acetylcholine receptor antagonist	CHRM1|CHRM2|CHRM3	-0.0180066	6	0.00878087	0.318012	-0.0180066
PF-3845	Preclinical	FAAH inhibitor	FAAH	-0.017905	18	-0.00730691	0.213756	-0.017905
MRS-1220	Preclinical	adenosine receptor antagonist	ADORA2B|ADORA3	-0.0178996	8	0.00790782	0.253842	-0.0178996
procaterol	Launched	adrenergic receptor agonist	ADRB2	-0.0178479	12	-0.0435375	0.218057	-0.0178479
lansoprazole	Launched	ATPase inhibitor	ATP4A|ATP4B	-0.0172251	6	-0.021	0.238893	-0.0172251
equilin	Preclinical	estrogen receptor agonist	HSD17B1	-0.0169439	9	0.0244612	0.238357	-0.0169439
necrostatin-1	Preclinical	RIPK inhibitor	RIPK1	-0.0169245	32	0.014822	0.224507	-0.0169245
tetramisole	Launched	immunostimulant		-0.0164834	4	-0.0458718	0.1992	-0.0164834
OMDM-2	Preclinical	FAAH inhibitor	GPR119	-0.0161848	7	-0.00803209	0.232917	-0.0161848
meclofenoxate	Launched	nootropic agent		-0.0160401	2	-0.0160401	0.281831	-0.0160401
tozasertib	Phase 2	Aurora kinase inhibitor|Bcr-Abl kinase inhibitor|FLT3 inhibitor|JAK inhibitor	AURKA|AURKB|AURKC|LCK	-0.0158943	138	-0.0100545	0.206719	-0.0158943
meticrane	Launched	diuretic		-0.0158052	1	-0.0158052	NA	-0.0158052
olomoucine	Preclinical	CDK inhibitor	CDK1|CDK2|CDK5|MAPK1	-0.0157421	12	0.0123979	0.260313	-0.0157421
dobutamine	Launched	adrenergic receptor agonist	ADRB1|ADRB2	-0.0157168	8	0.0282995	0.246412	-0.0157168
ketotifen	Launched	histamine receptor agonist|leukotriene receptor antagonist|phosphodiesterase inhibitor	HRH1|PDE4A|PDE4B|PDE4C|PDE4D|PDE7A|PDE7B|PDE8A|PDE8B|PGD	-0.015706	10	-0.0891476	0.263283	-0.015706
arcyriaflavin-a	Preclinical	CDK inhibitor	CCND1|CDK4	-0.0154975	8	0.0210435	0.142754	-0.0154975
orphenadrine	Launched	acetylcholine receptor antagonist	GRIN1|GRIN2D|GRIN3A|GRIN3B|HRH1|SCN10A|SLC6A2	-0.015443	6	0.00390329	0.252608	-0.015443
dacarbazine	Launched	DNA alkylating agent	PGD|POLA2	-0.014554	1	-0.014554	NA	-0.014554
rosiglitazone	Withdrawn	insulin sensitizer|PPAR receptor agonist	ACSL4|FFAR1|PPARG|TRPC5|TRPM3	-0.0143886	37	-0.0267506	0.239834	-0.0143886
prochlorperazine	Launched	dopamine receptor antagonist	DRD1|DRD2|DRD3|DRD4	-0.01431	8	-0.0457003	0.224492	-0.01431
alpha-linolenic-acid	Phase 3	omega 3 fatty acid stimulant	ELOVL4|FADS1|FADS2|FFAR1|FFAR4|PTGS2|SLC8A1|TRPV1	-0.0142183	9	-0.0349033	0.150569	-0.0142183
SB-221284	Preclinical	serotonin receptor antagonist	HTR2A|HTR2B|HTR2C	-0.0141513	2	-0.0141513	0.00331029	-0.0141513
dantrolene	Launched	calcium channel blocker	RYR1|RYR3	-0.0137586	6	0.0506675	0.267303	-0.0137586
captopril	Launched	angiotensin converting enzyme inhibitor	ACE|LTA4H|MMP2|MMP9	-0.0136584	2	-0.0136584	0.329661	-0.0136584
MNITMT	Preclinical	lymphocyte inhibitor		-0.013594	6	-0.0243847	0.206036	-0.013594
KF-38789	Preclinical	P selectin inhibitor	SELP	-0.0135394	18	-0.00662577	0.18901	-0.0135394
escitalopram	Launched	selective serotonin reuptake inhibitor (SSRI)	ADRA1A|CHRM1|HRH1|SLC6A2|SLC6A3|SLC6A4	-0.01345	4	-0.0338346	0.326899	-0.01345
Y-27632	Preclinical	rho associated kinase inhibitor	PKIA|PKN2|PRKACA|PRKCE|ROCK1|ROCK2	-0.0134302	41	-0.0147732	0.219972	-0.0134302
CP-94253	Preclinical	serotonin receptor agonist	HTR1B	-0.0132589	7	0.0391348	0.211018	-0.0132589
fadrozole	Launched	aromatase inhibitor	CYP11B1|CYP19A1	-0.0132379	1	-0.0132379	NA	-0.0132379
D-4476	Preclinical	TGF beta receptor inhibitor	CSNK1A1|CSNK1D|TGFB1	-0.0131012	13	-0.0105669	0.192987	-0.0131012
BU-224	Preclinical	imidazoline receptor ligand	MAOA|MAOB	-0.0129511	2	-0.0129511	0.0335278	-0.0129511
losartan	Launched	angiotensin receptor antagonist	AGTR1	-0.0128882	29	-0.0214378	0.207596	-0.0128882
riluzole	Launched	glutamate inhibitor	KCNK10|KCNK2|KCNK4|KCNN4|SCN10A|SCN11A|SCN1A|SCN2A|SCN3A|SCN4A|SCN5A|SCN7A|SCN8A|SCN9A|SLC7A11	-0.0127996	10	-0.0297903	0.202957	-0.0127996
penbutolol	Launched	adrenergic receptor antagonist	ADRB1|ADRB2|HTR1A|HTR1B	-0.0126276	1	-0.0126276	NA	-0.0126276
TNP-470	Phase 2	methionine aminopeptidase inhibitor		-0.0125059	3	0.00496146	0.32059	-0.0125059
proglumide	Withdrawn	CCK receptor antagonist	CCKAR|CCKBR	-0.0124262	1	-0.0124262	NA	-0.0124262
diclofenamide	Launched	carbonic anhydrase inhibitor	CA1|CA12|CA2|CA4|CA7	-0.0122588	8	-0.0350742	0.220416	-0.0122588
moxonidine	Launched	imidazoline receptor agonist	ADRA2A|ADRA2B|ADRA2C	-0.0119837	5	-0.0456599	0.289284	-0.0119837
methyldopa	Launched	adrenergic receptor agonist	ADRA2A|ADRA2B|ADRA2C|DDC	-0.0117382	1	-0.0117382	NA	-0.0117382
stanozolol	Launched	androgen receptor agonist	AR	-0.0117121	1	-0.0117121	NA	-0.0117121
cromoglicic-acid	Launched	immunosuppressant	KCNMA1|S100P	-0.0116586	1	-0.0116586	NA	-0.0116586
cefsulodin	Launched	bacterial cell wall synthesis inhibitor		-0.0115485	2	-0.0115485	0.00424019	-0.0115485
erastin	Preclinical	ion channel antagonist	VDAC2	-0.0114674	19	-0.0100711	0.177509	-0.0114674
GBR-12935	Preclinical	dopamine uptake inhibitor	AGTR1|SLC6A3	-0.0114299	2	-0.0114299	0.322406	-0.0114299
sulfathiazole	Launched	dihydropteroate synthase inhibitor		-0.0110933	1	-0.0110933	NA	-0.0110933
aprepitant	Launched	tachykinin antagonist	TACR1	-0.0109373	5	-0.0298055	0.21556	-0.0109373
edaravone	Launched	nootropic agent	BCL2	-0.0100682	2	-0.0100682	0.0138841	-0.0100682
esculin	Phase 1	antioxidant		-0.00978782	6	-0.0315117	0.200221	-0.00978782
sulfachlorpyridazine	Launched	bacterial antifolate		-0.00972684	1	-0.00972684	NA	-0.00972684
entecavir	Launched	DNA replication inhibitor|nucleoside reverse transcriptase inhibitor		-0.0096446	5	0.0225484	0.204961	-0.0096446
sertaconazole	Launched	sterol demethylase inhibitor		-0.00932741	7	-0.0202108	0.186484	-0.00932741
mitotane	Launched	antineoplastic agent	CYP11A1|CYP11B1|ESR1|FDX1	-0.00927635	9	-0.0160569	0.147253	-0.00927635
propafenone	Launched	antiarrhythmic	ADRB1|ADRB2|KCNA5|KCNH2|SCN5A	-0.00903939	6	-0.00827906	0.287846	-0.00903939
sulfamerazine	Launched	bacterial antifolate		-0.00865817	1	-0.00865817	NA	-0.00865817
WAY-213613	Preclinical	glutamate inhibitor	SLC1A2	-0.00845997	6	-0.0186566	0.209505	-0.00845997
milrinone	Launched	phosphodiesterase inhibitor	PDE2A|PDE3A|PDE3B|PDE5A	-0.0083882	9	-0.00984427	0.155785	-0.0083882
marbofloxacin	Launched	bacterial DNA gyrase inhibitor		-0.0080295	2	-0.0080295	0.286978	-0.0080295
tremorine	Preclinical	acetylcholine receptor agonist		-0.00798666	6	-0.00902891	0.12918	-0.00798666
embelin	Preclinical	HCV inhibitor|XIAP inhibitor	XIAP	-0.00777429	6	0.0280247	0.307977	-0.00777429
paclitaxel	Launched	tubulin polymerization inhibitor	BCL2|MAP2|MAP4|MAPT|NR1I2|TLR4|TUBB|TUBB1	-0.00775767	35	-0.0273305	0.21367	-0.00775767
purmorphamine	Preclinical	smoothened receptor agonist	SMO	-0.00775476	34	-0.0130146	0.224085	-0.00775476
ketanserin	Launched	serotonin receptor antagonist	ADRA1A|ADRA1B|ADRA1D|DRD1|DRD5|HTR1A|HTR1B|HTR1D|HTR2A|HTR2B|HTR2C|HTR5A|HTR7|SLC18A1|SLC18A2	-0.00768096	6	-0.0383808	0.208254	-0.00768096
naphazoline	Launched	adrenergic receptor agonist	ADRA1A|ADRA2A	-0.00761629	6	-0.0901301	0.268553	-0.00761629
imiquimod	Launched	interferon inducer|toll-like receptor agonist	TLR7|TLR8	-0.00754349	14	-0.0235625	0.244158	-0.00754349
latanoprost	Launched	prostanoid receptor agonist	PTGFR	-0.00742035	3	-0.00662262	0.0212403	-0.00742035
SIB-1893	Preclinical	glutamate receptor antagonist	GRM4|GRM5	-0.00723615	29	-0.012594	0.194459	-0.00723615
GW-5074	Preclinical	RAF inhibitor|leucine rich repeat kinase inhibitor	NTRK1|RAF1	-0.00715575	40	0.00504062	0.217809	-0.00715575
ritonavir	Launched	HIV protease inhibitor	CYP1A2|CYP2B6|CYP2C19|CYP2C8|CYP2C9|CYP2D6|CYP2E1|CYP3A4|CYP3A5|CYP3A7	-0.0067102	2	-0.0067102	0.515952	-0.0067102
vindesine	Launched	tubulin polymerization inhibitor	TUBB|TUBB1	-0.00668113	9	0.0334917	0.223171	-0.00668113
GBR-12783	Preclinical	dopamine uptake inhibitor		-0.00645204	9	-0.00476853	0.182488	-0.00645204
ranitidine	Launched	histamine receptor antagonist	HRH2	-0.00582183	18	0.00113155	0.212099	-0.00582183
idelalisib	Launched	PI3K inhibitor	PIK3CA|PIK3CB|PIK3CD|PIK3CG	-0.00531331	2	-0.00531331	0.0225173	-0.00531331
calpeptin	Preclinical	calpain inhibitor		-0.00513035	38	0.00515074	0.189286	-0.00513035
desoxycortone	Preclinical	mineralocorticoid receptor agonist	NR3C1|NR3C2	-0.00511753	10	0.0481411	0.231821	-0.00511753
penciclovir	Launched	DNA directed DNA polymerase inhibitor		-0.00511599	3	-0.0269299	0.0741515	-0.00511599
SIB-1757	Preclinical	glutamate receptor antagonist	GRM5	-0.00504326	1	-0.00504326	NA	-0.00504326
FR-180204	Preclinical	MAP kinase inhibitor	MAPK1|MAPK3	-0.00501329	20	0.0123907	0.207767	-0.00501329
R-96544	Preclinical	serotonin receptor antagonist	HTR2A	-0.005004	9	0.0273431	0.264524	-0.005004
DMP-543	Phase 2	acetylcholine release enhancer		-0.0048542	7	0.0288952	0.245072	-0.0048542
metaraminol	Launched	adrenergic receptor agonist	ADRA1A	-0.00448746	2	-0.00448746	0.0189066	-0.00448746
DUP-697	Phase 1	cyclooxygenase inhibitor	PTGS2	-0.00441536	8	-0.0147607	0.309378	-0.00441536
homoveratrylamine	Preclinical	dopamine analog		-0.00381697	3	-0.0905144	0.223049	-0.00381697
thalidomide	Launched	tumor necrosis factor production inhibitor	CRBN|FGFR2|NFKB1|ORM1|ORM2|PTGS2|TNF	-0.00345842	25	-0.0207635	0.248656	-0.00345842
nifedipine	Launched	calcium channel blocker	CACNA1C|CACNA1D|CACNA1F|CACNA1H|CACNA1S|CACNA2D1|CACNB2|CALM1|GLRA1|GLRA3|GLRB|KCNA1|KCNA5|NR1I2|TRPM3	-0.0033992	35	-0.00865715	0.207173	-0.0033992
synephrine	Launched	adrenergic receptor agonist	ADRA1A	-0.00334542	5	-0.0967878	0.228419	-0.00334542
pergolide	Withdrawn	dopamine receptor agonist	ADRA1A|ADRA1B|ADRA1D|ADRA2A|ADRA2B|ADRA2C|DRD1|DRD2|DRD3|DRD4|DRD5|HTR1A|HTR1B|HTR1D|HTR2A|HTR2B|HTR2C	-0.00328983	6	-0.0546872	0.238289	-0.00328983
PNU-74654	Preclinical	beta-catenin inhibitor	CTNNB1|TCF4	-0.00323743	43	0.0129883	0.206782	-0.00323743
zalcitabine	Launched	nucleoside reverse transcriptase inhibitor		-0.00315299	2	-0.00315299	0.268349	-0.00315299
cloperastine	Launched	antitussive		-0.00307692	1	-0.00307692	NA	-0.00307692
SB-408124	Preclinical	orexin receptor antagonist	HCRTR1|HCRTR2	-0.00258763	7	0.00768602	0.0787315	-0.00258763
lymecycline	Launched	bacterial 50S ribosomal subunit inhibitor		-0.00255365	1	-0.00255365	NA	-0.00255365
thioproperazine	Launched	dopamine receptor antagonist	ADRA1A|ADRA1B|DRD1|DRD2|HTR1A|HTR2A	-0.00251784	8	0.027955	0.253816	-0.00251784
nisoxetine	Phase 1	norepinephrine reuptake inhibitor	SLC6A2|SLC6A3|SLC6A4	-0.00241222	6	0.073617	0.238625	-0.00241222
ascorbic-acid	Launched	antioxidant	ALKBH2|ALKBH3|BBOX1|DBH|EGLN1|EGLN2|EGLN3|KDM5D|LCT|OGFOD1|OGFOD2|P3H1|P3H2|P3H3|P4HA1|P4HTM|PAM|PHYH|PLOD1|PLOD2|PLOD3|SLC23A1|SLC23A2|TMLHE	-0.00228437	4	0.0283645	0.378387	-0.00228437
fexofenadine	Launched	histamine receptor antagonist	HRH1	-0.00216142	4	0.0171312	0.224567	-0.00216142
HA-1004	Phase 2	calcium channel blocker		-0.00211967	10	0.00250534	0.239843	-0.00211967
DNQX	Preclinical	glutamate receptor antagonist	GRIA1|GRIA2|GRIK1|GRIN1|GRIN2A|GRIN2B	-0.00186148	5	-0.0804688	0.230943	-0.00186148
GW-6471	Preclinical	PPAR receptor antagonist	PPARA	-0.00158293	10	0.0249667	0.250979	-0.00158293
physostigmine	Launched	cholinesterase inhibitor	ACHE|BCHE	-0.00144479	6	-0.0263531	0.238508	-0.00144479
gemfibrozil	Launched	lipoprotein lipase activator	LPL|PPARA|SLCO1B1|SLCO1B3|SLCO2B1	-0.00143659	13	-0.021658	0.194657	-0.00143659
nalidixic-acid	Launched	bacterial DNA gyrase inhibitor		-0.00139689	1	-0.00139689	NA	-0.00139689
SKF-81297	Preclinical	dopamine receptor agonist	DRD1|DRD5	-0.00120716	14	-0.00131458	0.191746	-0.00120716
deracoxib	Launched	cyclooxygenase inhibitor	PTGS2	-0.0011906	7	-0.0288617	0.215915	-0.0011906
pregnenolone	Launched	glutamate receptor modulator	CYP17A1|SULT2B1	-0.00117151	25	-0.0152452	0.243128	-0.00117151
EO-1428	Preclinical	p38 MAPK inhibitor	MAPK11|MAPK14	-0.00115683	12	-0.0391668	0.251811	-0.00115683
nicotine	Launched	acetylcholine receptor agonist	CHAT|CHRNA10|CHRNA2|CHRNA3|CHRNA4|CHRNA5|CHRNA6|CHRNA7|CHRNA9|CHRNB2|CHRNB3|CHRNB4|CYP19A1|TBXAS1|TRPA1	-0.00111426	4	0.00651773	0.228504	-0.00111426
cimetidine	Launched	histamine receptor antagonist	HRH2|SLC29A4|SLC47A1|SLC47A2	-0.00108334	12	-0.000645513	0.234203	-0.00108334
dioxybenzone	Preclinical	topical sunscreen agent		-0.0010465	8	-0.00793141	0.138926	-0.0010465
apramycin	Launched	bacterial 30S ribosomal subunit inhibitor		-0.000741471	1	-0.000741471	NA	-0.000741471
alizapride	Launched	dopamine receptor antagonist	DRD2	1.98947e-05	1	1.98947e-05	NA	1.98947e-05
lidocaine	Launched	histamine receptor agonist	EGFR|SCN10A|SCN11A|SCN1A|SCN2A|SCN3A|SCN4A|SCN5A|SCN7A|SCN8A|SCN9A	0.00011394	6	0.0123554	0.212199	0.00011394
entacapone	Launched	catechol O methyltransferase inhibitor	COMT	0.000230347	3	0.0100519	0.201224	0.000230347
CHIR-99021	Preclinical	glycogen synthase kinase inhibitor	CDK1|GSK3A|GSK3B|MAPK1	0.000581256	28	0.0259965	0.23241	0.000581256
sulfafurazole	Launched	bacterial antifolate		0.000791508	8	0.0214221	0.211923	0.000791508
droperidol	Launched	dopamine receptor antagonist	ADRA1A|DRD2|DRD3|DRD4|HTR2A	0.000918395	8	-0.0193462	0.232256	0.000918395
loxoprofen	Launched	cyclooxygenase inhibitor|prostanoid receptor antagonist	PTGS2	0.00106127	1	0.00106127	NA	0.00106127
nifurtimox	Launched	DNA inhibitor		0.0011525	1	0.0011525	NA	0.0011525
edrophonium	Launched	acetylcholinesterase inhibitor	ACHE|BCHE	0.00115514	2	0.00115514	0.0583742	0.00115514
voriconazole	Launched	cytochrome P450 inhibitor	CYP2C19|CYP2C9|CYP3A4|CYP3A5|PTGS1	0.00130935	11	-0.0166106	0.222389	0.00130935
linoleic-acid	Phase 3	oxidative stress inducer	FABP4|FFAR1|FFAR4|HNF4A|KCNB1|PPARG|TRPM8	0.00149701	2	0.00149701	0.280941	0.00149701
benzethonium	Launched	sodium channel blocker	SCN10A	0.0015374	4	-0.0516119	0.177962	0.0015374
pravastatin	Launched	HMGCR inhibitor	HMGCR|SLCO1B1	0.00172338	18	-0.0430764	0.17821	0.00172338
ciglitazone	Phase 2	PPAR receptor agonist	PPARG	0.00199705	10	-0.00400503	0.230038	0.00199705
salubrinal	Preclinical	eukaryotic translation initiation factor inhibitor	EIF2S1	0.00208082	6	0.0196749	0.197137	0.00208082
sibutramine	Withdrawn	serotonin√±norepinephrine reuptake inhibitor (SNRI)	SLC6A2|SLC6A3|SLC6A4	0.00209653	6	0.0290016	0.208452	0.00209653
YM-90709	Preclinical	IL5 inhibitor	CSF2RB|IL5RA	0.00256388	5	-0.0521378	0.255752	0.00256388
doxazosin	Launched	adrenergic receptor antagonist	ADRA1A|ADRA1B|ADRA1D|KCNH2|KCNH6|KCNH7	0.00263748	3	-0.0814305	0.261135	0.00263748
BMS-754807	Phase 2	IGF-1 inhibitor	AKT1|IGF1R	0.00267987	43	0.027536	0.237564	0.00267987
betaxolol	Launched	adrenergic receptor antagonist	ADRB1|ADRB2	0.00280293	4	0.00612289	0.0184988	0.00280293
SGX523	Phase 1	hepatocyte growth factor receptor inhibitor	MET	0.00285683	13	0.0124678	0.186372	0.00285683
dalcetrapib	Phase 3	cholesteryl ester transfer protein inhibitor	CETP	0.0028781	16	0.0368402	0.243348	0.0028781
practolol	Withdrawn	adrenergic receptor antagonist	ADRB1	0.00328392	5	0.0739132	0.246596	0.00328392
zolpidem	Launched	benzodiazepine receptor agonist	GABRA1|GABRA2|GABRA3	0.00390223	1	0.00390223	NA	0.00390223
GBR-13069	Preclinical	dopamine uptake inhibitor	SLC6A3	0.00410779	10	0.0538876	0.215216	0.00410779
DR-2313	Preclinical	PARP inhibitor	PARP1|PARP3	0.00427494	9	0.106267	0.261336	0.00427494
cefmetazole	Launched	bacterial cell wall synthesis inhibitor		0.00434796	1	0.00434796	NA	0.00434796
acadesine	Phase 3	AMPK activator		0.00456357	5	-0.0215353	0.190713	0.00456357
zidovudine	Launched	nucleoside reverse transcriptase inhibitor	TERT	0.00463426	1	0.00463426	NA	0.00463426
BMS-777607	Phase 1/Phase 2	AXL kinase inhibitor|c-Met inhibitor|FLT3 inhibitor|hepatocyte growth factor receptor inhibitor|macrophage migration inhibiting factor inhibitor|tyrosine kinase inhibitor	AXL|MERTK|MET|MST1R|TYRO3	0.00505332	8	0.00203556	0.187771	0.00505332
PD-173074	Preclinical	FGFR inhibitor|VEGFR inhibitor	FGFR1|FGFR2|FGFR3|FGFR4|FLT1|FLT4|KDR|PDGFRA|PDGFRB	0.00513522	33	-0.0155577	0.224816	0.00513522
chlorothiazide	Launched	diuretic	CA1|CA2|CA4|SLC12A3	0.00527293	1	0.00527293	NA	0.00527293
ethosuximide	Launched	succinimide antiepileptic	CACNA1G|CACNA1H|CACNA1I	0.00566934	2	0.00566934	0.344105	0.00566934
clozapine	Launched	dopamine receptor antagonist|serotonin receptor antagonist	ADRA1A|ADRA1B|ADRA1D|ADRA2A|ADRA2B|ADRA2C|CALY|CHRM1|CHRM2|CHRM3|CHRM4|CHRM5|DRD1|DRD2|DRD3|DRD4|DRD5|HRH1|HRH4|HTR1A|HTR1B|HTR1D|HTR1E|HTR1F|HTR2A|HTR2B|HTR2C|HTR3A|HTR5A|HTR6|HTR7	0.00568446	7	-0.0360695	0.15949	0.00568446
tetracycline	Launched	bacterial 30S ribosomal subunit inhibitor	PRNP	0.00571897	3	0.00907032	0.232348	0.00571897
itraconazole	Launched	cytochrome P450 inhibitor	CYP51A1	0.00627437	17	0.0122888	0.292567	0.00627437
PD-102807	Preclinical	acetylcholine receptor antagonist	CHRM4	0.006299	14	-0.0281763	0.25491	0.006299
bucladesine	Launched	adenosine receptor agonist|cAMP stimulant	PRKACA	0.00631461	34	0.00213359	0.224613	0.00631461
citiolone	Preclinical	lipotropic|mucolytic agent		0.00665931	2	0.00665931	0.0960057	0.00665931
hydroxyfasudil	Preclinical	rho associated kinase inhibitor	PKIA|PRKACA|ROCK1	0.00667377	5	0.00171252	0.159919	0.00667377
aminomethyltransferase	Preclinical	nitric oxide synthase inhibitor	NOS2	0.00675823	6	-0.0406146	0.244313	0.00675823
pyridoxine	Launched	vitamin B	DDC|PDXK	0.00680648	3	0.00667925	0.00904161	0.00680648
hyoscyamine	Launched	acetylcholine receptor antagonist	CHRM1|CHRM2|CHRM3|CHRM4	0.00686216	7	0.01027	0.18544	0.00686216
NU-7026	Preclinical	DNA dependent protein kinase inhibitor|mTOR inhibitor|PI3K inhibitor	PRKDC	0.00721749	12	-0.00686386	0.187475	0.00721749
6-benzylaminopurine	Preclinical	purinergic receptor activator		0.00742697	2	0.00742697	0.398341	0.00742697
lincomycin	Launched	bacterial 30S ribosomal subunit inhibitor		0.00743534	1	0.00743534	NA	0.00743534
ziprasidone	Launched	dopamine receptor antagonist|serotonin receptor antagonist	ADRA1A|ADRA1B|ADRA2A|ADRA2B|ADRA2C|CHRM1|CHRM2|CHRM3|CHRM4|CHRM5|DRD1|DRD2|DRD3|DRD4|DRD5|HRH1|HTR1A|HTR1B|HTR1D|HTR1E|HTR2A|HTR2C|HTR3A|HTR6|HTR7|SLC6A4	0.00749781	9	-0.0447843	0.197445	0.00749781
CNQX	Phase 1	glutamate receptor antagonist	GRIA1|GRIA2|GRIA3|GRIA4	0.0075895	1	0.0075895	NA	0.0075895
dihydrostreptomycin	Withdrawn	bacterial 30S ribosomal subunit inhibitor		0.00773006	1	0.00773006	NA	0.00773006
racecadotril	Launched	enkephalinase inhibitor	MME	0.00773722	6	-0.0326842	0.192247	0.00773722
carvedilol	Launched	adrenergic receptor antagonist	ADRA1A|ADRA1B|ADRA1D|ADRA2A|ADRA2B|ADRA2C|ADRB1|ADRB2|ADRB3|GJA1|HIF1A|KCNH2|NDUFC2|NPPB|SELE|VCAM1|VEGFA	0.00780848	11	0.0791537	0.263839	0.00780848
strychnine	Preclinical	acetylcholine receptor antagonist	CHRM1|CHRM2|CHRM3|CHRM4|CHRM5|CHRNA10|CHRNA9|GLRA1|GLRA2|GLRA3|GLRB	0.00814535	2	0.00814535	0.0182021	0.00814535
tribenoside	Launched	anti-inflammatory agent|capillary stabilizing agent		0.00830159	2	0.00830159	0.34909	0.00830159
ipsapirone	Phase 3	serotonin receptor agonist	HTR1A	0.00889762	6	0.00624666	0.191394	0.00889762
tolazoline	Launched	adrenergic receptor antagonist	ADRA1A|ADRA2A|ADRA2B|ADRA2C|HRH1|HRH2	0.00890565	2	0.00890565	0.0434238	0.00890565
atovaquone	Launched	mitochondrial electron transport inhibitor	DHODH	0.0091259	3	-0.0621331	0.275785	0.0091259
SKF-96365	Preclinical	calcium channel blocker	CYP3A4|PKD2|TRPC1|TRPC3|TRPC4|TRPC5|TRPV2	0.00949357	19	0.0187541	0.279082	0.00949357
loracarbef	Launched	bacterial cell wall synthesis inhibitor		0.00962718	1	0.00962718	NA	0.00962718
ALX-5407	Phase 1	Glycine transporter 1 inhibitor	SLC6A9	0.00988517	1	0.00988517	NA	0.00988517
felodipine	Launched	calcium channel blocker	CACNA1C|CACNA1D|CACNA1F|CACNA1H|CACNA1S|CACNA2D1|CACNA2D2|CACNB2|CALM1|CFTR|NR3C2|PDE1A|PDE1B|TNNC1|TNNC2	0.0100072	6	-0.00649312	0.164427	0.0100072
ispinesib	Phase 2	kinesin inhibitor	KIF11	0.0103038	16	0.0185805	0.206941	0.0103038
nitrocaramiphen	Preclinical	cholinergic receptor antagonist	CHRM1	0.0104651	5	0.0156206	0.203451	0.0104651
mepenzolate	Launched	acetylcholine receptor antagonist	CHRM1|CHRM3	0.0105579	2	0.0105579	0.290538	0.0105579
guanadrel	Launched	adrenergic inhibitor	SLC6A2	0.0106916	1	0.0106916	NA	0.0106916
clofazimine	Launched	GK0582 inhibitor		0.0107063	6	0.0379791	0.205627	0.0107063
rabeprazole	Launched	ATPase inhibitor|gastrin inhibitor	ATP4A	0.0108201	6	0.0311127	0.263075	0.0108201
modafinil	Launched	adrenergic receptor agonist	ADRA1B|SLC6A3	0.0109966	5	0.0211232	0.169421	0.0109966
nefopam	Launched	cyclooxygenase inhibitor		0.011546	4	0.0624005	0.246799	0.011546
ritodrine	Launched	adrenergic receptor agonist	ADRB2	0.011591	7	-0.0122532	0.195311	0.011591
icariin	Phase 3	phosphodiesterase inhibitor	PDE5A	0.0118543	3	0.0138462	0.2396	0.0118543
benperidol	Launched	dopamine receptor antagonist	DRD2	0.0120026	7	0.0054208	0.221754	0.0120026
lofexidine	Launched	adrenergic receptor agonist	ADRA2A	0.0125426	2	0.0125426	0.0346616	0.0125426
vigabatrin	Launched	GABA aminotransferase inhibitor	ABAT|GABBR1|SLC32A1	0.0125536	2	0.0125536	0.015118	0.0125536
SB-269970	Preclinical	serotonin receptor antagonist	HTR7	0.0125747	5	0.0807708	0.280834	0.0125747
xylazine	Launched	adrenergic receptor agonist	ADRA2A|ADRA2B|ADRA2C	0.0128499	4	0.0646563	0.362054	0.0128499
altretamine	Launched	DNA synthesis inhibitor		0.0128858	4	0.0468344	0.234896	0.0128858
BD-1047	Preclinical	adrenergic receptor antagonist	SIGMAR1	0.0130407	8	0.0278386	0.199704	0.0130407
trimetozine	Launched	sedative		0.0138206	5	-0.00172094	0.120793	0.0138206
prazosin	Launched	adrenergic receptor antagonist	ADRA1A|ADRA1B|ADRA1D|ADRA2A|ADRA2B|ADRA2C|KCNH2|KCNH6|KCNH7	0.0138294	6	0.0393335	0.290572	0.0138294
sirtinol	Preclinical	SIRT inhibitor	SIRT1|SIRT2	0.0138614	4	-0.0243275	0.21856	0.0138614
EXO-1	Preclinical	ARF inhibitor		0.014253	7	0.0386881	0.158943	0.014253
MMPX	Preclinical	phosphodiesterase inhibitor		0.0144119	4	-0.00199622	0.200768	0.0144119
cyclopentolate	Launched	acetylcholine receptor antagonist	CHRM1	0.0144885	2	0.0144885	0.378876	0.0144885
orantinib	Phase 3	FGFR inhibitor|PDGFR tyrosine kinase receptor inhibitor|VEGFR inhibitor	AURKA|AURKB|EGFR|FGFR1|FGFR2|KDR|PDGFRA|PDGFRB	0.0146729	28	0.0261206	0.193218	0.0146729
closantel	Launched	chitinase inhibitor|NFkB pathway inhibitor		0.0149945	1	0.0149945	NA	0.0149945
motesanib	Phase 3	KIT inhibitor|PDGFR tyrosine kinase receptor inhibitor|VEGFR inhibitor	FLT1|FLT4|KDR|KIT	0.015046	20	0.0394798	0.217171	0.015046
dequalinium	Launched	PKC inhibitor	KCNN1|KCNN3	0.015103	2	0.015103	0.412805	0.015103
diltiazem	Launched	calcium channel blocker	CACNA1C|CACNA1S|CACNA2D1|CACNG1|HTR3A|KCNA5	0.0151738	13	0.043876	0.264141	0.0151738
SKF-77434	Preclinical	dopamine receptor agonist	DRD1	0.0153626	7	-0.0839515	0.310682	0.0153626
pindolol	Launched	adrenergic receptor antagonist	ADRB1|ADRB2|HTR1A|HTR1B|HTR2A|HTR2B	0.0157562	11	-0.0150249	0.215878	0.0157562
etomidate	Launched	GABA receptor modulator	ADRA2B|GABRA1|GABRA2|GABRA3|GABRA4|GABRA5|GABRA6|GABRB1|GABRB2|GABRB3|GABRD|GABRE|GABRG1|GABRG2|GABRG3|GABRP|GABRQ	0.01578	2	0.01578	0.0472457	0.01578
phentolamine	Launched	adrenergic receptor antagonist	ADRA1A|ADRA1B|ADRA1D|ADRA2A|ADRA2B|ADRA2C	0.0166984	5	0.0469603	0.30298	0.0166984
ribostamycin	Launched	bacterial 30S ribosomal subunit inhibitor		0.0167217	1	0.0167217	NA	0.0167217
AY-9944	Preclinical	hedgehog pathway modulator		0.0169218	6	0.0296634	0.211811	0.0169218
naftopidil	Launched	adrenergic receptor antagonist	ADRA1A	0.0176372	5	-0.0832216	0.286417	0.0176372
moexipril	Launched	angiotensin converting enzyme inhibitor	ACE|ACE2	0.017717	3	-0.0448293	0.284665	0.017717
PD-98059	Preclinical	MEK inhibitor	AKT1|CHEK1|GSK3B|LCK|MAP2K1|MAPK1|MAPK11|MAPK12|MAPK14|MAPK8|PRKCA|RAF1|ROCK1|RPS6KB1|SGK1	0.0180575	40	0.00170572	0.214531	0.0180575
nifekalant	Launched	potassium channel blocker		0.0182014	2	0.0182014	0.0583794	0.0182014
furaltadone	Launched	bacterial DNA inhibitor		0.0185245	1	0.0185245	NA	0.0185245
khellin	Phase 2	vasodilator		0.0185685	1	0.0185685	NA	0.0185685
SC-19220	Preclinical	prostanoid receptor antagonist	PTGER1	0.0187313	5	-0.0241372	0.272005	0.0187313
retinol	Launched	retinoid receptor ligand	ALDH1A1|ALDH1A2|ALDH1A3|DHRS3|DHRS4|LRAT|NR2C2|RBP1|RBP3|RDH11|RDH12|RDH13|RDH14|RDH5|RDH8|RETSAT|RHO|RLBP1|RXRA|RXRB|RXRG	0.0187346	28	0.0179351	0.214001	0.0187346
clonidine	Launched	adrenergic receptor agonist	ADRA1A|ADRA1B|ADRA1D|ADRA2A|ADRA2B|ADRA2C	0.0187437	24	0.0388653	0.242281	0.0187437
levetiracetam	Launched	calcium channel blocker	CACNA1B|SCN1A|SV2A	0.0194962	3	0.0031912	0.276428	0.0194962
isoxsuprine	Launched	adrenergic receptor agonist	ADRB2	0.0197567	11	0.0498736	0.205404	0.0197567
benzocaine	Launched	sodium channel blocker	SCN10A	0.0198112	2	0.0198112	0.40155	0.0198112
diperodon	Preclinical	local anesthetic		0.0198495	2	0.0198495	0.430479	0.0198495
flubendazole	Launched	tubulin polymerization inhibitor	TUBB	0.0202215	9	0.00585811	0.232327	0.0202215
anandamide	Phase 2	cannabinoid receptor agonist	CACNA1G|CACNA1H|CACNA1I|CNR1|CNR2|GLRA1|GPR18|GPR55|KCNA2|KCNK3|KCNK9|TRPM8|TRPV1	0.0205446	6	-0.0638855	0.217275	0.0205446
iloperidone	Launched	dopamine receptor antagonist|serotonin receptor antagonist	ADRA1A|ADRA2C|DRD1|DRD2|DRD3|DRD4|HRH1|HTR1A|HTR2A|HTR6|HTR7	0.0206423	6	0.0583776	0.21135	0.0206423
tetradecylthioacetic-acid	Phase 2	lipid peroxidase inhibitor		0.0207299	6	0.0358382	0.255546	0.0207299
sulfamonomethoxine	Launched	bacterial antifolate		0.0207561	1	0.0207561	NA	0.0207561
chlorhexidine	Launched	membrane integrity inhibitor		0.0209285	3	-0.10241	0.308146	0.0209285
cyanocobalamin	Launched	methylmalonyl CoA mutase stimulant|vitamin B	MMAA|MMACHC|MTHFR|MTR|MTRR|MUT	0.0209973	1	0.0209973	NA	0.0209973
sulforaphane	Phase 2	anticancer agent|aryl hydrocarbon receptor antagonist	NFE2L2	0.0211832	78	0.0342656	0.210428	0.0211832
GW-4064	Preclinical	FXR agonist	NR1H4	0.0214622	10	0.0916176	0.231364	0.0214622
colchicine	Launched	microtubule inhibitor	GLRA1|GLRA2|TUBA1A|TUBA1B|TUBA1C|TUBA3C|TUBA3D|TUBA3E|TUBA4A|TUBB|TUBB1|TUBB2A|TUBB2B|TUBB3|TUBB4A|TUBB4B|TUBB6|TUBB8	0.0219389	8	-0.0177285	0.118169	0.0219389
timolol	Launched	adrenergic receptor antagonist	ADRB1|ADRB2	0.0221894	7	0.0305427	0.283249	0.0221894
deflazacort	Launched	glucocorticoid receptor agonist	NR3C1	0.0224204	1	0.0224204	NA	0.0224204
alprenolol	Launched	adrenergic receptor antagonist	ADRB1|ADRB2|HTR1A	0.0225184	5	0.00292905	0.295641	0.0225184
rizatriptan	Launched	serotonin receptor agonist	HTR1A|HTR1B|HTR1D|HTR1E|HTR1F	0.0229682	6	-0.0185785	0.127361	0.0229682
protriptyline	Launched	tricyclic antidepressant	SLC6A2|SLC6A4	0.0230163	9	0.0374841	0.215562	0.0230163
pazufloxacin	Launched	topoisomerase inhibitor		0.0230171	1	0.0230171	NA	0.0230171
quinapril	Launched	angiotensin converting enzyme inhibitor	ACE	0.0231108	3	-0.00374705	0.342141	0.0231108
diclofenac	Launched	cyclooxygenase inhibitor	AKR1C3|ALOX5|ASIC1|ASIC3|KCNQ2|KCNQ3|PLA2G2A|PPARG|PTGS1|PTGS2|SCN4A	0.023608	14	-0.022109	0.233927	0.023608
RX-821002	Preclinical	adrenergic receptor antagonist	ADRA1A|ADRA1B|ADRA1D|ADRA2A|ADRA2B|ADRA2C	0.0238891	2	0.0238891	0.351192	0.0238891
nicardipine	Launched	calcium channel blocker	ADORA3|ADRA1A|ADRA1B|ADRA1D|CACNA1C|CACNA1D|CACNA2D1|CACNB2|CALM1|CHRM1|CHRM2|CHRM3|CHRM4|CHRM5|PDE1A|PDE1B	0.023893	25	0.0241413	0.231764	0.023893
U-99194	Preclinical	dopamine receptor antagonist	DRD3	0.0240082	5	-0.0486257	0.253495	0.0240082
SB-525334	Preclinical	TGF beta receptor inhibitor	TGFBR1	0.0243259	23	0.0082649	0.200205	0.0243259
promazine	Launched	dopamine receptor antagonist	ADRA1A|ADRA1B|ADRA1D|CHRM1|CHRM2|CHRM3|CHRM4|CHRM5|DRD1|DRD2|DRD3|DRD4|HRH1|HTR2A|HTR2C	0.024418	26	0.00605419	0.230485	0.024418
imipramine	Launched	norepinephrine reputake inhibitor|serotonin reuptake inhibitor	ADRA1A|ADRA1B|ADRA1D|CHRM1|CHRM2|CHRM3|CHRM4|CHRM5|DRD1|DRD2|DRD5|HRH1|HTR1A|HTR2A|HTR2C|HTR6|HTR7|KCND2|KCND3|KCNH1|KCNH2|SLC6A2|SLC6A3|SLC6A4	0.0244749	4	-0.0167563	0.198712	0.0244749
ethinyl-estradiol	Launched	estrogen receptor agonist|estrogenic hormone	ESR1|ESR2|NR1I2	0.0246631	4	0.0549038	0.31061	0.0246631
MDL-72832	Preclinical	serotonin receptor agonist	HTR1A	0.0249172	5	0.0229836	0.195996	0.0249172
tivozanib	Phase 3	VEGFR inhibitor	FLT1|FLT4|KDR|KIT|PDGFRA|PDGFRB	0.0249174	62	0.0353636	0.233978	0.0249174
iobenguane	Launched	antineoplastic agent		0.0249405	6	0.101926	0.30631	0.0249405
propoxycaine	Launched	local anesthetic		0.0252764	3	0.0718232	0.296369	0.0252764
celecoxib	Launched	cyclooxygenase inhibitor	CA12|PDPK1|PTGS2	0.0255093	11	0.0177442	0.221399	0.0255093
diphenylpyraline	Launched	dopamine uptake inhibitor	HRH1|SLC6A3	0.0257836	1	0.0257836	NA	0.0257836
carbetocin	Launched	oxytocin receptor agonist	OXTR	0.0259148	9	-0.0116995	0.256285	0.0259148
mestinon	Launched	cholinesterase inhibitor	ACHE|BCHE	0.0260277	4	0.0502805	0.315637	0.0260277
BRL-54443	Preclinical	serotonin receptor agonist	HTR1E|HTR1F	0.0262591	7	-0.0147459	0.206619	0.0262591
metyrapone	Launched	cytochrome P450 inhibitor	CYP11B1	0.0263615	5	0.00155734	0.198436	0.0263615
risperidone	Launched	dopamine receptor antagonist|serotonin receptor antagonist	ADRA1A|ADRA1B|ADRA1D|ADRA2A|ADRA2B|ADRA2C|DRD1|DRD2|DRD3|DRD4|HRH1|HTR1A|HTR1B|HTR1D|HTR1E|HTR1F|HTR2A|HTR2C|HTR6|HTR7	0.0264506	8	-0.0216318	0.262233	0.0264506
DMAB-anabaseine	Preclinical	adrenergic receptor agonist	CHRNA7	0.0268044	6	0.0352656	0.196801	0.0268044
trimipramine	Launched	norepinephrine reputake inhibitor|tricyclic antidepressant	ADRA1A|ADRA1B|ADRA2A|ADRA2B|ADRB1|ADRB2|ADRB3|CHRM1|CHRM2|CHRM3|CHRM4|CHRM5|DRD1|DRD2|DRD5|HRH1|HTR1A|HTR1D|HTR2A|HTR2C|HTR3A|SLC6A2|SLC6A3|SLC6A4	0.0272533	11	-0.000694279	0.240598	0.0272533
phenformin	Withdrawn	AMPK activator	KCNJ8|PRKAA1	0.0273941	8	-0.0374962	0.268514	0.0273941
immepip	Preclinical	histamine receptor agonist	HRH3|HRH4	0.0274007	7	0.0621394	0.249131	0.0274007
acefylline	Launched	adenosine receptor agonist	ADORA1	0.0275916	1	0.0275916	NA	0.0275916
asenapine	Launched	dopamine receptor antagonist|serotonin receptor antagonist	ADRA1A|ADRA2A|ADRA2B|ADRA2C|ADRB1|ADRB2|DRD1|DRD2|DRD3|DRD4|HRH1|HRH2|HTR1A|HTR1B|HTR1D|HTR1E|HTR2A|HTR2B|HTR2C|HTR5A|HTR6|HTR7	0.0275979	2	0.0275979	0.0242309	0.0275979
pranoprofen	Launched	cyclooxygenase inhibitor		0.0278087	1	0.0278087	NA	0.0278087
IBC-293	Preclinical	hydroxycarboxylic acid receptor agonist	HCAR3	0.0278858	2	0.0278858	0.384111	0.0278858
mebendazole	Launched	tubulin polymerization inhibitor	TUBA1A|TUBB|TUBB4B	0.0280752	65	0.0243417	0.165004	0.0280752
2-aminobenzenesulfonamide	Preclinical	carbonic anhydrase inhibitor	CA12|CA14|CA2|CA6|CA9	0.0281621	2	0.0281621	0.00184201	0.0281621
pinacidil	Launched	ATP channel activator|potassium channel activator	ABCC8|ABCC9	0.0283515	5	0.0418971	0.246539	0.0283515
propylthiouracil	Launched	thyroid peroxidase inhibitor	DIO1|TPO	0.0283792	1	0.0283792	NA	0.0283792
albendazole	Launched	tubulin polymerization inhibitor	TUBA1A|TUBB|TUBB4B	0.0284116	26	0.00292013	0.209585	0.0284116
elvitegravir	Launched	HIV integrase inhibitor		0.0284117	6	-0.0112517	0.234808	0.0284117
TTNPB	Phase 1	retinoid receptor agonist	RARA|RARB|RARG	0.0288773	19	0.0189398	0.174222	0.0288773
clofibric-acid	Launched	PPAR receptor agonist	PPARA	0.0290601	10	0.111843	0.289514	0.0290601
vatalanib	Phase 3	KIT inhibitor|PDGFR tyrosine kinase receptor inhibitor|VEGFR inhibitor	EGFR|FLT1|FLT4|KDR|PDGFRB	0.0291301	1	0.0291301	NA	0.0291301
ST-91	Preclinical	adrenergic receptor agonist		0.0296056	5	0.00200511	0.194837	0.0296056
HA-14-1	Preclinical	BCL inhibitor	BCL2	0.0296372	5	0.0373761	0.154663	0.0296372
rifaximin	Launched	RNA synthesis inhibitor	NR1I2	0.0297787	2	0.0297787	0.0101941	0.0297787
estriol	Launched	estrogen receptor agonist	ESR1|ESR2	0.0300615	17	0.0281212	0.201566	0.0300615
yohimbine	Launched	adrenergic receptor antagonist	ADRA2A|ADRA2B|ADRA2C|DRD2|DRD3|HTR1A|HTR1B|HTR1D|HTR1E|HTR1F|HTR2A|HTR2B|HTR2C|HTR5A|HTR7|KCNJ1|KCNJ10|KCNJ11|KCNJ12|KCNJ14|KCNJ15|KCNJ8	0.0304061	7	0.00229455	0.277452	0.0304061
GR-235	Launched	estrogen receptor agonist|FXR antagonist|progesterone receptor agonist	NR1H4	0.0305014	9	0.0460878	0.168775	0.0305014
profenamine	Launched	butyrylcholinesterase inhibitor|cholinergic receptor antagonist	CHRM1|CHRM2|GRIN3A	0.0307163	12	-0.0166913	0.257694	0.0307163
ZK-93426	Phase 1	benzodiazepine receptor antagonist	GABRA1|GABRA2|GABRA3|GABRA5	0.0307458	6	-0.0107436	0.100031	0.0307458
ibudilast	Launched	leukotriene receptor antagonist|phosphodiesterase inhibitor	IL1B|IL6|PDE3A|PDE4A|PDE4B|PDE4C|PDE4D|PDE5A	0.0308867	6	0.0391348	0.233575	0.0308867
phensuximide	Launched	succinimide antiepileptic	CACNA1G|CACNA1H|CACNA1I	0.0309846	7	0.00900212	0.141876	0.0309846
pepstatin	Preclinical	aspartic protease inhibitor	CTSB|CTSD|CTSL|REN	0.0314263	9	0.0348812	0.24411	0.0314263
securinine	Preclinical	GABA receptor antagonist|TP53 activator	GABRA1	0.0315438	22	0.012501	0.208774	0.0315438
acenocoumarol	Launched	vitamin K antagonist	VKORC1	0.031745	2	0.031745	0.00249534	0.031745
chloroquine	Launched	antimalarial agent	GSTA2|MRGPRX1|TLR9|TNF	0.0317672	21	-0.0189901	0.197459	0.0317672
sotalol	Launched	adrenergic receptor antagonist	ADRB1|ADRB2|KCNH2	0.0319577	8	0.021476	0.22377	0.0319577
flupirtine	Launched	glutamate receptor antagonist	ADRA2A|KCNQ1|KCNQ2	0.032138	5	0.149282	0.222372	0.032138
SB-225002	Preclinical	CC chemokine receptor antagonist	CXCR2	0.0323055	48	-0.00136598	0.221394	0.0323055
pyrithyldione	Withdrawn	psychoactive drug		0.0323559	1	0.0323559	NA	0.0323559
lamivudine	Launched	nucleoside reverse transcriptase inhibitor		0.0328419	5	-0.00978033	0.107458	0.0328419
prednisone	Launched	glucocorticoid receptor agonist	HSD11B1|NR3C1	0.0328467	1	0.0328467	NA	0.0328467
pempidine	Launched	ganglionic blocker		0.0328624	1	0.0328624	NA	0.0328624
nifuroxazide	Launched	bacterial DNA inhibitor		0.0328638	3	-0.0318662	0.14319	0.0328638
ronidazole	Launched	antiprotozoal agent		0.0332006	2	0.0332006	0.0465865	0.0332006
PRIMA1	Preclinical	TP53 inhibitor	ACHE	0.0336701	15	0.0189471	0.209673	0.0336701
phenethyl-isothiocyanate	Phase 2	anticancer agent	CYP2E1	0.03371	23	-0.000349221	0.252976	0.03371
rilmenidine	Launched	adrenergic receptor agonist|imidazoline receptor agonist	ADRA2A	0.0340083	27	0.0488448	0.262825	0.0340083
desmethylclozapine	Phase 2	acetylcholine receptor agonist	HTR2C	0.0341279	7	0.0306004	0.139231	0.0341279
phenazopyridine	Launched	local anesthetic	SCN1A	0.0344074	7	0.0201982	0.29691	0.0344074
temefos	Launched	cholinesterase inhibitor		0.0347323	3	0.0246028	0.25194	0.0347323
SR-95639A	Preclinical	acetylcholine receptor agonist	CHRM1	0.0349183	6	0.000359169	0.232717	0.0349183
AM-630	Preclinical	cannabinoid receptor antagonist	CNR1|CNR2	0.0350988	2	0.0350988	0.0286365	0.0350988
rutin	Launched	antioxidant|capillary stabilizing agent|nitric oxide scavenger	AKR1C3	0.0351555	12	0.0139106	0.17267	0.0351555
GR-79236	Phase 1	adenosine receptor agonist	ADORA1|ADORA2A	0.0354918	5	0.0886991	0.289212	0.0354918
betazole	Launched	histamine receptor agonist	HRH2	0.0357179	2	0.0357179	0.512637	0.0357179
warfarin	Launched	vitamin K antagonist	VKORC1	0.0361178	8	0.0315794	0.27862	0.0361178
salicin	Phase 1	anti-inflammatory agent		0.036286	2	0.036286	0.288184	0.036286
oligomycin-a	Preclinical	ATP synthase inhibitor|ATPase inhibitor	ATP5A1	0.0363157	37	0.0187111	0.208215	0.0363157
etifenin	Preclinical	renal function diagnostic agent		0.0366155	4	0.0488396	0.161135	0.0366155
PX-12	Phase 2	thioredoxin inhibitor	TXN|TXNRD1	0.0367883	44	0.0134366	0.202941	0.0367883
epitiostanol	Launched	androgen receptor agonist	AR	0.037007	2	0.037007	0.00422835	0.037007
fentiazac	Launched	cyclooxygenase inhibitor	PTGS1|PTGS2	0.037044	3	-0.00313883	0.180444	0.037044
CGP-7930	Preclinical	GABA receptor modulator	GABBR1	0.0372669	9	0.0383766	0.208838	0.0372669
tyrphostin-AG-825	Preclinical	protein tyrosine kinase inhibitor	ERBB2	0.037344	6	0.0147633	0.158864	0.037344
SCH-28080	Phase 1	ATPase inhibitor	ATP4A	0.0374027	3	-0.0386566	0.183085	0.0374027
disopyramide	Launched	sodium channel blocker	CHRM1|CHRM2|CHRM3|KCND2|KCND3|KCNH2|SCN5A	0.0374385	6	0.0340186	0.157777	0.0374385
vicriviroc	Phase 3	CC chemokine receptor antagonist	CCR5	0.0378011	5	0.0443668	0.109088	0.0378011
sarafloxacin	Launched	bacterial DNA gyrase inhibitor		0.0380205	2	0.0380205	0.356712	0.0380205
lisuride	Launched	dopamine receptor agonist	ADRA1A|ADRA2A|ADRA2B|ADRA2C|DRD1|DRD2|DRD3|DRD4|DRD5|HTR1A|HTR1B|HTR1D|HTR2A|HTR2B|HTR2C|HTR6	0.0381532	2	0.0381532	0.178271	0.0381532
temozolomide	Launched	DNA alkylating agent	MGMT	0.0382633	23	0.024952	0.269811	0.0382633
cinchocaine	Launched	sodium channel blocker	CALM1|SCN10A|SCN5A	0.038342	1	0.038342	NA	0.038342
proguanil	Launched	dihydrofolate reductase inhibitor	DHFR	0.0386748	5	0.18741	0.284502	0.0386748
SR-59230A	Preclinical	adrenergic receptor antagonist	ADRB1|ADRB2|ADRB3	0.0389029	7	0.0460322	0.261584	0.0389029
sparfloxacin	Withdrawn	bacterial DNA gyrase inhibitor	TOP2A	0.0390603	1	0.0390603	NA	0.0390603
metrifonate	Phase 3	acetylcholinesterase inhibitor	ACHE	0.0401825	1	0.0401825	NA	0.0401825
estropipate	Launched	estrogen receptor agonist	ESR1|ESR2	0.0402452	7	0.0423512	0.150964	0.0402452
quinine	Launched	hemozoin biocrystallization inhibitor	GP9|KCNB2|KCNN4|SLC29A4	0.0409472	13	-0.00478426	0.255176	0.0409472
iopamidol	Launched	radiopaque medium		0.0410739	1	0.0410739	NA	0.0410739
olaparib	Launched	PARP inhibitor	PARP1|PARP2	0.0411174	58	0.00337053	0.246059	0.0411174
immethridine	Phase 1	histamine receptor agonist	HRH3	0.0412252	3	-0.0409501	0.148984	0.0412252
metformin	Launched	insulin sensitizer	ACACB|PRKAB1	0.0413088	11	0.0189219	0.178112	0.0413088
azelastine	Launched	histamine receptor antagonist	HRH1	0.04167	2	0.04167	0.292126	0.04167
molsidomine	Launched	guanylate cyclase stimulant	GUCY1A3	0.0416966	9	-0.00930313	0.221939	0.0416966
fosfosal	Launched	phosphodiesterase inhibitor	PTGS1|PTGS2	0.0417157	1	0.0417157	NA	0.0417157
MLN-8054	Phase 1	Aurora kinase inhibitor	AURKA	0.0417749	61	0.0676416	0.204364	0.0417749
ketoconazole	Launched	sterol demethylase inhibitor	AR|CYP19A1|CYP21A2|KCNA10	0.0417872	8	0.0331797	0.252653	0.0417872
SB-239063	Preclinical	p38 MAPK inhibitor	MAPK11|MAPK14|PTGS2	0.0420539	44	0.0407014	0.188499	0.0420539
tocainide	Launched	sodium channel blocker	SCN5A	0.0422799	6	0.0668843	0.214084	0.0422799
pazopanib	Launched	KIT inhibitor|PDGFR tyrosine kinase receptor inhibitor|VEGFR inhibitor	CSF1R|FGF1|FGFR1|FGFR3|FLT1|FLT4|ITK|KDR|KIT|PDGFRA|PDGFRB|SH2B3	0.0423704	40	0.00678465	0.199507	0.0423704
SC-9	Preclinical	protein tyrosine kinase activator	PRKCA	0.0430752	3	0.0536301	0.0189605	0.0430752
deptropine	Preclinical	histamine receptor antagonist	HRH1	0.0431597	1	0.0431597	NA	0.0431597
vecuronium	Launched	acetylcholine receptor antagonist	CHRNA2	0.0432039	11	0.0941838	0.215175	0.0432039
teicoplanin	Launched	bacterial cell wall synthesis inhibitor		0.0434402	7	0.0565864	0.284764	0.0434402
clioquinol	Withdrawn	chelating agent	OPRK1	0.0436162	4	-0.0254428	0.159502	0.0436162
enoxacin	Launched	topoisomerase inhibitor	TOP2A	0.0436254	1	0.0436254	NA	0.0436254
GSK-0660	Preclinical	PPAR receptor antagonist	PPARD	0.0436526	9	0.00182263	0.261426	0.0436526
promethazine	Launched	histamine receptor antagonist	ADRA1A|CALM1|CHRM1|CHRM2|CHRM3|CHRM4|CHRM5|DRD2|HRH1|HTR2A	0.0437509	14	0.0251405	0.275844	0.0437509
noscapine	Launched	bradykinin receptor antagonist|tubulin polymerization inhibitor	SIGMAR1	0.0437883	11	0.151081	0.248536	0.0437883
tranylcypromine	Launched	monoamine oxidase inhibitor	KDM1A|MAOA|MAOB	0.0440547	6	0.00054951	0.132262	0.0440547
GW-501516	Phase 2	PPAR receptor agonist	PPARA|PPARD	0.0441163	12	0.000862551	0.240477	0.0441163
vinorelbine	Launched	tubulin polymerization inhibitor	TUBA1A|TUBA1B|TUBA1C|TUBA3C|TUBA3D|TUBA3E|TUBA4A|TUBB|TUBB1|TUBB2A|TUBB2B|TUBB3|TUBB4A|TUBB4B|TUBB6|TUBB8	0.0444732	35	0.0396634	0.222069	0.0444732
RWJ-21757	Phase 1	toll-like receptor agonist	TLR7	0.0449111	2	0.0449111	0.0391762	0.0449111
isosorbide	Launched	nitric oxide stimulant		0.0450343	2	0.0450343	0.0119234	0.0450343
methyllycaconitine	Preclinical	acetylcholine receptor antagonist	CHRNA7	0.04506	1	0.04506	NA	0.04506
sildenafil	Launched	phosphodiesterase inhibitor	PDE5A|PDE6G|PDE6H|SLCO1B1|SLCO1B3	0.0450694	33	0.0341545	0.196515	0.0450694
repaglinide	Launched	insulin secretagogue	ABCC8|KCNJ11|PPARG	0.045077	5	0.0570993	0.209673	0.045077
crotamiton	Launched	antipruritic		0.0452091	8	0.0925851	0.228112	0.0452091
UB-165	Preclinical	acetylcholine receptor agonist	CHRNA3|CHRNA4|CHRNB2	0.045545	9	0.013822	0.230583	0.045545
octopamine	Preclinical	trace amine associated receptor agonist	F10|TAAR1	0.0455896	3	0.0631629	0.213745	0.0455896
androsterone	Preclinical	androgen receptor agonist		0.0460038	1	0.0460038	NA	0.0460038
clomethiazole	Launched	GABA receptor antagonist|GABA receptor modulator	GABRA1	0.0460594	6	-0.00657177	0.236263	0.0460594
TAK-715	Phase 2	p38 MAPK inhibitor	MAPK14	0.0470964	25	0.0209655	0.138583	0.0470964
ZM-323881	Preclinical	VEGFR inhibitor	KDR	0.0476244	9	0.0579078	0.219996	0.0476244
neostigmine	Launched	acetylcholinesterase inhibitor	ACHE	0.0478276	1	0.0478276	NA	0.0478276
gabazine	Preclinical	GABA receptor antagonist	GABRA1|GABRA2|GABRA3|GABRA4|GABRA5|GABRA6|GABRG2	0.0479757	4	0.0760993	0.209508	0.0479757
morin	Preclinical	cytochrome P450 inhibitor	ADORA2A|ESR2|FASN|MCL1|SLC22A12	0.0482842	9	0.0596518	0.148029	0.0482842
ozagrel	Launched	thromboxane synthase inhibitor	TBXAS1	0.0485431	9	0.0453432	0.155305	0.0485431
ondansetron	Launched	serotonin receptor antagonist	HTR1A|HTR1B|HTR3A|HTR3B|HTR4|OPRM1	0.0487223	5	0.019806	0.234467	0.0487223
ABT-751	Phase 2	tubulin polymerization inhibitor	TUBB	0.0488527	40	0.00654499	0.216409	0.0488527
norcyclobenzaprine	Preclinical	adrenergic receptor agonist|serotonin receptor antagonist		0.0492066	5	-0.0428746	0.216987	0.0492066
propofol	Launched	benzodiazepine receptor agonist	FAAH|GABRA1|GABRA2|GABRA3|GABRA4|GABRA5|GABRA6|GABRB1|GABRB2|GABRB3|GABRD|GABRE|GABRG1|GABRG2|GABRG3|GABRP|GABRQ|SCN2A|SCN4A	0.0496204	4	-0.000689004	0.120701	0.0496204
BMS-191011	Preclinical	potassium channel activator	KCNMA1	0.0496539	17	0.0736238	0.260491	0.0496539
isoxicam	Withdrawn	cyclooxygenase inhibitor	PTGS1|PTGS2	0.049831	8	0.0189937	0.225382	0.049831
T-0156	Preclinical	phosphodiesterase inhibitor	PDE5A	0.0498624	10	-0.0182361	0.259521	0.0498624
ibuprofen	Launched	cyclooxygenase inhibitor	PTGS1|PTGS2	0.0499451	6	0.0914823	0.25829	0.0499451
nornicotine	Preclinical	acetylcholine receptor agonist		0.0500372	1	0.0500372	NA	0.0500372
cantharidin	Launched	protein phosphatase inhibitor		0.0500787	2	0.0500787	0.0844012	0.0500787
benzonatate	Launched	local anesthetic	SCN5A	0.0501895	6	0.128432	0.293085	0.0501895
carbenoxolone	Launched	11-beta hydroxysteroid dehydrogenase inhibitor	GJA1|GJA10|GJA3|GJA4|GJA5|GJA8|GJA9|GJB1|GJB2|GJB3|GJB4|GJB5|GJB6|GJB7|GJC1|GJC2|GJC3|GJD2|GJD3|GJD4|GJE1|HSD11B1|PANX1|PANX2|PANX3	0.0514502	9	0.0590058	0.22974	0.0514502
SB-200646	Preclinical	serotonin receptor antagonist	HTR2B|HTR2C	0.0517765	6	0.0231068	0.0953555	0.0517765
famotidine	Launched	histamine receptor antagonist	HRH2	0.0522675	3	-0.0250297	0.144154	0.0522675
GW-311616	Phase 1	leukocyte elastase inhibitor|elastase inhibitor	ELANE	0.0523051	2	0.0523051	0.070819	0.0523051
phenylbutyrate	Launched	HDAC inhibitor	HDAC1	0.0524599	5	0.0498285	0.136128	0.0524599
oxibendazole	Launched	tubulin polymerization inhibitor	TUBB|TUBB4B	0.0527702	16	0.0821116	0.236122	0.0527702
biotin	Launched	vitamin B	ACACA|ACACB|HLCS|MCCC1|MCCC2|PC|PCCA|PCCB|SLC5A6	0.05334	5	0.0503445	0.220681	0.05334
iloprost	Launched	platelet aggregation inhibitor|prostanoid receptor agonist	PDE4A|PDE4B|PDE4C|PDE4D|PLAT|PTGDR|PTGER1|PTGER2|PTGER3|PTGER4|PTGFR|PTGIR|TBXA2R	0.0536749	20	0.109654	0.221186	0.0536749
fenbendazole	Launched	tubulin polymerization inhibitor	TUBB	0.054277	21	0.0835562	0.203444	0.054277
metolazone	Launched	carbonic anhydrase inhibitor	SLC12A3	0.055078	6	0.0732327	0.183193	0.055078
caffeine	Launched	adenosine receptor antagonist|phosphodiesterase inhibitor	ADORA1|ADORA2A|ADORA2B|ADORA3|ATM|ITPR1|ITPR2|ITPR3|PDE10A|PDE11A|PDE1A|PDE1B|PDE1C|PDE2A|PDE3A|PDE3B|PDE4A|PDE4B|PDE4C|PDE4D|PDE5A|PDE6A|PDE6B|PDE6C|PDE7A|PDE7B|PDE8A|PDE8B|PDE9A|PIK3CA|PIK3CB|PIK3CD|PRKDC|RYR1|RYR2|RYR3	0.0555088	9	0.150511	0.313798	0.0555088
mesoridazine	Launched	dopamine receptor antagonist	DRD2|HTR2A	0.0558255	18	0.0279293	0.162055	0.0558255
IRL-2500	Preclinical	endothelin receptor antagonist	EDNRB	0.0560749	4	0.0744528	0.270265	0.0560749
clofibrate	Launched	PPAR receptor agonist	LPL|PPARA	0.0560956	5	0.0164239	0.162942	0.0560956
cinacalcet	Launched	calcium channel activator	CASR	0.0560981	3	0.00169262	0.11063	0.0560981
PCO-400	Phase 1	potassium channel activator	KCNJ8	0.0569928	2	0.0569928	0.0619515	0.0569928
BRL-15572	Preclinical	serotonin receptor antagonist	HTR1A|HTR1B|HTR1D|HTR1E|HTR1F|HTR2A|HTR2B|HTR2C|HTR6	0.0572083	4	-0.00326676	0.189632	0.0572083
RS-23597-190	Preclinical	serotonin receptor antagonist	HTR4	0.0573743	29	0.0850002	0.204064	0.0573743
brinzolamide	Launched	carbonic anhydrase inhibitor	CA1|CA12|CA14|CA2|CA4|CA5A|CA7	0.0578812	3	0.0676304	0.176305	0.0578812
alcuronium	Launched	muscle relaxant	CHRM1|CHRM2|CHRM3|CHRM4|CHRNA7	0.0579843	1	0.0579843	NA	0.0579843
oxybenzone	Launched	lipase inhibitor	LIPE	0.0579853	7	0.217593	0.296955	0.0579853
niacin	Launched	NAD precursor|vitamin B	DGAT2|HCAR1|HCAR2|HCAR3|NNMT|QPRT	0.0582286	10	0.0750573	0.17468	0.0582286
buphenine	Launched	adrenergic receptor agonist	ADRB2	0.0584285	9	0.0370112	0.168969	0.0584285
hesperidin	Launched	flavanone glycoside	CACNA1B	0.0586414	4	0.115711	0.239549	0.0586414
acetyl-farnesyl-cysteine	Launched	methyltransferase inhibitor	PPARG	0.058654	7	-0.0896954	0.331192	0.058654
tofacitinib	Launched	JAK inhibitor	JAK1|JAK2|JAK3|TYK2	0.0587122	2	0.0587122	0.368097	0.0587122
ethoxyquin	Preclinical	antioxidant		0.0587614	1	0.0587614	NA	0.0587614
lupanine	Phase 1	sodium channel blocker	INS	0.0589051	7	-0.0261413	0.221375	0.0589051
tipifarnib	Phase 3	farnesyltransferase inhibitor	FNTA|FNTB	0.0589315	31	0.0194033	0.215983	0.0589315
valproic-acid	Launched	HDAC inhibitor	ABAT|ACADSB|ALDH5A1|HDAC1|HDAC2|HDAC9|OGDH|SCN10A|SCN11A|SCN1A|SCN1B|SCN2A|SCN2B|SCN3A|SCN3B|SCN4A|SCN4B|SCN5A|SCN7A|SCN8A|SCN9A	0.059678	25	0.00967539	0.22205	0.059678
primidone	Launched	GABA receptor antagonist	CHRNA4|CHRNA7|GABRA1|GABRA2|GABRA3|GABRA4|GABRA5|GABRA6|GABRB1|GABRB2|GABRB3|GABRD|GABRE|GABRG1|GABRG2|GABRG3|GABRP|GABRQ|GRIA2|GRIK2|SCN10A|SCN11A|SCN1A|SCN2A|SCN3A|SCN4A|SCN5A|SCN7A|SCN8A|SCN9A	0.0597462	5	0.0260406	0.251205	0.0597462
latamoxef	Launched	bacterial cell wall synthesis inhibitor		0.0597808	1	0.0597808	NA	0.0597808
zimelidine	Withdrawn	selective serotonin reuptake inhibitor (SSRI)	MAOA|MAOB|SLC6A4	0.0600828	4	0.0711452	0.0404025	0.0600828
7-nitroindazole	Preclinical	nitric oxide synthase inhibitor	NOS1|NOS2|NOS3	0.0601697	21	0.0252205	0.18829	0.0601697
amiloride	Launched	sodium channel blocker	AOC1|ASIC1|ASIC2|ASIC3|PKD2|PKD2L1|PLAU|SCNN1A|SCNN1B|SCNN1D|SCNN1G|SLC9A1|TRPC7|TRPV2	0.0602854	7	-0.0370206	0.244679	0.0602854
doxepin	Launched	histamine receptor antagonist	ADRA1A|ADRA1B|ADRA1D|ADRA2A|ADRA2B|ADRA2C|CHRM1|CHRM2|CHRM3|CHRM4|CHRM5|DRD2|HRH1|HRH2|HRH4|HTR1A|HTR2A|HTR2B|HTR2C|HTR6|KCNH2|SLC6A2|SLC6A4	0.0613184	17	0.000443605	0.227804	0.0613184
AS-604850	Preclinical	PI3K inhibitor	PIK3CA|PIK3CG	0.0614196	6	0.0831739	0.216327	0.0614196
benidipine	Launched	calcium channel blocker	CACNA1C|CACNA1G	0.0616349	4	0.087007	0.241018	0.0616349
zuclopenthixol	Launched	dopamine receptor antagonist	ADRA1A|ADRA2A|DRD1|DRD2|DRD5|HRH1|HTR2A	0.0616441	9	0.0774013	0.225598	0.0616441
[truncated: 370 more rows]

## Sheet: GSE68204
Drug	Clinical Phase	Mechanism of Action (MOA)	Target	mean	n	median	sd	sRGES
[truncated: 1,947 more rows]

[truncated: 3 more sheets: GSE60331, GSE20842, TCGA - READ]
