# Supplementary material for: Drug Repositioning Based on the Reversal of Gene Expression Signatures Identifies TOP2A as a Therapeutic Target for Rectal Cancer
Source: Cancers (Basel). 2021 Oct 31;13(21):5492. doi: 10.3390/cancers13215492 (PMC8583090; doi:10.3390/cancers13215492)
Supplement: Supplementary file 1 [file cancers-13-05492-s001.zip › Supplementary Data 4.xlsx]

## Sheet: Read Me
Supplementary Data 4: Sensitivity data (PRISM Repurposing Primary and Secondary Screenings - 19Q4) for selected drugs showing high potency to reverse the rectal cancer-specific expression signatures in 35 colorectal cancer cell lines.

## Sheet: Primary 19Q4 Screening
cell_line_display_name		CCK81	CL11	CL34	COLO678	CW2	GP2D	HCC56	HCT116	HCT15	HT115	HT29	HT55	LOVO	LS1034	LS180	LS411N	LS513	NCIH747	OUMS23	RCM1	RKO	SKCO1	SNU407	SNU61	SNU81	SNUC2A	SNUC4	SNUC5	SW1116	SW1463	SW48	SW480	SW620	SW837	SW948
vigabatrin	(BRD:BRD-A07893380-213-01-7)	-0.477929	-0.394966	0.075496	0.063476	-0.574204	0.194005	-0.093729	-0.325507	0.706235	-0.0670098	-0.14417	-0.330072	-0.312823	0.387059	0.281498		-0.407153	-0.603741	0.608904	0.342421	0.216463	0.415889	0.182068	0.18811	-0.339731	-0.82431	0.547561	-0.0256412	-0.54231	-0.200008	-0.82568	0.524516		0.382948	0.60629
imiloxan	(BRD:BRD-A10903566-003-07-7)	-0.209018	-1.47025	0.645381	-0.90617	-0.507851	-0.491212	-0.448161	-0.610037	-0.144433	-0.0648072	-0.384276	-0.296635	-0.472464	-0.650673	0.135701	0.264256	0.745905	-0.581061	-0.00478619	0.05726	1.03502		0.089243	-0.679926	1.37739	0.142833		0.136856	0.174076	-0.595499	-0.279351	0.539128	0.4284	-0.6235	-0.266097
teniposide	(BRD:BRD-A35588707-001-05-5)	-1.14126	-2.33027	-4.01571	-1.7119	0.664311	-3.94047	-1.55972	-2.53849	-3.59421	-1.50848	-3.73793	-1.15908	-3.28835	-3.4536	-3.99865	-4.58146	-1.8187	-3.42244	-2.45425	-4.17355	-1.11474	-0.853333	-1.51548	-2.90023	-2.13813	-2.46432	-1.81082	-0.605673	-2.67926	-2.38427		-2.89104	-3.91807	-2.6843	-3.07424
WYE-125132	(BRD:BRD-A45498368-001-07-1)	-0.830724	-1.67768	-0.95895	-2.53659	-1.54126	-2.22659	-4.26557	-1.91641	-2.57273	-2.51376	-0.110574	-3.50985	-3.25512	-3.26524	-3.59205	-1.35967	-2.6839	-3.79753	-2.2527	-0.714163	-1.24021	-3.06892	-3.78018	0.222188	-2.171	-2.65661	-3.42552	-0.685903	0.595132	-2.10062		-1.20982	-2.00367	-2.55542	-3.33833
doxapram	(BRD:BRD-A46179541-311-02-0)	0.609221	0.690578	-0.0690699	-0.252073	0.764659	0.491519	0.891302	0.249468	-0.111021	0.343995	0.641422	0.281743	0.872746	0.0804829	0.102804	0.554608	0.87962	0.434661	0.944519	0.00110944	0.177957	-0.618871	0.0915262	-0.0938949	0.393033	0.828885	0.365109	0.558382	0.330281	-0.541424	0.382919	0.830902	0.282258	0.317901	0.562883
methotrexate	(BRD:BRD-A55424491-001-19-9)	-2.01076	-1.65294	-1.77429	-1.5069	-0.583063	-3.75861	-2.07093	-1.78792	-3.83505	-2.48579	-3.30173	-0.458328	-0.96182	-1.30792	-2.86637	-2.77918	-3.18086	-0.322096	-1.30658	-5.64274	-0.609035	-1.31146	-0.864753	-1.45517	-3.12776	-1.31955	-2.87574	0.0943391	-2.25551	-3.20495		-0.425399	-2.26089	-0.740598	-1.67108
iohexol	(BRD:BRD-A60217728-001-11-2)	0.141092	-0.0185289	-1.48448	0.198648	-0.0614436	0.0155663	0.222875	-0.325486	-0.0598969	-0.367065	-0.104453	0.0830231	-0.204492	-0.651493	-0.0481087	-0.560226	-0.0836966	-0.186113	0.839976	0.0305614	-0.474489		0.0384435	0.205156	-0.619939	-0.233725	0.0471794	0.176932	0.085113	0.817359		-0.0667701	-0.0413653	-0.193398	0.111227
troxipide	(BRD:BRD-A68589262-001-04-3)	0.359432	0.253453	-0.868922	-0.0710729	0.0649358	0.568179	0.62218	-0.0390182	0.241379	0.666425	0.105462	0.0844163	0.462186	0.639099	0.249564	0.340559	0.0418238	0.496836	-0.680584	0.24515	0.480711		0.486565	0.381676	-0.380393	0.603291	-0.34832	0.225322	0.488897	0.368712		0.862959	0.647254	0.0453676	0.0125463
peruvoside	(BRD:BRD-A72716251-001-01-5)	-3.06996	-2.3944	-1.17663	-1.26231	-3.22539	-3.79727	-4.93252	-3.74426	-4.36603	-2.96999	-1.77187	-2.16701	-2.3938	-3.74297	-4.54135	-1.83442	-4.68021	-4.16467	-3.3092	-4.94136	-1.45135	-2.43962	-2.6791	-4.61098	-3.19995	-2.78696	-4.63912	-2.76474	-2.9461	-3.05363		-3.03326	-4.17263	-3.61846	-3.70904
varenicline	(BRD:BRD-A86216746-046-02-6)	0.427539	-0.772528	-0.0749338	-0.32918	-0.17312	0.353416	0.130628	0.148313	0.388002	-0.234321	-0.0716218	0.289357	0.773642	0.0964324	0.441233	-0.177708	0.151286	0.421817	0.644236	-0.0830938	0.135617		0.44916	0.339299	0.0410112	-0.372337	-0.365547	0.595887	0.355435	0.144544		0.423022	0.268892	0.148325	0.170994
panobinostat	(BRD:BRD-K02130563-001-11-4)	-2.99933	-2.61024	-2.69166	-2.45312	-3.13713	-4.60685	-4.76003	-3.99829	-4.43041	-3.21078	-4.24932	-4.77775	-3.31598	-4.26314	-4.67419	-2.83605	-3.11578	-4.4621	-3.13535	-2.81156	-5.63508	-1.02881	-2.86307	-4.20938	-2.76588	-3.81053	-4.90695	-3.20334	-0.741226	-2.51389		-3.47606	-5.13766	-3.23101	-3.04045
epirubicin	(BRD:BRD-K04548931-003-16-5)	-3.10542	-3.03259	-3.16544	-3.05169	-3.22359	-5.05233	-1.75895	-4.7631	-3.76372	-2.31153	-2.76538	-4.09787	-4.95989	-3.77717	-4.66341	-5.07131	-2.51151	-4.79449	-3.31928	-5.0447	-5.56805	-1.06476	-4.42065	-4.56079	-2.6943	-0.59702	-3.02159	-1.52093	-2.67765	-2.03805		-2.94609	-4.39035	-2.95392	-4.23939
bisindolylmaleimide-ix	(BRD:BRD-K06543683-066-02-1)	1.48339	0.178739	-1.88371	-0.23883	1.72999	-1.59357	0.194169	-1.14524	-0.00596177	-0.0799839	0.414822	0.958013	-0.225885	1.14978	0.667595	-0.173038	0.159666	0.70686	-2.17043	-1.15156	-1.14718	-2.67215	-1.24522	-0.486925	-1.16311	0.28687	-0.0121486	1.00069	0.822157	1.01074		0.00513194	-1.35262	0.13617	1.48009
danusertib	(BRD:BRD-K07881437-001-03-8)	-1.40537	-1.33961	-1.90304	-1.01452	-0.715265	-3.05538	-1.97961	-3.23611	-0.845366	-3.94469	0.179119	-0.563827	-0.0606824	-1.64835	-0.999231	-1.5108	-2.49246	-0.932245	-1.47634	-2.42534	-0.897901		-1.33904	-2.63731	-1.1121	-0.629227		1.53478	0.0461278	-1.13937	-2.42408	-0.322892	-1.85418	-1.46784	-3.30688
danusertib	(BRD:BRD-K07881437-001-04-6)	-0.714661	-0.70913	-0.323536	-1.00224	2.85169	-2.81944	0.662545	-3.23579	-0.512023	-1.91296	-0.878115	1.8534	-0.184383	-0.124301	0.0714042		-0.801198	-1.50118	-1.18958	-3.20569	-0.24366	-1.17811	-1.12769	-0.582907	0.010987	0.517399	-0.0911846	0.908025	-0.778413	-0.690132	-1.04645	-0.29213		-0.0105697	-2.45045
sarafloxacin	(BRD:BRD-K08525451-003-05-2)	-2.5855	-0.123628	-0.876586	-2.5542	-3.80282	-1.51125	-1.77522	-0.894277	0.203472	1.33747	-1.12622	-0.25414	0.335567	-0.873172	-2.45681	-0.105891	-1.61421	-0.872749	-0.0390488	-0.471662	-1.19263	0.488799	0.211388	-0.969422	1.50193	-0.819031	1.41632	-2.27407	-2.10451	-3.49776		-0.993867	-1.73285	0.685515	1.54949
fananserin	(BRD:BRD-K08998509-001-02-4)	-0.393045	-0.345679	-1.09359	-0.220658	-0.711675	0.722067	-0.619517	-0.414053	-0.12848	-0.0613555	0.141898	0.0351781	-0.441561	-0.118335	0.188316	-0.920923	-0.105423	-0.27438	-0.644532	0.440195	-0.00681767	-0.296891	-0.0912661	0.241388	0.20938	0.136133	-0.156965	-0.183521	0.185568	0.114851		-0.0135714	-0.0384406	0.417624	0.689138
dabrafenib	(BRD:BRD-K09951645-001-06-8)	-0.0393661	0.292461	-0.18153	0.401097	0.978421	-0.964072	-0.145903	-0.798152	-0.480468	-1.3183	-1.24447	0.845988	-1.51276	0.868473	0.247124	-0.17946	-0.294474	0.597576	-0.755117	-0.0749283	0.0929225		-0.016183	-0.0514419	-0.685711	-0.67969		-0.981446	0.616767	-0.481807	0.0741679	-0.204309	-0.115978	0.105379	0.120295
meclofenoxate	(BRD:BRD-K10314788-003-12-7)	-1.02655	1.06387	-0.637251	0.0571988	-0.327055	-0.02561	-0.299017	0.104579	0.315717	-0.530177	0.464798	0.0981209	-0.655489	-0.026543	0.741751	-0.258958	0.394963	-0.184525	-0.25358	-0.520195	0.480533	0.280974	0.0841802	1.08043	0.615103	-0.283552	-0.309472	-0.703979	0.357242	-0.118354		0.547404	0.0964669	0.00218875	-0.503565
teniposide	(BRD:BRD-K10362825-001-03-4)	-2.2477	-2.60074	-3.51359	-1.62308	-1.92682	-4.10207	-0.379827	-3.70595	0.181384	-2.80911	-3.52802	-2.29861	-3.26258	-3.23988	-3.63788		-2.15073	-4.03104	-3.14163	-4.26882	-5.70775	-1.51954	-2.41677	-2.13551	-1.67928	-0.689686	-3.41425	-5.75392	-1.51454	-0.97266	-0.762894	-3.72187		-2.23748	-3.52709
phenylbutazone	(BRD:BRD-K10843433-001-22-7)	-0.505964	-0.418874	-0.636019	-0.3011	-0.854733	-0.0780431	-0.0840129	-1.03797	-0.314535	-0.327071	-1.20194	-0.869469	-0.421478	-0.676582	-0.440011	-0.674042	-0.0213882	-1.29746	-0.168032	-1.89788	-0.469009		-0.984714	-1.29878	-0.357495	-0.202819		-0.544929	0.189792	-1.03813	0.591878	-0.338624	-0.454727	-0.806198	-0.709939
phenylbutazone	(BRD:BRD-K10843433-001-23-5)	0.552411	-0.0586451	-0.0414224	0.127454	0.644876	0.104027	0.211359	0.109433	0.208507	0.269197	0.318715	0.090077	0.243634	0.0691854	-0.0872459		0.611709	0.177358	0.376001	0.403314	-0.0720231	0.812586	0.615342	0.14201	-0.323552	0.682222	0.320586	-0.0271686	0.0295568	-0.58884	0.185722	-0.0383863		0.748231	0.198717
JNJ-7706621	(BRD:BRD-K11636097-001-03-1)	-2.84201	0.615128	-0.230549	-0.414468	-0.938047	-1.51467	-1.34748	-2.66375	-2.4813	-2.17483	0.753253	-0.111991	-1.23751	0.186828	-1.17781	-1.19063	-2.73101	0.133981	-0.518978	-3.04709	-2.16292	-1.18379	-0.881677	-1.77681	-1.82672	-2.48328	-1.30792	0.307892	1.03426	-2.50781		-1.68402	-3.09747	-1.20062	-0.896555
trametinib	(BRD:BRD-K12343256-001-08-9)	-0.00597861	-2.23965	-2.34366	0.187049	-1.25866	0.689379	-1.47243	-2.11357	0.534468	-2.05108	-2.53931	-0.697077	-1.77604	-1.38478	-0.770587	-2.0198	-2.51645	-2.58424	0.497349	-2.90556	-0.4019	-1.89379	-0.813303	-2.80081	-0.0353749	0.365964	-0.0314733	-0.62058	-2.11981	-1.21645		-0.625817	-1.89957	-0.557712	-1.67995
lobendazole	(BRD:BRD-K15834839-001-02-3)	-0.146061	0.659488	-0.189758	-0.222071	0.478491	-0.266325	-0.323527	-0.432414	-0.426446	-0.205662	-0.329075	-0.0616856	-1.11506	-0.557255	-0.465803	-0.596283	-1.92175	0.202366	0.643183	-0.18465	0.373233	-0.398758	-0.538345	-0.568608	-0.535659	0.144747	-0.351446	0.172118	0.281554	-0.781095		0.109729	-0.0588588	-0.25815	0.735786
mitoxantrone	(BRD:BRD-K21680192-300-14-4)	-2.50855	-1.92185	-2.45405	-2.08905	-3.43376	-3.65874	-4.31401	-3.20072	-4.84955	-4.18057	-3.58964	-4.12698	-2.56294	-3.48872	-4.32707	-2.35306	-2.44949	-3.90554	-2.41958	-4.73682	-4.96448	-0.905443	-3.31545	-4.46427	-2.21373	-2.21045	-1.97294	-2.56074	-2.34861	-2.03629		-4.54545	-3.29508	-2.97736	-3.06975
thiocolchicoside	(BRD:BRD-K26619122-001-02-1)	-0.212592	0.187509	-0.4569	-0.420119	0.318412	-0.636496	-0.471683	-0.477325	-0.0302952	0.207428	-0.046518	-0.0245962	-0.115496	0.348096	0.386667	-0.116757	0.169512	-0.150268	-0.643124	-0.347584	-0.782758		0.211408	-1.09122	0.0611633	0.273787	0.648866	-0.834095	-0.505086	-1.3429		-0.376795	0.0148878	0.468918	-0.0145685
bufexamac	(BRD:BRD-K36660044-001-24-2)	-0.833269	0.244785	0.0752235	-0.484562	0.420154	0.41072	0.160387	0.539528	0.857487	0.129234	0.131457	-0.436707	0.0657685	0.17383	0.338	0.102255	-0.303669	0.0954021	-0.465626	0.26612	0.0404643		-0.0459479	0.476666	0.303937	-0.0677669	-0.00758558	0.257543	-0.268213	0.482333		0.638128	0.00372237	0.428517	0.546341
astemizole	(BRD:BRD-K37249724-001-25-7)	-0.70025	-0.89021	0.230795	-0.301751	-0.244703	-0.28871	0.0309894	-0.728916	-0.651776	0.0349057	-0.389229	-0.217781	0.188488	-1.41837	0.718849	-0.417149	0.0642559	0.277958	-0.838082	-0.132994	-0.369238	-0.298459	-0.44464	0.260286	-0.198548	-0.184587	-0.0567141	-0.170775	-0.529889	-0.391833		-0.24487	-0.40389	0.465791	0.315286
QX-222	(BRD:BRD-K40782193-003-02-9)	0.384539	0.254036	0.398336	0.0671577	0.833536	-0.226825	-0.774438	0.0233002	0.479311	0.435717	0.197981	-0.0374188	0.0076797	-0.113492	0.395168	0.667637	0.484123	0.064021	0.436726	0.370236	-0.622617		0.4184	1.0031	-0.639087	-0.750054	0.363796	0.0733683	0.453151	-0.329129		-0.112926	0.303417	0.386713	0.0416068
paracetamol	(BRD:BRD-K41524689-001-23-5)	0.298125	-0.528694	-0.582024	0.0281122	0.271874	0.25251	0.041056	0.159016	0.238542	0.172411	-0.147545	-0.250089	-0.414529	0.246017	0.355093	-0.181057	0.123861	-0.166599	0.39696	-0.503923	-0.450679		0.67948	0.0651154	-0.179668	0.420908	0.436291	-0.689157	0.693842	-0.529359		0.367991	0.120203	0.187407	0.322265
buparlisib	(BRD:BRD-K42191735-001-05-3)	-2.17562	-2.40143	-1.52795	-1.15767	-3.5984	-4.524	-0.700932	-2.9529	-2.6641	-2.15079	-2.00449	-0.847062	-1.35686	-2.46711	-0.312258	-2.33719	-2.21227	-3.20708	-0.85006	-3.81594	-4.05504	-2.21701	-4.23835	-2.42427	-1.93747	-2.40127	-3.54004	-1.23582	0.138296	-1.93278		-0.168453	-1.76861	-1.73964	-2.05015
daunorubicin	(BRD:BRD-K43389675-003-16-7)	-2.45796	-2.54787	-3.84696	-2.29739	-3.27329	-4.64179	-4.5128	-3.07884	-2.21393	-4.47954	-4.28604	-3.79491	-4.41141	-4.0903	-4.48885		-2.37482	-3.40218	-2.16598	-4.77719	-5.08293	-1.41254	-5.17059	-6.75275	-2.17749	-2.73518	-4.8176	-3.9146	-1.78786	-2.41566	-2.59684	-3.52515		-3.01009	-3.15163
daunorubicin	(BRD:BRD-K43389675-003-20-9)	-2.87031	-2.79611	-1.92105	-2.5974	-3.30676	-4.48259	-4.46279	-4.47174	-5.09708	-3.38476	-4.38873	-4.36785	-2.99876	-4.08092	-4.4816	-4.92339	-4.218	-4.05923	-2.97804	-5.24749	-4.95788	-1.69345	-5.23782	-4.25357	-2.47597	-3.08757	-4.82026	-2.6762	-3.11077	-2.74858		-3.89456	-4.01267	-3.43876	-2.41344
BMS-387032	(BRD:BRD-K43389698-001-09-9)	-1.95558	-1.60177	-3.29287	-2.15331	0.606466	-2.68264	-2.92168	-2.86445	0.476659	-2.24395	-2.84136	-3.5852	-1.00308	-2.68293	-4.59044		-1.98547	-3.64953	-1.21263	-4.86808	-4.57458	-1.65914	-3.17883	-4.0326	-2.21464	-0.847991	-1.41206	-1.40318	-3.01043	-1.45896	-1.5674	-1.66014		-0.682011	-3.84937
clarithromycin	(BRD:BRD-K49668410-001-18-8)	-0.100389	-0.467359	-0.153583	-0.296156	-0.375296	-0.0590651	-0.322459	-0.207659	-0.285007	-0.428695	-0.330343	0.157532	-0.70376	-0.066091	-0.235197	0.327415	-0.730233	0.337692	-0.243996	0.768514	-0.204169	-0.519205	-0.0975033	0.3038	-0.445284	-0.34275	-0.130254	-0.0249901	0.372427	-0.433768	-0.00763694	-0.214568	-0.17877	0.15408	0.811178
purvalanol-a	(BRD:BRD-K50836978-001-02-5)	0.0328698	0.734859	0.933738	0.0245819	-0.0881263	-0.00906925	-0.18043	0.0683732	0.313011	0.21635	-0.28226	0.213607	-0.0410164	0.284978	0.395919	0.561691	-0.251374	-0.395217	-1.34418	-0.46969	-0.227418	0.0404688	0.0320826	-0.00954158	-0.137634	0.463243	0.197071	-0.198717	0.573848	-0.584905		0.338994	0.042664	0.233783	0.728062
palbociclib	(BRD:BRD-K51313569-003-03-3)	0.271789	1.00988	0.150643	0.237324	1.51295	-0.276058	0.116173	0.408861	0.727478	-1.08281	0.146705	1.03668	0.518474	1.06144	0.866188	-0.187724	-0.155706	-0.0154392	0.0663887	0.278652	0.531801		-0.210535	0.399506	0.701585	0.968201	-0.285926	1.86679	-0.940658	0.36153		0.490854	-0.000780288	1.05236	0.570075
GDC-0941	(BRD:BRD-K52911425-001-09-8)	-0.261687	0.663122	0.756366	0.00928852	1.68936	-1.66701	0.805047	0.130788	0.100447	0.112065	0.0642174	-0.422559	-1.30679	-0.0555516	0.0824947	0.536591	0.136825	-0.204319	-0.0921514	0.225082	0.228035	-0.51482	-0.198319	0.227046	0.2026	0.494251	0.0607346	0.142384	1.17101	0.410493		0.904333	0.766049	0.487477	0.12291
methotrexate	(BRD:BRD-K59456551-001-22-6)	-0.150563	-0.890824	-1.76119	-0.946269	0.587612	-2.49802	-2.1544	-0.891339	-2.39326	-0.974322	-2.63412	0.383029	-0.588481	-0.605048	1.09794		-2.57566	0.908532	0.218556	-2.75951	-1.41514	-0.403393	-0.692307	-0.59837	-1.1262	-0.306798	-1.84521	1.6803	0.774483	-0.72971	-1.2144	0.353681		-0.4389	-0.125726
targinine	(BRD:BRD-K59506194-015-04-9)	0.0205998	-0.874784	0.0882935	-0.363764	0.843831	-0.0342366	0.522733	0.221442	-0.0796481	0.270776	0.019987	-0.289946	0.687885	0.0297381	0.170839	0.249098	-0.0316146	-0.00175514	-0.159646	-0.00301755	0.325178	-0.695523	0.592056	-0.40177	-0.123358	-0.529983	-0.0486242	-0.00188116	-0.232769	0.0763229	0.8711	0.165758	0.0262548	-0.132472	0.313574
capecitabine	(BRD:BRD-K61192372-001-05-5)	0.42693	-0.0306919	0.705055	0.607651	0.37427	0.110953	-0.267473	0.133229	0.177095	-0.37243	0.219274	0.842188	0.106824	0.344632	0.149964		-1.25271	0.56693	-0.330675	0.566611	0.184204	-0.460489	0.385824	0.579944	0.136812	0.629752	0.283506	0.587178	0.249063	0.0304234	-0.604652	0.277078		0.241769	0.713498
capecitabine	(BRD:BRD-K61192372-001-08-9)	-0.236855	-0.0893366	-1.4291	-0.0598288	0.483746	-0.255363	0.48575	0.149303	0.257024	0.0786657	-0.182669	0.406149	0.815173	0.110989	0.166274	0.463264	-0.383707	0.230327	-0.545419	-0.0882515	-0.134399	0.234001	0.101571	0.360284	0.297927	0.916135	0.114365	0.362879	0.561366	-0.415781		0.219971	-0.247388	0.299622	0.280137
thiomersal	(BRD:BRD-K61443650-236-13-1)	-0.705069	-0.605509	-1.07291	-0.607617	-2.2917	-2.68448	-1.49685	-0.535059	-2.4183	-0.688206	-0.0883829	0.527278	-0.228125	0.534468	0.297784	0.167819	-3.13291	-0.717419	-2.5442	-2.5033	-2.17859	1.18772	-1.12406	-0.31187	-0.534502	1.21074	-0.700644	-0.545809	1.06737	0.187538		-0.187694	-1.55281	-0.580013	-0.0347139
ZSTK-474	(BRD:BRD-K63068307-001-08-9)	-0.0663866	-0.915515	-0.294181	-2.51887	0.605838	-2.21347	-0.51732	-0.72346	-0.702581	-1.29658	0.198972	-0.943258	-2.30095	-0.919607	-0.917324	-0.573828	-1.08033	-1.3074	-0.347468	-0.384245	-0.273236	-2.31422	-1.94736	-0.468578	-3.09517	-0.00656752	-0.00524014	-1.57743	0.0704226	-1.83867		0.904711	0.293917	0.247572	0.354713
raloxifene	(BRD:BRD-K63828191-003-32-1)	0.357457	0.744088	0.304947	-0.325849	-1.43929	-0.412953	-0.0401132	-0.56489	-0.315509	-0.493372	-0.130642	-0.910506	-0.489679	-0.86636	-0.0297843	-0.48255	0.107926	-0.267148	-0.269563	-0.231261	-1.14153	-0.699126	0.27422	-1.25246	-0.792491	-0.0751209	-0.11192	0.00929765	-0.665397	0.131644		-0.0595025	-0.198327	-0.143954	-0.226725
PHA-793887	(BRD:BRD-K64800655-001-07-4)	0.989017	-0.896296	-2.35497	-0.57604	1.35908	-4.33999	-0.545534	-3.68396	-0.137404	0.20188	-1.80395	0.79295	0.0958331	0.509694	0.118648	-2.13881	-1.96857	-0.759098	-1.77817	-1.89241	-0.840005	-3.3931	-2.62582	-3.46938	-3.64048	-1.28903	-1.37014	0.337948	-0.275186	-0.789065		-0.315416	-3.24811	-0.842097	-1.2092
terbinafine	(BRD:BRD-K68132782-003-13-8)	-1.25756	-0.977016	0.426201	-0.339708	-0.303066	0.239175	-0.795192	0.0599306	-0.260611	-0.587799	0.0220126	0.0760339	0.144648	0.462283	0.46283	0.149148	-0.278892	-0.181565	-0.223264	-0.917287	-0.113441	-0.29239	0.247427	-0.315322	0.362641	0.10156	0.103256	-0.464655	0.213373	-1.00212	-0.12313	-0.328096	-0.348491	0.144773	-0.388771
idarubicin	(BRD:BRD-K69650333-003-13-2)	-2.52534	-2.36961	-2.87812	-2.18221	-3.20597	-4.78833	-4.33647	-3.14492	-2.35841	-3.01121	-5.76444	-4.47878	-4.21763	-0.739297	-3.66343		-3.98086	-3.37259	-3.37621	-4.28196	-1.93557	-1.53535	-4.66373	-4.29853	-2.43639	-2.36702	-4.62054	-3.93194	-3.05752	-2.18528	-2.30709	-3.36514		-2.0535	-2.90878
idarubicin	(BRD:BRD-K69650333-003-14-0)	-3.32458	-2.69699	-0.783648	-2.60482	-3.43578	-4.43443	-5.1218	-4.48149	-4.59578	-3.49945	-3.59933	-4.80226	-2.27397	-4.32113	-5.07917	-5.16443	-4.28107	-4.37271	-3.58201	-5.2455	-5.1552	-0.40454	-5.15557	-4.30127	-3.22267	-3.43328	-4.72576	-2.37727	-3.4865	-2.57267		-3.61742	-5.32335	-3.37854	-2.06787
NNC-55-0396	(BRD:BRD-K78122587-300-02-7)	0.215406	0.00323206	-0.526256	0.00933739	-0.656101	-0.62686	0.278706	0.249658	-0.0527854	-0.229021	0.242979	-0.342838	1.14117	0.223062	-0.00415921	0.228473	0.0225302	0.348351	0.601359	0.182108	0.18633	-0.33564	0.00274524	0.640119	-0.205166	0.061729	-0.526687	0.0064084	0.395138	-0.536172		0.401935	-0.340053	0.573298	0.993776
cyclizine	(BRD:BRD-K79501723-001-04-6)	0.562872	-0.704312	-0.196603	0.294481	0.50648	-0.194475	0.371654	0.601905	0.444712	0.233227	-0.0109534	0.255672	-0.129351	0.139698	-0.107821	0.492541	0.015225	-0.294191	0.0788566	0.608285	0.245779	0.355545	-0.123169	0.384863	-0.272681	0.488857	0.0783205	0.258415	0.126016	-0.559369	-0.298803	0.341634	0.0234336	0.33138	0.719979
tacrine	(BRD:BRD-K81473089-003-26-1)	-0.106614	-0.327447	0.05635	-0.197392	0.365383	0.101647	0.240962	-0.193797	-1.14355	-0.557355	-0.340394	0.122743	-0.57035	0.0140303	0.185036	-0.283441	0.485989	0.410184	-0.435825	-0.328712	-0.115375		-0.483501	-0.642637	0.563964	-0.694666		0.118009	-1.03339	0.249971	0.32797	0.480463	-0.0415764	-0.000907482	1.07732
rosuvastatin	(BRD:BRD-K82941592-238-04-5)	0.0107705	-0.935926	-0.179764	-0.113047	0.296303	-0.689909	-0.0932622	-0.113022	0.11259	-0.209902	-0.645053	0.203064	0.231321	-0.170829	0.0374177	0.355933	0.640222	0.14866	-0.361855	-0.120141	0.0401001		0.307068	0.0845837	0.323763	0.0500129		-0.122662	-0.656756	-1.18471	0.819775	-0.292181	0.420214	-0.364832	0.406599
OSI-027	(BRD:BRD-K87124298-001-03-4)	0.325336	0.282874	0.780155	0.9445	1.01003	-1.29468	0.542875	-0.145278	-0.312722	-0.678589	0.649978	0.521766	-0.637962	-1.36888	0.464332	-0.508278	0.838564	-0.10202	-0.848644	0.95654	0.279129	0.351328	0.216991	1.0453	-0.493352	1.02385	0.226712	0.0552294	0.263855	-0.305945		1.25269	0.355925	0.781112	1.1412
alvocidib	(BRD:BRD-K87909389-003-03-4)	-2.77508	-1.28666	-2.5668	-2.55026	-3.39361	-4.53507	-4.39681	-3.45191	-3.21894	-3.8221	-2.13822	-4.93251	-1.1166	-3.84309	-4.68219	-3.03806	-2.76385	-4.29219	-2.79259	-5.36984	-2.54832	-1.94204	-4.75218	-2.43242	-3.1661	-4.81225	-4.07235	-0.40804	-3.25947	-2.84581		-2.33093	-2.37759	-2.40767	-3.1722
PD-198306	(BRD:BRD-K88677950-001-03-9)	-0.320053	-1.43007	-1.47432	-0.216845	0.90337	0.651175	-2.00547	-0.210771	-0.358476	-0.57859	-0.911463	-0.0497932	-0.681293	-2.36667	-0.911915	-0.808777	-2.03548	-0.480727	-0.0666994	-2.38592	-0.468854	-0.573101	0.600799	-1.13355	-0.0534761	-0.0225623	-0.127874	-1.20397	-0.936656	-1.35903		-0.730577	-1.39039	0.0145605	-2.12297
AS-703026	(BRD:BRD-K89014967-001-04-3)	-0.325036	-1.95356	-2.23702	-0.354749	-0.811607	-0.168514	-3.45366	-2.07541	0.146994	-2.20653	-2.10364	-1.09162	-1.91129	-3.83585	-2.3621	-2.08351	-3.19086	-3.23796	-0.112046	-3.85041	-1.01976	-1.66055	-2.02403	-2.4011	-1.19036	0.449686	-1.03116	-1.72241	-1.97796	-2.52477		-1.35008	-3.27616	-2.05047	-1.1884
betahistine	(BRD:BRD-K91315211-300-05-7)	0.598618	0.189248	0.562143	-0.140791	0.432742	-1.20152	0.756987	0.0142181	0.096552	-0.235187	0.313779	-0.0437471	0.344877	-0.155657	0.736764	-0.0157424	0.397712	0.151155	-0.443526	-0.324873	-0.153488	0.23938	0.150024	0.0775305	0.298449	0.0829553	-0.415169	0.374172	-0.228671	-0.818182		-0.160165	-0.17836	0.176578	-0.446947
SD-169	(BRD:BRD-K91904471-001-02-4)	-0.41759	-0.3698	-0.0676641	-0.275786	-0.744397	0.380105	-0.300105	-0.0828536	-0.132467	-0.491196	-0.0165198	-0.159655	0.472491	-0.401294	-0.237797	-0.0973822	-0.462565	-0.104608	0.608356	0.031507	0.116534		0.246464	0.42409	-0.427579	-0.364788	-0.571112	-0.120866	-0.377688	-1.19596		-0.0655769	0.0302988	-0.34094	-0.101897
doxorubicin	(BRD:BRD-K92093830-003-30-8)	-3.53679	-2.98174	-1.89835	-2.14392	-2.93239	-4.21462	-3.07071	-2.75234	-2.76549	-3.21266	-2.12615	-5.36222	-3.76553	-0.0859564	-3.92894	-3.05068	-2.75828	-3.78609	-3.89433	-5.6172	-5.63297	-2.54153	-4.42234	-3.48379	-3.36007	-3.19351	-1.97222	-0.62666	-2.87317	-3.42454		-5.03517	-2.58064	-3.14623	-1.94706
cotinine	(BRD:BRD-K94144010-001-13-9)	-0.132134	0.399876	0.375564	0.332236	-0.451156	0.644363	0.869623	0.252201	-0.138869	0.610979	0.588621	0.218006	0.224855	0.511365	0.371414	0.323898	0.124654	0.759439	0.388074	0.0130383	0.229062	0.985128	0.509731	0.660501	0.479861	0.811171	0.570713	-0.499195	0.500742	0.0898795		0.180545	0.243475	-0.265124	0.224337
PI-828	(BRD:BRD-K97365803-001-02-1)	0.250406	0.750525	0.529195	0.809545	0.318911	0.087291	0.620017	0.396241	0.087667	-0.501068	0.00779031	0.622909	0.608748	-0.272513	0.343286	0.198164	0.575103	0.211142	0.151092	0.876389	0.151872	-1.20325	0.209634	0.0112027	-0.652715	0.174941	-0.144577	-0.119254	0.542445	-0.978226	0.321151	0.44014	0.775859	0.373461	-0.0652141
DPO-1	(BRD:BRD-K99922388-001-02-0)	-0.314369	-0.270116	-1.23855	-1.18409	-0.267088	-0.0433086	-0.956672	-0.204345	-0.248203	-0.275321	-0.507884	-0.606727	0.165619	-0.222353	-0.826226	0.145992	-0.285123	-0.23943	0.172615	-0.00686644	-0.18687	-0.309698	-0.0979967	0.474213	-0.654489	-0.398395	-0.283311	-0.394808	-0.10442	-0.581175		0.131227	-0.0814043	-0.00715422	1.14691
tyloxapol	(BRD:BRD-U25960968-000-01-9)	-0.442923	-0.664178	1.02055	-1.01735	-0.0477701	-0.907065	0.141668	-0.103406	-0.523084	-0.915496	0.159889	-0.174746	0.52507	0.0358	-0.433942	-0.490318	-0.275891	-0.483396	-0.889488	0.247474	-0.565175	-1.08723	-0.383201	-0.262089	-0.0422642	-0.403658	-0.251502	0.100096	-0.518601	-0.534749		-0.0152542	-0.14685	-0.869568	-0.401415
tyloxapol	(BRD:BRD-U48018661-000-01-9)	-0.494165	0.443344	-0.494826	0.407068	0.0508829	-0.38873	-0.25501	-0.107647	-0.0481093	-0.540672	-0.415559	0.266478	0.569623	-0.559238	0.21232	0.278028	0.499452	0.0671929	0.849025	0.206339	-0.237466	-0.338891	0.174525	0.0622336	-0.352976	-0.064059	0.493636	0.469251	0.620889	0.150272		0.138346	-0.118679	-0.0902187	0.766223

## Sheet: Secundary 19Q4 Screening
cell_line_display_name	Dose (μM)	CL34	GP2D	HCC56	HCT116	HCT15	HT29	HT55	LOVO	LS1034	LS180	LS411N	LS513	NCIH747	OUMS23	RCM1	RKO	SNU407	SNU61	SNU81	SNUC2A	SNUC4	SNUC5	SW48	SW480	SW620	SW837	SW948
imiloxan	0.00061034	-0.203847	-0.229906		0.29076	0.328753	0.0467357	-0.197326	-0.105814	0.219824	0.487179	0.366947		-0.0114833	0.503174				0.661856	-0.45607			0.432365	0.293126	-0.0645196			0.420108
imiloxan	0.0024414	-0.740534	0.385888		0.140776	0.0636541	0.364928	0.760676	0.982331	-0.470737		0.331212		0.337958						-0.077809			0.112383	0.188647	0.281615			0.837352
imiloxan	0.00976562	0.299606	-0.66964		-0.135076	-0.612632	0.0633008	-0.948854	-0.251733	-0.305159	0.137183	-0.162403		0.0408046	0.169302				-0.219798	-0.0785807			0.367698	0.0983264	-0.0363234			0.193351
imiloxan	0.0390625	-0.00398417	-0.390598		-0.161023	-0.306978	0.131953	0.0429812	0.393304	0.206526		0.6188		0.808661					0.416804	-0.317007			0.773094	1.63637	-0.415483			1.04836
imiloxan	0.15625	-0.564852	0.59463		0.638743	0.00734357	-0.688489	0.173212	-0.394355	-0.0316359	-0.62247	0.300125		0.0953756	-0.451408				-0.333312	-0.635436			-0.207197	0.649767	0.1034			-0.0330783
imiloxan	0.625	0.193794	0.147103		0.269926	-0.0926397	0.650201	0.438153	0.456121	0.584943	0.405079	0.342183		0.171474	0.0500502				0.151117	0.926859			0.42584	0.388785	0.4174			0.304748
imiloxan	2.5	-0.80643	-0.0417668		0.182765	-0.41516	-0.919203	-0.121937	-0.228034	-0.339826	0.0963553	0.298827		-0.256171	-0.534139				-0.000592783	0.268347			-0.117044	1.15058	-0.020709			-0.227873
imiloxan	10	-0.484499	0.756968		-0.830583	-0.296395	0.178523	-0.167817	-0.17038	-0.730732	-0.309963	-0.59727		0.497482	-1.19226				-0.225258	-0.121285			0.0519165	-1.39741	-0.588142			-0.146411
teniposide	0.00061034	0.582051	0.0184245	0.243387	-0.0904277	0.425238	0.106875	0.1857	-0.0701648	-0.0310085	-0.120127	0.090282	0.389614	0.369025	0.0159645	0.332153	0.214507	0.487388	0.439457	0.326056	0.329054	-0.339154	0.00868339	0.16455	0.231733	0.106752	0.0660515	-0.0430901
teniposide	0.0024414	0.271471	0.441688	0.416442	0.423169	0.46704	0.555407	1.05108	1.23326	0.0594543	0.75581	0.332505	0.390793	0.390063	-0.0267718	0.825822	1.32428	0.98292	0.873878	0.361573	0.480521	0.4631	0.374348	0.818717	0.574641	0.564597	0.891975	-0.0762796
teniposide	0.00976562	-0.0259261	-0.187017	0.188467	0.460444	0.124246	-0.317033	-0.0915409	-0.610214	-0.197891	-0.0978549	-0.218782	-0.00658554	-0.489732	-0.271824	-0.289313	0.321567	-0.101172	0.0675388	0.462369	-0.265464	0.310096	0.170649	0.125082	0.232374	-0.0332485	0.47882	-0.813874
teniposide	0.0390625	0.0584169	-0.400089	0.516503	-0.0601472	0.286832	0.446142	0.0411916	0.8668	0.549701	0.131241	0.260109	-0.928839	0.195611	-0.0579169	0.68131	-0.0548091	-0.0468443	0.00882123	0.331564	0.0685242	0.120782	0.876781	-0.437344	0.652244	-0.071557	0.539911	-0.260257
teniposide	0.15625	-4.20127	-2.94876	-0.0753994	-0.814434	-0.847713	-0.129468	0.0330431	-0.466864	-0.366329	-0.767122	-2.07572	-0.920316	0.00961218	-1.11625	-0.172181	-0.830862	-0.687124	-0.633932	-1.24853	-0.481283	-0.626714	0.29714	-1.58671	-1.4112	-1.74476	-1.52924	-1.13629
teniposide	0.625	-4.15804	-4.0972	-1.54282	-1.73516	-5.44877	-2.88738	-1.95067	-3.12654	-1.44917	-1.64711	-2.69691	-1.49188	-1.0833	-2.84094	-4.01131	-1.42396	-2.01892	-3.71023	-2.1342	-0.686726	-2.38624	-0.178904	-2.05702	-3.44646	-3.89655	-3.01889	-3.30848
teniposide	2.5	-5.18056	-4.49228	-3.95009	-2.34524	-5.42664	-6.13901	-2.28554	-3.69172	-2.05527	-2.17764	-5.67154	-2.65053	-2.30253	-1.97388	-5.81928	-3.09773	-2.89922	-3.46898	-4.82727	-2.68583	-2.50789	-0.814463	-3.88818	-4.72699	-5.46846	-4.54414	-4.45504
teniposide	10	-5.5928	-6.02005	-3.74098	-2.92151	-5.40665	-7.89664	-3.09273	-4.62364	-2.83167	-1.86096	-5.3988	-2.5001	-5.07253	-3.92521	-6.02523	-3.79317	-4.31335	-6.53621	-5.03279	-3.18781	-3.29258	-3.30104	-5.37831	-6.1036	-5.34799	-5.64854	-4.73917
WYE-125132	0.00061034	0.491329	1.23655	0.654665	0.361162	0.946635	0.437062	0.595266	0.237085	0.778304	0.737664	1.18386	0.485551	0.458921	0.122603	1.23532	0.769744		0.218574	0.889588	0.343627	0.968919	1.09006	0.427447	1.08711	0.734166	0.17065	1.04298
WYE-125132	0.0024414	-0.276894	-0.59626	0.0324888	-0.0605198	0.355575	0.370628	-0.16345	0.570607	0.189156	-0.234501	0.431091	0.293773	0.389352	0.533485	0.501756	0.0274021		0.533796	0.00791896	0.647208	-0.000638659	0.600946	-0.0779251	0.189386	0.257051	0.12981	0.470025
WYE-125132	0.00976562	1.5795	1.69359	0.465444	0.626786	1.21688	1.21694	0.459926	0.903328	0.544439	1.31273	1.1612	0.273382	0.726798	0.631082	0.586936	0.760392		1.02931	0.40049	0.448561	0.683063	0.738845	-0.162186	0.608305	0.94529	0.800013	0.614855
WYE-125132	0.0390625	-1.52021	-1.40455	-0.959957	-0.595255	-1.04292	-0.911474	-1.05576	-1.1072	-2.09903	-0.631934	-1.06083	0.605668	-0.761463	-0.775139	-0.983249	-1.3223		-0.198845	-1.37152	-0.74988	0.329592	-0.652833	0.648543	-0.974813	-0.447048	-1.63582	0.749046
WYE-125132	0.15625	1.00408	-0.10338	0.714284	-0.23299	0.419971	0.584925	0.077675	-0.0526379	-0.213211	0.740954	-0.153373	0.785422	0.0159777	-0.0215911	0.124026	-0.226405		0.711493	-0.794785	0.0751638	0.734434	0.0316965	-1.12195	0.180763	0.501148	0.258512	0.0184423
WYE-125132	0.625	0.291001	-2.48851	-0.533614	-1.00018	-1.43389	0.0746916	-0.523356	-1.23925	-1.29152	-1.07094	-1.30395	-0.28206	-0.583094	-0.0515274	-0.821564	-0.485647		-0.268002	-1.95005	-0.308772	-0.674636	0.168919	-2.316	-0.745723	-0.669661	-0.323732	-1.08751
WYE-125132	2.5	-1.95894	-2.83891	-3.3286	-1.99208	-3.44085	-1.29327	-1.89275	-2.69104	-2.8069	-2.02904	-2.35354	-3.27137	-1.26092	-2.74205	-1.52459	-1.08955		-0.898089	-2.70746	-1.04212	-2.45173	-0.205319	-2.45838	-1.49597	-1.09691	-1.59434	-2.36651
WYE-125132	10	-2.91128	-3.06709	-4.32698	-2.9576	-3.20709	-2.10469	-2.69904	-4.16912	-4.14088	-2.70736	-2.10963	-1.78161	-1.80885	-3.53298	-2.07816	-2.16474		-0.776704	-3.19374	-1.82608	-3.2817	-1.54451	-3.64393	-2.28965	-2.95878	-2.3232	-2.85056
methotrexate	0.00061034		-0.20467	0.529033	0.314862	0.237022	0.654573	-0.0933329		-0.331723	0.53864	0.200226		0.507525	0.345522	0.611173	0.861181	-0.338256		-0.525415	0.220443	0.482394			0.397964	0.466045		-0.531671
methotrexate	0.0024414		0.183718	0.709144	0.224583	0.51264	-0.0409564	0.146897		1.01215	0.774627	0.414547		0.243552	-0.286511	-0.349719	0.508326	0.32731		0.441882	0.212741	0.433389			0.560755	0.0681546		0.130906
methotrexate	0.00976562		0.321428	-0.0258948	0.454116	0.258235	0.416642	-0.123622		0.163651	0.31229	0.386232		0.206916	0.213791	0.516284	1.01239	-0.489272		0.272663	0.417791	0.511806			0.287813	0.0502132		-0.121932
methotrexate	0.0390625		0.00806503	-0.234154	0.255278	-0.111126	0.217175	0.0853574			0.228566	0.110569			-0.376789	0.621131	0.937255	0.349956		0.0940049	-0.0741197	0.0854439			0.177012	0.301839		0.276343
methotrexate	0.15625		-1.60792	-0.377017	-0.774665	-0.387803	0.897974	0.496113			0.239134	0.109341			-0.0306388	-0.402365	-0.930479	-2.86352		-0.983072	-0.932711	-0.764571			-0.81711	-0.22455		-0.249206
methotrexate	0.625		-3.04053	-3.46929	-3.56031	-2.72883	-2.80984	-1.52929			-1.75332	-1.89934			-2.23338	-2.6557	-1.66058	-3.12483		-3.42816	-0.82126	-2.9381			-1.64549	-3.85279		-2.74245
methotrexate	2.5		-4.26958	-6.26017	-3.47531	-4.0831	-4.30825	-2.74027			-2.79307	-2.64741			-2.19725	-6.10613	-3.30655	-2.7264		-4.66798	-1.86941	-2.21811			-2.3409	-5.16259		-3.57475
methotrexate	10		-2.21754	-3.83002	-3.26663	-4.45031	-3.96013	-4.04391			-2.95216	-3.11098			-3.84581	-4.39472	-2.50737	-3.81318		-3.86125	-2.14551	-3.52276			-2.36547	-6.20621		-5.27129
peruvoside	0.000222486	-0.490603	0.52066	0.17825	0.0876803	-0.174651	1.13706	0.762498	-0.688653	0.334159	0.115022		0.55488	1.01891	-0.245889	0.320629	0.175804	0.505891	0.496594	0.396419	0.690827	0.0346351	-0.729698	0.225837	0.531258	0.265359	-0.253448	0.438059
peruvoside	0.000889944	0.295415	0.162205	0.146657	0.141374	-0.296467	-0.081678	0.141391	0.726087	-0.014984	-0.178072		-0.212917	0.255997	0.188379	-0.0429722	0.692272	-0.848422	0.520492	0.135018	0.195066	-0.321972	0.314186	0.0315904	-0.0999998	-0.16274	-0.0222666	-0.0134615
peruvoside	0.00355978	0.587837	0.441158	-0.176275	-0.179875	-0.808673	0.347189	-0.0900969	0.0668184	-0.317541	-0.0470923		-0.424022	-0.522751	0.137571	0.00664533	-0.119729	-0.680083	0.204036	0.73326	-0.142252	-0.295097	-0.511316	-0.196314	0.222449	0.254071	-0.529651	-0.329653
peruvoside	0.0142391	0.647069	-0.0984733	0.222629	0.317137	0.340087	0.407405	0.636085	-0.226996	0.454365	0.768583		0.835613	0.709422	0.692702	-0.185104	0.516622	0.520817	0.566327	0.0265584	-0.356189	0.368817	0.0420387	1.23673	0.409117	0.288866	-0.0594162	0.280395
peruvoside	0.0569564	1.10181	0.313967	-0.281113	-1.16202	-0.00637994	-0.87379	0.384244	0.000439337	0.00199637	0.00627341		0.941954	-0.0365631	-0.526009	0.391821	-1.62194	-1.26449	-2.38844	0.717537	0.129622	-1.97732	-2.88598	-1.92294	0.144392	-0.9168	-1.43968	-0.582912
peruvoside	0.227826	-0.141076								-1.83453						-3.80211
peruvoside	0.911303	-4.41544	-5.09478	-5.11482	-6.32056	-6.30242	-4.8642	-2.9161	-3.93207	-3.71161	-3.28877		-2.96333	-4.96954	-7.73892	-6.00583	-5.10821	-4.62696	-7.51846	-5.21619	-4.78772	-6.93718	-3.62863	-4.01434	-4.02234	-5.54261	-5.21039	-5.44667
peruvoside	3.64521	-4.68971	-5.24618	-5.74524	-6.49781	-5.53486	-5.2381	-2.90694	-5.5427	-4.87113	-3.96805		-6.58393	-6.47821	-7.62975	-6.74421	-2.9246	-4.63417	-7.05081	-6.85717	-6.97363	-6.62544	-5.32357	-4.32529	-4.51113	-7.02258	-5.12437	-3.21984
panobinostat	0.00061	0.4859	-0.0257916	0.0600752	-0.585815	-0.0261226	0.0252958	-0.244919	-0.486201	0.116088	0.175991	0.249591	-0.724063	0.0945066	0.0587219	0.00936025	-0.0158145	0.228834	-0.10008	-0.396384	-0.295212	-0.0216606	0.469362		-0.0455832	-0.228171	-0.857204
panobinostat	0.00244	-0.0724086	-0.225672	0.115199	-0.560262	0.0947415	-0.10413	-0.0318078	-0.523132	0.25181	-0.172082	0.0964159	-0.371217	0.20096	-0.722539	-0.199621	-0.179827	-0.264397	-0.144047	-0.178109	-0.071089	-0.04753	-0.332829		-0.326766	0.144485	-0.446012
panobinostat	0.00977	-0.00286642	0.0571542	-0.202909	-0.0660749	-0.205665	0.252461	-0.199385	-0.365891	0.336148	-0.128349	0.015408	-0.710743	0.20784	0.15366	-0.651963	0.043436	-0.0610165	-0.944254	-0.173575	0.2607	0.0567665	0.190296		-0.132448	-0.448311	-0.355966
panobinostat	0.0391	0.00542338	-0.540873	-0.331034	-0.908436	1.2445	0.421451	0.229733	-0.745046	0.484488	0.111716	0.212823	-0.161886	0.00376422	-2.15836	-2.30629	1.04349	-0.294873	-1.3597	0.847401	1.16384	-0.477943	-1.18689		0.88301	-0.648512	0.394042
panobinostat	0.15625	-1.15454	-2.1986	-1.51559	-2.31218	1.34201	-1.45913	-0.618239	-0.660667	0.83491	0.243982	-1.38383	-0.821204	-1.43838	-2.40559	-2.61988	0.843605	0.671449	-0.892105	-0.193773	-0.0475534	-0.236557	0.626474		0.367848	-2.05907	-1.90229
panobinostat	0.625	-2.50492	-2.14411	-2.69254	-2.56442	-0.802708	-2.38844	-2.85602	-1.84878	-0.00373351	-1.55563	-2.96211	-2.61702	-2.34884	-3.15205	-1.97894	-1.19352	-0.0335579	-1.58269	-2.11163	-2.193	-1.33624	-1.65177		-1.55133	-2.60395	-2.37859
panobinostat	2.5	-3.11234	-3.06183	-2.92551	-2.95251	-1.9765	-2.92677	-3.23871		-2.19383	-2.50104			-2.72953	-2.34474	-2.42186	-0.822981	-0.212303	-3.0456	-2.37269	-1.98085	-2.81207			-1.57343	-2.84933	-2.17251
panobinostat	10	-2.72101	-1.91631	-2.49392	-3.16166	-2.31437	-3.67195	-2.56681		-2.19843	-2.42686	-2.26425	-2.87055	-2.54107	-2.72486	-2.31631	-2.39874	-1.52895	-2.09529	-1.98241	-2.34669	-3.01603	-1.34507		-1.86235	-2.52084	-2.50571
epirubicin	0.00061034		0.828552	0.363669	0.199137	0.710823	0.46738	0.189799			0.392814	0.580203			0.1926	0.530131	0.96283	-0.208459		0.209764	0.547756	0.320901			1.60151	0.432915		1.52424
epirubicin	0.0024414		0.0798808	0.153073	0.460416	0.493984	0.0410297	0.168957			0.776135	0.342292			0.221903	-0.107559	0.85881	-1.61217		-0.404517	0.0315378	0.331407			0.727814	0.590794		0.526284
epirubicin	0.00976562		0.0997305	0.253942	0.328564	0.536539	0.445644	0.305017			0.764017	0.479103			-0.700114	0.794504	1.03303	-0.0418888		0.731156	0.317152	-0.231356			0.54412	0.4288		0.424074
epirubicin	0.0390625		-0.924746	0.535478	0.195211	0.221678	0.373753	-0.0999426			0.101602	0.369999			-0.850783	-1.3056	-0.754689	-1.06113		-0.476975	-0.21682	-0.148764			0.65318	-0.194262		0.0997312
epirubicin	0.15625		-4.49526	-0.802705	-2.50016	-1.07557	-1.69621	-1.5409			-2.37777	-2.27499			-1.95522	-3.22233	-2.64011	-2.52468		-3.28722	-1.28981	-1.51477			-3.09179	-3.71561		-2.39467
epirubicin	0.625		-4.71973	-2.5908	-1.96747	-3.70528	-3.32213	-2.27034			-2.79376	-1.9674			-3.69848	-4.75149		-2.65059		-3.54798	-1.25357	-2.06721			-3.62972	-3.57149		-4.07345
epirubicin	2.5		-5.15931	-2.32637	-6.82028	-5.38839	-5.21995	-4.3948			-4.30917				-6.61687	-5.15499		-5.77206		-5.04464	-4.05865	-3.5202			-5.5986	-6.61977		-2.08308
epirubicin	10		-5.13906	-3.77957	-6.84559	-3.99777	-5.27595	-5.21196			-4.72363	-4.59064			-6.45677	-4.30182	-4.36899	-6.68895		-4.98285	-5.62796	-6.37323			-5.02382	-7.19153		-5.56223
bisindolylmaleimide-ix	0.00061034	0.647724	0.525071	0.95471	0.345014	0.940468	0.904064	0.0392725	0.628495	0.655074	1.13968		0.974864	0.298984	0.369794	0.943081	0.630773	1.53895	0.689174	0.171339	0.432048	0.81415	0.285423	-0.149348	0.703387	0.546324	0.994152	0.267039
bisindolylmaleimide-ix	0.0024414	0.826116	0.743927	0.991439	0.175576	0.657115	0.929375	-0.335686	-0.104537	0.512563	0.526682		0.419017	0.000589607	0.400321	1.15117	0.26391	0.77247	0.253147	0.642791	0.744218	0.243908	0.867685	1.13815	0.883624	0.39655	0.578444	1.61653
bisindolylmaleimide-ix	0.00976562	0.66354	0.450704	0.463998	0.558502	0.335895	0.712149	-0.0443275	0.949854	0.897171	0.834762		0.370872	0.112279	0.473034	0.110177	0.749487	0.912423	0.861881	0.618544	0.892729	0.336157	0.534085	-0.103762	1.05112	0.472539	0.53241	1.00052
bisindolylmaleimide-ix	0.0390625	0.225805	0.475998	0.610954	0.32141	0.26115	0.485513	-0.0761765	0.148144	0.812873	0.505417		0.39967	0.907957	-0.313984	0.525391	0.354835	0.450243	0.308001	0.421137	1.01245	0.193861	0.7021	0.887394	0.749256	0.214154	0.533613	0.613714
bisindolylmaleimide-ix	0.15625	1.32238	0.293361	0.657501	0.305459	0.340833	0.850269	0.724238	0.991631	0.998757	0.72132		-0.285276	0.814075	0.694572	0.641602	0.312018	0.856574	0.451648	0.209924	0.790363	0.539631	0.361656	0.550237	0.66877	0.29369	0.741473	1.06605
bisindolylmaleimide-ix	0.625	-0.835411	-0.157028	0.246014	-0.0360721	0.46678	0.625334	-0.46851	0.569642	0.40556	1.0663		0.354588	0.573707	0.65498	0.995993	0.923652	0.36765	0.390105	0.180458	0.745762	1.22111	0.59115	0.362205	0.410506	0.318424	0.960661	-1.19945
bisindolylmaleimide-ix	2.5	-4.34782	-3.21277	-4.98979	-4.7583	-4.65557	-2.13334	-3.57415	-3.87288	-3.42256	-2.96275		-5.04593	-3.20141	-5.87069	-5.61702	-5.24972	-3.01726	-4.25446	-5.17344	-3.20291	-4.59905	-1.83619	-3.8611	-4.86739	-5.32946	-2.30474	-2.08106
bisindolylmaleimide-ix	10	-5.66792	-7.61388	-9.10523	-5.90378	-5.56085	-5.62016	-9.70995	-7.12259	-4.65918	-5.28698		-6.3587	-4.79018	-4.65853	-5.93575	-7.13648	-5.78156	-7.64924	-6.5141	-6.36444	-9.34916	-3.38592	-5.68401	-7.42218	-7.5592	-5.27675	-3.60056
danusertib	0.000587755	0.706491	0.44227	0.417239	0.137555	-0.0107534	0.100897	-0.00644852	0.472518	1.06931	0.18267	0.32924	0.431863	0.505904	-0.0357025	0.307215	0.971786	0.610632	0.520736	0.438664	0.752162	-0.170541	0.459357	0.243095	0.535214	0.332283	0.543765	0.258388
danusertib	0.00235102	0.166707	-0.532472	0.423606	-0.224583	0.266513	0.0165018	0.651394	0.15031	0.366155	-0.0772595	0.562462	0.404022	0.579561	0.0515988	0.307144	0.888335	0.816934	0.444959	0.363758	0.367976	0.182015	0.612264	0.127121	0.439207	0.291216	0.446639	0.24691
danusertib	0.00940408	-3.07273	-3.18011	0.118558	-1.94917	-0.397807	-0.207336	0.40333	-0.867544	0.0622313	-1.47046	-0.160741	0.483891	0.323786	0.159716	-1.91191	-0.943691	-0.880109	-1.63221	-0.171279	-0.599019	-0.314355	-0.162049	-1.21846	-0.818724	-0.951328	-0.411269	-1.30422
danusertib	0.0376163	-4.0377	-3.87883	-1.71583	-1.85453	-0.794107	-0.657738	0.136703	-0.968913	0.135515	-1.5715	-1.41319	-0.716979	-0.642578	-0.886765	-3.14329	-1.17685	-1.21958	-2.06829	-1.28242	-1.35959	-1.73106	0.146512	-1.35452	-0.663222	-1.24342	-1.53477	-1.46459
danusertib	0.150465	-3.80483	-4.59571	-3.14354	-2.3661	-1.11124	-0.837265	-0.0860685	-1.35358	-1.07954	-2.33037	-1.4239	-1.56557	-0.922018	-0.703799	-3.46699	-1.80052	-3.09316	-3.25308	-3.56262	-1.23031	-2.13766	0.031333	-2.32852	-1.38071	-1.50827	-2.75116	-1.59096
danusertib	0.601861	-2.1621	-4.19224	-3.23718	-3.31545	-1.59606	-1.78486	-0.620358	-1.61254	-1.61545	-1.42947	-1.92486	-3.49718	-2.21205	-1.15749	-4.78006	-2.58616	-1.73537	-3.22603	-4.80269	-1.46546	-2.64702	0.00717058	-2.11849	-2.14555	-2.61032	-2.20867	-2.88654
danusertib	2.40744	-1.71378	-5.83841	-3.34282	-3.86173	-1.70163	-2.1506	-1.79796	-1.0498	-2.74371	-2.65789	-3.18108	-3.87069	-3.15903	-1.83392	-4.91579	-2.92699	-2.8666	-4.37941	-4.05357	-1.70997	-2.28174	-1.27385	-3.01906	-2.93942	-4.18512	-2.91838	-4.2263
danusertib	9.62978	-3.11341	-4.35923	-3.01681	-4.33192	-3.65109	-1.82351	-2.09311	-2.1593	-3.55084	-2.23436	-4.69064	-3.11646	-3.90962	-2.66241	-4.68783	-2.3367	-3.41599	-3.2787	-4.46133	-2.44059	-2.6631	-1.12577	-2.2708	-3.12851	-4.76005	-2.64779	-3.17889
sarafloxacin	0.00061034	-0.136078	0.205603	0.037148	0.343041	0.0753732	-0.460019		-0.214782	0.704186	-0.115531		-0.126429	0.159853	-0.110621	-0.512686	-0.980873		0.637048	-0.394132	-0.173527	-0.013365	-0.484994	1.26343	0.915013	-0.329925	0.145355	-0.0598676
sarafloxacin	0.0024414	-0.414349	-0.360154	-0.802081	-0.153587	-0.457942	-1.226		-1.14539	-0.267336	-1.14081		-0.616463	-0.465011	-0.16582	-0.611151	-0.167632		0.197528	-0.960997	-0.875174	-0.342652	0.027676	-0.0490361	-0.551995	-0.325317	-0.786431	-1.18875
sarafloxacin	0.00976562	-0.511353	0.366689	0.160047	0.205017	0.0542998	-1.03931		0.246692	-0.606263	-0.503456		-0.813856	-0.424293	-0.181961	-0.126108	-0.832112		0.196176	-1.00543	-0.241696	0.384887	0.373062	1.25432	0.111653	-0.393674	-0.194936	-0.805891
sarafloxacin	0.0390625	-1.45379	-0.973038	-1.02245	-0.0819234	-0.841055	-1.46795		-1.24576	-0.739563	-1.16232		-0.79158	-1.07786	-0.112784	-0.74047	-0.328294		-0.626678	-1.18138	-0.24775	-0.495813	-1.5495	0.404042	-1.4411	-0.410178	-1.02846	-0.978411
sarafloxacin	0.15625	0.883636	-0.021599		0.0999582	0.0102803	0.170497		0.137022	-0.009614			0.128065	0.450606		-0.485254	-0.117429		1.00039	-0.399797	-0.268848	0.392134	0.746901	-0.253055	0.322556	0.242042	0.323461	-0.155287
sarafloxacin	0.625	0.053485	0.700539	0.540734	0.36513	0.404006	0.31136		-0.0852776	0.835316	0.71628		0.919639	0.700309	-0.00286722	0.135873	0.626422		1.23433	0.108813	-0.450533	0.691785	0.64922	-0.268386	1.08517	0.414841	-0.0713403	-0.251584
sarafloxacin	2.5	0.361626	-0.654878		0.13659	0.402014	0.452729		0.988564	0.471918			0.209915	0.106993		0.0519748	0.704283		-0.101486	0.499527	-0.0741762	0.194589	0.624465	0.652953	-0.0862642	0.232118	0.0767179	0.0852142
sarafloxacin	10	-1.1161	-3.63602	0.365607	-1.74933	-0.0443501	-0.936968		-1.20371	-0.372	-0.597471		-1.44188	-0.206516	-0.800271	-0.856006	-0.693514		0.0860771	-1.17372	-0.0728034	-0.570793	0.0529191	1.11948	0.841358	-1.10162	-1.63467	-0.556883
dabrafenib	0.00061	0.503554	-0.462665	-0.198547	-0.588358	0.121348	-0.0317966	-0.0702283	0.251953	-0.18588	-0.0683797	0.0604766	0.0938066	0.295282	-0.271375	-0.140883	-0.312843	-0.573956	-0.163648	0.103127	-0.157173	0.0595885	0.406464	-0.814239	-0.725948	-0.16006	-0.096419	0.0756738
dabrafenib	0.00244	-0.206189	-0.0159751	0.0859813	-0.21925	0.127089	-0.336459	-0.19206	-0.642903	0.460351	0.073362	0.0958843	0.125275	-0.227056	0.0873025	-0.22889	0.353275	0.0976024	-0.275963	0.616231	0.0471772	-0.116609	-0.305905	-0.848791	-0.178161	0.205741	0.0465023	-0.451467
dabrafenib	0.00977	-1.19997	-0.2718	-0.0456166	0.0183967	0.244185	-0.594886	-0.192364	-0.12258	0.292135	-0.237573	-0.177228	0.174354	-0.0866066	-0.373931	0.227752	-0.177268	-0.170538	-0.105981	-0.063426	-0.255257	-0.227822	-1.01006	-0.33473	-0.661565	0.0966699	0.285982	0.249263
dabrafenib	0.0391	-1.15763	-0.187531	-0.382904	-0.174567	0.266802	-0.738423	0.397951	0.352345	-0.602591	-0.400756	-0.131937	0.473366	0.340252	1.01199	0.543055	-0.271037	0.185778	0.206776	0.206208	-0.52931	0.175213	-0.540229	-1.1972	0.463993	0.496895	0.566387	1.05014
dabrafenib	0.15625	-1.01336	-0.349162	-0.942712	0.368984	-0.178523	-0.520206	0.244867	-0.384064	-0.373307	-0.507921	-0.00232157	-0.440253	0.602318	1.24915	0.610415	-0.273826	-0.189153	0.230936	0.0788712	-0.973736	0.074255	-0.872532	-0.600821	-0.0878247	0.437527	0.0915413	0.983034
dabrafenib	0.625	-1.10183	-0.497124	-1.19837	0.351959	0.241324	-0.0613521	0.757709	-1.09294	0.345142	-0.159477	-0.273207	0.0932396	0.559732	0.0820311	0.412835	0.613566	0.0604362	0.0276962	0.232801	0.261389	0.149149	-0.400467	1.48903	0.369412	0.770714	1.16249	1.27999
dabrafenib	2.5	-0.920537	-0.280193	-0.141997	0.341969	0.769909	0.161541	0.974346	-1.38561	0.78205	-0.020946	-0.0506761	0.254951	1.28231	0.851757	0.195509	0.716081	-0.254183	0.199429	0.697961	0.536103	-0.511485	-1.03996	1.19531	0.971843	0.750631	0.787216	1.09181
dabrafenib	10	-2.75332	-0.0914663	-0.0256726	-0.446518	0.242633	-0.825031	-0.462632	-0.790917	0.483974	-0.230575	-0.0387801	-0.364439	-0.185847	-0.22952	-1.06799	-0.828118	-0.108912	-0.0619592	0.165693	-0.864876	-0.480268	-1.16856	-0.971867	-1.31115	-0.285231	-0.153963	0.809282
phenylbutazone	0.00061034		0.242518	-0.967955	-0.532957	0.346241	-0.0250275	-0.0346136	0.5495	-0.115934	-0.837456			0.344379	-0.958234	0.804643			0.382911	0.679474	0.846384	-0.221878	0.329711	-1.02599		-0.222467	0.450578	-1.19636
phenylbutazone	0.0024414		-0.583293	0.5403	-0.00330865	1.46178		0.478882	0.853024	0.46548	-0.717131			0.192221	-0.0700844	0.686428				0.10404	0.645355	0.765065	0.401111	0.0121257		0.488912	0.802595	0.0361228
phenylbutazone	0.00976562		-0.123271	-0.42209	-0.745376	0.702059	-0.50634	-0.190741	0.104808	-0.275006	-1.49488			-0.756817	-0.192367	0.397886			0.256959	-0.713078	-0.33257	-0.741545	-0.311325	-0.767314		0.152419	-0.505052	0.650763
phenylbutazone	0.0390625		0.0597523	0.471459	0.283419	0.342509		0.69705	0.986502	-0.00475307	0.427888			0.476516	0.528017	1.13952				1.00751	0.252619	0.283687	0.344405	1.06622		0.212944	0.418505	0.817842
phenylbutazone	0.15625		0.28877	0.585777	0.126067	0.453288		0.0636123	0.0570624	1.51171	-0.275411			0.682014	1.26318	0.634714				0.0308139	1.69081	0.618477	1.25283	1.01279		0.276844	1.12745	0.559555
phenylbutazone	0.625		0.834275	0.287003	0.135864	0.0376832		0.597272	0.573397	0.814204	-0.696239			0.339849	0.483713	0.127953				0.158343	0.267093	0.50797	0.548947	0.585462		0.437018	0.185804	0.333152
phenylbutazone	2.5		-0.0397411	0.101219	-0.307071	1.00429		0.294372	-0.537834	-0.19904	0.336685			-0.159001	0.137057	0.76306				0.457012	0.317968	0.640627	0.523148	-0.919945		-0.0808402	0.624243	0.705657
phenylbutazone	10		-3.27804	-2.17739	-1.56387	-2.18233		0.0556695	-2.08735	-2.23998	-1.27295			-2.29901	-0.973801	-3.06378				-1.70797	-3.39198	-1.88346	-1.74198	0.816892		-2.87968	0.0432572	-4.36062
JNJ-7706621	0.00061034	0.872091		0.138177	0.19799	1.53648	0.369888	-0.0881784	0.00982583	0.0338752	1.14028	0.189466	0.368712	0.170757	0.623251	0.752045			0.358439	-0.273371	0.50098	0.594831	0.413935	0.444885	0.126826	0.0621924	0.7397	0.55563
JNJ-7706621	0.0024414	0.213953		-0.0532899	0.330492	1.41692	0.75793	-0.21934	0.786325	0.380516	1.22304	0.352974	1.00676	0.784343	0.814698	0.778252			0.532015	0.759482	0.130913	0.0588432	0.334426	-0.321973	0.665654	0.553503	0.193806	0.431898
JNJ-7706621	0.00976562	0.596161		0.377456	0.125912	1.61779	0.657795	-0.155527	-0.054344	0.41053	0.709315	0.898011	1.00436	0.447199	0.30756	0.862194			0.199754	0.628722	0.166742	0.881722	0.786644	0.626731	0.347704	0.634391	0.334987	0.873591
JNJ-7706621	0.0390625	-0.942366		-0.566538	-1.49025	0.0333248	0.223776	-1.13827	0.398127	0.0325872	0.832718	0.604382	-0.462448	0.0613934	-1.011	-1.01725			-1.09622	-0.0980795	0.288437	0.485404	-1.95463	-0.120475	-0.719769	-0.454842	0.185164	-0.0232852
JNJ-7706621	0.15625	0.0875481		-0.210659	0.0325849	0.797072	0.426612	-0.631305	1.08538	-0.112604	0.959928	0.701329	0.00795843	0.196697	0.21526	0.322308			-0.268746	-0.606041	0.540395	0.567568	0.750258	0.260082	0.450762	-0.238873	0.140144	0.779368
JNJ-7706621	0.625	1.05916		0.0234704	-0.122354	0.558249	0.241216	0.0833628	0.324647	0.081094	1.0501	0.591684	1.40653	0.473974	0.125682	0.529181			0.745438	0.855249	0.73099	0.919115	1.01944	0.0493226	0.253516	0.18837	0.210815	-0.180562
JNJ-7706621	2.5	-2.49267		-3.11666	-2.44837	-0.629459	-0.31426	-1.68138	-1.16246	-0.84233	-0.133036	-1.99813	-1.30233	-0.58611	-1.07956	-3.68102			-1.63035	-1.30751	-1.31251	-1.46248	-0.232578	-1.58624	-2.03278	-3.90365	-1.52219	-1.90291
JNJ-7706621	10	-5.27302		-6.55699	-5.06495	-5.27828	-2.46623	-6.22363	-4.96788	-3.41385	-4.69565	-3.96121	-5.20751	-1.73258	-7.34653	-4.71448			-7.23864	-6.47415	-7.5972	-7.41462	-5.80605	-4.07789	-4.83545	-5.17004	-4.26885	-4.35388
trametinib	0.00061	0.225833	0.0850944	0.546448	0.143417	0.163443	-0.16588	0.412205	0.250496	-0.53767	0.0668532	0.0717057	-0.275883	0.0735784	0.371323	-0.121672	0.293387	0.29111	0.276083	-0.131756	0.372356	-0.227584	-0.0932245		0.430126	-0.42397	0.0155861	-0.960347
trametinib	0.00244	0.73052	0.405282	0.328772	0.173877	0.275317	-0.245551	0.366468	-0.257576	-0.225379	-0.0841298	0.0133332	-0.16191	0.26491	0.597839	0.0648977	0.598884	0.444182	-0.629436	0.272144	0.477025	0.15733	-0.614965		-0.333593	-0.542495	0.331832	-0.306683
trametinib	0.00977	-0.655269	0.0849489	-0.273023	-0.172169	0.559857	-0.424252	-0.672977	-0.469379	-0.0411596	-0.362001	-0.391513	-1.79821	-0.564529	0.97593	-1.01627	0.56624	-0.0972723	-0.576751	0.137765	0.0214524	-0.00305328	-0.590783		-0.596432	-0.707924	0.205843	-0.594189
trametinib	0.0391	-1.9789	0.0256467	-1.86443	-0.483878	0.415939	-1.20359	-0.736591	-1.33323	-2.00033	-0.606341	-1.01942	-3.03412	-1.47106	-0.119483	-1.89879	0.137999	0.099888	-1.08068	-0.363555	0.490394	-0.138442	-1.46372		-1.19513	-1.67185	-0.0485246	-1.45998
trametinib	0.15625	-1.7636	-0.0339667	-2.00309	0.141199	0.99344	-0.43136	-0.451905	-0.743507	-1.65107	-0.676168	-0.647332	-2.80712	-1.66975	0.886162	-1.8825	0.609151	0.586185	-1.22306	-0.444474	0.839133	-0.0539252	-1.52559		-0.0258092	-1.33772	0.123442	-1.81016
trametinib	0.625	-2.48296	0.101455	-2.10639	-0.752284	0.847359	-1.52563	-0.696355	-1.00987	-1.5718	-1.2793	-1.16226	-3.01761	-2.78127	-0.11822	-3.41478	0.208752	0.404456	-2.4667	-0.854532	1.24665	-0.395132	-1.23294		-0.919081	-2.45411	0.22137	-2.17879
trametinib	2.5	-2.22677	0.394184	-1.88041	-1.48547	1.44398	-1.21056	-1.30719	-0.929884	-2.0751	-0.746759	-0.976317	-2.96371	-2.47659	1.19478	-2.93696	0.0210252	-0.189843	-2.4027	-0.725469	1.58739	-0.247456	-1.39239		-0.199149	-2.46766	-0.312828	-1.94337
trametinib	10	-2.3208	0.589946	-2.06649	-2.44964	1.55385	-1.70007	-1.22705	-0.814032	-2.25323	-1.19227	-1.75106	-3.07249	-3.24526	0.21293	-3.00464	0.590822	-0.392083	-2.26543	0.137713	1.218	-0.619777	-1.94082		-1.23513	-2.16574	-0.341257	-2.0239
mitoxantrone	0.00061034	0.0931943	0.401216		0.0186832	0.241782	0.695306	0.0311615	0.164161	0.508904	-0.0837603	0.120539	0.252707	0.564211	-0.218753	0.288388			0.132512	-0.104565			0.545888	0.542808		0.397642	-0.536263	0.803554
mitoxantrone	0.0024414	-0.13315	-1.4557		-0.0451808	0.378621	0.224923	-0.173069	0.634652	1.13932	-0.285104	0.0558499	0.861969	1.02581	0.692206	0.0303648			-1.88525	0.538838	0.856907		-0.407966	0.610991		0.275489	-0.190483	1.22452
mitoxantrone	0.00976562	0.415796	-1.98542		-0.0961688	-0.0781438	0.295414	-0.0852893	0.52954	0.356585	0.263618	-0.23495	-1.21542	0.147343	-0.375196	-0.448343			-0.261126	-0.142757	-0.806261		-0.101144	-0.011828		-0.0105548	-0.903937	0.725894
mitoxantrone	0.0390625	-3.58778	-6.20855		-1.61144	-2.95716	0.138641	-1.68445	-1.30751	-1.05189	-2.59929	-2.51693	-1.73756	-0.698562	-1.23248	-2.19025			-1.9561	-2.31713	-0.623457		1.30336	-1.46665		-2.48809	-2.91428	-1.45028
mitoxantrone	0.15625	-3.93555	-3.59719		-1.70865	-4.38186	-1.34325	-1.50831	-2.33878	-0.915343	-1.82152	-1.62732	-1.11652	-0.68448	-0.901405	-3.10436				0.0132182	-1.80902		-0.726715	-0.81656		-3.22668	-2.90948	-3.08099
mitoxantrone	0.625	-3.82793	-4.67354		-2.65521	-4.32845	-3.30123	-2.71124	-2.87888	-1.46217	-2.40941	-3.42908	-4.36746	-4.00631	-2.71797	-3.61867				-3.23507	-1.99415		-0.511374	-4.77333		-4.0407	-1.89222	-3.73516
mitoxantrone	2.5	-6.36398	-7.60641		-2.8939	-6.44546	-3.55984	-4.42048	-3.99822	-2.22397	-3.24038	-3.46085	-3.82816	-3.58081	-2.44271	-4.50483				-3.94629	-1.6623		-3.64933	-4.99734		-4.59807	-4.92005	-4.71026
mitoxantrone	10	-3.02131	-6.12074		-4.10041	-4.85691	-4.77209	-4.72529	-6.25556	-3.10569	-3.76751	-6.88218	-5.67277	-6.24288	-5.33326	-3.2904				-4.83575	-6.6584		-5.38041	-4.43284		-4.38236	-4.20547	-7.16457
thiocolchicoside	0.00061034	0.491927	0.564653	0.0736646	0.280835	0.260247	0.341906	0.126083	0.24427	0.288966	0.366295	0.466268	0.231674	0.221263	0.0809086	-0.398345	0.657002	-0.29594	0.539529	0.394841	0.0983274	0.536455	0.655225	0.125551	1.02301	0.134601	0.311451	0.244278
thiocolchicoside	0.0024414	-0.0887537	0.691305	0.0905891	0.199771	0.407207	0.357278	0.607524	0.443838	0.0743848	0.459295	0.32292	1.0188	0.797625	-0.0663784	-0.324446	0.746617	0.721455	0.482985	0.483032	0.399394	0.541509	0.773682	0.123369	0.692286	0.26719	0.000318762	0.10511
thiocolchicoside	0.00976562	0.514746	0.166505	0.22423	0.220792	0.0854773	0.734638	-0.015374	0.427303	0.173179	0.600547	0.0832559	0.738645	0.513882	0.126502	0.0976197	0.335009	0.23319	0.322665	0.697457	-0.184882	0.675642	0.176216	0.112154	0.483295	0.0798517	0.245527	-0.125092
thiocolchicoside	0.0390625	0.567914	-0.0460401	0.644649	0.448106	0.924007	0.443068	0.0303998	1.16797	0.455986	0.221255	0.437712	0.828749	0.375634	0.262826	0.498094	1.07922	0.734527	0.966222	0.882208	0.663611	0.181169	0.726078	0.460372	1.02209	0.558499	0.631816	0.637779
thiocolchicoside	0.15625	1.1101	0.650384	0.655047	0.190025	0.406287	0.695171	0.465823	0.578472	0.273443	0.500915	0.346971	0.860314	0.478354	0.246132	0.746429	0.584338	0.417847	0.808098	1.01253	0.107294	0.281385	0.394131	0.00615702	0.605296	0.440993	0.631391	0.611324
thiocolchicoside	0.625	0.729327	0.588805	0.783132	0.223943	0.684792	0.41401	0.622433	1.16207	0.273465	0.638774	0.494919	0.748476	0.92425	0.564721	0.181897	0.709035	0.0131432	1.00518	0.337796	0.126882	0.268406	0.361046	-0.847247	1.14222	0.235122	1.29223	0.20324
thiocolchicoside	2.5	-0.0838831	0.245511	0.254399	-0.078048	0.334809	0.236684	0.496025	0.762605	-0.102247	0.240362	0.022729	0.405824	-0.563069	-0.0166867	0.369522	0.65259	0.706594	0.518283	-0.345707	-0.0255691	0.60854	0.401493	0.613155	0.262918	0.0753674	0.822847	0.519616
thiocolchicoside	10	-1.08022	-1.71209	0.340422	-0.402924	0.082348	-0.483852	0.0815554	-0.798244	0.92596	0.70405	-1.63435	0.776662	0.854499	-0.0997142	-0.584014	-2.75592	-0.970462	-1.58257	-0.111025	0.629636	0.369195	0.0647425	-1.34094	0.300767	-0.438915	0.146305	-0.242124
astemizole	0.00061034	-0.523099	0.714387	0.119087	0.543043	0.398332	0.260386	0.201704	1.10618	-0.144419	0.164718	0.0272994	0.31297	0.484897	0.319458	-0.00945476	0.883892	-0.105513	-0.130146	-0.0803014	0.443333	0.667165	0.037988	-0.0777278	0.216914	0.600704	0.351771	1.59793
astemizole	0.0024414	-0.60967	0.552214	0.879969	0.163609	0.577221	0.128543	0.585703	-0.293204	0.27918	-0.071313	0.275159	-0.313448	0.343996	0.335259	0.600157	0.576154	0.408042	0.776232	0.346022	0.201847	0.572302	0.780481	0.210119	0.924597	0.502233	0.454739	-0.396932
astemizole	0.00976562	0.669059	0.0658773	0.702085	0.201839	0.608224	-0.0109871	0.041714	1.02559	0.190414	0.385547	-0.216189	0.482729	0.699825	0.124123	-0.0992684	0.200375	0.529575	0.186338	-0.523965	0.0625122	0.322966	0.0509584	0.0657402	0.761202	0.0564036	0.383142	0.208414
astemizole	0.0390625	0.41413	0.249556	0.481686	0.149395	0.332069	0.44389	0.480593	0.995261	0.479463	0.28598	0.160556	0.47888	0.202501	0.418201	0.466856	0.532474	-0.191384	0.168324	0.12619	0.66891	0.238726	0.063945	-0.0817185	0.904965	0.447057	0.780637	0.563892
astemizole	0.15625	-0.507181	-0.460695	0.523826	-0.199494	-0.223332	0.0474299	0.048207	-0.481707	-0.623958	0.670288	0.128348	-1.25186	-0.579836	0.323987	-0.920183		-0.572031	-0.235401	-0.0184344	0.673554	0.369962	-0.101484	-0.173787	-1.06357	0.518982	-0.702352	0.173099
astemizole	0.625	-0.49103	0.580613	0.534621	0.165437	0.0695267	0.745055	0.410031	0.460841	0.690979	0.605471	-0.18737	0.0893084	0.819639	0.50717	0.474871	-0.0527819	0.143639	0.481281	1.0029	1.03489	0.654511	0.114491	-0.375041	0.87806	0.11857	0.457537	0.601827
astemizole	2.5	-0.198996	-0.0445275	0.15401	-0.0189044	0.121671	0.2121	0.554162	0.205606	0.415574	0.687305	-0.10699	-0.0731222	0.205275	-0.276424	-0.159967	0.0474933	0.389045	-1.5572	0.523789	0.590676	0.54861	-0.206732	-0.675604	-0.058367	0.0301199	-0.835498	-1.09595
astemizole	10	0.0096684	-2.1994	-2.75306	-0.531615	-1.40206	-3.32981	-2.20186	-1.81696	-2.41865	-0.607858	-1.42063	-2.06927	0.0439585	-2.84918	-2.06811	-0.692676	-1.53671	-1.2558	-0.804266	-0.0706509	-0.0763088	-0.171746	-0.294049	-0.476939	-1.18506	-0.162294	-0.474413
buparlisib	0.00061034	0.0797497	0.287673	0.236601	0.284462	0.591685	0.549525	0.653057	1.16798	0.578292	0.724778	0.602577	0.387759	1.09663	0.562311	0.736023			1.00965	0.182261	0.861134		0.502323	0.0793489	0.531708	0.56729	0.669611	0.0642256
buparlisib	0.0024414	-0.114789	0.0390776	0.0207727	0.0726138	0.115864	0.59903	0.370804	1.26037	0.102464	-0.082468	0.18393	-0.102461	0.729578	-0.000232251	0.397038			0.546719	0.232165	0.511507		0.323328	0.121842	0.642177	0.127	0.560812	0.61149
buparlisib	0.00976562	0.601808	0.0424327	-0.109174	0.141464	-0.097517	0.561916	0.267188	0.820262	-0.181525	0.379483	0.303049	0.0255771	0.72984	0.0437738	0.469201			0.585331	0.141033	0.231722		0.575618	-0.290931	0.253253	0.5108	0.309969	0.605992
buparlisib	0.0390625	0.0111368	0.0240427	0.937332	0.450191	-0.0839893	0.484906	0.257938	-0.0698054	0.802605	0.820148	0.896806	0.252538	0.632122	0.376938	0.922071			0.51206	-0.491506	0.313833		0.622375	-0.00676271	0.292281	0.411842	0.818512	0.765278
buparlisib	0.15625	0.116367	-0.0973368	0.770326	0.0330203	0.245337	0.247909	0.352018	0.698085	-0.28883	0.145242	0.80317	0.419443	0.501575	0.49879	0.384768			-0.299493	-0.0598007	0.642051		-0.43889	0.403831	0.254397	0.112442	0.492018	0.329008
buparlisib	0.625	-1.30118	-0.0715768	-0.233009	-0.0624034	-0.471832	0.141869	-0.0339744	0.0636405	-0.270002	0.303163	-0.454497	-0.312098	0.0285483	0.105896	0.0954545			0.402861	-0.262237	-0.298821		-0.463918	-0.456979	-0.15724	-0.00521374	0.297051	-0.778693
buparlisib	2.5	-0.486539	-4.53358	-1.05838	-1.88242	-1.74438	-1.40543	-1.39283	-2.11094	-1.86637	-2.31314	-2.10784	-3.00103	-0.746124	-1.46588	-1.94612			-2.02415	-1.95102	-1.25937		-1.29988	-2.51742	-0.763168	-2.35992	-1.4543	-1.78108
buparlisib	10	-4.0243	-6.50236	-4.89781	-4.185	-5.30813	-5.59006	-2.89924	-4.22631	-3.70263	-3.637	-3.73604	-6.75	-1.3771	-2.51623	-3.221			-4.11289	-4.67086	-2.68891		-2.37882	-7.13811	-2.79713	-4.07323	-5.45766	-3.73055
daunorubicin	0.00061	-0.620456	-0.199711	-0.505667	-0.31087	-0.177553	-0.297416	0.162932	-0.207985	-0.251721	-0.342291	0.0211277	0.199674	0.00123077	-0.3116	-0.106048	0.184425	-0.109389	-0.413526	0.106104	-0.205409	0.131791	0.169423	-0.170042	0.0262333	-0.0856384	-0.494718	-0.398853
daunorubicin	0.00244	-0.00845062	0.48504	0.263169	-0.173891	0.0909852	0.234779	-0.127542	-0.231688	-0.388123	-0.130745	0.174721	-0.287804	-0.044705	-0.19014	-0.0279508	0.0242251	-0.0106769	0.175324	0.178651	-0.462278	0.169222	0.224208	0.233542	-0.128135	0.121708	-0.478807	0.306929
daunorubicin	0.00977	-0.67543	-0.361763	0.234916	0.240068	0.358182	0.376798	0.640426	0.1832	0.119277	-0.246849	0.105191	0.264035	-0.00498246	0.343854	-0.0132509	0.369541	0.346925	0.317822	-0.109643	0.0933109	0.348353	0.241514	-0.132252	0.00726089	0.164887	0.0101634	-0.176414
daunorubicin	0.0391	-1.19253	-1.88719	0.745926	0.377994	0.865706	0.784822	0.80292	0.232101	1.67813	-0.191757	0.241186	0.335262	0.615067	0.667456	-0.219695	0.218256	0.61746	-0.36689	0.0616196	0.657168	-0.146593	0.582314	-0.221674	0.316698	-0.220159	0.122627	0.715077
daunorubicin	0.15625	-0.459566	-1.6686	-0.254608	-0.0537245	0.0202603	0.273739	0.379898	-0.61558	0.0805886	-0.103811	0.526238	-0.149023	0.460939	0.634608	-0.879331	0.0387436	-0.458659	-0.574396	0.157343	0.996248	-0.279423	0.568864	-0.167065	-0.478991	0.368722	1.09607	-0.343596
daunorubicin	0.625	-1.49772	-2.14227	0.779986	0.0199149	-0.72155	-0.491435	0.275351	-1.48586	1.26054	0.0737315	0.333617	-0.901753	-0.379395	-0.96938	0.136048	-0.751183	0.200306	-0.275472	-1.84595	1.15199	0.142893	0.720845	-1.17246	-0.154878	-0.590483	0.404902	0.593145
daunorubicin	2.5	-2.63376	-3.92029	0.132269	-2.97002	-0.0690833	-2.93086	-0.46953	-2.53285	0.628896	-0.755769	-2.00267	-2.08327	-2.64199	-2.19004	-1.21126	-3.26816		-2.36005	-2.09685	-1.95778	-1.86896	-0.779662	-0.535003			-0.860128	0.615264
daunorubicin	10	-3.61688	-3.47623	-2.83954	-2.78892	-2.94062	-4.65571	-2.0804	-2.65086	-2.37605	-2.5546	-4.00279	-3.80982	-2.67433	-3.97694	-1.98655	-3.35595	-1.91828	-2.82709	-2.93112	-1.86641	-3.27202	-1.89692	-0.66454	-0.462128	-2.40584	-3.05505	-2.74085
BMS-387032	0.000586357	-0.425901	0.442842	0.661824	0.285087	-0.136229	0.38745	0.279126	-0.00822667	-0.0862526	0.553051	0.604952	-0.0935774	0.233069	0.36874	0.426263	0.734259		0.432071	-0.391327	0.453916	-0.0412749	0.367892	-0.0185501	0.159335	0.264475	0.556102	-0.155911
BMS-387032	0.00234543	0.0734611	0.040811	0.0905582	0.263821	0.7663	0.204488	0.344741	0.679643	0.170955	-0.20539	0.134013	0.506641	0.147743	0.376001	0.738621	-0.194315		0.212443	-0.97458	-0.109297	0.229841	-0.188986	-0.811493	0.29276	0.239265	0.0395893	-0.105961
BMS-387032	0.00938171	0.39651	0.485842	-0.096359	0.153226	0.780148	0.110351	-0.222501	-0.0860461	-0.339678	-0.234967	0.203079	0.830538	0.288328	-0.0720319	0.108367	0.438829		0.167267	0.464233	0.273158	0.317919	0.284168	0.0826078	0.0497455	-0.299779	0.658189	0.467448
BMS-387032	0.0375268	-0.524769	-0.149257	0.0702105	-0.01606	0.191866	0.153875	0.308197	-0.0508713	5.45967e-05	0.33698	0.174253	0.0940385	0.410799	0.103668	-0.614218	0.331278		0.405024	-0.362005	-0.255836	-0.0697681	0.296266	-1.11148	0.500099	-0.160035	1.03376	0.89677
BMS-387032	0.150107	-2.23741	-1.14112	0.0614276	-3.91327	-0.122967	-1.12196	0.598836	-0.359382	0.448556	-0.83274	-4.11561	0.610095	-0.452591	-1.5984	-1.30312	-2.11004		-2.89069	-4.16893	-3.77375	-0.0141642	0.832019	-2.50619	-0.581353	-1.31072	-0.309222	-0.45009
BMS-387032	0.600429	-5.19095	-4.59845	-3.92043	-5.06932	-2.23604	-5.10974	-2.50245	-4.76587	-1.41427	-4.70989	-4.82402	-2.69879	-4.99985	-6.02405	-5.23157	-6.39378		-5.56102	-4.82681	-5.35429	-1.82895	-2.19835	-5.01208	-4.32848	-4.72428	-3.31663	-2.94171
BMS-387032	2.40172	-5.91153	-5.57352	-5.89164	-5.23767	-1.7135	-5.24911	-4.56728	-6.35635	-3.83946	-4.16695	-6.23438	-6.04207	-8.18251	-8.21675	-4.91901	-6.58099		-6.57663	-5.83854	-6.7195	-3.4564	-3.12206	-6.08753	-5.24909	-5.49094	-4.42396	-4.03603
BMS-387032	9.60687	-5.60751	-5.53203	-5.45465	-4.70018	-4.89635	-5.56041	-4.38338	-7.05012	-4.90539	-5.17334	-6.89356	-6.05078	-7.78899	-7.18506	-5.55357	-5.07954		-5.91775	-5.85962	-5.8056	-6.40178	-4.13973	-6.47811	-4.40037	-6.35307	-5.21811	-7.02761
palbociclib	0.00061	-0.383108	-0.0608546	-0.327097	0.0986274	0.0793288	-0.167967	0.324894	-0.739731	-0.258174	0.0609185	0.195702	0.0489591	-0.148154	0.0681965	-0.0345376	0.249372	0.0428304	-0.51106	0.698357	-0.159328	0.100144	0.15098		-0.0578813	0.303728	0.172934	-0.542615
palbociclib	0.00244	-0.326937	-0.359306	0.627483	0.168903	0.166666	-0.313324	-0.144502	-0.137335	-0.0738116	-0.168928	0.281634	0.0967063	0.17364	0.334139	0.257728	0.111711	0.183924	0.0033144	-0.415587	0.285966	0.146568	0.122565		-0.154835	0.240527	-0.114177	-0.490789
palbociclib	0.00977	-0.409978	0.0416605	-0.0489274	-0.0126776	0.0480656	-0.0922053	-0.315083	-0.0609168	-0.271923	-0.0505203	0.232656	-0.286213	-0.408783	-0.0248266	-0.225229	-0.219544	-0.729321	-0.219156	-0.0289517	0.126463	-0.0382992	-0.122872		-0.0228041	-0.0306139	-0.0676083	-0.0209061
palbociclib	0.0391	0.401538	-0.0233373	0.282074	0.411811	0.189169	0.112488	-0.166587	0.125184	-0.536073	-0.165487	0.292352	0.299455	-0.202354	-0.0899796	0.162415	0.283441	0.187648	-0.04417	-0.738626	0.144234	-0.0141063	0.0596765		0.605535	0.0648957	0.716617	0.0846418
palbociclib	0.15625	0.94772	0.0426345	-1.00015	-0.0332007	-0.0194174	-0.0816612	0.0787519	-0.274175	-0.567738	-0.246231	0.0411642	-0.35597	0.323341	-0.236833	-0.321759	0.552029	-0.405945	-0.383798	-0.337353	-0.617735	-0.299031	0.332627		-0.0827535	-0.335392	0.577312	0.315245
palbociclib	0.625	-0.29023	-0.575678	-1.51653	-0.137059	0.345731	-0.0996607	0.0230471	0.512326	-0.440184	-0.211666	-0.295208	0.00371288	-0.389697	0.435555	-0.0312796	0.483009	-0.114024	0.121896	0.577402	0.204978	-0.389762	0.166084		0.242827	-0.250951	0.718266	-0.209411
palbociclib	2.5	0.0719322	-0.446463	-0.39679	-0.0332245	0.380758	-0.185387	-0.062269	0.0667944	0.213466	-0.218203	-0.233671	-0.320513	0.481402	0.954775	-0.282467	0.123584	-0.264095	0.42332	0.0996122	0.42006	-0.58286	0.553209		-0.493527	-0.417405	0.713237	-0.395629
palbociclib	10	0.207081	-0.754873	-1.03633	-0.69122	-0.26101	0.179307	-0.0373196	-0.234755	-0.16375	-0.0608609	-0.0224755	-0.515956	0.566408	-0.392558	-0.250896	-1.25762	-0.921487	0.207332	0.308951	-0.0891086	-0.799011	-0.065341		0.384884	-0.128963	0.690779	-0.700243
GDC-0941	0.00061034	0.264874	0.806132	-0.0586613	0.276502	0.464667	0.14166	-0.185005	-0.650173	0.0656417	0.835744	0.973697	-0.0980413	0.69066	0.154572	0.516674	0.589367	0.0276411	0.490243	0.101514	-0.0310351	0.289599	0.31114	0.277239	0.0508057	0.581984	0.504896	-0.246387
GDC-0941	0.0024414	0.0523663	0.382759	-0.152668	-0.0152384	0.475382	-0.0136239	0.654549	0.470702	-0.41323	0.645155	0.590536	0.0673182	0.343878	0.279247	-0.00722358	0.552332	0.329048	0.740439	0.337755	0.166965	0.346322	0.889337	0.64447	0.600578	0.295961	0.342697	-0.797832
GDC-0941	0.00976562	-0.123771	0.582187	0.446811	0.0553588	-0.0745151	-0.131743	-0.334886	0.190452	0.0607139	-0.106312	0.449714	-0.224057	-0.457554	0.245547	0.253728	0.332997	1.13495	0.80345	0.280993	0.124129	-0.0177653	0.556738	0.810892	0.123526	0.370804	0.532303	0.0739427
GDC-0941	0.0390625	0.144744	-0.011305	0.0241539	-0.0773694	-0.327874	-0.041825	-0.0918994	0.960674	0.189896	-0.169466	0.44192	0.583471	-0.0793871	-0.239305	0.519298	0.0075549	0.126276	0.590955	0.592267	-0.492079	0.162526	0.517642	-0.493957	0.138547	-0.166444	0.297923	0.175176
GDC-0941	0.15625	-0.00763982	0.272849	-0.0881438	-0.296111	-0.0302128	-0.524942	-0.643463	-0.323486	0.303606	-0.0719381	0.318807	0.34384	0.328496	0.429163	0.0163767	0.51606	0.530147	-0.0870377	-0.116047	-0.0164224	0.408224	-0.0868335	0.200868	-0.495352	-0.229567	0.321314	-0.694041
GDC-0941	0.625	0.487222	-1.48509	-0.366272	-0.53944	-0.716194	-0.596266	-0.512831	-0.911365	-0.460976	-0.190903	0.141541	0.217024	-0.289479	-0.106188	-0.392968	0.358658	0.0935418	0.136386	-1.13811	-0.311343	-0.113107	0.00261795	-0.108907	-0.0973564	-0.370798	0.174879	-1.04141
GDC-0941	2.5	-1.18682	-1.89085	-0.888922	-0.889339	-1.57626	-1.16558	-1.76347	-2.50992	-1.6485	-0.956719	-0.542635	-0.35933	0.0147993	-0.316833	-0.877642	0.144444	-1.57677	-0.634487	-1.90569	-0.961111	-0.763191	-1.10818	-1.36403	-0.31932	-0.60485	-0.731519	-1.56863
GDC-0941	10	-1.61481	-3.11923	-1.38111	-1.90527	-1.92837	-2.068	-3.06605	-3.67474	-2.56474	-2.22344	-1.31013	-2.50184	-4.53618	-1.26866	-1.5954	-2.00027	-3.15935	-1.29809	-2.12005	-1.43757	-2.52589	-1.65795	-3.32785	-1.1591	-1.88678	-1.30117	-2.5724
capecitabine	0.00061	-0.0414088	-0.00935417	-1.12786	-0.736728	-0.399553	-0.469605	-0.323462	0.0877952	-0.0191701	-0.419114	-0.148332	0.105424	-0.00258693	0.0656914	-0.307837	0.187494	-0.0962343	-0.0266677	-0.218408	-0.482195	-0.227729	-0.876321		-0.941109	-0.129486	-0.275012	-0.451739
capecitabine	0.00244	0.136307	0.18396	-0.214552	-0.215208	-0.222512	-0.419595	-0.240005	-0.0483941	-0.18414	-0.113284	0.0082405	-0.202833	-0.139381	-0.473189	-0.100804	-0.445526	-0.523944	-0.17818	-0.860851	-0.208072	-0.412117	-0.0471946		-0.231619	-0.0166145	-0.148409	-0.473702
capecitabine	0.00977	-0.100187	-0.208795	0.362238	-0.0283925	-0.0266247	0.00523164	-0.0621093	0.0899373	-0.774943	-0.117369	-0.0702331	0.0687209	-0.196915	-0.128471	-0.139434	-0.331983	-0.330053	-0.356256	0.0147236	-0.417805	-0.0962808	-0.860348		-0.0648277	-0.0208153	-0.140752	0.53268
capecitabine	0.0391	-0.0961579	0.278868	-0.13583	-0.25869	-0.22517	-0.359373	-0.717818	0.0286169	-0.3246	-0.173602	-0.215994	-0.276259	-0.29933	0.310203	-0.337102	-0.149879	-0.00929521	-0.0334037	-0.32515	-0.2184	-0.516202	-0.225443		-0.511286	-0.22468	-0.386806	-0.360675
capecitabine	0.15625	-1.00332	-0.176656	-0.452683	-0.601206	-0.088408	-0.128515	-0.337418	-0.485462	0.267574	-0.102546	-0.0267866	-0.0725055	-0.133646	-0.77999	-0.383033	-0.459876	-0.484711	-0.420703	-0.959053	-0.276845	-0.54372	0.0555331		0.0613407	0.355235	-0.0382864	0.214966
capecitabine	0.625	0.0145345	0.0611122	-0.0661482	-0.429751	-0.142432	-0.509091	-0.303536	-1.19056	0.0963436	-0.403586	-0.0287382	-0.326574	-0.104521	0.333255	-0.188568	-0.378054	-0.0735267	-0.349038	-0.277592	0.205208	-0.00398424	-0.127397		-0.694614	-0.328895	-0.33449	-0.880739
capecitabine	2.5	-1.01573	0.412082	-0.0742599	-0.214011	-0.534403	-0.0816903	-0.168093	0.254324	-0.441704	-0.0214568	-0.365041	-0.35361	-0.175142	-0.658922	-0.43158	-0.358288	-0.128586	-0.20908	0.341202	-0.31894	-0.176262	-0.148941		-0.0544484	0.125851	0.172685	0.0627102
capecitabine	10	0.980231	-0.306976	0.911025	0.498671	0.133383	0.487857	0.581125	-0.257895	0.552965	0.0144735	-0.143481	-0.584623	0.309525	0.347448	0.0664581	-0.106973	-0.0587555	0.150884	0.555619	0.352295	0.51611	0.464375		0.643046	0.337789	0.592652	0.13346
thiomersal	0.00061034	-0.0621345	0.14512	-0.0828445	0.379526	0.544746	0.679084	0.408814	0.69417	-0.0495885	0.275544	0.31683	0.397512	0.667087	0.0796357	0.36562	0.758981		0.662346	0.443145	0.891552	0.576253	0.494701	-0.277786	0.926693	0.469781	0.416867	-0.0681022
thiomersal	0.0024414	-0.368041	0.596828	1.21021	0.271228	0.420675	0.715651	0.196232	0.260387	-0.289505	0.28328	0.348474	0.595771	0.401209	-0.139068	0.235144	0.916304		0.812636	0.614895	0.761527	0.674778	0.93715	-0.0158764	0.788545	0.607526	-0.173985	0.323101
thiomersal	0.00976562	-0.149973	0.278614	0.276088	0.259215	0.318608	0.444941	-0.181281	0.2069	0.461201	0.121807	0.125644	-0.413429	0.504757	0.524839	0.398009	0.606248		0.638386	-0.0712914	0.424881	-0.206475	0.378007	-0.370308	0.0458757	0.177581	0.485509	0.0620815
thiomersal	0.0390625	-0.248413	0.768126	-0.296182	0.179105	0.153547	0.538095	-0.0388546	0.332261	0.383254	0.469271	0.601819	0.568751	0.514728	0.00270701	0.592958	0.322067		0.630345	0.0631233	0.211519	0.14465	0.0857367	0.242519	0.589332	0.492048	0.687995	0.437849
thiomersal	0.15625	1.22806	0.52238	0.548164	0.586679	0.565193	0.854092	0.784574	1.06867	0.87219	0.722592	0.458172	-0.236945	0.366754	0.731382	0.730434	0.35116		-0.122568	0.00562333	0.379642	0.651532	0.271313	0.318774	0.627395	0.380046	0.67759	0.123271
thiomersal	0.625	-0.53516	0.0296605	0.343093	0.000243732	0.41334	0.582026	0.483228	1.28771	-0.104717	0.826506	0.617343	0.473605	0.596523	-0.273064	0.694085	0.606953		0.243401	-0.0638967	0.727626	0.136584	0.19725	0.4088	0.510971	0.117756	1.18338	1.19527
thiomersal	2.5	-0.57983	-0.694218	0.155893	-0.135415	-0.280282	0.528255	0.858123	-0.0530226	0.778432	0.362725	0.639014	1.11765	-0.328525	-0.881107	0.568158	0.0181576		0.690762	0.63711	-0.161279	0.0667755	0.813052	-0.968915	0.281892	-0.348022	0.425835	0.381951
thiomersal	10	-6.22387	-7.412	-6.59295	-6.15644	-7.34043	-7.08906	-7.58208	-8.30417	-7.29059	-7.53181	-7.93258	-7.01579	-7.65564	-6.39023	-8.06983	-8.02003		-7.70556	-7.44965	-7.02258	-7.13452	-6.46851	-7.30998	-6.91352	-6.94487	-6.32164	-7.55189
ZSTK-474	0.00061034	-0.0730156	0.091691	-0.215597	0.0490872	0.50754	0.291543	0.179849	1.65492	-0.138281	-0.589386	-0.0598152	0.406824	0.964159	0.740623	-0.252595	0.845335	1.17079	0.433979	0.744493	0.395214	0.487319	0.699637	1.1766	0.830994	0.529187	0.731314	0.347151
ZSTK-474	0.0024414	1.41996	0.760563	0.613111	0.433184	0.645553	0.877432	0.849125	0.0285534	0.89299	0.111863	0.428573	1.0814	1.02762	0.588348	0.266882	0.886651	0.241535	0.640098	-0.0921602	1.0219	0.290343	0.751269	1.46555	0.803122	0.314911	1.36814	-0.418081
ZSTK-474	0.00976562	0.43592	0.190196	-0.0757624	-0.0923567	0.50778	0.318406	0.123304	0.341334	0.0515369	-0.287674	0.496247	0.23983	0.731646	0.646543	0.608683	0.415168	0.428208	0.118459	0.792123	0.497693	0.0227824	-0.259033	0.776598	0.225273	0.192633	0.477362	0.576826
ZSTK-474	0.0390625	-0.117067	0.408623	0.606904	0.355367	0.62849	0.600264	0.0247856	-0.241775	0.605164	0.321	0.414004	0.0417503	0.885329	0.732558	0.969293	0.459891	1.20066	0.778876	-0.217232	0.763833	0.915997	0.180666	1.13958	0.730574	0.611003	0.724517	0.616143
ZSTK-474	0.15625	1.45419	0.556394	0.0241033	0.263025	0.845787	0.685583	0.838255	0.290804	0.212865	0.651405	0.312271	0.0236512	0.472092	0.406721	0.141062	0.461374	0.854139	0.622085	-0.372826	0.372593	0.718971	0.578183	0.27297	0.366004	0.310784	0.832124	-0.063561
ZSTK-474	0.625	0.903319	0.00385492	0.482326	-0.127245	0.325986	0.843032	0.00510974	-0.444178	0.281294	-0.0951752	0.413254	0.203398	0.444572	0.484773	0.283659	0.846546	0.68186	-0.156911	0.0211809	0.142732	0.825627	-0.327275	-0.568942	0.339758	0.38573	0.41595	-0.183016
ZSTK-474	2.5	-2.38801	-2.63359	-0.748906	-0.9312	-0.948079	-1.55831	-1.53554	-3.49644	-2.14736	-0.834505	-1.23947	-0.731687	0.507882	-0.774178	-1.09305	-0.883401	-1.83239	-0.894551	-2.19185	-0.69917	-0.623225	-1.56752	-2.05078	0.043593	-0.93994	-0.441535	-1.18954
ZSTK-474	10	-1.11506	-3.56911	-2.45122	-2.69016	-1.30441	-2.3794	-1.37451	-2.7373	-1.25874	-1.85488	-0.776742	-2.57923	-0.0335791	-0.297567	-2.795	-0.70899	-0.870178	-2.3021	-1.68332	-1.66506	-1.44366	-2.14336	-2.46354	-0.424026	-1.34195	-0.625681	-1.3094
raloxifene	0.00061034		-0.349406	-0.578995	0.0103774	0.208905	0.00355509	0.0442511		-0.374709	-0.455094	-0.333971		0.261741	1.03192	-0.331264	0.489702	0.327082		0.484114	0.107685	-0.574954			0.114005	-0.0654733		0.314376
raloxifene	0.0024414		-0.441087	0.49585	0.565147	0.230202	0.219952	0.609326		0.939975	0.713194	0.22222		0.397388	0.259971	0.45959	1.10706	0.530751		0.645499	0.457153	0.50403			0.387231	0.451275		0.57631
raloxifene	0.00976562		-0.199698	-1.0729	-0.0152217	0.0906077	-0.15513	0.0150338		-0.381821	-0.155373	0.172824		0.807228	0.741136	0.568651	0.285973	0.0388985		0.167607	-0.0761619	-0.0664914			0.0840758	-0.0240226		0.655296
raloxifene	0.0390625		0.117918	0.810323	0.147383	0.179748	-0.0355977	-0.0845459		0.044739	0.800863	0.785575		0.960611	-0.607207	-0.0324017	0.770633	0.0981272		-0.0497258	0.225003	-0.223915			0.0796413	0.673694		0.418363
raloxifene	0.15625		0.368607	-0.102114	0.359336	0.228888	0.72974	-0.0452165		0.423768	0.624548	-0.17551		0.33889	0.0453712	0.179934	0.410306	0.0707229		-0.447459	-0.0953635	0.264114			0.335575	-0.0445282		0.277255
raloxifene	0.625		0.225368	-0.152476	0.387714	0.241376	0.250583	-0.022875		0.591987	0.472404	-0.485472		0.451201	0.530725	-0.41082	0.458002	0.108324		0.248693	0.355939	-0.287171			0.19737	-0.0391007		0.487282
raloxifene	2.5		-0.391773	0.0983252	0.134751	0.468233	0.776663	0.434017		1.1937	0.402606	0.331194		0.534645	0.172772	0.250346	0.888248	0.155773		0.588406	-0.348693	-0.118105			0.125269	0.10677		0.184918
raloxifene	10		-1.09219	-0.0122891	-0.233641	-0.383313	-0.198585	-0.516196		0.5619	-0.324636	-0.106009		0.441447	-0.0432223	-0.501468	0.669429	0.0358236		-0.379928	0.521074	0.170803			0.440393	0.104012		-0.914125
PHA-793887	0.00061034	0.710071	0.608281	0.652636	0.501967	1.07403	0.738161	0.751631	1.08036	0.345216	0.555138	1.12323	0.993839	0.268946	1.23879	0.7157	1.19526	1.11926	0.605062	0.546809	0.756533	0.476186	0.959691	0.528345	0.856311	0.738408	1.41099	1.47814
PHA-793887	0.0024414	1.99248	0.566452	-0.00748133	0.280282	0.312049	1.01026	0.825888	1.24818	0.332022	0.679689	0.77587	0.696529	1.11116	0.772491	0.747527	1.52387	0.504539	0.253941	0.445037	0.639247	0.688622	1.19799	-0.666051	0.225375	0.609545	0.613941	0.607113
PHA-793887	0.00976562	1.33275	0.662769	0.564312	-0.0160289	1.0849	0.511619	0.0928866	0.506008	0.195287	0.504126	0.357879	0.923902	-0.252934	0.836946	0.86097	0.636012	0.947306	0.415883	0.17164	0.468653	0.660596	0.539788	0.428327	0.574541	0.311986	0.666736	-0.166646
PHA-793887	0.0390625	1.01949	-0.332889	0.609271	-0.0127342	0.559986	0.123199	1.20325	1.05372	0.954683	0.37025	1.00969	0.536915	0.961913	-0.291243	1.10864	0.588029	0.413125	0.0637357	-0.398844	-0.0641051	0.00813358	0.462501	1.1629	-0.611053	0.190504	0.311185	0.826763
PHA-793887	0.15625	-0.647237	-0.806743	0.97671	-0.834504	0.698234	-0.372595	1.15896	0.696869	0.872864	0.167459	-0.508723	1.57579	0.328958	0.168163	0.844128	-0.929846	-0.168176	-0.718313	-1.5556	0.500082	0.672068	1.75477	0.0869483	-1.6486	-1.09823	0.247904	0.779302
PHA-793887	0.625	0.688966	-1.62693	0.150809	-2.01662	0.39364	-1.1666	0.770587	1.53186	0.857964	-0.0264693	-1.68062	0.982263	-0.0850478	-0.842444	0.12066	-1.27466	-0.164582	-1.39086	-0.819134	0.0670894	0.302268	0.771846	-0.814718	-2.80213	-2.19994	0.0230359	1.20134
PHA-793887	2.5	-2.85292	-3.71383	-0.586905	-2.66643	0.532328	-1.37531	0.661448	1.43277	0.211574	-0.655661	-2.7559	-1.54934	-0.241917	0.275156	-1.70358	-1.80558	-2.0943	-2.84265	-1.55967	-0.938796	-0.676192	-0.295465	-0.968925	-1.35199	-2.6194	-1.4346	0.464843
PHA-793887	10	-4.74982	-6.8527	-1.09956	-3.63073	-0.394515	-2.8733	-1.80533	-0.984981	0.257229	-2.098	-4.71693	-1.60028	-1.32997	-7.84027	-2.60022	-7.76726	-3.46848	-3.07336	-4.77258	-1.73855	-0.545288	-0.191586	-5.0634	-4.07054	-4.55906	-4.02444	-0.0170542
idarubicin	0.00061034	1.84215	0.083779		0.356393	0.743571	1.1859	0.234818	0.536696	0.98064	0.397238	0.534983	0.687105	0.83765	0.231069	1.38567			0.773321	0.645381	0.789871		0.0400338	0.576166		0.824091	-0.124777	0.0278094
idarubicin	0.0024414	0.489235	0.0312753		-0.0101331	0.320127	0.307764	0.344589	0.0630825	0.225419	0.123206	-0.395118	0.547364	0.00764647	0.908463	0.909868			0.258472	0.0738651	0.421924		-0.465329	0.789365		0.0921725	0.0561554	-0.182472
idarubicin	0.00976562	1.63882	-0.104557		0.646308	0.859961	1.11286	0.311769	0.93187	0.572172	0.892045	-0.0317381	-0.131136	1.36972	-0.390883	0.353165			0.762381	0.424989	0.548201		0.548901	1.28745		0.0118374	0.215688	0.510049
idarubicin	0.0390625	-0.527814	0.24971		0.464578	0.276094	0.478047	0.687239	-0.0331769	0.617907	-0.0864817	-0.0245621	-0.126972	0.926049	0.537399	-0.585177			0.830924	-0.302666	0.214544		1.11635	0.173854		0.192212	0.100006	0.672864
idarubicin	0.15625	-3.27601	-2.63365		-0.329399	-2.00024	-0.946765	-0.378416	-0.800959	-0.2544	-1.57478	-2.15313	-0.476947	0.334314	-0.460979	-1.89677			-4.36816	-1.37094	-0.0720741		1.21502	0.605399		-0.906513	-1.96483	-1.07941
idarubicin	0.625	-5.64882	-4.8565		-2.30434	-4.66008	-4.97262	-3.3411	-3.26651	-2.3364	-1.64335	-5.18864	-2.85607	-1.82276	-2.31098	-5.74246			-3.30089	-3.62897	-2.74942		-0.0901034	-1.61132		-4.37851	-4.22742	-4.42669
idarubicin	2.5	-5.9357	-7.3296		-5.65081	-6.95418	-5.06986	-8.17917	-6.74012	-7.44303	-5.68154	-5.05803	-7.64326	-5.52485	-6.34169	-5.61885			-7.87896	-7.42578	-6.0395		-3.98104	-4.47059		-5.43478	-8.93953	-8.15189
idarubicin	10	-5.82143	-6.79781		-5.36856	-6.21753	-8.88425	-8.09402	-5.9793	-6.36453	-4.97356	-7.74824	-6.22576	-6.77044	-9.94587	-6.07637			-6.1648	-5.01474	-7.98004		-6.33493	-6.01743		-5.24721	-6.07265	-7.58885
OSI-027	0.00061034	-0.622346	0.00373363	0.712048	0.167916	-0.0215971	0.125375	0.0631291	-0.438438	0.187526	0.683256	0.935984	1.05933	0.0769566	-0.148415	0.506411	0.157391	0.203444	0.338733	0.157248	0.369307	0.462918	0.503454	0.00965573	0.642502	0.315033	0.45364	0.279156
OSI-027	0.0024414	-0.477513	0.31399	0.488729	0.558399	0.528485	0.486156	0.393358	0.872958	0.45826	0.670021	0.473339	1.05397	-0.00864685	0.459427	0.274401	0.450023	-0.213423	0.596223	-0.264511	0.366957	0.398652	0.19828	0.130471	0.470289	0.392813	0.235637	1.15159
OSI-027	0.00976562	0.659076	0.698617	0.386412	0.204216	0.41401	-0.0410921	0.502982	0.657468	0.0528662	0.218323	0.215741	0.543029	-0.116409	0.215403	0.822693	0.20806	0.381218	0.458094	0.38364	0.678927	0.820449	0.477777	1.19918	0.114375	0.681833	0.740583	0.892392
OSI-027	0.0390625	-0.126874	-0.0558087	0.530969	0.110564	0.363108	0.524873	0.157823	0.864312	0.358456	0.798204	0.477358	0.34144	0.806302	0.218869	0.21384	0.504996	0.690583	1.06804	0.73281	0.633511	0.850836	-0.228177	-0.654754	0.592877	0.539349	0.581255	0.5221
OSI-027	0.15625	-0.320369	0.637949	0.938232	0.123637	-0.0758272	-0.182247	0.38425	0.515563	-0.498046	1.02534	0.228792	0.574492	0.157577	0.717453	0.0919572	-0.0192862	0.432395	0.389869	0.647157	0.184051	0.780466	0.462945	0.268152	-0.0270238	0.435093	0.332461	-0.70821
OSI-027	0.625	0.458115	-0.727513	-0.0212155	-0.767382	-0.683749	-0.659469	-0.1269	-0.954451	-0.936164	0.638005	0.191999	0.540267	-0.293246	-0.357329	-0.188553	-0.475502	-0.459445	-0.0479392	-0.322969	-1.1422	-1.28887	-1.15968	-3.5692	-0.686697	-0.333534	-0.540634	-0.194247
OSI-027	2.5	-1.00789	-2.36506	-0.759864	-1.68484	-1.93933	-1.07417	-1.65332	-3.06791	-2.05274	-0.548063	-1.73794	-1.06442	-1.21616	-0.763658	-1.4734	-1.3537	-0.966486	-0.271988	-2.28586	-1.05624	-0.845164	-0.9705	-1.6079	-0.771395	-1.23555	-0.64473	-1.46162
OSI-027	10	-4.85156	-5.87884	-5.68152	-5.13388	-5.25959	-6.31027	-3.93941	-4.57854	-5.17898	-3.15162	-4.92624	-5.46351	-5.09099	-7.91112	-5.61434	-4.52332	-5.33059	-3.43924	-6.26191	-4.16265	-7.81826	-4.02793	-4.87385	-4.26057	-4.71676	-4.4749	-4.85968
alvocidib	0.00061	-0.373277	0.0417995	0.214437	0.018414	0.0827184	-0.26021	-0.356548	-0.0686182	-0.526489	0.040634	-0.2507	0.424938	-0.122632	-0.317064	0.226433	-0.22002	-0.448433	-0.376887	-0.626776	0.0783946	-0.149771	-0.0881353		0.0435415	-0.0868988	0.0118861
alvocidib	0.00244	-0.374755	-0.673275	-0.532761	0.0127168	-0.0797867	0.200051	0.0015626	-0.556419	-0.215889	0.132914	0.00445741	0.110258	0.0515107	0.222054	-0.113559	0.0229375	-0.570471	-0.158867	-0.16034	-0.0803722	0.161589	0.424158		-0.120195	0.247221	-0.339471
alvocidib	0.00977	0.0831201	0.073199	-0.44462	-0.0645109	-0.133874	-0.0801222	-0.191227	-0.923151	-0.0129687	-0.170232	-0.36252	-0.312681	0.371362	-0.306504	-0.263192	-0.193113	-0.762758	-0.358379	0.134862	-0.303635	0.114898	-0.918644		-0.0763708	0.220468	-0.293012
alvocidib	0.0391	-0.697219	-0.627505	-0.563157	-0.514891	0.445503	0.148933	-0.222235	0.565808	-0.0192028	0.0893945	-0.564619	-1.43239	-0.160467	-0.952765	-1.19797	0.27642	-0.556123	-0.577023	0.210792	-0.256931	-0.16823	-0.728788		-0.864571	0.252633	-0.109674
alvocidib	0.15625	-0.22195	-2.02721	-1.97134	-1.66464	0.143261	0.815579	-1.23946	-1.21727	-1.32054	-0.195747	-1.16595	-1.86463	0.261582	-1.25285	-2.10236	1.16871	-0.561645	-1.3793	-1.96284	0.322615	-0.99771	-0.284779		-0.0734792	0.610336	0.402865
alvocidib	0.625	-1.82559	-1.39961	-1.6954	-0.901956	-2.03555	-1.97244	-1.05048	-1.52832	-1.60845	-1.74344	-1.64486	-2.3386	-1.17341	-2.54441	-0.489293	-0.834183	-2.51973	-1.96409	-1.97354	-1.40729	-2.35417	-1.70821		-0.818352	-1.29668	-1.39834
alvocidib	2.5	-2.06764	-1.72572	-2.17681	-1.76448	-2.29018	-1.56571	-1.81036	-2.2377	-1.40539	-2.05087		-3.34607	-1.62767	-2.43799	-1.09738	-2.48568	-1.84895	-1.43952	-2.43563	-1.51552	-3.28543	-0.397315		-0.677104	-2.31037	-2.05982
alvocidib	10	-2.36064		-1.25696	-1.98269	-1.69214	-2.37213	-1.33686	-2.35881	-2.53099	-1.50603		-2.32661	-2.51274	-4.01938	-1.4395		-1.72233		-1.95897	-1.02163	-3.09507			-0.858841	-2.36262	-1.52941
PD-198306	0.00061034	-0.0311249	-0.00353222	-0.179638	0.502913	0.707571	0.536042	0.0339747	0.380244	-0.0181101	0.751836	0.56233	-0.00355209	-0.219837	0.203215	-0.173771	0.799416	0.900624	0.187418	-0.228489	0.299533	0.328919	0.415066	0.18717	0.55846	0.369344	0.423016	-0.0282424
PD-198306	0.0024414	0.128797	-0.222418	0.359935	0.0509013	0.790139	0.245685	-0.0663802	0.219013	0.663364	0.0141999	0.374662	0.239514	-0.0408217	0.33078	0.228522	0.923398	0.115911	0.322773	0.946505	-0.284217	0.0619092	0.592249	-0.0536672	0.325509	0.315667	0.0630279	-0.231561
PD-198306	0.00976562	-0.114576	-0.553713	-0.117888	0.413626	-0.149586	-0.447941	-0.232067	0.197827	0.128966	-0.164916	0.727332	0.377302	0.0430191	-0.316896	0.0101747	0.300152	-0.627915	0.0526099	0.306011	-0.351073	-0.188597	0.140768	0.27994	0.165776	0.363647	-0.175333	0.358707
PD-198306	0.0390625	0.724122	-0.0304969	-0.334024	0.0859775	0.358234	-0.0164464	-0.373569	0.0363716	-0.0389482	0.0496822	0.191839	-0.632703	0.171197	-0.207557	-0.0173609	0.66162	-0.551478	-0.280773	-0.359706	0.770975	0.140393	-0.131463	0.0289858	-0.514641	-0.0408932	0.228017	0.863938
PD-198306	0.15625	0.173614	0.0517143	-0.00871814	0.15868	-0.12944	0.570223	0.331134	-0.301227	0.216551	-0.113312	0.691878	-0.205708	-0.071209	0.143257	-0.102688	0.323871	-0.354107	-0.0407568	0.638346	0.0636412	0.421077	0.14032	-0.144212	0.463455	-0.0847601	0.876453	0.139022
PD-198306	0.625	-0.727916	0.583939	-1.0977	0.0209613	0.339785	-0.46355	-0.196238	-0.775784	-0.0806737	0.136684	0.502141	-1.32883	-0.960471	-0.356319	-0.364675	-0.0248362	0.268827	-0.325671	0.23138	0.224234	-0.614112	-0.284605	0.750632	0.360389	-0.804524	0.337743	-0.110227
PD-198306	2.5	-1.53301	-0.835757	-2.49727	-0.760012	-0.653716	-1.39049	-1.27342	-1.064	-2.13691	-2.00487	-1.28365	-2.67851	0.374545	-0.720565	-1.41252	-0.0526313	-1.0876	-1.35206	-0.28573	-0.0402063	-0.59193	-1.02981	0.39039	-1.46213	-1.73373	-0.138275	-1.07067
PD-198306	10	-2.8179	-3.38461	-3.35971	-2.93198	-3.39709	-2.30025	-1.70849	-2.85706	-3.76661	-4.62772	-2.4914	-4.63058	-1.5072	-1.25402	-3.8828	-1.93171	-2.21797	-3.62551	-1.01314	-1.25161	-1.71704	-2.23006	-1.58582	-2.0573	-3.66292	-2.09081	-3.23082
AS-703026	0.00061	-0.91019	0.158195	0.0449857	-0.658845	-0.13111	-0.179384	-0.040659	-0.371978	0.49404	-0.271579	-0.139207	-0.658903	-0.353457	-0.561558	-0.147925	-0.174543	0.109019	-0.0693557	-0.0884617	-0.230575	-0.192578	-0.263394		-0.200126	-0.47089	-0.560446	0.168243
AS-703026	0.00244	-0.733412	-0.0426715	-0.0831281	0.0268633	-0.249034	0.135828	0.0997591	0.146538	-0.377213	0.0218602	0.151954	-0.242322	-0.273689	0.0134363	-0.452361	-0.0499965	-0.133221	-0.428374	-0.00241093	0.133864	-0.0971403	-0.0866691		-0.874457	-0.430757	0.0174789	-0.102452
AS-703026	0.00977	-1.33974	0.410875	-0.647614	-0.282184	0.20337	-0.452632	-0.0471231	-0.783471	-0.739685	-0.0988195	-0.313987	-1.19653	-0.413834	0.00640426	-0.944165	0.0833307	-0.184937	-0.623771	-0.382205	-0.148995	-0.154427	-0.615271		-0.789036	-0.83586	0.0631026	-0.451749
AS-703026	0.0391	-1.65758	-0.17635	-1.60484	-0.486801	0.429392	-0.493938	0.0403382	-1.00014	-0.995367	-0.121106	-0.364872	-2.40229	-0.591244	0.170169	-1.20568	0.208351	0.010598	-0.642592	-0.0459635	0.129044	-0.283414	-1.08766		-0.439546	-1.37503	0.0859371	-0.999269
AS-703026	0.15625	-2.55061	-0.025175	-1.93922	-0.499142	0.441947	-0.753044	-0.354717	-1.13127	-2.2241	-0.639247	-0.940863	-2.89173	-1.42558	0.126072	-1.75616	-0.236204	0.245309	-0.80789	-0.402728	0.703976	-0.141451	-1.59225		-0.919705	-2.44577	-0.0369281	-1.36417
AS-703026	0.625	-2.37364	-0.076319	-2.02724	-0.622741	0.660316	-1.10923	-1.38637	-1.35056	-2.1339	-1.68934	-1.3191	-3.09726	-2.70036	-0.123398	-2.34417	0.324251	0.291559	-1.55261	-0.152706	0.690917	-0.473375	-1.96096		-1.52364	-2.96519	0.161753	-1.67635
AS-703026	2.5	-2.7051	-0.418784	-2.19118	-0.49751	1.04472	-1.20468	-0.707935	-1.31706	-1.97189	-1.23677	-1.44226	-2.81918	-1.78769	0.739689	-2.73445	0.0400127	0.490288	-2.20535	-0.356004	1.17637	-0.476198	-1.46818		-0.734589	-2.5734	0.0132097	-1.80929
AS-703026	10	-2.68741	-0.330997	-2.8429	-2.19964	1.34283	-1.32151	-1.32535	-1.1752	-2.02744	-1.04046	-1.68418	-3.37385	-3.00906	0.975258	-2.75907	-0.234013	-0.461642	-2.91529	-0.5793	1.23532	-0.440312	-1.46131		-0.141347	-2.63683	-1.04315	-2.17881
doxorubicin	0.00061034	-0.167968	0.0856374	0.218303	0.170551	0.422658	0.83942	0.265713	0.264524	0.894641	0.180984	-0.164415	-0.241856	0.0225795	0.255818	0.0747018	0.212863	0.247916	0.209645	0.216962	0.681846	0.478581	0.371434	0.582878	0.362583	0.0853588	0.527664	0.595909
doxorubicin	0.0024414	0.489078	0.261818	0.590246	0.454989	0.215005	0.176373	0.322745	0.902682	0.387282	-0.413302	0.169856	0.73924	0.711956	0.637545	0.268186	0.690561	0.425238	0.68721	0.299375	-0.202948	-0.0358875	0.549143	1.05707	0.132212	0.862109	0.6849	1.40263
doxorubicin	0.00976562	0.849724	0.39768	0.690669	0.381561	0.439824	0.392303	0.0863818	0.990628	-0.679861	-0.207763	0.101164	-0.278594	0.420777	0.0622008	0.704205	0.125983	0.265931	0.167064	0.288551	0.224588	0.60092	-0.281553	0.99099	0.918863	0.0102043	0.290822	0.301275
doxorubicin	0.0390625	-1.75449	-0.707455	0.666152	0.304842	0.590801	0.702322	0.946664	0.41039	0.336557	0.0202458	0.338654	-0.570537	0.653606	-0.144489	0.302434	0.285705	-0.0535164	0.112876	0.0587356	0.646984	0.475132	0.7521	-0.176224	0.257978	0.18971	0.225605	1.28283
doxorubicin	0.15625	-3.75022	-4.20842	-0.244104	-1.62705	-1.04301	-0.867063	-0.374506	-1.88035	-1.69705	-1.8999	-2.21714	-1.32038	-0.319385	-1.55817	-3.75684	-1.41811	-1.64704	-2.59241	-1.99279	-0.562524	-1.40697	0.17192	-1.1808	-2.77157	-2.42353	-2.68824	-2.23154
doxorubicin	0.625	-6.28159	-5.70123	-2.10278	-2.20684	-4.33378	-3.74021	-2.12823	-2.80144	-1.19491	-2.49966	-2.21181	-2.45453	-1.96611	-7.17802	-4.46254	-3.33477	-2.56817	-2.02272	-3.26635	-1.46072	-2.28439	-1.3249	-4.27539	-4.08158	-3.28424	-2.84243	-2.53201
doxorubicin	2.5	-6.02451	-6.1673	-2.45686	-5.22817	-4.88454	-6.03517	-3.13083	-4.80581	-2.24807	-4.03485	-5.99984	-4.29147	-6.86827	-8.16912	-3.47109	-6.36958	-5.38406	-6.75564	-7.11865	-4.36799	-2.3261	-5.43862	-5.43394	-5.93235	-6.32648	-4.69281	-3.36449
doxorubicin	10	-6.5428	-7.31108	-4.18259	-5.69968	-7.23733	-7.63362	-5.43945	-6.28349	-5.36685	-8.23903	-5.37977	-7.68133	-7.45572	-6.65364	-6.2319	-8.20693	-7.11065	-5.16348	-7.9215	-5.21126	-6.98301	-5.33862	-6.14091	-6.07099	-6.70431	-5.1776	-6.88112
PI-828	0.00061034	-0.663268	-0.100806	-0.240535	-0.257338	-0.184657	-0.1342	-0.0690084	-1.16104	-0.288431	-0.337394	-0.461258	-0.530479	0.270659	-0.452879	-0.969014	-0.648342	0.380525	-1.19094	-0.782977	-0.588049	-0.343256	-0.472356	0.04236	-0.591088	-0.308179	-0.420215	-0.771115
PI-828	0.0024414	0.624062	0.209786	0.72346	0.145508	0.507809	0.721856	0.656005	1.15249	1.07553	-1.51137	-0.0824295	0.924113	-0.116852	0.530083	0.309092	0.296613	0.33322	0.377558	0.496186	0.385267	-0.560614	0.927479	0.279628	-0.224703	0.158881	0.3298	-0.26634
PI-828	0.00976562	-0.650229	0.0718486	0.127316	-0.49383	-0.143887	0.0269034	0.333198	-0.245037	-0.423269	-0.116505	-0.722528	0.251677	-0.161123	0.377493	-0.0232368	0.2034	-0.0635005	-0.193161	0.0606554	0.497034	-0.0456937	-1.02408	-0.0760011	-0.860331	-0.0612002	-0.0157255	-0.0299264
PI-828	0.0390625	0.146945	-0.302009	0.50125	0.0700005	0.380964	0.346072	0.207658	0.839522	-0.184132	0.423842	-0.255715	1.36312	0.0163027	0.819492	0.195969	0.286417	1.01006	0.194467	0.447036	0.329277	0.459707	0.687695	-0.212954	0.134176	0.254805	-0.275227	0.0263617
PI-828	0.15625	0.255367	0.201472	0.514579	0.251904	0.645121	0.413069	0.355378	-0.147238	0.474193	0.597478	0.231203	0.597175	0.651038	0.56044	0.206936	0.710748	0.239218	0.578963	0.242521	0.520565	0.303635	1.3133	0.0844931	0.532093	0.498029	0.269033	0.202337
PI-828	0.625	0.778071	0.177894	0.272025	-0.19686	0.0824551	0.528076	-0.0420032	-0.441601	0.245759	-0.36672	0.0792074	0.74134	0.268769	0.596352	-0.278088	0.213673	1.25907	0.359301	-0.253304	-0.429075	-0.0174987	-0.157081	-0.799961	0.00864746	0.00519803	-0.097214	0.237892
PI-828	2.5	-0.0332121	-0.0285816	0.145252	-0.108332	-0.471641	-0.761911	0.0304429	-1.43748	0.281474	-0.0373953	-0.231921	0.823292	0.103339	0.517981	-0.667214	-0.324696	-0.109396	-0.262283	-0.95978	0.151496	0.132332	-0.349598	-0.735871	0.11366	-0.00862096	0.280803	-0.489613
PI-828	10	-0.532252	-2.08605	-0.781565	-0.692647	-1.71488	-1.17506	-0.388254	-3.0304	-1.04795	-1.41775	-0.851926	0.216973	-0.21078	-0.603771	-0.739833	-0.60761	-1.47146	-0.638741	-2.29085	-0.93533	-0.774071	-0.404542	-1.1253	-0.406998	-0.817068	-1.08778	-2.1306
tyloxapol	0.000610352	0.285628	0.187584		0.407962	-0.0190887	-0.306058	0.335965	1.06818	1.02013	-0.153524		-0.588804	0.154628	-0.233266	-0.745398	0.751277		-0.191434	-0.0900341	-0.787123	0.708175	0.323661	1.04275	-0.0289419	-0.14022	0.312841	0.206343
tyloxapol	0.00244141	1.01161	0.19992		-0.0819579	0.242024	0.0634896			-1.38815	0.729311		-0.239877	0.285928	-0.438002	0.573584	0.419036		1.10677	0.0773867	1.34331	-0.00242098	0.393299	0.304584	0.262229	-0.120194	1.17802	0.233511
tyloxapol	0.00976562	1.05955	0.505638		0.341733	-0.550953	0.0185965	0.962655	1.13167	0.725969	1.50374		-0.434303	0.24529	-0.0511433	0.366599	-0.141406		-0.108888	-0.842521	0.817869	0.29572	-0.0316282	0.176818	0.269735	-0.024287	-0.428306	0.645458
tyloxapol	0.0390625	0.6906	-0.0820079		0.492716	0.399183	-0.525089			0.120271	-0.994851		0.264652	0.649078	-0.0646378	-0.525937	0.829027		-0.113331	0.608979	-0.61638	0.535832	-0.559894	0.372982	1.27845	0.241084	-0.173982	0.411501
tyloxapol	0.15625		-0.921933		0.304549	0.569429	-0.294545			0.621322	0.191955		-0.383395	0.109025		0.290778	0.286065		-0.135664	-0.606796	-0.70532	0.465687		0.322588	1.20076	0.092587	-0.0816868	0.211435
tyloxapol	0.625	0.437658	-0.554472		0.211479	0.847164	-0.484639			-0.568762	-0.570046		0.414431	0.0655015	0.456141	0.0352584	0.641153		-0.155354	0.678322	1.51648	0.253671	0.207362	0.610254	-0.755402	0.284024	1.44406	0.604089
tyloxapol	2.5	-0.749756	0.0061089		0.0804309	0.668751	0.15217			1.38017	0.620855		-0.0307091	-0.0363086		0.21062	0.385035		0.665997	0.11907	-0.63623	0.233167		-0.29255	-0.294039	-0.210751	0.606502	-0.259919
tyloxapol	10	0.372145	0.214201		0.265916	0.542267	-0.620945			-0.38306	-0.555691		-1.21117	-1.435	0.0149137	0.120135	-0.494357		0.082762	0.294785	-0.0946248	0.275566	0.174533	0.528625	0.477022	0.137745	0.36244	0.409408
