# Supplementary material for: Drug Repositioning Based on the Reversal of Gene Expression Signatures Identifies TOP2A as a Therapeutic Target for Rectal Cancer
Source: Cancers (Basel). 2021 Oct 31;13(21):5492. doi: 10.3390/cancers13215492 (PMC8583090; doi:10.3390/cancers13215492)
Supplement: Supplementary file 1 [file cancers-13-05492-s001.zip › Supplementary Tables.xlsx]

## Sheet: Read Me
Supplementary Table S1: Medical Subject Headings (MeSH) unique ID D012004 for Rectal Neoplasms (tumors or cancer of the rectum) retrieved from PubMed (https://www.ncbi.nlm.nih.gov/mesh).
Supplementary Table S2: Medical Subject Headings (MeSH) unique IDs and GEO datasets Study IDs for rectal cancer.
Supplementary Table S3: Description of the rectal cancer GEO datasets included in this study.
Supplementary Table S4: Clinical and pathological data of rectal cancer patients investigated in this study.
Supplementary Table S5: Differentially expressed genes (fold-change > 1 and adjusted P-value < 0.001) shared in rectal cancer signatures.
Supplementary Table S6: Differentially expressed genes (fold-change > 1 and adjusted P-value < 0.001) shared in six rectal cancer signatures.
Supplementary Table S7: Top 100 compounds with the highest reversal potency score (sRGES < -0.25; n > 2) determined by OCTAD among the six rectal cancer signatures.
Supplementary Table S8: Top 64 compounds (unique, from the top 100) with the highest reversal potency score determined by OCTAD among the six rectal cancer signatures.

## Sheet: ST 1
Supplementary Table S1: Medical Subject Headings (MeSH) unique ID D012004 for Rectal Neoplasms (tumors or cancer of the rectum) retrieved from PubMed (https://www.ncbi.nlm.nih.gov/mesh).
Neoplasm, Rectal
Rectal Neoplasm
Rectum Neoplasms
Neoplasm, Rectum
Rectum Neoplasm
Rectal Tumors
Rectal Tumor
Tumor, Rectal
Neoplasms, Rectal
Cancer of Rectum
Rectum Cancers
Rectal Cancer
Cancer, Rectal
Rectal Cancers
Rectum Cancer
Cancer, Rectum
Cancer of the Rectum

## Sheet: ST 2
Supplementary Table S2: Medical Subject Headings (MeSH) unique IDs and GEO datasets Study IDs for rectal cancer.
	Rectal Neoplasm	Rectum Neoplasms	Rectum Neoplasm	Rectal Tumors	Rectal Tumor	Cancer of Rectum	Rectum Cancers	Rectal Cancer	Rectal Cancers	Rectum Cancer	Cancer of the Rectum
	200087211	200087211	200087211	200012225	200087211	200087211	200087211	200087211	200046862		200087211
	200103512	200103512	200103512	200078250	200012225	200103512	200103512	200139255	200020298		200103512
	200139255	200139255	200139255		200079330	200139255	200139255	200020842			200139255
	200020842	200020842	200020842		200046862	200020842	200020842	200090627			200020842
	200090627	200090627	200090627		200078250	200090627	200090627	200068204			200090627
	200068204	200068204	200068204		200150082	200068204	200068204	200012225			200068204
	200012225	200012225	200012225			200012225	200012225	200079330			200012225
	200079330	200079330	200079330			200079330	200079330	200109057			200079330
	200109057	200109057	200109057			200109057	200109057	200010982			200109057
	200010982	200010982	200010982			200010982	200010982	200094104			200010982
	200094104	200094104	200094104			200094104	200094104	200045404			200094104
	200045404	200045404	200045404			200045404	200045404	200056699			200045404
	200056699	200056699	200056699			200056699	200056699	200046862			200056699
	200046862	200046862	200046862			200046862	200046862	200119409			200046862
	200119409	200119409	200119409			200119409	200119409	200078250			200119409
	200078250	200078250	200078250			200078250	200078250	200060331			200078250
	200060331	200060331	200060331			200060331	200060331	200035452			200060331
	200035452	200035452	200035452			200035452	200035452	200093375			200035452
	200020298	200020298	200020298			200020298	200020298	200015781			200020298
	200093375	200093375	200093375			200093375	200093375	200150082			200093375
	200015781	200015781	200015781			200015781	200015781	200133057			200015781
	200150082	200150082	200150082			200150082	200150082	200123390			200150082
	200133057	200133057	200133057			200133057	200133057				200133057
	200123390	200123390	200123390			200123390	200123390				200123390

## Sheet: ST3
Supplementary Table S3: Description of the rectal cancer GEO datasets included in this study.
GEO Study Title	Organism	Type	Platform Full Name	Platform	Platform ID	Accession	ID	Accession GSE	PMID
Colorectal cancer susceptibility loci as predictive markers of rectal cancer prognosis after surgery	Homo sapiens	Expression profiling by array	Agilent-026652 Whole Human Genome Microarray 4x44K v2	Agilent	GPL13497	GSE87211	200087211	https://www.ncbi.nlm.nih.gov/geo/query/acc.cgi?acc=GSE87211	29119627
Mutated KRAS induces overexpression of DUSP4, a MAP-kinase phosphatase, and SMYD3, a histone methyltransferase, in rectal carcinomas	Homo sapiens	Expression profiling by array	Agilent-014850 Whole Human Genome Microarray 4x44K G4112F	Agilent	GPL4133	GSE20842	200020842	https://www.ncbi.nlm.nih.gov/geo/query/acc.cgi?acc=GSE20842	20725992
A distance-related model identified PDCD6IP as a local host protective factor in colorectal cancer	Homo sapiens	Expression profiling by array	Agilent-039494 SurePrint G3 Human GE v2 8x60K Microarray 039381	Agilent	GPL17077	GSE90627	200090627	https://www.ncbi.nlm.nih.gov/geo/query/acc.cgi?acc=GSE90627	28977850
Gene and microRNA expression predictive of tumour response in patients treated with pCRT for LARC	Homo sapiens	Expression profiling by array	Agilent-014850 Whole Human Genome Microarray 4x44K G4112F	Agilent	GPL10850	GSE68204	200068204	https://www.ncbi.nlm.nih.gov/geo/query/acc.cgi?acc=GSE68204	27225591
Combining bevacizumab and chemoradiation in rectal cancer. Translational results of the AXEBeam trial.	Homo sapiens	Expression profiling by array	[PrimeView] Affymetrix Human Gene Expression Array	Affymetrix	GPL15207	GSE60331	200060331	https://www.ncbi.nlm.nih.gov/geo/query/acc.cgi?acc=GSE60331	25867261

## Sheet: ST4
Supplementary Table S4: Clinical and pathological data of rectal cancer patients investigated in this study.
Characteristics	Gaedcke et al.	Millino et al.	Guo et al.	Hu et al.	Verstraete et al.	TCGA - READ	Total
Sample size
T	65	59	32	203	17	92	468
N	65	21	32	160	19	50	347
Median age at diagnosis
range, years	62	64	61	63	62	64
Gender
Male	44	40	19	142	5	42	292
Female	21	19	13	61	12	50	176
Total	65	59	32	203	17	92
Stage	UICC	AJCC	NA	AJCC	NA	AJCC
I	0	0	12	0	-	12	24
II	22	4	9	62	-	26	123
III	43	55	10	126	-	32	266
IV	0	0	1	12	-	13	26
NA	-	-	-	3	17	9	29
cT stage
T1	0	0	0	0	0	4	4
T2	2	-	-	6	-	13	21
T3	63	-	-	184	-	64	311
T4	0	-	-	12	-	10	22
NA	0	59	32	1	17	1	110
cN stage
N0	43	NA	NA	66	NA	38
N+	22	NA	NA	133	NA	46
Metastasis
M0	NA	NA	NA	188	NA	63
M1	NA	NA	NA	12	NA	12
MX						14
NA						3
Cell Differentiation
Well	NA	6	NA	NA	NA	NA
Moderate	NA	26	NA	NA	NA	NA
Polyps
Yes	NA	NA	18	NA	NA	NA
No	NA	NA	14	NA	NA	NA
Notes
* it was not possible stage IV to exclude ldue the ack of clinical data
Verstraet et al: advanced rectal cancer with bad prognostic factors (T2-3Nx with tight or threatened resection margins, T4Nx)
UICC: Union for International Cancer Control
AJCC: American Joint Committee on Cancer

## Sheet: ST5
Supplementary Table S5: Differentially expressed genes (fold-change > 1 and adjusted P-value < 0.001) shared in rectal cancer signatures.
Rectal Cancer Gene Expression Signatures	total	elements
Gaedcke et al., Guo et al., Hu et al., Millino et al., READ-TCGA, Verstraete et al.,	372	IRAK1
		CXCL3
		MMP7
		ZG16
		DHRS11
		CDC25B
		NUDT1
		PDCD4
		FOXM1
		MAOA
		PDZD3
		AHCYL2
		MAD2L1
		KLF4
		C1orf112
		KIF4A
		PGM1
		SECTM1
		GLIPR2
		TCFL5
		PTP4A3
		RNF43
		EPB41L3
		MALL
		GAL
		KIF5C
		CKS2
		GALNT6
		CCNB2
		CDT1
		CENPW
		ZNRF3
		NFE2L3
		CDC45
		MTHFD1L
		SLC26A2
		GNG7
		CDCA2
		CHCHD6
		NONO
		MS4A12
		AIFM3
		MYL6B
		CKMT2
		C2orf88
		SLC4A4
		LAPTM4B
		NEK2
		SHMT2
		NMB
		AKR1B10
		RGS16
		PTGDR
		BORA
		CHEK1
		PAG1
		AHCY
		PDRG1
		PDE9A
		PHF19
		ITM2C
		EREG
		RUNDC3B
		CENPA
		CDCA7
		CLMN
		CSE1L
		CENPN
		TNFRSF12A
		TXNIP
		CA7
		ENTPD5
		SKA3
		IFITM3
		UBE2S
		CAPN13
		HGD
		SERPINE2
		AXIN2
		PSAT1
		GDPD3
		PUS7
		FMO5
		ABHD3
		POLR1D
		CXCL1
		KIF13B
		MATN2
		IL33
		UGP2
		GTF2IRD1
		DSN1
		KRT6B
		SFRP1
		SLC27A5
		PLCE1
		GDF15
		FADS1
		HSD11B2
		CES2
		MZT1
		SLC6A6
		RACGAP1
		HHLA2
		FCGBP
		CLEC3B
		NEBL
		PKIB
		SYTL4
		PAFAH1B3
		NEDD4L
		UCA1
		BTNL3
		BMP7
		ADH1C
		LRRC19
		SST
		CDK4
		PDE4D
		XPOT
		FAM89A
		CWH43
		PLS3
		KLF9
		NUF2
		PTTG1
		COL8A1
		MMP12
		TEAD4
		GREM2
		COL9A3
		DIAPH3
		SPPL2A
		MYEOV
		SRPX2
		PLCD1
		SYTL2
		TMEM97
		GCNT3
		IMPDH1
		CLDN1
		CEACAM1
		IFITM1
		CLEC10A
		C2orf40
		CFD
		MOB3B
		ZSCAN18
		HMGB3
		SYNPO2
		RFC3
		PIGZ
		DACH1
		ADAMDEC1
		RAB37
		TFCP2L1
		MBOAT1
		SCIN
		ARID3A
		GTF3A
		SIPA1L2
		MYBL2
		TMEM171
		CLDN23
		CADPS
		FGFR2
		ITPKA
		HPGD
		FAM92A1
		ACADS
		EPHX2
		SLCO4A1
		TMEM158
		ASPM
		SERPINH1
		SCARA5
		CLCA4
		INHBA
		UGDH
		MYO1A
		PLCB1
		SEPP1
		CALU
		CKAP2
		CA2
		BCAS1
		SORD
		SPC25
		APCDD1
		BEST2
		LY6E
		GPA33
		HMGA1
		RETSAT
		TTK
		TGFBI
		CDHR2
		KCNMA1
		TOP1MT
		GPSM2
		TRIB3
		CCNB1
		MET
		TRPM6
		ANO5
		PLCL2
		TOMM34
		SLC9A9
		TSPAN7
		IL6R
		CDHR5
		PTPRH
		NDRG2
		ASCL2
		TNFRSF17
		PHGDH
		LGALS4
		CCDC85B
		SCNN1B
		GPRIN2
		MELK
		CLIC5
		LAMA1
		SETBP1
		AREG
		CEP72
		GGT6
		E2F7
		CA12
		CRNDE
		TP53I3
		KIAA0513
		CXCL2
		RNF152
		MCM2
		GDPD2
		TRAF3IP3
		HILPDA
		PLA2G16
		ABCA5
		STMN2
		ADAMTSL1
		PROCR
		ZNF503
		COL12A1
		BCL2L12
		KLK6
		FOXQ1
		TUBAL3
		ATP11A
		ALDH4A1
		SLC26A3
		IFFO2
		RIPK2
		GSN
		FKBP10
		CDC20
		BUB1
		TRIP13
		ABCG2
		SLC5A6
		MND1
		IL1R2
		AZGP1
		CLU
		NKD2
		ENDOD1
		TOP2A
		FANCI
		RAD54L
		PLAGL2
		SEMA4G
		ARHGAP44
		TDGF1
		GBA3
		RNF125
		CYP2B6
		ENC1
		TESC
		SELENBP1
		TRAP1
		CENPF
		TKT
		BYSL
		GLTP
		HSD17B2
		TPX2
		HMGCS2
		C15orf48
		TMCC3
		GINS1
		PAPSS2
		SLCO2A1
		TRIM29
		AURKA
		PXMP2
		DUSP14
		SGK2
		TRPM2
		SLC17A4
		IPO5
		BCAR3
		TPD52L1
		TIMP1
		UBE2T
		ATP2A3
		ECT2
		CDH3
		NR3C2
		CGREF1
		SLC22A23
		MEX3A
		MCM7
		NAAA
		CEP55
		GZMB
		SMPD3
		NT5DC2
		S100A2
		C2
		DLGAP5
		COL4A1
		HSBP1L1
		NMU
		MXD1
		SIAE
		PFDN4
		TMEM61
		EPHA10
		GINS2
		SPC24
		PDE6A
		PACSIN2
		SERPINB5
		LDHD
		CHGA
		MT1M
		CASD1
		VILL
		C11orf86
		AOC3
		LIMA1
		SCGN
		KIF2C
		PCK1
		GNG4
		SMPDL3A
		TUBB3
		ANO7
		MOGAT2
		S100A11
		TMPRSS2
		NXT1
		SEMA6A
		CPNE8
		MMP28
		PPP1R12B
		SLC7A5
		ETFDH
		ZDHHC9
		ETHE1
		C19orf48
		PADI2
		METTL7A
		HJURP
		ST6GALNAC6
		TSPAN1
		RNASEH2A
		PLAC8
		GPT2
		PMEPA1
		CA1
Gaedcke et al., Guo et al., Hu et al., Millino et al., Verstraete et al.,	138	CCL19
		PLXNA1
		COL18A1
		TMEM59
		CLCA1
		CYP3A5
		MUC2
		CD177
		AMOTL2
		PLA2G10
		FPR1
		LGALS2
		CCL23
		MT1F
		RIMKLA
		FAM3D
		ST6GALNAC1
		SLC44A4
		ESPL1
		SAMD13
		CKB
		LIPH
		CRYBA2
		SPON1
		GALNT12
		SPINK2
		APOBEC1
		RASD1
		ADH1A
		RHBDL2
		FRZB
		CLDN8
		KLK1
		MT1H
		PARM1
		PINK1
		FAM3B
		DENND2A
		SLC37A2
		WFDC2
		POU5F1
		VSIG2
		MUC13
		GOLM1
		AKAP7
		CAMK2D
		KIF16B
		C1orf21
		PFKFB3
		SLC28A2
		CDCA3
		CFI
		RAVER2
		SMPDL3B
		CFB
		TCEA3
		HEPACAM2
		CEBPB
		FARP1
		EPB41L4B
		FAM134B
		KLK8
		B3GNT7
		EPHA4
		MCOLN2
		MT1G
		ADCY3
		NPY
		PODXL
		VEGFA
		PCSK9
		MT1E
		PRC1
		C2orf72
		APOLD1
		CKMT1A
		SI
		PTN
		ACVRL1
		DSC2
		RUNX1
		IFITM2
		PITX2
		ADAMTS4
		CAMK2N1
		PNLIPRP2
		RGS5
		GRB10
		TTR
		DDIT4
		FAM83D
		CHST5
		PTP4A1
		SAMD9
		TDP2
		ZAK
		FRAS1
		SIDT1
		ELOVL5
		DEF8
		GLDN
		COL5A2
		WNT5A
		FCGR3A
		EPSTI1
		MEP1A
		TRIP6
		NAMPT
		CA4
		KRT20
		GNE
		PID1
		FUCA1
		SLC35D1
		ST3GAL4
		REG1A
		CENPP
		TEX11
		FLVCR1
		TGM2
		HOXB13
		C4orf19
		MUC12
		SLC16A9
		HIGD1A
		CNNM4
		SCGB2A1
		TROAP
		FAM101A
		EPB41L2
		FAM46A
		CXCL9
		RBM47
		CEACAM7
		CXCL5
		C4BPB
		HKDC1
		FXYD3
Guo et al., Hu et al., Millino et al., READ-TCGA, Verstraete et al.,	41	BRCA1
		BMP3
		COL1A1
		CDK1
		DCUN1D5
		CCNA2
		LPCAT4
		PLCG2
		GINS4
		PAQR5
		NCAPD2
		HSPH1
		CTSH
		SLC38A5
		BIRC5
		IMMP2L
		EFCAB11
		HAUS6
		LOXL2
		DTL
		LMNB2
		AGT
		MYC
		MMP1
		TXLNG
		CBX3
		ASAP3
		CXCL12
		PSMA7
		TCF7
		UHRF1
		RHEB
		CENPE
		PLCB4
		PMAIP1
		CPNE1
		PLAU
		MRPS17
		RAPGEFL1
		ATAD2
		HMMR
Gaedcke et al., Guo et al., Hu et al., Millino et al., READ-TCGA,	105	C20orf27
		LAGE3
		IL23A
		TRAIP
		TMEM132A
		PSRC1
		NBEA
		NPM3
		VMA21
		GLP2R
		NLRC3
		ECE2
		MAL
		RDH5
		LEF1
		SMPD1
		IER5L
		PYCR1
		UBD
		JAM2
		PKMYT1
		TRIM10
		DISP2
		ZNF575
		PCSK5
		RECQL4
		CDKL1
		LRRN2
		APOBR
		CPNE5
		EBPL
		POC1A
		PEX26
		TRANK1
		GTSE1
		TIMM8A
		ASPG
		ZFYVE28
		GRINA
		MADCAM1
		NLE1
		ASB9
		CPNE7
		CD3EAP
		CILP
		RRP9
		P2RY1
		HS6ST2
		PDCD2L
		ASPHD1
		CCNO
		NEU4
		FBXO41
		ALPI
		IL16
		FAM189A1
		LMTK3
		MAD2L2
		WISP2
		FGGY
		TNXB
		AHNAK
		RTEL1
		SOX9
		KIAA0226L
		IGSF9
		OSM
		CYP4F12
		WFS1
		FXYD5
		PRPH
		MYOM1
		DUOXA2
		FAM83E
		H19
		ZP3
		TFDP1
		TNS4
		MSI2
		FAM107A
		LCN2
		HDC
		SSTR2
		ZZEF1
		SULT1A2
		EEPD1
		ETV7
		MDFI
		CES3
		SLC29A1
		LRRC20
		LIMK1
		SPIB
		ADRA2C
		EIF3B
		C16orf59
		PLK1
		SMOX
		CCL20
		RAB36
		MFAP4
		FAM189A2
		RILP
		CITED4
		SP5
Gaedcke et al., Guo et al., Hu et al., READ-TCGA, Verstraete et al.,	96	XDH
		STYK1
		PLSCR4
		PPARGC1A
		FOLR2
		GUCA2A
		TACSTD2
		LRMP
		SRPX
		RARRES1
		MPEG1
		EPB41L4A
		POU2AF1
		DNASE1L3
		VSNL1
		KIFC1
		ARRDC4
		EDIL3
		PTPN21
		AKAP9
		ANK3
		SNX24
		SDCBP2
		CDKN3
		A1CF
		AQP8
		BMP2
		GFRA2
		CDCA5
		HRASLS2
		SNTB1
		PPP2R3A
		BMP5
		KAT2B
		RCAN2
		RAB26
		EDN3
		BTNL8
		C17orf96
		ANPEP
		COL10A1
		GGTA1P
		ATP8B1
		PRKCB
		ENTPD8
		LXN
		C1orf115
		CA9
		SLC9A2
		PES1
		SLC22A5
		MMP3
		F13A1
		OGN
		CACNB2
		SLAMF7
		FAM46C
		TMEM37
		RAE1
		SLC22A18AS
		SOX4
		ARL14
		CD36
		CLDN2
		TP53INP2
		CASP7
		CPT2
		CHP2
		CTSG
		KRT23
		GOLT1A
		BOP1
		HOXD13
		GPT
		PDK4
		LRRC36
		PTGER4
		P2RY14
		OSBPL1A
		SLC25A20
		PGK1
		FRMD3
		SQRDL
		PROM2
		PHLPP2
		WDR78
		ECI2
		GUCA2B
		SLC30A10
		ATP8A1
		ITM2A
		BUB1B
		GCG
		RAB27A
		VIPR1
		SULT1B1
Gaedcke et al., Guo et al., Millino et al., READ-TCGA, Verstraete et al.,	37	FHL1
		GRPEL2
		NCOA7
		NKRF
		ABCC3
		SCD
		DKC1
		RRM2
		DARS
		GLA
		OSBPL3
		DTYMK
		SLC7A1
		NME1
		CKS1B
		BLM
		PRPS1
		CBFB
		FTSJ1
		MEST
		SNRPB
		CCNE1
		PBLD
		CDC25A
		RPP40
		FEN1
		PPAT
		CMTM7
		CDCA8
		IER3
		CCND1
		PRKDC
		RCN1
		GGCT
		ADRM1
		KIF15
		NOLC1
Gaedcke et al., Hu et al., Millino et al., READ-TCGA, Verstraete et al.,	109	KLHL6
		DUSP10
		F2RL2
		KRT80
		ITGBL1
		LRP8
		DUSP27
		COL4A6
		SULF1
		SLC39A10
		CDH19
		COL11A1
		TWIST1
		TMEM206
		UGT2B15
		STMN3
		AMPD1
		MUC4
		C7
		DNAH2
		ACSL6
		THSD4
		FJX1
		SCN9A
		GHR
		EDNRA
		PHLDA1
		AURKB
		TGIF2
		MMP11
		CHGB
		LUM
		KLB
		SEMA6D
		MACC1
		KIAA1211
		ACSL4
		GRM8
		FAM150B
		CENPH
		CDC25C
		NOX4
		SFRP4
		GRAMD1A
		CCDC68
		FAP
		CD19
		THBS2
		C1orf186
		RNF183
		FANCB
		LRRC6
		NAP1L2
		MMS22L
		PAQR4
		XKRX
		MCM10
		ERP27
		DIO2
		CKAP2L
		AJUBA
		CENPI
		ABCC13
		PLP1
		ROR1
		PSPH
		ESM1
		RBM24
		ANXA9
		ARNTL2
		RUVBL1
		MAP7D2
		TSPAN5
		FUT1
		IFI6
		PRSS23
		TNFRSF11A
		ERCC6L
		STC2
		SPARC
		CTHRC1
		CDKN2A
		GPR143
		ANLN
		NKD1
		PROX1
		THY1
		LRRC8E
		ANGPTL1
		ADAM28
		MFAP2
		CD1D
		CDH13
		LGALS1
		CXCL11
		ETV4
		HTRA3
		ANGPT2
		SHCBP1
		ATP1A2
		S100A4
		IGF2
		LIFR
		KIAA1549
		DSG3
		OLFML2B
		TMEM220
		ADH1B
		ORC6
Guo et al., Hu et al., Millino et al., Verstraete et al.,	11	TMC4
		ABCB1
		CIT
		SPP1
		TARP
		TMEM30B
		RNASEL
		KCTD1
		TNFRSF6B
		IL1B
		AMIGO2
Gaedcke et al., Guo et al., Hu et al., Millino et al.,	49	CHST6
		PPBP
		OLFM4
		SLC25A23
		KRTAP13-1
		CBFA2T3
		CDH17
		SATB2
		MT1X
		B3GALT4
		NOV
		IFITM4P
		UGT2B10
		DAO
		IGLL1
		CDR2L
		SLC19A1
		ANGPTL4
		BHLHE41
		ADA
		ANKRD20A2
		MT1L
		UGT2B11
		SAA2
		LOC389332
		TONSL
		NANOS3
		SFRP2
		NRAP
		TBC1D16
		C2CD4B
		REG1B
		STX1A
		CYP3A7
		MLXIPL
		MT1B
		IGF2BP3
		CNN1
		PPP2R3B
		HMGB3P1
		CHTF18
		PTTG2
		REG3A
		DUSP26
		CHAC1
		MFSD6L
		SLC9A1
		NOTCH4
		ALDOB
Guo et al., Hu et al., Millino et al., READ-TCGA,	21	GBA2
		PLEKHB1
		PRR11
		CHAF1B
		AMT
		NDN
		RCC1
		CNNM2
		SULT1A4
		E2F1
		PRDX4
		DGKA
		HMGB1
		SMARCC1
		MYO7B
		OLA1
		LPAR1
		PPIH
		VGF
		PTRH1
		CGN
Gaedcke et al., Guo et al., Hu et al., Verstraete et al.,	99	NOSTRIN
		SLC39A5
		ACO2
		KRCC1
		NTN4
		HSPA2
		SOCS3
		GRAMD1C
		MDC1
		NTRK2
		VPS4B
		C5orf30
		B3GNT6
		IMPA1
		SOSTDC1
		SH3RF1
		HSD17B11
		RIOK3
		S100A8
		SLITRK6
		SHROOM3
		CCL28
		FAM162A
		NHSL1
		KCTD12
		CYCS
		PON3
		SCP2
		PPP1R9A
		ALDH6A1
		ZC3H12C
		FGFBP1
		HOXD10
		TST
		DPEP1
		FABP6
		CCL5
		CTNND1
		NAT1
		AGR3
		ACAT1
		PIGR
		CAPN9
		CTSS
		INSL5
		CTH
		FKBP1B
		FABP1
		VNN1
		HK2
		SSTR1
		PLLP
		SCNN1A
		AMD1
		TOP1
		F2RL1
		SPINK5
		GABRE
		IGLL5
		KRTAP13-2
		FZD5
		TMED6
		SUCLG2
		ITLN1
		TSPAN3
		LRRC31
		CLDN7
		PLS1
		MYH11
		PABPC1L
		ALDH1A1
		CAMK1D
		C9orf24
		SLC35A3
		SCG5
		CDS1
		KLRC1
		BCL2L15
		HRCT1
		PRKACB
		NAT2
		CTSE
		TUSC3
		SAA1
		RNASE1
		RORC
		ARL1
		SRI
		CLP1
		DES
		KBTBD11
		GALNT7
		NHEJ1
		LGALSL
		MXI1
		EXPH5
		SPDEF
		GNPTAB
		LGR4
Guo et al., Hu et al., READ-TCGA, Verstraete et al.,	44	ZBTB7C
		GYLTL1B
		CBX2
		RIPK3
		CHRDL1
		MIER3
		DHRS9
		GPX3
		C2CD4A
		RCL1
		FAM107B
		SLC7A11
		PHGR1
		TMEM236
		MKI67
		BEST4
		DDX60
		SLC36A1
		PITPNM3
		P2RX4
		OTOP2
		BCL2
		ZNF239
		ZNF655
		IRAK2
		APPL2
		SP6
		FAS
		UBE2C
		NR5A2
		SLC41A2
		CD48
		CEL
		KIT
		TMIGD1
		ISX
		TRIM36
		LY6G6D
		SLC15A1
		SLC35D3
		CAPN5
		GRAMD3
		FRMD4B
		MMP9
Gaedcke et al., Guo et al., Hu et al., READ-TCGA,	34	MLF1
		UGT1A8
		SYNM
		NBEAL1
		CREB3L3
		GNPDA1
		RHPN1
		NTN1
		CD96
		PLCD3
		CLIC6
		MEI1
		LSM2
		CLPB
		NR3C1
		NPRL3
		FOXA1
		SIDT2
		LILRB5
		SLC4A11
		ASB2
		STAB1
		MT2A
		PPM1N
		FBXO2
		PRKAR2B
		C16orf89
		ANKRD12
		CD163L1
		VNN2
		SULT2B1
		KIAA1683
		DQX1
		DOCK10
Gaedcke et al., Guo et al., Millino et al., Verstraete et al.,	8	CENPJ
		POLQ
		WDR5
		MCM8
		CDK5RAP1
		KIF23
		KIAA1522
		NCAPD3
Guo et al., Millino et al., READ-TCGA, Verstraete et al.,	75	GCSH
		PNPT1
		PPIL1
		POLD2
		GEMIN6
		DCAF13
		CCT6A
		DDX27
		POLA1
		FBXO5
		RFC4
		RFWD3
		SMC2
		PRMT3
		E2F6
		EIF2S2
		PNO1
		SUV39H2
		AGTRAP
		TTI1
		TM4SF1
		FAM111B
		RRP15
		SF3B3
		DNAH14
		WDR43
		MCM3
		PBK
		WDHD1
		MSH2
		MORC4
		TTPAL
		ANO6
		NUSAP1
		CD44
		LYAR
		CCDC34
		TRMT6
		MAGOHB
		NDC80
		OIP5
		URB2
		TWISTNB
		CTNNBL1
		GINS3
		KIF11
		SNRPF
		DBF4
		ARMC10
		PRPF4
		GTPBP4
		HELLS
		PAICS
		NIT2
		MCM6
		MIR22HG
		NPM1
		RAD18
		RANBP1
		TMEM185B
		NAP1L1
		GPC4
		PSMG1
		MTAP
		KIAA0101
		SLC25A32
		KIF20B
		PCNA
		RAN
		ST3GAL2
		RFC2
		PRIM1
		EEF1E1
		GMPS
		XPO5
Gaedcke et al., Guo et al., Millino et al., READ-TCGA,	37	C9orf16
		PITX1
		WDR74
		NHP2
		POLR2D
		TMEM9
		PAM16
		BACE2
		FCHO1
		POP1
		LTK
		TTYH3
		RASGRP2
		GNB1L
		EXOSC5
		THOC3
		PRR7
		ATP6V1F
		C7orf50
		UNC5B
		TRMT112
		NAA10
		SIGMAR1
		LYRM4
		NES
		B9D1
		ENOX2
		ZNF593
		CBX7
		EIF4EBP1
		DDX10
		EXOSC4
		ASF1B
		SLC2A8
		CCDC86
		UTP14A
		FGFRL1
Gaedcke et al., Guo et al., READ-TCGA, Verstraete et al.,	11	DUSP4
		GNA11
		AMN
		C14orf159
		MICALCL
		PAQR8
		MCM4
		FGD4
		NOP56
		PLD1
		CFH
Gaedcke et al., Hu et al., Millino et al., Verstraete et al.,	107	FSTL1
		SOD2
		PIR
		IL24
		PDGFRB
		MME
		LRRC32
		ATP2C2
		SH3PXD2B
		HTRA1
		WISP1
		LPL
		TREM1
		CYR61
		EPDR1
		SELE
		LTBP2
		MCAM
		SLC6A20
		MST1
		KLK15
		PDPN
		COL3A1
		HIP1
		PTPN13
		GPR19
		AFAP1L1
		BMP8A
		PTGS2
		CTSK
		FOXD2
		COL4A2
		INSM1
		MYCN
		RFX6
		PROK2
		GUCY1B3
		KYNU
		RETNLB
		CPA6
		RAB3B
		ANGPTL2
		CXCL6
		CCL3
		NANS
		FMN2
		ECSCR
		SLC18A1
		AQP9
		ISL1
		KIAA1324
		COL7A1
		MIR17HG
		CDH11
		FOXP2
		CCDC3
		ROBO4
		CXCL10
		VCAN
		KIAA1462
		S100A12
		KIAA2022
		NCF2
		SGIP1
		NUPR1
		G0S2
		CHODL
		MS4A1
		CMTM2
		KLF7
		SPON2
		COL6A3
		TDO2
		KIF3C
		CHI3L1
		LOXL1
		CDHR1
		ASAP1
		ABCC2
		CCL4
		ACE2
		NNMT
		ELL3
		SLC2A14
		PCDH17
		OR51E2
		CHRNA3
		KRT12
		GUCY1A3
		NETO2
		COL15A1
		RAI14
		C4orf48
		IL13RA2
		C11orf95
		PRAP1
		CDKL2
		SCEL
		INHBB
		CREB5
		TNC
		ST6GAL2
		SEMA3D
		CR2
		CCDC150
		CHN1
		CP
Hu et al., Millino et al., READ-TCGA, Verstraete et al.,	35	ERG
		CLCN4
		GRHL1
		CENPL
		ITGA2
		ENPEP
		EXO1
		PDK3
		KIAA1524
		STC1
		IRF4
		OR51E1
		ADAMTS5
		LRP11
		DSCC1
		DHFR
		CCDC113
		EYA2
		IL1RAP
		KIF20A
		SLC15A2
		OLR1
		BRCA2
		STK31
		PGM5
		COL1A2
		ATP13A4
		LRRC2
		RAD54B
		GCNT2
		PRIMA1
		C10orf2
		TLR2
		NCAPG2
		MTBP
Gaedcke et al., Hu et al., Millino et al., READ-TCGA,	63	CDCA4
		KIF19
		IL17D
		CELSR3
		SGSM3
		SLC30A2
		HTR4
		SH3TC2
		ABCA6
		TMPRSS3
		COMP
		SLIT2
		DSCAML1
		TNNC2
		OTX1
		WDR4
		ECHDC2
		GPM6B
		CNIH3
		ANKRD13B
		VWA1
		S100A3
		ACAN
		BFSP1
		PPARGC1B
		ASPA
		TYRO3
		JAG2
		SALL4
		LINC00152
		MYOM3
		PACSIN3
		FAM72D
		OTUB2
		ZNF695
		KIAA1257
		APLN
		SCN7A
		TGFB2
		SKP2
		C1QTNF5
		CST1
		CNR1
		RNFT2
		ASGR1
		GLYATL1
		DGAT2
		ITGA11
		PRSS33
		P4HA3
		DNMT3B
		ISLR
		C11orf84
		DERL3
		TTLL6
		NOTUM
		RNF112
		KLHL35
		TRPM4
		CYP4X1
		LINC00346
		SUV39H1
		MAT1A
Gaedcke et al., Hu et al., READ-TCGA, Verstraete et al.,	49	PYY
		FNDC1
		PPM1H
		CDKN2B
		FCRL5
		SIM2
		FABP2
		ABCA8
		TPH1
		ABI3BP
		TMEM100
		ISG15
		TCN1
		OXTR
		PDGFD
		HPGDS
		EPHX4
		SLCO1B3
		MSX2
		COL4A5
		WSCD1
		GMPR
		BCHE
		HOXB8
		SLC22A3
		CCNF
		KIF26B
		CD27
		HOXD1
		LEMD1
		KIF18A
		KLK10
		IL11
		MAMDC2
		HAPLN1
		ADAM12
		KRT17
		WNT2
		ZNF469
		MMP10
		FGL2
		DCLK1
		CCR2
		FCRL2
		CCNYL1
		CMAHP
		MB
		EGFL6
		KIAA1468
Gaedcke et al., Millino et al., READ-TCGA, Verstraete et al.,	42	GDPD5
		ZFAS1
		MEDAG
		SULT1A1
		PARPBP
		EIF5A2
		CPM
		FIGNL1
		SAPCD2
		BRINP3
		NELFCD
		EFNA5
		MTFR2
		CMSS1
		ADTRP
		PALD1
		C11orf96
		RNF114
		MRGBP
		CXCL8
		FOXRED2
		AUNIP
		NCAPG
		DPY19L1
		SH2D2A
		SLC51B
		DDIAS
		EVA1A
		NXPE1
		FAM214A
		CDC6
		MCTP2
		RRP1
		CEMIP
		TP53RK
		JADE3
		CTSV
		LINC01296
		NCAPH
		HOMER1
		ONECUT2
		JCHAIN
Guo et al., Hu et al., Millino et al.,	7	HIST1H4L
		LOC729680
		INCENP
		HIST1H2AM
		ICAM1
		CHRNA7
		HIST1H2AL
Guo et al., Hu et al., Verstraete et al.,	43	PSMG4
		PLEKHG4
		AKR1B15
		C10orf99
		AQP11
		CALCOCO2
		PCDH20
		PPP1R36
		KLRB1
		REP15
		TLR3
		PAFAH2
		CCL15
		APBA1
		SH3BGRL2
		AKR1C1
		PIP5K1B
		TMEM54
		CALML4
		TNFSF10
		MYO5B
		MAGI3
		SERINC2
		LRRC66
		C1orf210
		BDH1
		ACADSB
		STAP2
		AKAP5
		PVRL3
		CHMP1B
		GPD1L
		FGF13
		ZDHHC2
		ACVR1C
		FGFR3
		CECR1
		MYZAP
		TMEM56
		SLC17A5
		CASC5
		VPREB3
		MFSD4
Gaedcke et al., Guo et al., Hu et al.,	39	TBX10
		RCAN1
		KLRC4
		MGAT3
		UGT1A6
		GPAT2
		KAT2A
		DEFA6
		CDC42SE2
		FBXO32
		ARL2
		GAL3ST1
		B4GALT4
		IL1RN
		MT1A
		FAM151A
		SHD
		SGCA
		PYY2
		KLHL29
		LSM1
		ACD
		UGT2B7
		DEFA5
		PANK3
		ATP5A1
		MAF1
		UQCR10
		MCF2
		SOS2
		ERN2
		VLDLR
		MLF2
		FCRLA
		CEP250
		HOXA13
		SSFA2
		HES5
		FSTL3
Guo et al., Hu et al., READ-TCGA,	49	SCARA3
		CPA3
		SYNE1
		TLE4
		ZNF703
		PTPRCAP
		SH2D6
		ITGB7
		SLC6A19
		IGF1
		ERO1L
		CCL14
		PLAC9
		SLC25A34
		FAM132A
		PNPLA7
		AGPAT9
		PPAP2A
		PDE8A
		ADRB2
		PDE2A
		GRIN2D
		CCL21
		PI16
		MYO15B
		SLMO1
		TJP3
		UBTD1
		CD8A
		PDE5A
		MYOC
		FSIP2
		CIRH1A
		SNHG6
		N6AMT2
		FMO4
		SLIT3
		RHEBL1
		CCNJL
		KCNIP4
		MMRN1
		TIAM1
		IQGAP3
		TACC3
		ACACB
		TCN2
		EPHB4
		TPSAB1
		HHIP
Guo et al., Millino et al., Verstraete et al.,	19	RAB23
		SCLY
		NUP107
		RBM28
		SIK1
		MRE11A
		GEM
		TRAF5
		KLHL7
		MGP
		DEPDC1
		SPAG5
		STIL
		SESN2
		UTP20
		MSH6
		TIMELESS
		TMEM237
		SAP30
Gaedcke et al., Guo et al., Millino et al.,	18	MYO1D
		RELL2
		NPEPL1
		TEX10
		LINC00341
		DHCR7
		LOC100505771
		TBRG4
		NAA11
		CENPO
		LINC00094
		IDO1
		YDJC
		PCID2
		HEATR1
		ZNF587
		ACBD6
		MARCKS
Guo et al., Millino et al., READ-TCGA,	151	BRIX1
		CENPQ
		EXOSC7
		CDK8
		NTHL1
		GSTP1
		MRTO4
		ZNF511
		SQLE
		STMN1
		SLC25A15
		FAM84B
		DPM1
		SSB
		DDX21
		TOX2
		TOMM5
		CLEC2D
		HAUS7
		JPH1
		PLP2
		SLC12A2
		GTF2F2
		RPAP3
		SLC30A4
		MRPL50
		PPT1
		DIMT1
		HMGB2
		NSDHL
		TGDS
		TOMM6
		MSL3P1
		EMD
		MRPS23
		ASNS
		DNTTIP1
		RNF219
		PYCRL
		PFDN2
		NUP155
		ZNF48
		MACROD1
		TIPIN
		C6orf48
		EXOSC3
		PRMT1
		CTU2
		NME4
		UCHL3
		GLO1
		LSM14B
		TCEB1
		RNASEH2B
		C12orf45
		WDYHV1
		RSL1D1
		POLA2
		EVL
		COMT
		HENMT1
		EIF2B3
		GPN3
		C10orf35
		MRPL17
		CXXC5
		SLC11A2
		NDUFAF2
		TBC1D10C
		DNAJC2
		ADK
		RAD51
		MIF
		F12
		LMBR1
		ANXA3
		PDCD5
		EIF1AX
		MAK16
		NOP58
		SNRPC
		SMS
		NUTF2
		TGS1
		RPL23A
		MRPL36
		WDR3
		GEMIN5
		METTL1
		BID
		PCMTD2
		CCT2
		KBTBD6
		NEAT1
		ABCE1
		E2F5
		RRP1B
		QPCT
		EXOSC8
		ITGB3BP
		MRPL3
		NLN
		HPRT1
		CACYBP
		TATDN1
		SSBP1
		RBP1
		VRK1
		C12orf73
		DPCD
		CSTF1
		ALKBH2
		YTHDF1
		NUP37
		OTUD6B
		PRPS2
		LDHB
		WDR12
		LACTB2
		BARD1
		SNRPG
		ZWINT
		PAK1IP1
		CTTNBP2
		CCDC167
		NUP35
		ACTR3B
		UTP18
		HSP90AB1
		PHLDA2
		PQLC1
		TGIF1
		GPR180
		ACTL6A
		MIS18A
		KLHL23
		ZWILCH
		RPL22L1
		C12orf29
		SNRPE
		MTHFD2
		PSMD14
		RPF2
		PHLDB1
		PFDN6
		RECK
		TMEM161A
		PA2G4
		CEP41
		CETN2
		SNRPD2
Gaedcke et al., Guo et al., Verstraete et al.,	18	HIST1H1C
		COL17A1
		C11orf54
		ATP2B1
		FNIP2
		DEFB1
		NAPEPLD
		RASSF6
		SFXN3
		ACADM
		FAM63A
		RHOU
		PTPRF
		SSPN
		VAPA
		TMEM9B
		TMEM45B
		CAD
Guo et al., READ-TCGA, Verstraete et al.,	23	LSM5
		SLC1A1
		GARS
		KPNA2
		MFAP5
		C1orf198
		SSBP2
		WDR77
		SPECC1
		TAF1A
		37316
		HSPD1
		TUBB
		CITED2
		POLR1C
		PUS1
		PROSER1
		NEK6
		ACSF2
		TESK2
		TK1
		LAS1L
		FERMT1
Gaedcke et al., Guo et al., READ-TCGA,	28	NAT10
		HOTAIRM1
		HCFC2
		MAF
		MEF2C
		FBLIM1
		SLC43A1
		ADCY9
		MTMR11
		ACAA2
		MFSD7
		RPUSD1
		ALDH1B1
		SEMA3B
		DST
		TLCD2
		RELL1
		NSUN5
		UBE2I
		ZBTB16
		DPT
		ADRA2A
		MYLK
		GALK1
		IKZF1
		EMP1
		RPS2
		ALG3
Hu et al., Millino et al., Verstraete et al.,	45	CD160
		ARHGEF9
		CAMTA1
		PCDHB14
		SLC16A4
		GJC1
		BCL6B
		HOXA11
		IGFBP7
		HECW2
		ROBO1
		MTUS1
		HEYL
		PTGES
		IL1A
		DYRK3
		LOX
		SIX4
		BCAT1
		PXDN
[truncated: 6,841 more rows]

## Sheet: ST6
Supplementary Table S6: Differentially expressed genes (fold-change > 1 and adjusted P-value < 0.001) shared in six rectal cancer signatures.
	Gene
	IRAK1
	CXCL3
	MMP7
	ZG16
	DHRS11
	CDC25B
	NUDT1
	PDCD4
	FOXM1
	MAOA
	PDZD3
	AHCYL2
	MAD2L1
	KLF4
	C1orf112
	KIF4A
	PGM1
	SECTM1
	GLIPR2
	TCFL5
	PTP4A3
	RNF43
	EPB41L3
	MALL
	GAL
	KIF5C
	CKS2
	GALNT6
	CCNB2
	CDT1
	CENPW
	ZNRF3
	NFE2L3
	CDC45
	MTHFD1L
	SLC26A2
	GNG7
	CDCA2
	CHCHD6
	NONO
	MS4A12
	AIFM3
	MYL6B
	CKMT2
	C2orf88
	SLC4A4
	LAPTM4B
	NEK2
	SHMT2
	NMB
	AKR1B10
	RGS16
	PTGDR
	BORA
	CHEK1
	PAG1
	AHCY
	PDRG1
	PDE9A
	PHF19
	ITM2C
	EREG
	RUNDC3B
	CENPA
	CDCA7
	CLMN
	CSE1L
	CENPN
	TNFRSF12A
	TXNIP
	CA7
	ENTPD5
	SKA3
	IFITM3
	UBE2S
	CAPN13
	HGD
	SERPINE2
	AXIN2
	PSAT1
	GDPD3
	PUS7
	FMO5
	ABHD3
	POLR1D
	CXCL1
	KIF13B
	MATN2
	IL33
	UGP2
	GTF2IRD1
	DSN1
	KRT6B
	SFRP1
	SLC27A5
	PLCE1
	GDF15
	FADS1
	HSD11B2
	CES2
	MZT1
	SLC6A6
	RACGAP1
	HHLA2
	FCGBP
	CLEC3B
	NEBL
	PKIB
	SYTL4
	PAFAH1B3
	NEDD4L
	UCA1
	BTNL3
	BMP7
	ADH1C
	LRRC19
	SST
	CDK4
	PDE4D
	XPOT
	FAM89A
	CWH43
	PLS3
	KLF9
	NUF2
	PTTG1
	COL8A1
	MMP12
	TEAD4
	GREM2
	COL9A3
	DIAPH3
	SPPL2A
	MYEOV
	SRPX2
	PLCD1
	SYTL2
	TMEM97
	GCNT3
	IMPDH1
	CLDN1
	CEACAM1
	IFITM1
	CLEC10A
	C2orf40
	CFD
	MOB3B
	ZSCAN18
	HMGB3
	SYNPO2
	RFC3
	PIGZ
	DACH1
	ADAMDEC1
	RAB37
	TFCP2L1
	MBOAT1
	SCIN
	ARID3A
	GTF3A
	SIPA1L2
	MYBL2
	TMEM171
	CLDN23
	CADPS
	FGFR2
	ITPKA
	HPGD
	FAM92A1
	ACADS
	EPHX2
	SLCO4A1
	TMEM158
	ASPM
	SERPINH1
	SCARA5
	CLCA4
	INHBA
	UGDH
	MYO1A
	PLCB1
	SEPP1
	CALU
	CKAP2
	CA2
	BCAS1
	SORD
	SPC25
	APCDD1
	BEST2
	LY6E
	GPA33
	HMGA1
	RETSAT
	TTK
	TGFBI
	CDHR2
	KCNMA1
	TOP1MT
	GPSM2
	TRIB3
	CCNB1
	MET
	TRPM6
	ANO5
	PLCL2
	TOMM34
	SLC9A9
	TSPAN7
	IL6R
	CDHR5
	PTPRH
	NDRG2
	ASCL2
	TNFRSF17
	PHGDH
	LGALS4
	CCDC85B
	SCNN1B
	GPRIN2
	MELK
	CLIC5
	LAMA1
	SETBP1
	AREG
	CEP72
	GGT6
	E2F7
	CA12
	CRNDE
	TP53I3
	KIAA0513
	CXCL2
	RNF152
	MCM2
	GDPD2
	TRAF3IP3
	HILPDA
	PLA2G16
	ABCA5
	STMN2
	ADAMTSL1
	PROCR
	ZNF503
	COL12A1
	BCL2L12
	KLK6
	FOXQ1
	TUBAL3
	ATP11A
	ALDH4A1
	SLC26A3
	IFFO2
	RIPK2
	GSN
	FKBP10
	CDC20
	BUB1
	TRIP13
	ABCG2
	SLC5A6
	MND1
	IL1R2
	AZGP1
	CLU
	NKD2
	ENDOD1
	TOP2A
	FANCI
	RAD54L
	PLAGL2
	SEMA4G
	ARHGAP44
	TDGF1
	GBA3
	RNF125
	CYP2B6
	ENC1
	TESC
	SELENBP1
	TRAP1
	CENPF
	TKT
	BYSL
	GLTP
	HSD17B2
	TPX2
	HMGCS2
	C15orf48
	TMCC3
	GINS1
	PAPSS2
	SLCO2A1
	TRIM29
	AURKA
	PXMP2
	DUSP14
	SGK2
	TRPM2
	SLC17A4
	IPO5
	BCAR3
	TPD52L1
	TIMP1
	UBE2T
	ATP2A3
	ECT2
	CDH3
	NR3C2
	CGREF1
	SLC22A23
	MEX3A
	MCM7
	NAAA
	CEP55
	GZMB
	SMPD3
	NT5DC2
	S100A2
	C2
	DLGAP5
	COL4A1
	HSBP1L1
	NMU
	MXD1
	SIAE
	PFDN4
	TMEM61
	EPHA10
	GINS2
	SPC24
	PDE6A
	PACSIN2
	SERPINB5
	LDHD
	CHGA
	MT1M
	CASD1
	VILL
	C11orf86
	AOC3
	LIMA1
	SCGN
	KIF2C
	PCK1
	GNG4
	SMPDL3A
	TUBB3
	ANO7
	MOGAT2
	S100A11
	TMPRSS2
	NXT1
	SEMA6A
	CPNE8
	MMP28
	PPP1R12B
	SLC7A5
	ETFDH
	ZDHHC9
	ETHE1
	C19orf48
	PADI2
	METTL7A
	HJURP
	ST6GALNAC6
	TSPAN1
	RNASEH2A
	PLAC8
	GPT2
	PMEPA1
	CA1

## Sheet: ST7
Supplementary Table S7: Top 100 compounds with the highest reversal potency score (sRGES < -0.25; n > 2) determined by OCTAD among the six rectal cancer signatures.
Drug	clinical Phase	Mechanism of Action (MOA)	target	mean	n	median	sd	sRGES	Study
actinomycin-d	Launched	RNA polymerase inhibitor		-0.492419	3	-0.462083	0.0796699	-0.492419	Hu et al.
tacrine	Launched	acetylcholinesterase inhibitor	ACHE|BCHE	-0.486021	2	-0.486021	0.153805	-0.486021	Hu et al.
actinomycin-d	Launched	RNA polymerase inhibitor		-0.482135	3	-0.508075	0.0662641	-0.482135	Verstraete et al.
BMS-387032	Phase 1	CDK inhibitor|cell cycle inhibitor|MCL1 inhibitor	CDK2|CDK7|CDK9	-0.466877	36	-0.45989	0.0734301	-0.466877	Verstraete et al.
tacrine	Launched	acetylcholinesterase inhibitor	ACHE|BCHE	-0.460155	2	-0.460155	0.0946974	-0.460155	Gaedcke et al.
BMS-387032	Phase 1	CDK inhibitor|cell cycle inhibitor|MCL1 inhibitor	CDK2|CDK7|CDK9	-0.45872	36	-0.449444	0.0811689	-0.45872	Hu et al.
tacrine	Launched	acetylcholinesterase inhibitor	ACHE|BCHE	-0.458545	2	-0.458545	0.176157	-0.458545	Guo et al.
bufexamac	Withdrawn	cyclooxygenase inhibitor	HDAC10|HDAC6	-0.440782	2	-0.440782	0.162914	-0.440782	Hu et al.
dabrafenib	Launched	RAF inhibitor	BRAF|LIMK1|NEK11|RAF1|SIK1	-0.43909	12	-0.393179	0.165177	-0.43909	Guo et al.
bufexamac	Withdrawn	cyclooxygenase inhibitor	HDAC10|HDAC6	-0.435446	2	-0.435446	0.18395	-0.435446	Gaedcke et al.
bufexamac	Withdrawn	cyclooxygenase inhibitor	HDAC10|HDAC6	-0.428484	2	-0.428484	0.244568	-0.428484	Verstraete et al.
iohexol	Launched	radiopaque medium		-0.420177	2	-0.420177	0.23452	-0.420177	Millino et al.
dimethadione	Preclinical	oxazolidine antiepileptic		-0.403444	2	-0.403444	0.122208	-0.403444	Millino et al.
methotrexate	Launched	dihydrofolate reductase inhibitor	DHFR	-0.400981	10	-0.387197	0.0838801	-0.400981	Verstraete et al.
bisindolylmaleimide-ix	Preclinical	PKC inhibitor	AKT1|GSK3B|LCK|MAPK1|MAPK11|MAPK12|MAPK14|MAPK8|PRKCA|ROCK1|RPS6KB1|SIRT1	-0.400969	19	-0.413491	0.109052	-0.400969	Verstraete et al.
cotinine	Phase 2	nicotine metabolite		-0.395874	2	-0.395874	0.181312	-0.395874	Hu et al.
purvalanol-a	Preclinical	CDK inhibitor	CDK1|CDK2|CDK4|CDK5|CSNK1G3|RPS6KA1|SRC	-0.395562	14	-0.407131	0.129478	-0.395562	Verstraete et al.
triptolide	Phase 3	RNA polymerase inhibitor	RELA	-0.391078	89	-0.423726	0.143237	-0.391078	Verstraete et al.
triptolide	Phase 3	RNA polymerase inhibitor	RELA	-0.390438	89	-0.40858	0.120833	-0.390438	Hu et al.
dactinomycin	Launched	RNA polymerase inhibitor	POLR2A	-0.382655	25	-0.417033	0.144018	-0.382655	Hu et al.
bisindolylmaleimide-ix	Preclinical	PKC inhibitor	AKT1|GSK3B|LCK|MAPK1|MAPK11|MAPK12|MAPK14|MAPK8|PRKCA|ROCK1|RPS6KB1|SIRT1	-0.382169	19	-0.398605	0.0790908	-0.382169	Hu et al.
terbinafine	Launched	fungal squalene epoxidase inhibitor	SQLE	-0.378116	3	-0.35097	0.0580451	-0.378116	Hu et al.
doxapram	Launched	potassium channel blocker	KCNK3|KCNK9	-0.377851	3	-0.411067	0.124695	-0.377851	Gaedcke et al.
targinine	Phase 3	nitric oxide synthase inhibitor	NOS3	-0.377167	2	-0.377167	0.19092	-0.377167	TCGA
SD-169	Preclinical	p38 MAPK inhibitor	MAPK14	-0.375032	2	-0.375032	0.07005	-0.375032	Gaedcke et al.
doxorubicin	Launched	topoisomerase inhibitor	TOP2A	-0.374049	79	-0.383927	0.158645	-0.374049	Verstraete et al.
dactinomycin	Launched	RNA polymerase inhibitor	POLR2A	-0.373367	25	-0.451277	0.217168	-0.373367	Verstraete et al.
vigabatrin	Launched	GABA aminotransferase inhibitor	ABAT|GABBR1|SLC32A1	-0.372975	2	-0.372975	0.0888544	-0.372975	Millino et al.
purvalanol-a	Preclinical	CDK inhibitor	CDK1|CDK2|CDK4|CDK5|CSNK1G3|RPS6KA1|SRC	-0.372823	14	-0.362257	0.0941508	-0.372823	Guo et al.
paracetamol	Launched	cyclooxygenase inhibitor	FAAH|PTGS1|PTGS2|TRPV1	-0.37195	2	-0.37195	0.232553	-0.37195	Millino et al.
AS-703026	Phase 2	MEK inhibitor	MAP2K1|MAP2K2	-0.371805	12	-0.414581	0.22992	-0.371805	Millino et al.
targinine	Phase 3	nitric oxide synthase inhibitor	NOS3	-0.371026	2	-0.371026	0.128633	-0.371026	Guo et al.
phenylbutazone	Withdrawn	cyclooxygenase inhibitor|prostanoid receptor antagonist	PTGIS|PTGS1|PTGS2	-0.370581	2	-0.370581	0.0169295	-0.370581	Millino et al.
lobendazole	Preclinical	anthelmintic agent		-0.370443	7	-0.410688	0.170887	-0.370443	Millino et al.
purvalanol-a	Preclinical	CDK inhibitor	CDK1|CDK2|CDK4|CDK5|CSNK1G3|RPS6KA1|SRC	-0.369825	14	-0.387037	0.113841	-0.369825	Hu et al.
targinine	Phase 3	nitric oxide synthase inhibitor	NOS3	-0.368131	2	-0.368131	0.167999	-0.368131	Verstraete et al.
dabrafenib	Launched	RAF inhibitor	BRAF|LIMK1|NEK11|RAF1|SIK1	-0.367162	12	-0.382133	0.116784	-0.367162	TCGA
GW-311616	Phase 1	leukocyte elastase inhibitor|elastase inhibitor	ELANE	-0.366199	2	-0.366199	0.0719678	-0.366199	Millino et al.
triptolide	Phase 3	RNA polymerase inhibitor	RELA	-0.366107	89	-0.370962	0.0766674	-0.366107	Guo et al.
thiomersal	Launched	other antibiotic	OXCT1	-0.363302	2	-0.363302	0.00389108	-0.363302	TCGA
DPO-1	Preclinical	potassium channel blocker	KCNA5	-0.363288	3	-0.383804	0.0776602	-0.363288	Verstraete et al.
PHA-793887	Phase 1	CDK inhibitor	CDK1|CDK2|CDK4|CDK5|CDK7|CDK9	-0.362081	59	-0.39908	0.156437	-0.362081	Verstraete et al.
trametinib	Launched	MEK inhibitor	MAP2K1|MAP2K2	-0.361162	30	-0.352394	0.139004	-0.361162	Millino et al.
clarithromycin	Launched	bacterial 50S ribosomal subunit inhibitor	CYP3A4	-0.360938	2	-0.360938	0.0902743	-0.360938	Hu et al.
buparlisib	Phase 3	PI3K inhibitor	PIK3CA|PIK3CG	-0.359947	30	-0.361159	0.0762345	-0.359947	Guo et al.
cotinine	Phase 2	nicotine metabolite		-0.359322	2	-0.359322	0.15376	-0.359322	Guo et al.
capecitabine	Launched	DNA synthesis inhibitor|thymidylate synthase inhibitor	TYMS	-0.359266	2	-0.359266	0.0246411	-0.359266	Millino et al.
BMS-387032	Phase 1	CDK inhibitor|cell cycle inhibitor|MCL1 inhibitor	CDK2|CDK7|CDK9	-0.358016	36	-0.37883	0.0696327	-0.358016	Guo et al.
idarubicin	Launched	topoisomerase inhibitor	TOP2A	-0.357798	86	-0.37354	0.142502	-0.357798	Guo et al.
epirubicin	Launched	topoisomerase inhibitor	CHD1|TOP2A	-0.357194	4	-0.359761	0.0471941	-0.357194	Verstraete et al.
varenicline	Launched	acetylcholine receptor agonist	CHRNA3|CHRNA4|CHRNA6|CHRNA7	-0.356141	3	-0.326068	0.22039	-0.356141	Millino et al.
fananserin	Phase 2	dopamine receptor antagonist|serotonin receptor antagonist	HTR2A	-0.355828	2	-0.355828	0.222581	-0.355828	Verstraete et al.
sarafloxacin	Launched	bacterial DNA gyrase inhibitor		-0.354711	2	-0.354711	0.110443	-0.354711	Millino et al.
cyclizine	Launched	histamine receptor modulator	HRH1|SULT1E1	-0.354455	2	-0.354455	0.180006	-0.354455	Millino et al.
clarithromycin	Launched	bacterial 50S ribosomal subunit inhibitor	CYP3A4	-0.353906	2	-0.353906	0.0930485	-0.353906	TCGA
rosuvastatin	Launched	HMGCR inhibitor	HMGCR	-0.353728	8	-0.389449	0.0813154	-0.353728	Millino et al.
QX-222	Preclinical	sodium channel blocker		-0.353602	2	-0.353602	0.0347353	-0.353602	Millino et al.
peruvoside	Phase 1	cardiac glycoside		-0.352551	3	-0.346985	0.0460019	-0.352551	Guo et al.
thiomersal	Launched	other antibiotic	OXCT1	-0.352297	2	-0.352297	0.0135126	-0.352297	Hu et al.
panobinostat	Launched	HDAC inhibitor	HDAC1|HDAC2|HDAC3|HDAC4|HDAC6|HDAC7|HDAC8|HDAC9	-0.351424	73	-0.379394	0.108416	-0.351424	Guo et al.
bisindolylmaleimide-ix	Preclinical	PKC inhibitor	AKT1|GSK3B|LCK|MAPK1|MAPK11|MAPK12|MAPK14|MAPK8|PRKCA|ROCK1|RPS6KB1|SIRT1	-0.349607	19	-0.349784	0.0838912	-0.349607	Gaedcke et al.
alvocidib	Phase 2	CDK inhibitor	CDK1|CDK2|CDK4|CDK5|CDK6|CDK7|CDK8|CDK9|EGFR|PYGM	-0.349402	96	-0.408381	0.1817	-0.349402	Hu et al.
troxipide	Launched	glucosamine synthetase stimulant		-0.3489	2	-0.3489	0.023591	-0.3489	TCGA
doxorubicin	Launched	topoisomerase inhibitor	TOP2A	-0.34789	79	-0.388371	0.165757	-0.34789	Hu et al.
lofepramine	Launched	norepinephrine reuptake inhibitor|serotonin√±norepinephrine reuptake inhibitor (SNRI)	HTR1A|SLC6A2|SLC6A4	-0.347487	3	-0.353807	0.154	-0.347487	Verstraete et al.
fananserin	Phase 2	dopamine receptor antagonist|serotonin receptor antagonist	HTR2A	-0.347088	2	-0.347088	0.263763	-0.347088	Hu et al.
palbociclib	Launched	CDK inhibitor	CDK4|CDK6	-0.34688	47	-0.350788	0.170351	-0.34688	Hu et al.
meclofenoxate	Launched	nootropic agent		-0.346485	2	-0.346485	0.150347	-0.346485	Millino et al.
JNJ-7706621	Preclinical	CDK inhibitor	AURKA|AURKB|CDK1|CDK2	-0.346096	14	-0.378539	0.146271	-0.346096	Hu et al.
astemizole	Withdrawn	histamine receptor antagonist	HRH1|KCNH1|KCNH2	-0.345998	3	-0.340155	0.0323639	-0.345998	Guo et al.
danusertib	Phase 2	Aurora kinase inhibitor|growth factor receptor inhibitor	AURKA|AURKB|AURKC|FGFR1|NTRK1|RET|SLK	-0.345657	13	-0.370798	0.139435	-0.345657	Verstraete et al.
palbociclib	Launched	CDK inhibitor	CDK4|CDK6	-0.345498	47	-0.423591	0.213368	-0.345498	Verstraete et al.
terbinafine	Launched	fungal squalene epoxidase inhibitor	SQLE	-0.34514	3	-0.319369	0.064208	-0.34514	Verstraete et al.
idarubicin	Launched	topoisomerase inhibitor	TOP2A	-0.344907	86	-0.387859	0.147518	-0.344907	Verstraete et al.
lofepramine	Launched	norepinephrine reuptake inhibitor|serotonin√±norepinephrine reuptake inhibitor (SNRI)	HTR1A|SLC6A2|SLC6A4	-0.34477	3	-0.385613	0.0841954	-0.34477	TCGA
WYE-125132	Preclinical	mTOR inhibitor	MTOR	-0.344528	65	-0.370698	0.12743	-0.344528	Guo et al.
PI-828	Preclinical	PI3K inhibitor		-0.344133	18	-0.354744	0.121524	-0.344133	Guo et al.
NNC-55-0396	Preclinical	T-type calcium channel blocker	CATSPER1|CATSPER2|CATSPER3|CATSPER4	-0.34388	14	-0.336564	0.0864467	-0.34388	Guo et al.
idarubicin	Launched	topoisomerase inhibitor	TOP2A	-0.342982	86	-0.379292	0.149873	-0.342982	Hu et al.
daunorubicin	Launched	RNA synthesis inhibitor|topoisomerase inhibitor	TOP2A|TOP2B	-0.342974	107	-0.392314	0.167862	-0.342974	Verstraete et al.
teniposide	Launched	topoisomerase inhibitor	TOP2A|TOP2B	-0.342471	91	-0.394099	0.157942	-0.342471	Verstraete et al.
danusertib	Phase 2	Aurora kinase inhibitor|growth factor receptor inhibitor	AURKA|AURKB|AURKC|FGFR1|NTRK1|RET|SLK	-0.341435	13	-0.362104	0.148176	-0.341435	Hu et al.
tyloxapol	Launched	NFkB pathway inhibitor	LPL|NFKB2	-0.340769	3	-0.318922	0.0399388	-0.340769	TCGA
ZSTK-474	Phase 1/Phase 2	PI3K inhibitor	PIK3CB|PIK3CD|PIK3CG	-0.340263	47	-0.366979	0.149765	-0.340263	Guo et al.
mitoxantrone	Launched	topoisomerase inhibitor	TOP2A	-0.339732	77	-0.35219	0.120226	-0.339732	Guo et al.
doxorubicin	Launched	topoisomerase inhibitor	TOP2A	-0.338958	79	-0.348074	0.139073	-0.338958	Guo et al.
buparlisib	Phase 3	PI3K inhibitor	PIK3CA|PIK3CG	-0.338421	30	-0.376065	0.139494	-0.338421	TCGA
OSI-027	Phase 1	mTOR inhibitor	MTOR	-0.337236	54	-0.35507	0.114568	-0.337236	Guo et al.
raloxifene	Launched	estrogen receptor antagonist|selective estrogen receptor modulator (SERM)	ESR1|ESR2	-0.336989	8	-0.449075	0.281525	-0.336989	Millino et al.
PD-198306	Preclinical	MAP kinase inhibitor|MEK inhibitor	MAP2K1|MAP2K2	-0.336881	16	-0.386091	0.166442	-0.336881	Verstraete et al.
PHA-793887	Phase 1	CDK inhibitor	CDK1|CDK2|CDK4|CDK5|CDK7|CDK9	-0.336074	59	-0.374509	0.149809	-0.336074	Hu et al.
thiocolchicoside	Launched	GABA receptor antagonist	GABRA1|GABRB2|GABRG2|GLRA1|GLRB	-0.335782	5	-0.307117	0.117856	-0.335782	Millino et al.
GDC-0941	Phase 2	PI3K inhibitor	PIK3CA|PIK3CB|PIK3CD|PIK3CG	-0.335753	65	-0.346116	0.106924	-0.335753	Guo et al.
methotrexate	Launched	dihydrofolate reductase inhibitor	DHFR	-0.335555	10	-0.349731	0.128303	-0.335555	Guo et al.
betahistine	Launched	histamine receptor agonist|histamine receptor antagonist	HRH1|HRH3	-0.335554	2	-0.335554	0.211153	-0.335554	Verstraete et al.
peruvoside	Phase 1	cardiac glycoside		-0.335411	3	-0.339363	0.0670304	-0.335411	TCGA
tacrine	Launched	acetylcholinesterase inhibitor	ACHE|BCHE	-0.335309	2	-0.335309	0.0117818	-0.335309	TCGA
troxipide	Launched	glucosamine synthetase stimulant		-0.334702	2	-0.334702	0.107136	-0.334702	Guo et al.
imiloxan	Phase 1	adrenergic receptor antagonist	ADRA2A|ADRA2B	-0.334198	2	-0.334198	0.0584702	-0.334198	TCGA

## Sheet: ST8
Supplementary Table S8: Top 64 compounds (unique, from the top 100) with the highest reversal potency score determined by OCTAD among the six rectal cancer signatures.
Drug	Clinical Phase	Mecanism of Action (MOA)
actinomycin-d	Launched	RNA polymerase inhibitor
tacrine	Launched	acetylcholinesterase inhibitor
BMS-387032	Phase 1	CDK inhibitor|cell cycle inhibitor|MCL1 inhibitor
bufexamac	Withdrawn	cyclooxygenase inhibitor
dabrafenib	Launched	RAF inhibitor
iohexol	Launched	radiopaque medium
dimethadione	Preclinical	oxazolidine antiepileptic
methotrexate	Launched	dihydrofolate reductase inhibitor
bisindolylmaleimide-ix	Preclinical	PKC inhibitor
cotinine	Phase 2	nicotine metabolite
purvalanol-a	Preclinical	CDK inhibitor
triptolide	Phase 3	RNA polymerase inhibitor
dactinomycin	Launched	RNA polymerase inhibitor
terbinafine	Launched	fungal squalene epoxidase inhibitor
doxapram	Launched	potassium channel blocker
targinine	Phase 3	nitric oxide synthase inhibitor
SD-169	Preclinical	p38 MAPK inhibitor
doxorubicin	Launched	topoisomerase inhibitor
vigabatrin	Launched	GABA aminotransferase inhibitor
paracetamol	Launched	cyclooxygenase inhibitor
AS-703026	Phase 2	MEK inhibitor
phenylbutazone	Withdrawn	cyclooxygenase inhibitor|prostanoid receptor antagonist
lobendazole	Preclinical	anthelmintic agent
GW-311616	Phase 1	leukocyte elastase inhibitor|elastase inhibitor
thiomersal	Launched	other antibiotic
DPO-1	Preclinical	potassium channel blocker
PHA-793887	Phase 1	CDK inhibitor
trametinib	Launched	MEK inhibitor
clarithromycin	Launched	bacterial 50S ribosomal subunit inhibitor
buparlisib	Phase 3	PI3K inhibitor
capecitabine	Launched	DNA synthesis inhibitor|thymidylate synthase inhibitor
idarubicin	Launched	topoisomerase inhibitor
epirubicin	Launched	topoisomerase inhibitor
varenicline	Launched	acetylcholine receptor agonist
fananserin	Phase 2	dopamine receptor antagonist|serotonin receptor antagonist
sarafloxacin	Launched	bacterial DNA gyrase inhibitor
cyclizine	Launched	histamine receptor modulator
rosuvastatin	Launched	HMGCR inhibitor
QX-222	Preclinical	sodium channel blocker
peruvoside	Phase 1	cardiac glycoside
panobinostat	Launched	HDAC inhibitor
alvocidib	Phase 2	CDK inhibitor
troxipide	Launched	glucosamine synthetase stimulant
lofepramine	Launched	norepinephrine reuptake inhibitor|serotonin√±norepinephrine reuptake inhibitor (SNRI)
palbociclib	Launched	CDK inhibitor
meclofenoxate	Launched	nootropic agent
JNJ-7706621	Preclinical	CDK inhibitor
astemizole	Withdrawn	histamine receptor antagonist
danusertib	Phase 2	Aurora kinase inhibitor|growth factor receptor inhibitor
WYE-125132	Preclinical	mTOR inhibitor
PI-828	Preclinical	PI3K inhibitor
NNC-55-0396	Preclinical	T-type calcium channel blocker
daunorubicin	Launched	RNA synthesis inhibitor|topoisomerase inhibitor
teniposide	Launched	topoisomerase inhibitor
tyloxapol	Launched	NFkB pathway inhibitor
ZSTK-474	Phase 1/Phase 2	PI3K inhibitor
mitoxantrone	Launched	topoisomerase inhibitor
OSI-027	Phase 1	mTOR inhibitor
raloxifene	Launched	estrogen receptor antagonist|selective estrogen receptor modulator (SERM)
PD-198306	Preclinical	MAP kinase inhibitor|MEK inhibitor
thiocolchicoside	Launched	GABA receptor antagonist
GDC-0941	Phase 2	PI3K inhibitor
betahistine	Launched	histamine receptor agonist|histamine receptor antagonist
imiloxan	Phase 1	adrenergic receptor antagonist
